# Supplementary material for: The SiaABC threonine phosphorylation pathway controls biofilm formation in response to carbon availability in Pseudomonas aeruginosa
Source: PLoS One. 2020 Nov 6;15(11):e0241019. doi: 10.1371/journal.pone.0241019 (PMC7647112; doi:10.1371/journal.pone.0241019)
Supplement: S2 File — 1. SiaB model_I-Tasser. 2. SiaC-PhosT68 model_Energy minimized. 3. SiaAC complex_MD simulation_60ns2. 4. SiaAC-T68P complex_MD simulation_60ns2. 5. SiaA-PP2C_Mutant allele_homology model. (ZIP) [file pone.0241019.s010.zip]

Archive with 5 entries (5 files):
- SiaAC complex_MD simulation_60ns2.pdb
- SiaAC-T68P complex_MD simulation_60ns2.pdb
- SiaA-PP2C_Mutant allele_homology model.pdb
- SiaB model_I-Tasser.pdb
- SiaC-PhosT68 model_Energy minimized.pdb
