# Supplementary material for: The SiaABC threonine phosphorylation pathway controls biofilm formation in response to carbon availability in Pseudomonas aeruginosa
Source: PLoS One. 2020 Nov 6;15(11):e0241019. doi: 10.1371/journal.pone.0241019 (PMC7647112; doi:10.1371/journal.pone.0241019)
Supplement: S2 File — 1. SiaB model_I-Tasser. 2. SiaC-PhosT68 model_Energy minimized. 3. SiaAC complex_MD simulation_60ns2. 4. SiaAC-T68P complex_MD simulation_60ns2. 5. SiaA-PP2C_Mutant allele_homology model. (ZIP) [file pone.0241019.s010.zip › SiaAC complex_MD simulation_60ns2.pdb]

CRYST1   91.976   97.785  125.862  90.00  90.00  90.00 P 1           1
ATOM      1  N   MET C   1     -28.943  25.269 -35.251  0.00  0.00      CP1   
ATOM      2  HT1 MET C   1     -29.177  24.579 -35.993  0.00  0.00      CP1   
ATOM      3  HT2 MET C   1     -29.127  26.226 -35.614  0.00  0.00      CP1   
ATOM      4  HT3 MET C   1     -29.668  25.020 -34.548  0.00  0.00      CP1   
ATOM      5  CA  MET C   1     -27.582  25.164 -34.733  0.00  0.00      CP1   
ATOM      6  HA  MET C   1     -27.694  25.512 -33.716  0.00  0.00      CP1   
ATOM      7  CB  MET C   1     -27.232  23.662 -34.785  0.00  0.00      CP1   
ATOM      8  HB1 MET C   1     -27.915  23.119 -34.096  0.00  0.00      CP1   
ATOM      9  HB2 MET C   1     -27.430  23.260 -35.801  0.00  0.00      CP1   
ATOM     10  CG  MET C   1     -25.821  23.247 -34.555  0.00  0.00      CP1   
ATOM     11  HG1 MET C   1     -25.800  22.166 -34.811  0.00  0.00      CP1   
ATOM     12  HG2 MET C   1     -25.199  23.781 -35.304  0.00  0.00      CP1   
ATOM     13  SD  MET C   1     -25.099  23.503 -32.898  0.00  0.00      CP1   
ATOM     14  CE  MET C   1     -26.018  22.433 -31.762  0.00  0.00      CP1   
ATOM     15  HE1 MET C   1     -25.696  21.374 -31.858  0.00  0.00      CP1   
ATOM     16  HE2 MET C   1     -26.025  22.754 -30.698  0.00  0.00      CP1   
ATOM     17  HE3 MET C   1     -27.102  22.484 -32.000  0.00  0.00      CP1   
ATOM     18  C   MET C   1     -26.613  26.071 -35.497  0.00  0.00      CP1   
ATOM     19  O   MET C   1     -26.795  26.450 -36.587  0.00  0.00      CP1   
ATOM     20  N   SER C   2     -25.475  26.435 -34.983  0.00  0.00      CP1   
ATOM     21  HN  SER C   2     -25.288  26.021 -34.095  0.00  0.00      CP1   
ATOM     22  CA  SER C   2     -24.399  27.263 -35.699  0.00  0.00      CP1   
ATOM     23  HA  SER C   2     -24.430  27.041 -36.756  0.00  0.00      CP1   
ATOM     24  CB  SER C   2     -24.550  28.757 -35.463  0.00  0.00      CP1   
ATOM     25  HB1 SER C   2     -25.619  29.036 -35.580  0.00  0.00      CP1   
ATOM     26  HB2 SER C   2     -24.273  29.216 -34.491  0.00  0.00      CP1   
ATOM     27  OG  SER C   2     -23.788  29.538 -36.383  0.00  0.00      CP1   
ATOM     28  HG1 SER C   2     -24.311  29.697 -37.172  0.00  0.00      CP1   
ATOM     29  C   SER C   2     -22.999  26.839 -35.280  0.00  0.00      CP1   
ATOM     30  O   SER C   2     -22.846  25.779 -34.645  0.00  0.00      CP1   
ATOM     31  N   ASP C   3     -21.948  27.545 -35.674  0.00  0.00      CP1   
ATOM     32  HN  ASP C   3     -22.115  28.436 -36.088  0.00  0.00      CP1   
ATOM     33  CA  ASP C   3     -20.552  27.185 -35.455  0.00  0.00      CP1   
ATOM     34  HA  ASP C   3     -20.277  26.361 -36.097  0.00  0.00      CP1   
ATOM     35  CB  ASP C   3     -19.585  28.340 -35.897  0.00  0.00      CP1   
ATOM     36  HB1 ASP C   3     -19.581  29.252 -35.262  0.00  0.00      CP1   
ATOM     37  HB2 ASP C   3     -18.524  28.020 -35.979  0.00  0.00      CP1   
ATOM     38  CG  ASP C   3     -19.902  28.748 -37.362  0.00  0.00      CP1   
ATOM     39  OD1 ASP C   3     -20.656  29.719 -37.727  0.00  0.00      CP1   
ATOM     40  OD2 ASP C   3     -19.313  28.073 -38.207  0.00  0.00      CP1   
ATOM     41  C   ASP C   3     -20.031  26.945 -34.074  0.00  0.00      CP1   
ATOM     42  O   ASP C   3     -20.682  27.295 -33.080  0.00  0.00      CP1   
ATOM     43  N   LEU C   4     -18.863  26.331 -34.019  0.00  0.00      CP1   
ATOM     44  HN  LEU C   4     -18.495  26.042 -34.899  0.00  0.00      CP1   
ATOM     45  CA  LEU C   4     -18.078  25.682 -32.937  0.00  0.00      CP1   
ATOM     46  HA  LEU C   4     -18.286  26.088 -31.958  0.00  0.00      CP1   
ATOM     47  CB  LEU C   4     -18.607  24.187 -32.900  0.00  0.00      CP1   
ATOM     48  HB1 LEU C   4     -19.666  24.308 -32.585  0.00  0.00      CP1   
ATOM     49  HB2 LEU C   4     -18.504  23.621 -33.850  0.00  0.00      CP1   
ATOM     50  CG  LEU C   4     -17.890  23.315 -31.849  0.00  0.00      CP1   
ATOM     51  HG  LEU C   4     -16.803  23.347 -32.076  0.00  0.00      CP1   
ATOM     52  CD1 LEU C   4     -18.061  23.844 -30.390  0.00  0.00      CP1   
ATOM     53 HD11 LEU C   4     -19.157  23.935 -30.230  0.00  0.00      CP1   
ATOM     54 HD12 LEU C   4     -17.631  23.185 -29.606  0.00  0.00      CP1   
ATOM     55 HD13 LEU C   4     -17.544  24.822 -30.281  0.00  0.00      CP1   
ATOM     56  CD2 LEU C   4     -18.269  21.831 -32.054  0.00  0.00      CP1   
ATOM     57 HD21 LEU C   4     -17.983  21.280 -31.133  0.00  0.00      CP1   
ATOM     58 HD22 LEU C   4     -19.366  21.707 -32.171  0.00  0.00      CP1   
ATOM     59 HD23 LEU C   4     -17.853  21.460 -33.015  0.00  0.00      CP1   
ATOM     60  C   LEU C   4     -16.512  25.828 -33.046  0.00  0.00      CP1   
ATOM     61  O   LEU C   4     -15.937  25.716 -34.080  0.00  0.00      CP1   
ATOM     62  N   HIS C   5     -15.856  26.127 -31.889  0.00  0.00      CP1   
ATOM     63  HN  HIS C   5     -16.248  26.309 -30.990  0.00  0.00      CP1   
ATOM     64  CA  HIS C   5     -14.423  26.253 -31.726  0.00  0.00      CP1   
ATOM     65  HA  HIS C   5     -13.985  25.445 -32.294  0.00  0.00      CP1   
ATOM     66  CB  HIS C   5     -13.789  27.547 -32.342  0.00  0.00      CP1   
ATOM     67  HB1 HIS C   5     -14.081  27.402 -33.404  0.00  0.00      CP1   
ATOM     68  HB2 HIS C   5     -14.407  28.428 -32.066  0.00  0.00      CP1   
ATOM     69  ND1 HIS C   5     -11.251  27.043 -31.907  0.00  0.00      CP1   
ATOM     70  HD1 HIS C   5     -11.210  26.053 -32.043  0.00  0.00      CP1   
ATOM     71  CG  HIS C   5     -12.285  27.907 -32.227  0.00  0.00      CP1   
ATOM     72  CE1 HIS C   5     -10.141  27.873 -31.597  0.00  0.00      CP1   
ATOM     73  HE1 HIS C   5      -9.140  27.465 -31.457  0.00  0.00      CP1   
ATOM     74  NE2 HIS C   5     -10.401  29.183 -31.849  0.00  0.00      CP1   
ATOM     75  CD2 HIS C   5     -11.751  29.145 -32.120  0.00  0.00      CP1   
ATOM     76  HD2 HIS C   5     -12.375  30.029 -32.100  0.00  0.00      CP1   
ATOM     77  C   HIS C   5     -14.090  26.045 -30.263  0.00  0.00      CP1   
ATOM     78  O   HIS C   5     -14.820  26.474 -29.376  0.00  0.00      CP1   
ATOM     79  N   ILE C   6     -13.105  25.160 -30.021  0.00  0.00      CP1   
ATOM     80  HN  ILE C   6     -12.669  24.707 -30.795  0.00  0.00      CP1   
ATOM     81  CA  ILE C   6     -12.480  24.862 -28.694  0.00  0.00      CP1   
ATOM     82  HA  ILE C   6     -12.900  25.503 -27.933  0.00  0.00      CP1   
ATOM     83  CB  ILE C   6     -12.780  23.444 -28.107  0.00  0.00      CP1   
ATOM     84  HB  ILE C   6     -12.450  22.610 -28.762  0.00  0.00      CP1   
ATOM     85  CG2 ILE C   6     -12.224  23.317 -26.731  0.00  0.00      CP1   
ATOM     86 HG21 ILE C   6     -12.420  22.334 -26.252  0.00  0.00      CP1   
ATOM     87 HG22 ILE C   6     -11.134  23.509 -26.638  0.00  0.00      CP1   
ATOM     88 HG23 ILE C   6     -12.679  24.067 -26.050  0.00  0.00      CP1   
ATOM     89  CG1 ILE C   6     -14.327  23.164 -28.102  0.00  0.00      CP1   
ATOM     90 HG11 ILE C   6     -14.754  23.837 -27.328  0.00  0.00      CP1   
ATOM     91 HG12 ILE C   6     -14.816  23.545 -29.024  0.00  0.00      CP1   
ATOM     92  CD1 ILE C   6     -14.804  21.716 -27.794  0.00  0.00      CP1   
ATOM     93  HD1 ILE C   6     -15.895  21.644 -27.995  0.00  0.00      CP1   
ATOM     94  HD2 ILE C   6     -14.219  20.896 -28.262  0.00  0.00      CP1   
ATOM     95  HD3 ILE C   6     -14.831  21.469 -26.711  0.00  0.00      CP1   
ATOM     96  C   ILE C   6     -10.968  25.109 -28.919  0.00  0.00      CP1   
ATOM     97  O   ILE C   6     -10.362  24.436 -29.709  0.00  0.00      CP1   
ATOM     98  N   PRO C   7     -10.327  26.175 -28.332  0.00  0.00      CP1   
ATOM     99  CD  PRO C   7     -11.074  27.461 -28.124  0.00  0.00      CP1   
ATOM    100  HD1 PRO C   7     -11.773  27.405 -27.263  0.00  0.00      CP1   
ATOM    101  HD2 PRO C   7     -11.542  27.833 -29.060  0.00  0.00      CP1   
ATOM    102  CA  PRO C   7      -8.899  26.346 -28.208  0.00  0.00      CP1   
ATOM    103  HA  PRO C   7      -8.457  26.633 -29.151  0.00  0.00      CP1   
ATOM    104  CB  PRO C   7      -8.776  27.549 -27.209  0.00  0.00      CP1   
ATOM    105  HB1 PRO C   7      -7.773  28.028 -27.219  0.00  0.00      CP1   
ATOM    106  HB2 PRO C   7      -8.927  27.313 -26.134  0.00  0.00      CP1   
ATOM    107  CG  PRO C   7      -9.934  28.470 -27.720  0.00  0.00      CP1   
ATOM    108  HG1 PRO C   7      -9.776  29.183 -28.557  0.00  0.00      CP1   
ATOM    109  HG2 PRO C   7     -10.289  29.084 -26.865  0.00  0.00      CP1   
ATOM    110  C   PRO C   7      -8.177  25.124 -27.711  0.00  0.00      CP1   
ATOM    111  O   PRO C   7      -8.676  24.572 -26.734  0.00  0.00      CP1   
ATOM    112  N   GLY C   8      -6.946  24.906 -28.189  0.00  0.00      CP1   
ATOM    113  HN  GLY C   8      -6.456  25.607 -28.702  0.00  0.00      CP1   
ATOM    114  CA  GLY C   8      -6.111  23.742 -27.939  0.00  0.00      CP1   
ATOM    115  HA1 GLY C   8      -5.434  23.763 -28.781  0.00  0.00      CP1   
ATOM    116  HA2 GLY C   8      -6.718  22.863 -27.784  0.00  0.00      CP1   
ATOM    117  C   GLY C   8      -5.278  23.900 -26.718  0.00  0.00      CP1   
ATOM    118  O   GLY C   8      -4.172  23.323 -26.569  0.00  0.00      CP1   
ATOM    119  N   THR C   9      -5.691  24.813 -25.858  0.00  0.00      CP1   
ATOM    120  HN  THR C   9      -6.654  25.071 -25.884  0.00  0.00      CP1   
ATOM    121  CA  THR C   9      -4.887  25.470 -24.852  0.00  0.00      CP1   
ATOM    122  HA  THR C   9      -3.874  25.509 -25.225  0.00  0.00      CP1   
ATOM    123  CB  THR C   9      -5.286  26.955 -24.600  0.00  0.00      CP1   
ATOM    124  HB  THR C   9      -5.235  27.556 -25.533  0.00  0.00      CP1   
ATOM    125  OG1 THR C   9      -4.405  27.568 -23.645  0.00  0.00      CP1   
ATOM    126  HG1 THR C   9      -3.492  27.484 -23.928  0.00  0.00      CP1   
ATOM    127  CG2 THR C   9      -6.687  27.058 -23.998  0.00  0.00      CP1   
ATOM    128 HG21 THR C   9      -7.171  28.052 -23.887  0.00  0.00      CP1   
ATOM    129 HG22 THR C   9      -7.464  26.434 -24.488  0.00  0.00      CP1   
ATOM    130 HG23 THR C   9      -6.848  26.622 -22.988  0.00  0.00      CP1   
ATOM    131  C   THR C   9      -4.902  24.719 -23.607  0.00  0.00      CP1   
ATOM    132  O   THR C   9      -5.895  24.068 -23.296  0.00  0.00      CP1   
ATOM    133  N   GLN C  10      -3.765  24.686 -22.812  0.00  0.00      CP1   
ATOM    134  HN  GLN C  10      -2.944  25.210 -23.027  0.00  0.00      CP1   
ATOM    135  CA  GLN C  10      -3.641  23.835 -21.609  0.00  0.00      CP1   
ATOM    136  HA  GLN C  10      -2.619  23.904 -21.265  0.00  0.00      CP1   
ATOM    137  CB  GLN C  10      -4.457  24.491 -20.490  0.00  0.00      CP1   
ATOM    138  HB1 GLN C  10      -5.526  24.585 -20.779  0.00  0.00      CP1   
ATOM    139  HB2 GLN C  10      -4.433  23.886 -19.558  0.00  0.00      CP1   
ATOM    140  CG  GLN C  10      -4.050  25.959 -20.104  0.00  0.00      CP1   
ATOM    141  HG1 GLN C  10      -3.950  26.589 -21.014  0.00  0.00      CP1   
ATOM    142  HG2 GLN C  10      -4.852  26.422 -19.491  0.00  0.00      CP1   
ATOM    143  CD  GLN C  10      -2.722  26.065 -19.304  0.00  0.00      CP1   
ATOM    144  OE1 GLN C  10      -1.759  25.371 -19.528  0.00  0.00      CP1   
ATOM    145  NE2 GLN C  10      -2.669  27.008 -18.328  0.00  0.00      CP1   
ATOM    146 HE21 GLN C  10      -1.811  27.343 -17.937  0.00  0.00      CP1   
ATOM    147 HE22 GLN C  10      -3.513  27.441 -18.013  0.00  0.00      CP1   
ATOM    148  C   GLN C  10      -3.917  22.317 -21.835  0.00  0.00      CP1   
ATOM    149  O   GLN C  10      -4.743  21.747 -21.116  0.00  0.00      CP1   
ATOM    150  N   SER C  11      -3.269  21.691 -22.813  0.00  0.00      CP1   
ATOM    151  HN  SER C  11      -2.617  22.222 -23.350  0.00  0.00      CP1   
ATOM    152  CA  SER C  11      -3.468  20.272 -23.151  0.00  0.00      CP1   
ATOM    153  HA  SER C  11      -3.034  20.164 -24.134  0.00  0.00      CP1   
ATOM    154  CB  SER C  11      -2.859  19.252 -22.231  0.00  0.00      CP1   
ATOM    155  HB1 SER C  11      -3.453  19.319 -21.295  0.00  0.00      CP1   
ATOM    156  HB2 SER C  11      -2.996  18.219 -22.616  0.00  0.00      CP1   
ATOM    157  OG  SER C  11      -1.458  19.377 -21.957  0.00  0.00      CP1   
ATOM    158  HG1 SER C  11      -1.403  20.058 -21.282  0.00  0.00      CP1   
ATOM    159  C   SER C  11      -4.877  19.910 -23.509  0.00  0.00      CP1   
ATOM    160  O   SER C  11      -5.460  18.922 -23.042  0.00  0.00      CP1   
ATOM    161  N   THR C  12      -5.569  20.704 -24.325  0.00  0.00      CP1   
ATOM    162  HN  THR C  12      -5.356  21.572 -24.766  0.00  0.00      CP1   
ATOM    163  CA  THR C  12      -7.000  20.389 -24.692  0.00  0.00      CP1   
ATOM    164  HA  THR C  12      -7.282  19.443 -24.254  0.00  0.00      CP1   
ATOM    165  CB  THR C  12      -7.926  21.575 -24.358  0.00  0.00      CP1   
ATOM    166  HB  THR C  12      -7.589  22.473 -24.920  0.00  0.00      CP1   
ATOM    167  OG1 THR C  12      -7.729  21.928 -22.986  0.00  0.00      CP1   
ATOM    168  HG1 THR C  12      -6.901  22.414 -22.979  0.00  0.00      CP1   
ATOM    169  CG2 THR C  12      -9.448  21.278 -24.515  0.00  0.00      CP1   
ATOM    170 HG21 THR C  12      -9.770  21.156 -25.572  0.00  0.00      CP1   
ATOM    171 HG22 THR C  12      -9.635  20.335 -23.959  0.00  0.00      CP1   
ATOM    172 HG23 THR C  12     -10.098  22.070 -24.085  0.00  0.00      CP1   
ATOM    173  C   THR C  12      -6.866  20.214 -26.223  0.00  0.00      CP1   
ATOM    174  O   THR C  12      -6.054  20.865 -26.881  0.00  0.00      CP1   
ATOM    175  N   PRO C  13      -7.596  19.335 -26.960  0.00  0.00      CP1   
ATOM    176  CD  PRO C  13      -8.457  18.303 -26.371  0.00  0.00      CP1   
ATOM    177  HD1 PRO C  13      -9.370  18.846 -26.046  0.00  0.00      CP1   
ATOM    178  HD2 PRO C  13      -7.901  17.927 -25.486  0.00  0.00      CP1   
ATOM    179  CA  PRO C  13      -7.737  19.374 -28.407  0.00  0.00      CP1   
ATOM    180  HA  PRO C  13      -6.776  19.016 -28.745  0.00  0.00      CP1   
ATOM    181  CB  PRO C  13      -8.894  18.394 -28.689  0.00  0.00      CP1   
ATOM    182  HB1 PRO C  13      -8.670  17.722 -29.545  0.00  0.00      CP1   
ATOM    183  HB2 PRO C  13      -9.867  18.900 -28.865  0.00  0.00      CP1   
ATOM    184  CG  PRO C  13      -8.951  17.438 -27.509  0.00  0.00      CP1   
ATOM    185  HG1 PRO C  13      -8.216  16.618 -27.656  0.00  0.00      CP1   
ATOM    186  HG2 PRO C  13      -9.959  17.065 -27.230  0.00  0.00      CP1   
ATOM    187  C   PRO C  13      -8.125  20.678 -29.021  0.00  0.00      CP1   
ATOM    188  O   PRO C  13      -8.878  21.397 -28.454  0.00  0.00      CP1   
ATOM    189  N   ALA C  14      -7.545  20.963 -30.147  0.00  0.00      CP1   
ATOM    190  HN  ALA C  14      -6.868  20.311 -30.481  0.00  0.00      CP1   
ATOM    191  CA  ALA C  14      -7.831  22.228 -30.838  0.00  0.00      CP1   
ATOM    192  HA  ALA C  14      -8.193  23.026 -30.206  0.00  0.00      CP1   
ATOM    193  CB  ALA C  14      -6.538  22.701 -31.407  0.00  0.00      CP1   
ATOM    194  HB1 ALA C  14      -5.824  23.031 -30.622  0.00  0.00      CP1   
ATOM    195  HB2 ALA C  14      -6.078  21.850 -31.953  0.00  0.00      CP1   
ATOM    196  HB3 ALA C  14      -6.582  23.528 -32.147  0.00  0.00      CP1   
ATOM    197  C   ALA C  14      -8.878  21.883 -31.836  0.00  0.00      CP1   
ATOM    198  O   ALA C  14      -8.588  21.275 -32.850  0.00  0.00      CP1   
ATOM    199  N   ILE C  15     -10.111  22.419 -31.668  0.00  0.00      CP1   
ATOM    200  HN  ILE C  15     -10.221  23.060 -30.912  0.00  0.00      CP1   
ATOM    201  CA  ILE C  15     -11.205  22.038 -32.561  0.00  0.00      CP1   
ATOM    202  HA  ILE C  15     -10.879  21.314 -33.293  0.00  0.00      CP1   
ATOM    203  CB  ILE C  15     -12.249  21.269 -31.658  0.00  0.00      CP1   
ATOM    204  HB  ILE C  15     -12.740  22.049 -31.038  0.00  0.00      CP1   
ATOM    205  CG2 ILE C  15     -13.322  20.659 -32.570  0.00  0.00      CP1   
ATOM    206 HG21 ILE C  15     -13.822  21.348 -33.284  0.00  0.00      CP1   
ATOM    207 HG22 ILE C  15     -12.742  20.016 -33.267  0.00  0.00      CP1   
ATOM    208 HG23 ILE C  15     -14.082  20.161 -31.930  0.00  0.00      CP1   
ATOM    209  CG1 ILE C  15     -11.587  20.254 -30.722  0.00  0.00      CP1   
ATOM    210 HG11 ILE C  15     -10.801  19.635 -31.206  0.00  0.00      CP1   
ATOM    211 HG12 ILE C  15     -11.115  20.770 -29.859  0.00  0.00      CP1   
ATOM    212  CD1 ILE C  15     -12.543  19.137 -30.196  0.00  0.00      CP1   
ATOM    213  HD1 ILE C  15     -13.054  18.589 -31.017  0.00  0.00      CP1   
ATOM    214  HD2 ILE C  15     -12.136  18.411 -29.460  0.00  0.00      CP1   
ATOM    215  HD3 ILE C  15     -13.331  19.663 -29.617  0.00  0.00      CP1   
ATOM    216  C   ILE C  15     -11.789  23.249 -33.202  0.00  0.00      CP1   
ATOM    217  O   ILE C  15     -11.976  24.267 -32.635  0.00  0.00      CP1   
ATOM    218  N   GLN C  16     -12.090  23.196 -34.540  0.00  0.00      CP1   
ATOM    219  HN  GLN C  16     -11.902  22.414 -35.129  0.00  0.00      CP1   
ATOM    220  CA  GLN C  16     -13.087  24.111 -35.187  0.00  0.00      CP1   
ATOM    221  HA  GLN C  16     -13.645  24.647 -34.434  0.00  0.00      CP1   
ATOM    222  CB  GLN C  16     -12.406  25.217 -36.161  0.00  0.00      CP1   
ATOM    223  HB1 GLN C  16     -11.949  24.735 -37.051  0.00  0.00      CP1   
ATOM    224  HB2 GLN C  16     -13.254  25.830 -36.533  0.00  0.00      CP1   
ATOM    225  CG  GLN C  16     -11.472  26.151 -35.436  0.00  0.00      CP1   
ATOM    226  HG1 GLN C  16     -11.478  27.166 -35.887  0.00  0.00      CP1   
ATOM    227  HG2 GLN C  16     -11.680  26.233 -34.348  0.00  0.00      CP1   
ATOM    228  CD  GLN C  16     -10.018  25.657 -35.543  0.00  0.00      CP1   
ATOM    229  OE1 GLN C  16      -9.443  25.099 -34.642  0.00  0.00      CP1   
ATOM    230  NE2 GLN C  16      -9.287  26.055 -36.644  0.00  0.00      CP1   
ATOM    231 HE21 GLN C  16      -8.319  25.812 -36.586  0.00  0.00      CP1   
ATOM    232 HE22 GLN C  16      -9.773  26.331 -37.473  0.00  0.00      CP1   
ATOM    233  C   GLN C  16     -14.096  23.310 -35.960  0.00  0.00      CP1   
ATOM    234  O   GLN C  16     -13.807  22.591 -36.917  0.00  0.00      CP1   
ATOM    235  N   GLY C  17     -15.361  23.252 -35.372  0.00  0.00      CP1   
ATOM    236  HN  GLY C  17     -15.501  23.825 -34.568  0.00  0.00      CP1   
ATOM    237  CA  GLY C  17     -16.572  22.867 -36.083  0.00  0.00      CP1   
ATOM    238  HA1 GLY C  17     -17.229  22.528 -35.295  0.00  0.00      CP1   
ATOM    239  HA2 GLY C  17     -16.363  22.070 -36.781  0.00  0.00      CP1   
ATOM    240  C   GLY C  17     -17.220  23.925 -36.884  0.00  0.00      CP1   
ATOM    241  O   GLY C  17     -17.957  24.675 -36.260  0.00  0.00      CP1   
ATOM    242  N   ASP C  18     -16.928  24.039 -38.125  0.00  0.00      CP1   
ATOM    243  HN  ASP C  18     -16.430  23.417 -38.724  0.00  0.00      CP1   
ATOM    244  CA  ASP C  18     -17.419  25.208 -38.883  0.00  0.00      CP1   
ATOM    245  HA  ASP C  18     -17.577  26.041 -38.214  0.00  0.00      CP1   
ATOM    246  CB  ASP C  18     -16.184  25.614 -39.814  0.00  0.00      CP1   
ATOM    247  HB1 ASP C  18     -15.782  24.782 -40.431  0.00  0.00      CP1   
ATOM    248  HB2 ASP C  18     -16.527  26.391 -40.530  0.00  0.00      CP1   
ATOM    249  CG  ASP C  18     -14.985  26.122 -39.020  0.00  0.00      CP1   
ATOM    250  OD1 ASP C  18     -15.311  26.761 -38.017  0.00  0.00      CP1   
ATOM    251  OD2 ASP C  18     -13.785  26.039 -39.362  0.00  0.00      CP1   
ATOM    252  C   ASP C  18     -18.610  24.995 -39.760  0.00  0.00      CP1   
ATOM    253  O   ASP C  18     -18.672  24.133 -40.637  0.00  0.00      CP1   
ATOM    254  N   TRP C  19     -19.714  25.653 -39.377  0.00  0.00      CP1   
ATOM    255  HN  TRP C  19     -19.559  26.420 -38.760  0.00  0.00      CP1   
ATOM    256  CA  TRP C  19     -21.040  25.316 -39.924  0.00  0.00      CP1   
ATOM    257  HA  TRP C  19     -21.238  24.296 -39.629  0.00  0.00      CP1   
ATOM    258  CB  TRP C  19     -22.038  26.225 -39.119  0.00  0.00      CP1   
ATOM    259  HB1 TRP C  19     -22.068  25.831 -38.080  0.00  0.00      CP1   
ATOM    260  HB2 TRP C  19     -21.647  27.265 -39.113  0.00  0.00      CP1   
ATOM    261  CG  TRP C  19     -23.496  26.161 -39.522  0.00  0.00      CP1   
ATOM    262  CD1 TRP C  19     -24.168  27.086 -40.272  0.00  0.00      CP1   
ATOM    263  HD1 TRP C  19     -23.774  28.043 -40.580  0.00  0.00      CP1   
ATOM    264  NE1 TRP C  19     -25.452  26.638 -40.426  0.00  0.00      CP1   
ATOM    265  HE1 TRP C  19     -26.086  27.233 -40.869  0.00  0.00      CP1   
ATOM    266  CE2 TRP C  19     -25.639  25.438 -39.813  0.00  0.00      CP1   
ATOM    267  CD2 TRP C  19     -24.389  25.141 -39.216  0.00  0.00      CP1   
ATOM    268  CE3 TRP C  19     -24.321  23.999 -38.350  0.00  0.00      CP1   
ATOM    269  HE3 TRP C  19     -23.416  23.668 -37.863  0.00  0.00      CP1   
ATOM    270  CZ3 TRP C  19     -25.399  23.153 -38.341  0.00  0.00      CP1   
ATOM    271  HZ3 TRP C  19     -25.344  22.266 -37.728  0.00  0.00      CP1   
ATOM    272  CZ2 TRP C  19     -26.756  24.602 -39.783  0.00  0.00      CP1   
ATOM    273  HZ2 TRP C  19     -27.744  24.820 -40.161  0.00  0.00      CP1   
ATOM    274  CH2 TRP C  19     -26.573  23.435 -39.010  0.00  0.00      CP1   
ATOM    275  HH2 TRP C  19     -27.382  22.787 -38.706  0.00  0.00      CP1   
ATOM    276  C   TRP C  19     -21.158  25.593 -41.413  0.00  0.00      CP1   
ATOM    277  O   TRP C  19     -21.456  24.744 -42.269  0.00  0.00      CP1   
ATOM    278  N   GLN C  20     -20.833  26.840 -41.847  0.00  0.00      CP1   
ATOM    279  HN  GLN C  20     -20.577  27.527 -41.171  0.00  0.00      CP1   
ATOM    280  CA  GLN C  20     -20.769  27.357 -43.205  0.00  0.00      CP1   
ATOM    281  HA  GLN C  20     -21.796  27.331 -43.537  0.00  0.00      CP1   
ATOM    282  CB  GLN C  20     -20.402  28.845 -43.371  0.00  0.00      CP1   
ATOM    283  HB1 GLN C  20     -20.490  29.215 -44.415  0.00  0.00      CP1   
ATOM    284  HB2 GLN C  20     -21.080  29.474 -42.755  0.00  0.00      CP1   
ATOM    285  CG  GLN C  20     -19.060  29.389 -42.859  0.00  0.00      CP1   
ATOM    286  HG1 GLN C  20     -18.207  28.876 -43.351  0.00  0.00      CP1   
ATOM    287  HG2 GLN C  20     -19.009  30.484 -43.039  0.00  0.00      CP1   
ATOM    288  CD  GLN C  20     -18.746  28.992 -41.380  0.00  0.00      CP1   
ATOM    289  OE1 GLN C  20     -18.004  27.989 -41.219  0.00  0.00      CP1   
ATOM    290  NE2 GLN C  20     -19.236  29.740 -40.373  0.00  0.00      CP1   
ATOM    291 HE21 GLN C  20     -19.190  29.330 -39.462  0.00  0.00      CP1   
ATOM    292 HE22 GLN C  20     -19.850  30.508 -40.560  0.00  0.00      CP1   
ATOM    293  C   GLN C  20     -20.004  26.492 -44.176  0.00  0.00      CP1   
ATOM    294  O   GLN C  20     -20.432  26.101 -45.248  0.00  0.00      CP1   
ATOM    295  N   ALA C  21     -18.798  26.040 -43.701  0.00  0.00      CP1   
ATOM    296  HN  ALA C  21     -18.409  26.382 -42.849  0.00  0.00      CP1   
ATOM    297  CA  ALA C  21     -18.013  25.115 -44.517  0.00  0.00      CP1   
ATOM    298  HA  ALA C  21     -17.989  25.560 -45.500  0.00  0.00      CP1   
ATOM    299  CB  ALA C  21     -16.604  25.081 -43.842  0.00  0.00      CP1   
ATOM    300  HB1 ALA C  21     -15.987  24.269 -44.284  0.00  0.00      CP1   
ATOM    301  HB2 ALA C  21     -16.097  26.025 -44.133  0.00  0.00      CP1   
ATOM    302  HB3 ALA C  21     -16.565  24.887 -42.749  0.00  0.00      CP1   
ATOM    303  C   ALA C  21     -18.580  23.701 -44.533  0.00  0.00      CP1   
ATOM    304  O   ALA C  21     -18.435  22.922 -45.465  0.00  0.00      CP1   
ATOM    305  N   GLY C  22     -19.195  23.334 -43.373  0.00  0.00      CP1   
ATOM    306  HN  GLY C  22     -19.363  24.011 -42.661  0.00  0.00      CP1   
ATOM    307  CA  GLY C  22     -19.646  21.994 -43.155  0.00  0.00      CP1   
ATOM    308  HA1 GLY C  22     -20.075  21.609 -44.068  0.00  0.00      CP1   
ATOM    309  HA2 GLY C  22     -20.295  22.037 -42.293  0.00  0.00      CP1   
ATOM    310  C   GLY C  22     -18.512  21.093 -42.799  0.00  0.00      CP1   
ATOM    311  O   GLY C  22     -18.606  19.860 -42.957  0.00  0.00      CP1   
ATOM    312  N   ARG C  23     -17.420  21.649 -42.158  0.00  0.00      CP1   
ATOM    313  HN  ARG C  23     -17.510  22.482 -41.619  0.00  0.00      CP1   
ATOM    314  CA  ARG C  23     -16.277  20.888 -41.903  0.00  0.00      CP1   
ATOM    315  HA  ARG C  23     -16.380  19.875 -42.262  0.00  0.00      CP1   
ATOM    316  CB  ARG C  23     -15.029  21.574 -42.628  0.00  0.00      CP1   
ATOM    317  HB1 ARG C  23     -15.401  21.472 -43.669  0.00  0.00      CP1   
ATOM    318  HB2 ARG C  23     -14.963  22.654 -42.375  0.00  0.00      CP1   
ATOM    319  CG  ARG C  23     -13.614  20.872 -42.529  0.00  0.00      CP1   
ATOM    320  HG1 ARG C  23     -13.414  20.799 -41.439  0.00  0.00      CP1   
ATOM    321  HG2 ARG C  23     -13.764  19.836 -42.900  0.00  0.00      CP1   
ATOM    322  CD  ARG C  23     -12.642  21.731 -43.225  0.00  0.00      CP1   
ATOM    323  HD1 ARG C  23     -12.725  21.733 -44.333  0.00  0.00      CP1   
ATOM    324  HD2 ARG C  23     -12.665  22.788 -42.885  0.00  0.00      CP1   
ATOM    325  NE  ARG C  23     -11.373  21.108 -42.924  0.00  0.00      CP1   
ATOM    326  HE  ARG C  23     -11.242  20.118 -42.874  0.00  0.00      CP1   
ATOM    327  CZ  ARG C  23     -10.396  21.704 -42.306  0.00  0.00      CP1   
ATOM    328  NH1 ARG C  23     -10.356  22.929 -41.876  0.00  0.00      CP1   
ATOM    329 HH11 ARG C  23      -9.635  23.299 -41.290  0.00  0.00      CP1   
ATOM    330 HH12 ARG C  23     -11.233  23.378 -41.706  0.00  0.00      CP1   
ATOM    331  NH2 ARG C  23      -9.318  20.956 -41.993  0.00  0.00      CP1   
ATOM    332 HH21 ARG C  23      -8.485  21.381 -41.637  0.00  0.00      CP1   
ATOM    333 HH22 ARG C  23      -9.348  19.993 -42.262  0.00  0.00      CP1   
ATOM    334  C   ARG C  23     -15.803  20.927 -40.417  0.00  0.00      CP1   
ATOM    335  O   ARG C  23     -15.622  22.010 -39.841  0.00  0.00      CP1   
ATOM    336  N   LEU C  24     -15.611  19.682 -39.834  0.00  0.00      CP1   
ATOM    337  HN  LEU C  24     -15.840  18.871 -40.366  0.00  0.00      CP1   
ATOM    338  CA  LEU C  24     -15.079  19.452 -38.509  0.00  0.00      CP1   
ATOM    339  HA  LEU C  24     -15.328  20.279 -37.862  0.00  0.00      CP1   
ATOM    340  CB  LEU C  24     -15.831  18.327 -37.721  0.00  0.00      CP1   
ATOM    341  HB1 LEU C  24     -16.938  18.346 -37.629  0.00  0.00      CP1   
ATOM    342  HB2 LEU C  24     -15.651  17.390 -38.291  0.00  0.00      CP1   
ATOM    343  CG  LEU C  24     -15.347  17.990 -36.282  0.00  0.00      CP1   
ATOM    344  HG  LEU C  24     -14.409  17.406 -36.402  0.00  0.00      CP1   
ATOM    345  CD1 LEU C  24     -15.162  19.260 -35.477  0.00  0.00      CP1   
ATOM    346 HD11 LEU C  24     -14.756  18.890 -34.511  0.00  0.00      CP1   
ATOM    347 HD12 LEU C  24     -14.500  20.011 -35.959  0.00  0.00      CP1   
ATOM    348 HD13 LEU C  24     -16.152  19.710 -35.250  0.00  0.00      CP1   
ATOM    349  CD2 LEU C  24     -16.391  17.122 -35.574  0.00  0.00      CP1   
ATOM    350 HD21 LEU C  24     -16.740  16.209 -36.103  0.00  0.00      CP1   
ATOM    351 HD22 LEU C  24     -15.910  16.895 -34.599  0.00  0.00      CP1   
ATOM    352 HD23 LEU C  24     -17.313  17.622 -35.208  0.00  0.00      CP1   
ATOM    353  C   LEU C  24     -13.622  19.106 -38.670  0.00  0.00      CP1   
ATOM    354  O   LEU C  24     -13.282  18.123 -39.261  0.00  0.00      CP1   
ATOM    355  N   SER C  25     -12.808  20.015 -38.108  0.00  0.00      CP1   
ATOM    356  HN  SER C  25     -13.301  20.819 -37.785  0.00  0.00      CP1   
ATOM    357  CA  SER C  25     -11.427  19.937 -37.925  0.00  0.00      CP1   
ATOM    358  HA  SER C  25     -11.024  19.159 -38.556  0.00  0.00      CP1   
ATOM    359  CB  SER C  25     -10.753  21.257 -38.364  0.00  0.00      CP1   
ATOM    360  HB1 SER C  25     -10.797  21.462 -39.455  0.00  0.00      CP1   
ATOM    361  HB2 SER C  25     -11.301  22.061 -37.828  0.00  0.00      CP1   
ATOM    362  OG  SER C  25      -9.333  21.362 -38.072  0.00  0.00      CP1   
ATOM    363  HG1 SER C  25      -9.344  21.772 -37.204  0.00  0.00      CP1   
ATOM    364  C   SER C  25     -10.958  19.556 -36.485  0.00  0.00      CP1   
ATOM    365  O   SER C  25     -11.206  20.383 -35.580  0.00  0.00      CP1   
ATOM    366  N   MET C  26     -10.259  18.453 -36.255  0.00  0.00      CP1   
ATOM    367  HN  MET C  26      -9.934  17.811 -36.945  0.00  0.00      CP1   
ATOM    368  CA  MET C  26      -9.807  18.092 -34.941  0.00  0.00      CP1   
ATOM    369  HA  MET C  26     -10.118  18.776 -34.165  0.00  0.00      CP1   
ATOM    370  CB  MET C  26     -10.351  16.670 -34.595  0.00  0.00      CP1   
ATOM    371  HB1 MET C  26      -9.993  15.921 -35.334  0.00  0.00      CP1   
ATOM    372  HB2 MET C  26      -9.898  16.370 -33.626  0.00  0.00      CP1   
ATOM    373  CG  MET C  26     -11.871  16.504 -34.468  0.00  0.00      CP1   
ATOM    374  HG1 MET C  26     -12.201  17.418 -33.928  0.00  0.00      CP1   
ATOM    375  HG2 MET C  26     -12.261  16.433 -35.505  0.00  0.00      CP1   
ATOM    376  SD  MET C  26     -12.300  14.947 -33.684  0.00  0.00      CP1   
ATOM    377  CE  MET C  26     -13.900  15.484 -33.235  0.00  0.00      CP1   
ATOM    378  HE1 MET C  26     -14.647  15.419 -34.055  0.00  0.00      CP1   
ATOM    379  HE2 MET C  26     -14.176  14.829 -32.381  0.00  0.00      CP1   
ATOM    380  HE3 MET C  26     -13.951  16.535 -32.879  0.00  0.00      CP1   
ATOM    381  C   MET C  26      -8.242  18.054 -34.947  0.00  0.00      CP1   
ATOM    382  O   MET C  26      -7.587  17.349 -35.759  0.00  0.00      CP1   
ATOM    383  N   GLN C  27      -7.614  18.984 -34.235  0.00  0.00      CP1   
ATOM    384  HN  GLN C  27      -8.117  19.590 -33.624  0.00  0.00      CP1   
ATOM    385  CA  GLN C  27      -6.195  19.104 -34.365  0.00  0.00      CP1   
ATOM    386  HA  GLN C  27      -5.744  18.278 -34.895  0.00  0.00      CP1   
ATOM    387  CB  GLN C  27      -5.853  20.516 -35.006  0.00  0.00      CP1   
ATOM    388  HB1 GLN C  27      -6.149  21.413 -34.421  0.00  0.00      CP1   
ATOM    389  HB2 GLN C  27      -4.749  20.561 -35.119  0.00  0.00      CP1   
ATOM    390  CG  GLN C  27      -6.349  20.701 -36.477  0.00  0.00      CP1   
ATOM    391  HG1 GLN C  27      -6.214  19.749 -37.035  0.00  0.00      CP1   
ATOM    392  HG2 GLN C  27      -7.442  20.891 -36.440  0.00  0.00      CP1   
ATOM    393  CD  GLN C  27      -5.650  21.810 -37.226  0.00  0.00      CP1   
ATOM    394  OE1 GLN C  27      -5.103  21.760 -38.313  0.00  0.00      CP1   
ATOM    395  NE2 GLN C  27      -5.945  23.048 -36.617  0.00  0.00      CP1   
ATOM    396 HE21 GLN C  27      -5.587  23.888 -37.024  0.00  0.00      CP1   
ATOM    397 HE22 GLN C  27      -6.558  23.001 -35.828  0.00  0.00      CP1   
ATOM    398  C   GLN C  27      -5.694  19.128 -32.922  0.00  0.00      CP1   
ATOM    399  O   GLN C  27      -6.474  19.190 -31.929  0.00  0.00      CP1   
ATOM    400  N   GLY C  28      -4.388  19.054 -32.672  0.00  0.00      CP1   
ATOM    401  HN  GLY C  28      -3.785  19.192 -33.454  0.00  0.00      CP1   
ATOM    402  CA  GLY C  28      -3.707  19.146 -31.364  0.00  0.00      CP1   
ATOM    403  HA1 GLY C  28      -3.988  20.088 -30.918  0.00  0.00      CP1   
ATOM    404  HA2 GLY C  28      -2.630  19.119 -31.444  0.00  0.00      CP1   
ATOM    405  C   GLY C  28      -3.963  18.127 -30.326  0.00  0.00      CP1   
ATOM    406  O   GLY C  28      -4.382  17.030 -30.606  0.00  0.00      CP1   
ATOM    407  N   ASP C  29      -3.679  18.496 -29.051  0.00  0.00      CP1   
ATOM    408  HN  ASP C  29      -3.345  19.418 -28.869  0.00  0.00      CP1   
ATOM    409  CA  ASP C  29      -3.462  17.656 -27.927  0.00  0.00      CP1   
ATOM    410  HA  ASP C  29      -2.638  16.980 -28.100  0.00  0.00      CP1   
ATOM    411  CB  ASP C  29      -2.990  18.633 -26.782  0.00  0.00      CP1   
ATOM    412  HB1 ASP C  29      -3.601  19.558 -26.850  0.00  0.00      CP1   
ATOM    413  HB2 ASP C  29      -3.054  18.252 -25.741  0.00  0.00      CP1   
ATOM    414  CG  ASP C  29      -1.618  19.301 -26.950  0.00  0.00      CP1   
ATOM    415  OD1 ASP C  29      -1.386  20.484 -26.543  0.00  0.00      CP1   
ATOM    416  OD2 ASP C  29      -0.707  18.663 -27.558  0.00  0.00      CP1   
ATOM    417  C   ASP C  29      -4.713  16.843 -27.399  0.00  0.00      CP1   
ATOM    418  O   ASP C  29      -5.471  17.247 -26.553  0.00  0.00      CP1   
ATOM    419  N   SER C  30      -4.819  15.550 -27.811  0.00  0.00      CP1   
ATOM    420  HN  SER C  30      -4.169  15.163 -28.461  0.00  0.00      CP1   
ATOM    421  CA  SER C  30      -5.869  14.674 -27.445  0.00  0.00      CP1   
ATOM    422  HA  SER C  30      -6.716  15.343 -27.428  0.00  0.00      CP1   
ATOM    423  CB  SER C  30      -6.202  13.646 -28.545  0.00  0.00      CP1   
ATOM    424  HB1 SER C  30      -6.259  14.223 -29.493  0.00  0.00      CP1   
ATOM    425  HB2 SER C  30      -5.426  12.854 -28.616  0.00  0.00      CP1   
ATOM    426  OG  SER C  30      -7.523  13.090 -28.212  0.00  0.00      CP1   
ATOM    427  HG1 SER C  30      -7.507  12.814 -27.293  0.00  0.00      CP1   
ATOM    428  C   SER C  30      -5.704  14.017 -26.048  0.00  0.00      CP1   
ATOM    429  O   SER C  30      -5.876  12.813 -25.954  0.00  0.00      CP1   
ATOM    430  N   TYR C  31      -5.588  14.829 -25.048  0.00  0.00      CP1   
ATOM    431  HN  TYR C  31      -5.210  15.732 -25.239  0.00  0.00      CP1   
ATOM    432  CA  TYR C  31      -5.658  14.251 -23.727  0.00  0.00      CP1   
ATOM    433  HA  TYR C  31      -6.321  13.398 -23.737  0.00  0.00      CP1   
ATOM    434  CB  TYR C  31      -4.250  13.667 -23.507  0.00  0.00      CP1   
ATOM    435  HB1 TYR C  31      -4.219  13.062 -22.575  0.00  0.00      CP1   
ATOM    436  HB2 TYR C  31      -4.168  12.958 -24.358  0.00  0.00      CP1   
ATOM    437  CG  TYR C  31      -3.040  14.529 -23.610  0.00  0.00      CP1   
ATOM    438  CD1 TYR C  31      -2.437  14.831 -24.825  0.00  0.00      CP1   
ATOM    439  HD1 TYR C  31      -2.830  14.308 -25.685  0.00  0.00      CP1   
ATOM    440  CE1 TYR C  31      -1.227  15.584 -24.929  0.00  0.00      CP1   
ATOM    441  HE1 TYR C  31      -0.796  15.713 -25.911  0.00  0.00      CP1   
ATOM    442  CZ  TYR C  31      -0.663  16.173 -23.811  0.00  0.00      CP1   
ATOM    443  OH  TYR C  31       0.521  16.971 -23.977  0.00  0.00      CP1   
ATOM    444  HH  TYR C  31       0.653  16.974 -24.928  0.00  0.00      CP1   
ATOM    445  CD2 TYR C  31      -2.425  15.041 -22.418  0.00  0.00      CP1   
ATOM    446  HD2 TYR C  31      -2.759  14.804 -21.419  0.00  0.00      CP1   
ATOM    447  CE2 TYR C  31      -1.288  15.933 -22.560  0.00  0.00      CP1   
ATOM    448  HE2 TYR C  31      -0.852  16.383 -21.680  0.00  0.00      CP1   
ATOM    449  C   TYR C  31      -6.230  15.116 -22.634  0.00  0.00      CP1   
ATOM    450  O   TYR C  31      -5.615  15.348 -21.627  0.00  0.00      CP1   
ATOM    451  N   PRO C  32      -7.442  15.654 -22.845  0.00  0.00      CP1   
ATOM    452  CD  PRO C  32      -8.290  15.384 -23.961  0.00  0.00      CP1   
ATOM    453  HD1 PRO C  32      -8.356  14.294 -24.165  0.00  0.00      CP1   
ATOM    454  HD2 PRO C  32      -7.910  15.805 -24.916  0.00  0.00      CP1   
ATOM    455  CA  PRO C  32      -8.131  16.452 -21.792  0.00  0.00      CP1   
ATOM    456  HA  PRO C  32      -7.450  17.203 -21.419  0.00  0.00      CP1   
ATOM    457  CB  PRO C  32      -9.398  17.000 -22.540  0.00  0.00      CP1   
ATOM    458  HB1 PRO C  32      -9.024  17.816 -23.195  0.00  0.00      CP1   
ATOM    459  HB2 PRO C  32     -10.243  17.292 -21.880  0.00  0.00      CP1   
ATOM    460  CG  PRO C  32      -9.670  15.897 -23.516  0.00  0.00      CP1   
ATOM    461  HG1 PRO C  32     -10.224  16.267 -24.406  0.00  0.00      CP1   
ATOM    462  HG2 PRO C  32     -10.351  15.112 -23.124  0.00  0.00      CP1   
ATOM    463  C   PRO C  32      -8.386  15.697 -20.544  0.00  0.00      CP1   
ATOM    464  O   PRO C  32      -8.261  14.488 -20.605  0.00  0.00      CP1   
ATOM    465  N   GLU C  33      -8.571  16.444 -19.443  0.00  0.00      CP1   
ATOM    466  HN  GLU C  33      -8.749  17.424 -19.487  0.00  0.00      CP1   
ATOM    467  CA  GLU C  33      -8.720  15.731 -18.203  0.00  0.00      CP1   
ATOM    468  HA  GLU C  33      -8.041  14.891 -18.228  0.00  0.00      CP1   
ATOM    469  CB  GLU C  33      -8.314  16.632 -17.017  0.00  0.00      CP1   
ATOM    470  HB1 GLU C  33      -8.646  17.684 -17.151  0.00  0.00      CP1   
ATOM    471  HB2 GLU C  33      -8.587  16.108 -16.076  0.00  0.00      CP1   
ATOM    472  CG  GLU C  33      -6.703  16.834 -17.020  0.00  0.00      CP1   
ATOM    473  HG1 GLU C  33      -6.473  17.364 -17.969  0.00  0.00      CP1   
ATOM    474  HG2 GLU C  33      -6.448  17.492 -16.162  0.00  0.00      CP1   
ATOM    475  CD  GLU C  33      -5.848  15.616 -16.961  0.00  0.00      CP1   
ATOM    476  OE1 GLU C  33      -5.045  15.393 -17.892  0.00  0.00      CP1   
ATOM    477  OE2 GLU C  33      -6.192  14.688 -16.140  0.00  0.00      CP1   
ATOM    478  C   GLU C  33     -10.181  15.167 -18.014  0.00  0.00      CP1   
ATOM    479  O   GLU C  33     -10.447  14.200 -17.328  0.00  0.00      CP1   
ATOM    480  N   ASN C  34     -11.091  15.765 -18.809  0.00  0.00      CP1   
ATOM    481  HN  ASN C  34     -10.818  16.507 -19.415  0.00  0.00      CP1   
ATOM    482  CA  ASN C  34     -12.406  15.243 -18.961  0.00  0.00      CP1   
ATOM    483  HA  ASN C  34     -12.441  14.287 -18.460  0.00  0.00      CP1   
ATOM    484  CB  ASN C  34     -13.512  15.965 -18.282  0.00  0.00      CP1   
ATOM    485  HB1 ASN C  34     -13.288  16.111 -17.204  0.00  0.00      CP1   
ATOM    486  HB2 ASN C  34     -13.662  16.908 -18.850  0.00  0.00      CP1   
ATOM    487  CG  ASN C  34     -14.812  15.163 -18.397  0.00  0.00      CP1   
ATOM    488  OD1 ASN C  34     -15.670  15.551 -19.260  0.00  0.00      CP1   
ATOM    489  ND2 ASN C  34     -15.022  14.119 -17.540  0.00  0.00      CP1   
ATOM    490 HD21 ASN C  34     -15.870  13.591 -17.583  0.00  0.00      CP1   
ATOM    491 HD22 ASN C  34     -14.278  13.709 -17.012  0.00  0.00      CP1   
ATOM    492  C   ASN C  34     -12.733  15.114 -20.479  0.00  0.00      CP1   
ATOM    493  O   ASN C  34     -13.007  16.066 -21.164  0.00  0.00      CP1   
ATOM    494  N   SER C  35     -12.657  13.909 -21.071  0.00  0.00      CP1   
ATOM    495  HN  SER C  35     -12.414  13.112 -20.523  0.00  0.00      CP1   
ATOM    496  CA  SER C  35     -12.868  13.786 -22.460  0.00  0.00      CP1   
ATOM    497  HA  SER C  35     -12.389  14.606 -22.974  0.00  0.00      CP1   
ATOM    498  CB  SER C  35     -12.016  12.603 -23.023  0.00  0.00      CP1   
ATOM    499  HB1 SER C  35     -12.510  11.654 -22.723  0.00  0.00      CP1   
ATOM    500  HB2 SER C  35     -11.947  12.582 -24.132  0.00  0.00      CP1   
ATOM    501  OG  SER C  35     -10.679  12.704 -22.542  0.00  0.00      CP1   
ATOM    502  HG1 SER C  35     -10.315  11.825 -22.412  0.00  0.00      CP1   
ATOM    503  C   SER C  35     -14.283  13.651 -22.872  0.00  0.00      CP1   
ATOM    504  O   SER C  35     -14.682  14.104 -23.910  0.00  0.00      CP1   
ATOM    505  N   TYR C  36     -15.102  13.120 -21.986  0.00  0.00      CP1   
ATOM    506  HN  TYR C  36     -14.781  12.769 -21.110  0.00  0.00      CP1   
ATOM    507  CA  TYR C  36     -16.548  12.834 -22.183  0.00  0.00      CP1   
ATOM    508  HA  TYR C  36     -16.714  12.248 -23.075  0.00  0.00      CP1   
ATOM    509  CB  TYR C  36     -17.107  11.977 -21.046  0.00  0.00      CP1   
ATOM    510  HB1 TYR C  36     -17.156  12.542 -20.090  0.00  0.00      CP1   
ATOM    511  HB2 TYR C  36     -18.175  11.672 -21.066  0.00  0.00      CP1   
ATOM    512  CG  TYR C  36     -16.250  10.691 -20.840  0.00  0.00      CP1   
ATOM    513  CD1 TYR C  36     -15.574  10.549 -19.582  0.00  0.00      CP1   
ATOM    514  HD1 TYR C  36     -15.673  11.214 -18.737  0.00  0.00      CP1   
ATOM    515  CE1 TYR C  36     -14.733   9.471 -19.325  0.00  0.00      CP1   
ATOM    516  HE1 TYR C  36     -14.214   9.443 -18.378  0.00  0.00      CP1   
ATOM    517  CZ  TYR C  36     -14.597   8.430 -20.246  0.00  0.00      CP1   
ATOM    518  OH  TYR C  36     -13.583   7.447 -20.026  0.00  0.00      CP1   
ATOM    519  HH  TYR C  36     -13.967   6.600 -20.264  0.00  0.00      CP1   
ATOM    520  CD2 TYR C  36     -16.039   9.688 -21.811  0.00  0.00      CP1   
ATOM    521  HD2 TYR C  36     -16.533   9.766 -22.768  0.00  0.00      CP1   
ATOM    522  CE2 TYR C  36     -15.227   8.580 -21.509  0.00  0.00      CP1   
ATOM    523  HE2 TYR C  36     -15.056   7.871 -22.305  0.00  0.00      CP1   
ATOM    524  C   TYR C  36     -17.360  14.131 -22.349  0.00  0.00      CP1   
ATOM    525  O   TYR C  36     -18.087  14.216 -23.275  0.00  0.00      CP1   
ATOM    526  N   GLU C  37     -17.120  15.162 -21.526  0.00  0.00      CP1   
ATOM    527  HN  GLU C  37     -16.494  15.089 -20.753  0.00  0.00      CP1   
ATOM    528  CA  GLU C  37     -17.828  16.373 -21.729  0.00  0.00      CP1   
ATOM    529  HA  GLU C  37     -18.767  16.195 -22.233  0.00  0.00      CP1   
ATOM    530  CB  GLU C  37     -17.958  17.207 -20.381  0.00  0.00      CP1   
ATOM    531  HB1 GLU C  37     -18.009  16.460 -19.560  0.00  0.00      CP1   
ATOM    532  HB2 GLU C  37     -16.999  17.729 -20.172  0.00  0.00      CP1   
ATOM    533  CG  GLU C  37     -19.151  18.177 -20.507  0.00  0.00      CP1   
ATOM    534  HG1 GLU C  37     -19.139  18.820 -21.413  0.00  0.00      CP1   
ATOM    535  HG2 GLU C  37     -20.090  17.589 -20.595  0.00  0.00      CP1   
ATOM    536  CD  GLU C  37     -19.351  19.083 -19.357  0.00  0.00      CP1   
ATOM    537  OE1 GLU C  37     -18.478  19.126 -18.417  0.00  0.00      CP1   
ATOM    538  OE2 GLU C  37     -20.341  19.753 -19.300  0.00  0.00      CP1   
ATOM    539  C   GLU C  37     -17.205  17.303 -22.735  0.00  0.00      CP1   
ATOM    540  O   GLU C  37     -17.879  18.056 -23.407  0.00  0.00      CP1   
ATOM    541  N   LEU C  38     -15.866  17.241 -22.974  0.00  0.00      CP1   
ATOM    542  HN  LEU C  38     -15.301  16.639 -22.416  0.00  0.00      CP1   
ATOM    543  CA  LEU C  38     -15.152  17.916 -24.005  0.00  0.00      CP1   
ATOM    544  HA  LEU C  38     -15.404  18.966 -23.984  0.00  0.00      CP1   
ATOM    545  CB  LEU C  38     -13.611  17.859 -23.737  0.00  0.00      CP1   
ATOM    546  HB1 LEU C  38     -13.471  18.154 -22.675  0.00  0.00      CP1   
ATOM    547  HB2 LEU C  38     -13.279  16.801 -23.802  0.00  0.00      CP1   
ATOM    548  CG  LEU C  38     -12.605  18.829 -24.473  0.00  0.00      CP1   
ATOM    549  HG  LEU C  38     -11.648  18.568 -23.972  0.00  0.00      CP1   
ATOM    550  CD1 LEU C  38     -12.249  18.374 -25.889  0.00  0.00      CP1   
ATOM    551 HD11 LEU C  38     -13.124  18.204 -26.552  0.00  0.00      CP1   
ATOM    552 HD12 LEU C  38     -11.650  19.175 -26.372  0.00  0.00      CP1   
ATOM    553 HD13 LEU C  38     -11.635  17.451 -25.822  0.00  0.00      CP1   
ATOM    554  CD2 LEU C  38     -13.066  20.265 -24.256  0.00  0.00      CP1   
ATOM    555 HD21 LEU C  38     -13.982  20.461 -24.852  0.00  0.00      CP1   
ATOM    556 HD22 LEU C  38     -13.140  20.639 -23.213  0.00  0.00      CP1   
ATOM    557 HD23 LEU C  38     -12.249  20.772 -24.813  0.00  0.00      CP1   
ATOM    558  C   LEU C  38     -15.471  17.503 -25.456  0.00  0.00      CP1   
ATOM    559  O   LEU C  38     -15.643  18.297 -26.378  0.00  0.00      CP1   
ATOM    560  N   PHE C  39     -15.779  16.255 -25.678  0.00  0.00      CP1   
ATOM    561  HN  PHE C  39     -15.440  15.623 -24.985  0.00  0.00      CP1   
ATOM    562  CA  PHE C  39     -16.162  15.720 -27.014  0.00  0.00      CP1   
ATOM    563  HA  PHE C  39     -15.840  16.397 -27.791  0.00  0.00      CP1   
ATOM    564  CB  PHE C  39     -15.542  14.329 -27.337  0.00  0.00      CP1   
ATOM    565  HB1 PHE C  39     -15.642  13.676 -26.444  0.00  0.00      CP1   
ATOM    566  HB2 PHE C  39     -16.154  13.826 -28.116  0.00  0.00      CP1   
ATOM    567  CG  PHE C  39     -14.059  14.537 -27.707  0.00  0.00      CP1   
ATOM    568  CD1 PHE C  39     -13.774  15.122 -28.993  0.00  0.00      CP1   
ATOM    569  HD1 PHE C  39     -14.593  15.131 -29.696  0.00  0.00      CP1   
ATOM    570  CE1 PHE C  39     -12.403  15.435 -29.395  0.00  0.00      CP1   
ATOM    571  HE1 PHE C  39     -12.244  15.937 -30.338  0.00  0.00      CP1   
ATOM    572  CZ  PHE C  39     -11.366  15.121 -28.518  0.00  0.00      CP1   
ATOM    573  HZ  PHE C  39     -10.314  15.281 -28.707  0.00  0.00      CP1   
ATOM    574  CD2 PHE C  39     -13.050  14.249 -26.853  0.00  0.00      CP1   
ATOM    575  HD2 PHE C  39     -13.256  13.720 -25.934  0.00  0.00      CP1   
ATOM    576  CE2 PHE C  39     -11.689  14.481 -27.279  0.00  0.00      CP1   
ATOM    577  HE2 PHE C  39     -10.919  14.235 -26.562  0.00  0.00      CP1   
ATOM    578  C   PHE C  39     -17.660  15.588 -27.075  0.00  0.00      CP1   
ATOM    579  O   PHE C  39     -18.242  15.550 -28.157  0.00  0.00      CP1   
ATOM    580  N   GLY C  40     -18.310  15.654 -25.910  0.00  0.00      CP1   
ATOM    581  HN  GLY C  40     -17.765  15.548 -25.082  0.00  0.00      CP1   
ATOM    582  CA  GLY C  40     -19.697  15.738 -25.712  0.00  0.00      CP1   
ATOM    583  HA1 GLY C  40     -19.971  15.492 -24.697  0.00  0.00      CP1   
ATOM    584  HA2 GLY C  40     -20.278  15.018 -26.271  0.00  0.00      CP1   
ATOM    585  C   GLY C  40     -20.134  17.119 -26.187  0.00  0.00      CP1   
ATOM    586  O   GLY C  40     -21.168  17.195 -26.829  0.00  0.00      CP1   
ATOM    587  N   GLN C  41     -19.385  18.250 -26.121  0.00  0.00      CP1   
ATOM    588  HN  GLN C  41     -18.540  18.174 -25.597  0.00  0.00      CP1   
ATOM    589  CA  GLN C  41     -19.662  19.474 -26.840  0.00  0.00      CP1   
ATOM    590  HA  GLN C  41     -20.558  19.925 -26.440  0.00  0.00      CP1   
ATOM    591  CB  GLN C  41     -18.469  20.428 -26.652  0.00  0.00      CP1   
ATOM    592  HB1 GLN C  41     -17.531  20.060 -27.121  0.00  0.00      CP1   
ATOM    593  HB2 GLN C  41     -18.744  21.315 -27.263  0.00  0.00      CP1   
ATOM    594  CG  GLN C  41     -18.042  21.038 -25.250  0.00  0.00      CP1   
ATOM    595  HG1 GLN C  41     -17.328  20.326 -24.784  0.00  0.00      CP1   
ATOM    596  HG2 GLN C  41     -17.482  21.994 -25.335  0.00  0.00      CP1   
ATOM    597  CD  GLN C  41     -19.232  21.245 -24.311  0.00  0.00      CP1   
ATOM    598  OE1 GLN C  41     -19.540  22.419 -23.995  0.00  0.00      CP1   
ATOM    599  NE2 GLN C  41     -19.823  20.221 -23.694  0.00  0.00      CP1   
ATOM    600 HE21 GLN C  41     -20.556  20.486 -23.068  0.00  0.00      CP1   
ATOM    601 HE22 GLN C  41     -19.238  19.431 -23.506  0.00  0.00      CP1   
ATOM    602  C   GLN C  41     -19.735  19.343 -28.357  0.00  0.00      CP1   
ATOM    603  O   GLN C  41     -20.579  19.905 -29.045  0.00  0.00      CP1   
ATOM    604  N   VAL C  42     -18.878  18.471 -28.855  0.00  0.00      CP1   
ATOM    605  HN  VAL C  42     -18.204  18.009 -28.282  0.00  0.00      CP1   
ATOM    606  CA  VAL C  42     -18.740  18.242 -30.333  0.00  0.00      CP1   
ATOM    607  HA  VAL C  42     -18.744  19.205 -30.823  0.00  0.00      CP1   
ATOM    608  CB  VAL C  42     -17.415  17.537 -30.643  0.00  0.00      CP1   
ATOM    609  HB  VAL C  42     -17.464  16.503 -30.238  0.00  0.00      CP1   
ATOM    610  CG1 VAL C  42     -17.117  17.344 -32.183  0.00  0.00      CP1   
ATOM    611 HG11 VAL C  42     -16.251  16.651 -32.243  0.00  0.00      CP1   
ATOM    612 HG12 VAL C  42     -17.991  16.877 -32.685  0.00  0.00      CP1   
ATOM    613 HG13 VAL C  42     -16.827  18.354 -32.542  0.00  0.00      CP1   
ATOM    614  CG2 VAL C  42     -16.335  18.409 -29.980  0.00  0.00      CP1   
ATOM    615 HG21 VAL C  42     -16.289  18.436 -28.870  0.00  0.00      CP1   
ATOM    616 HG22 VAL C  42     -15.359  18.007 -30.329  0.00  0.00      CP1   
ATOM    617 HG23 VAL C  42     -16.348  19.474 -30.296  0.00  0.00      CP1   
ATOM    618  C   VAL C  42     -19.870  17.360 -30.850  0.00  0.00      CP1   
ATOM    619  O   VAL C  42     -20.569  17.694 -31.807  0.00  0.00      CP1   
ATOM    620  N   ILE C  43     -20.210  16.274 -30.079  0.00  0.00      CP1   
ATOM    621  HN  ILE C  43     -19.668  16.189 -29.247  0.00  0.00      CP1   
ATOM    622  CA  ILE C  43     -21.191  15.224 -30.392  0.00  0.00      CP1   
ATOM    623  HA  ILE C  43     -21.114  14.781 -31.375  0.00  0.00      CP1   
ATOM    624  CB  ILE C  43     -21.291  14.088 -29.342  0.00  0.00      CP1   
ATOM    625  HB  ILE C  43     -20.975  14.570 -28.392  0.00  0.00      CP1   
ATOM    626  CG2 ILE C  43     -22.681  13.373 -29.100  0.00  0.00      CP1   
ATOM    627 HG21 ILE C  43     -23.057  12.700 -29.900  0.00  0.00      CP1   
ATOM    628 HG22 ILE C  43     -22.508  12.659 -28.266  0.00  0.00      CP1   
ATOM    629 HG23 ILE C  43     -23.508  14.034 -28.764  0.00  0.00      CP1   
ATOM    630  CG1 ILE C  43     -20.109  13.070 -29.595  0.00  0.00      CP1   
ATOM    631 HG11 ILE C  43     -20.335  12.504 -30.524  0.00  0.00      CP1   
ATOM    632 HG12 ILE C  43     -19.253  13.714 -29.886  0.00  0.00      CP1   
ATOM    633  CD1 ILE C  43     -19.674  12.165 -28.410  0.00  0.00      CP1   
ATOM    634  HD1 ILE C  43     -18.591  11.924 -28.349  0.00  0.00      CP1   
ATOM    635  HD2 ILE C  43     -20.029  12.701 -27.504  0.00  0.00      CP1   
ATOM    636  HD3 ILE C  43     -20.229  11.203 -28.440  0.00  0.00      CP1   
ATOM    637  C   ILE C  43     -22.598  15.719 -30.612  0.00  0.00      CP1   
ATOM    638  O   ILE C  43     -23.213  15.367 -31.610  0.00  0.00      CP1   
ATOM    639  N   ASP C  44     -23.111  16.686 -29.784  0.00  0.00      CP1   
ATOM    640  HN  ASP C  44     -22.729  16.857 -28.879  0.00  0.00      CP1   
ATOM    641  CA  ASP C  44     -24.332  17.501 -29.965  0.00  0.00      CP1   
ATOM    642  HA  ASP C  44     -25.195  16.851 -29.954  0.00  0.00      CP1   
ATOM    643  CB  ASP C  44     -24.389  18.439 -28.692  0.00  0.00      CP1   
ATOM    644  HB1 ASP C  44     -23.434  18.996 -28.581  0.00  0.00      CP1   
ATOM    645  HB2 ASP C  44     -25.028  19.305 -28.967  0.00  0.00      CP1   
ATOM    646  CG  ASP C  44     -24.825  17.866 -27.363  0.00  0.00      CP1   
ATOM    647  OD1 ASP C  44     -25.263  16.713 -27.227  0.00  0.00      CP1   
ATOM    648  OD2 ASP C  44     -24.671  18.616 -26.304  0.00  0.00      CP1   
ATOM    649  C   ASP C  44     -24.334  18.365 -31.250  0.00  0.00      CP1   
ATOM    650  O   ASP C  44     -25.372  18.448 -31.967  0.00  0.00      CP1   
ATOM    651  N   TRP C  45     -23.138  18.978 -31.627  0.00  0.00      CP1   
ATOM    652  HN  TRP C  45     -22.418  19.163 -30.963  0.00  0.00      CP1   
ATOM    653  CA  TRP C  45     -22.994  19.723 -32.883  0.00  0.00      CP1   
ATOM    654  HA  TRP C  45     -23.846  20.350 -33.102  0.00  0.00      CP1   
ATOM    655  CB  TRP C  45     -21.660  20.623 -32.862  0.00  0.00      CP1   
ATOM    656  HB1 TRP C  45     -21.667  21.331 -32.006  0.00  0.00      CP1   
ATOM    657  HB2 TRP C  45     -20.703  20.079 -32.716  0.00  0.00      CP1   
ATOM    658  CG  TRP C  45     -21.394  21.480 -34.090  0.00  0.00      CP1   
ATOM    659  CD1 TRP C  45     -21.671  22.819 -34.201  0.00  0.00      CP1   
ATOM    660  HD1 TRP C  45     -21.997  23.464 -33.399  0.00  0.00      CP1   
ATOM    661  NE1 TRP C  45     -21.216  23.287 -35.430  0.00  0.00      CP1   
ATOM    662  HE1 TRP C  45     -21.263  24.235 -35.658  0.00  0.00      CP1   
ATOM    663  CE2 TRP C  45     -20.701  22.225 -36.139  0.00  0.00      CP1   
ATOM    664  CD2 TRP C  45     -20.826  21.072 -35.308  0.00  0.00      CP1   
ATOM    665  CE3 TRP C  45     -20.430  19.851 -35.821  0.00  0.00      CP1   
ATOM    666  HE3 TRP C  45     -20.469  18.995 -35.163  0.00  0.00      CP1   
ATOM    667  CZ3 TRP C  45     -20.008  19.768 -37.168  0.00  0.00      CP1   
ATOM    668  HZ3 TRP C  45     -19.656  18.816 -37.537  0.00  0.00      CP1   
ATOM    669  CZ2 TRP C  45     -20.246  22.171 -37.489  0.00  0.00      CP1   
ATOM    670  HZ2 TRP C  45     -20.322  23.054 -38.106  0.00  0.00      CP1   
ATOM    671  CH2 TRP C  45     -19.836  20.921 -37.926  0.00  0.00      CP1   
ATOM    672  HH2 TRP C  45     -19.454  20.854 -38.934  0.00  0.00      CP1   
ATOM    673  C   TRP C  45     -23.165  18.783 -34.139  0.00  0.00      CP1   
ATOM    674  O   TRP C  45     -23.907  19.062 -35.070  0.00  0.00      CP1   
ATOM    675  N   VAL C  46     -22.575  17.572 -34.048  0.00  0.00      CP1   
ATOM    676  HN  VAL C  46     -22.167  17.372 -33.161  0.00  0.00      CP1   
ATOM    677  CA  VAL C  46     -22.544  16.565 -35.063  0.00  0.00      CP1   
ATOM    678  HA  VAL C  46     -22.304  17.070 -35.987  0.00  0.00      CP1   
ATOM    679  CB  VAL C  46     -21.554  15.478 -34.705  0.00  0.00      CP1   
ATOM    680  HB  VAL C  46     -21.690  15.064 -33.683  0.00  0.00      CP1   
ATOM    681  CG1 VAL C  46     -21.638  14.327 -35.715  0.00  0.00      CP1   
ATOM    682 HG11 VAL C  46     -22.649  13.865 -35.720  0.00  0.00      CP1   
ATOM    683 HG12 VAL C  46     -21.492  14.658 -36.765  0.00  0.00      CP1   
ATOM    684 HG13 VAL C  46     -20.865  13.614 -35.359  0.00  0.00      CP1   
ATOM    685  CG2 VAL C  46     -20.146  15.973 -34.852  0.00  0.00      CP1   
ATOM    686 HG21 VAL C  46     -19.974  16.827 -34.163  0.00  0.00      CP1   
ATOM    687 HG22 VAL C  46     -19.434  15.202 -34.486  0.00  0.00      CP1   
ATOM    688 HG23 VAL C  46     -19.869  16.209 -35.902  0.00  0.00      CP1   
ATOM    689  C   VAL C  46     -23.894  15.961 -35.248  0.00  0.00      CP1   
ATOM    690  O   VAL C  46     -24.451  15.677 -36.338  0.00  0.00      CP1   
ATOM    691  N   GLU C  47     -24.568  15.652 -34.095  0.00  0.00      CP1   
ATOM    692  HN  GLU C  47     -24.123  15.857 -33.227  0.00  0.00      CP1   
ATOM    693  CA  GLU C  47     -25.871  15.115 -34.133  0.00  0.00      CP1   
ATOM    694  HA  GLU C  47     -25.956  14.249 -34.773  0.00  0.00      CP1   
ATOM    695  CB  GLU C  47     -26.284  14.621 -32.677  0.00  0.00      CP1   
ATOM    696  HB1 GLU C  47     -25.536  13.815 -32.515  0.00  0.00      CP1   
ATOM    697  HB2 GLU C  47     -26.082  15.416 -31.927  0.00  0.00      CP1   
ATOM    698  CG  GLU C  47     -27.711  13.986 -32.644  0.00  0.00      CP1   
ATOM    699  HG1 GLU C  47     -27.808  13.301 -33.513  0.00  0.00      CP1   
ATOM    700  HG2 GLU C  47     -27.819  13.271 -31.801  0.00  0.00      CP1   
ATOM    701  CD  GLU C  47     -28.838  14.948 -32.453  0.00  0.00      CP1   
ATOM    702  OE1 GLU C  47     -28.729  16.117 -32.048  0.00  0.00      CP1   
ATOM    703  OE2 GLU C  47     -29.969  14.538 -32.832  0.00  0.00      CP1   
ATOM    704  C   GLU C  47     -26.862  16.065 -34.800  0.00  0.00      CP1   
ATOM    705  O   GLU C  47     -27.647  15.634 -35.631  0.00  0.00      CP1   
ATOM    706  N   ARG C  48     -26.904  17.322 -34.434  0.00  0.00      CP1   
ATOM    707  HN  ARG C  48     -26.270  17.569 -33.705  0.00  0.00      CP1   
ATOM    708  CA  ARG C  48     -27.678  18.429 -35.008  0.00  0.00      CP1   
ATOM    709  HA  ARG C  48     -28.711  18.127 -35.097  0.00  0.00      CP1   
ATOM    710  CB  ARG C  48     -27.646  19.648 -34.096  0.00  0.00      CP1   
ATOM    711  HB1 ARG C  48     -26.603  19.901 -33.811  0.00  0.00      CP1   
ATOM    712  HB2 ARG C  48     -28.237  20.440 -34.606  0.00  0.00      CP1   
ATOM    713  CG  ARG C  48     -28.452  19.416 -32.822  0.00  0.00      CP1   
ATOM    714  HG1 ARG C  48     -28.005  18.624 -32.184  0.00  0.00      CP1   
ATOM    715  HG2 ARG C  48     -28.100  20.249 -32.177  0.00  0.00      CP1   
ATOM    716  CD  ARG C  48     -29.962  19.362 -33.012  0.00  0.00      CP1   
ATOM    717  HD1 ARG C  48     -30.532  19.668 -32.110  0.00  0.00      CP1   
ATOM    718  HD2 ARG C  48     -30.334  20.040 -33.810  0.00  0.00      CP1   
ATOM    719  NE  ARG C  48     -30.320  17.952 -33.280  0.00  0.00      CP1   
ATOM    720  HE  ARG C  48     -29.731  17.225 -32.928  0.00  0.00      CP1   
ATOM    721  CZ  ARG C  48     -31.573  17.601 -33.617  0.00  0.00      CP1   
ATOM    722  NH1 ARG C  48     -32.473  18.379 -34.159  0.00  0.00      CP1   
ATOM    723 HH11 ARG C  48     -33.316  17.906 -34.413  0.00  0.00      CP1   
ATOM    724 HH12 ARG C  48     -32.451  19.364 -33.987  0.00  0.00      CP1   
ATOM    725  NH2 ARG C  48     -31.889  16.359 -33.594  0.00  0.00      CP1   
ATOM    726 HH21 ARG C  48     -32.767  16.147 -34.024  0.00  0.00      CP1   
ATOM    727 HH22 ARG C  48     -31.062  15.797 -33.572  0.00  0.00      CP1   
ATOM    728  C   ARG C  48     -27.320  18.783 -36.395  0.00  0.00      CP1   
ATOM    729  O   ARG C  48     -28.176  19.121 -37.227  0.00  0.00      CP1   
ATOM    730  N   PHE C  49     -26.025  18.778 -36.667  0.00  0.00      CP1   
ATOM    731  HN  PHE C  49     -25.302  18.718 -35.983  0.00  0.00      CP1   
ATOM    732  CA  PHE C  49     -25.570  18.980 -38.068  0.00  0.00      CP1   
ATOM    733  HA  PHE C  49     -26.070  19.887 -38.373  0.00  0.00      CP1   
ATOM    734  CB  PHE C  49     -24.042  19.054 -38.212  0.00  0.00      CP1   
ATOM    735  HB1 PHE C  49     -23.720  19.782 -37.437  0.00  0.00      CP1   
ATOM    736  HB2 PHE C  49     -23.544  18.080 -38.018  0.00  0.00      CP1   
ATOM    737  CG  PHE C  49     -23.420  19.517 -39.566  0.00  0.00      CP1   
ATOM    738  CD1 PHE C  49     -23.230  20.837 -39.746  0.00  0.00      CP1   
ATOM    739  HD1 PHE C  49     -23.342  21.547 -38.940  0.00  0.00      CP1   
ATOM    740  CE1 PHE C  49     -22.973  21.431 -40.997  0.00  0.00      CP1   
ATOM    741  HE1 PHE C  49     -23.103  22.502 -41.040  0.00  0.00      CP1   
ATOM    742  CZ  PHE C  49     -22.902  20.579 -42.114  0.00  0.00      CP1   
ATOM    743  HZ  PHE C  49     -22.685  21.190 -42.978  0.00  0.00      CP1   
ATOM    744  CD2 PHE C  49     -23.377  18.638 -40.684  0.00  0.00      CP1   
ATOM    745  HD2 PHE C  49     -23.650  17.599 -40.579  0.00  0.00      CP1   
ATOM    746  CE2 PHE C  49     -23.169  19.161 -41.964  0.00  0.00      CP1   
ATOM    747  HE2 PHE C  49     -22.994  18.485 -42.788  0.00  0.00      CP1   
ATOM    748  C   PHE C  49     -26.070  17.908 -39.001  0.00  0.00      CP1   
ATOM    749  O   PHE C  49     -26.530  18.135 -40.096  0.00  0.00      CP1   
ATOM    750  N   LEU C  50     -25.942  16.631 -38.556  0.00  0.00      CP1   
ATOM    751  HN  LEU C  50     -25.563  16.427 -37.657  0.00  0.00      CP1   
ATOM    752  CA  LEU C  50     -26.395  15.491 -39.384  0.00  0.00      CP1   
ATOM    753  HA  LEU C  50     -26.154  15.663 -40.423  0.00  0.00      CP1   
ATOM    754  CB  LEU C  50     -25.591  14.176 -39.032  0.00  0.00      CP1   
ATOM    755  HB1 LEU C  50     -25.797  13.973 -37.959  0.00  0.00      CP1   
ATOM    756  HB2 LEU C  50     -26.063  13.368 -39.630  0.00  0.00      CP1   
ATOM    757  CG  LEU C  50     -24.076  14.135 -39.212  0.00  0.00      CP1   
ATOM    758  HG  LEU C  50     -23.566  14.993 -38.724  0.00  0.00      CP1   
ATOM    759  CD1 LEU C  50     -23.628  12.873 -38.541  0.00  0.00      CP1   
ATOM    760 HD11 LEU C  50     -23.953  11.918 -39.007  0.00  0.00      CP1   
ATOM    761 HD12 LEU C  50     -22.538  12.695 -38.427  0.00  0.00      CP1   
ATOM    762 HD13 LEU C  50     -24.058  12.908 -37.517  0.00  0.00      CP1   
ATOM    763  CD2 LEU C  50     -23.752  14.015 -40.724  0.00  0.00      CP1   
ATOM    764 HD21 LEU C  50     -24.072  13.045 -41.160  0.00  0.00      CP1   
ATOM    765 HD22 LEU C  50     -24.279  14.857 -41.223  0.00  0.00      CP1   
ATOM    766 HD23 LEU C  50     -22.661  14.038 -40.933  0.00  0.00      CP1   
ATOM    767  C   LEU C  50     -27.896  15.197 -39.316  0.00  0.00      CP1   
ATOM    768  O   LEU C  50     -28.443  14.620 -40.237  0.00  0.00      CP1   
ATOM    769  N   ALA C  51     -28.595  15.504 -38.207  0.00  0.00      CP1   
ATOM    770  HN  ALA C  51     -28.088  15.865 -37.428  0.00  0.00      CP1   
ATOM    771  CA  ALA C  51     -30.038  15.536 -38.072  0.00  0.00      CP1   
ATOM    772  HA  ALA C  51     -30.365  14.591 -38.481  0.00  0.00      CP1   
ATOM    773  CB  ALA C  51     -30.441  15.496 -36.579  0.00  0.00      CP1   
ATOM    774  HB1 ALA C  51     -29.947  16.339 -36.050  0.00  0.00      CP1   
ATOM    775  HB2 ALA C  51     -31.551  15.521 -36.542  0.00  0.00      CP1   
ATOM    776  HB3 ALA C  51     -30.071  14.530 -36.173  0.00  0.00      CP1   
ATOM    777  C   ALA C  51     -30.660  16.705 -38.800  0.00  0.00      CP1   
ATOM    778  O   ALA C  51     -31.870  16.637 -39.064  0.00  0.00      CP1   
ATOM    779  N   ASP C  52     -29.919  17.720 -39.205  0.00  0.00      CP1   
ATOM    780  HN  ASP C  52     -28.954  17.883 -39.014  0.00  0.00      CP1   
ATOM    781  CA  ASP C  52     -30.496  18.798 -39.979  0.00  0.00      CP1   
ATOM    782  HA  ASP C  52     -31.547  18.573 -40.083  0.00  0.00      CP1   
ATOM    783  CB  ASP C  52     -30.384  20.119 -39.203  0.00  0.00      CP1   
ATOM    784  HB1 ASP C  52     -31.010  20.077 -38.287  0.00  0.00      CP1   
ATOM    785  HB2 ASP C  52     -29.288  20.278 -39.113  0.00  0.00      CP1   
ATOM    786  CG  ASP C  52     -30.999  21.289 -39.955  0.00  0.00      CP1   
ATOM    787  OD1 ASP C  52     -31.961  21.096 -40.726  0.00  0.00      CP1   
ATOM    788  OD2 ASP C  52     -30.594  22.418 -39.655  0.00  0.00      CP1   
ATOM    789  C   ASP C  52     -29.944  18.784 -41.415  0.00  0.00      CP1   
ATOM    790  O   ASP C  52     -28.783  18.734 -41.716  0.00  0.00      CP1   
ATOM    791  N   GLY C  53     -30.850  18.900 -42.389  0.00  0.00      CP1   
ATOM    792  HN  GLY C  53     -31.811  18.930 -42.122  0.00  0.00      CP1   
ATOM    793  CA  GLY C  53     -30.633  18.859 -43.914  0.00  0.00      CP1   
ATOM    794  HA1 GLY C  53     -30.082  19.704 -44.299  0.00  0.00      CP1   
ATOM    795  HA2 GLY C  53     -31.598  18.746 -44.386  0.00  0.00      CP1   
ATOM    796  C   GLY C  53     -30.020  17.575 -44.400  0.00  0.00      CP1   
ATOM    797  O   GLY C  53     -30.392  16.461 -44.017  0.00  0.00      CP1   
ATOM    798  N   GLN C  54     -29.106  17.711 -45.396  0.00  0.00      CP1   
ATOM    799  HN  GLN C  54     -28.750  18.626 -45.567  0.00  0.00      CP1   
ATOM    800  CA  GLN C  54     -28.545  16.586 -46.178  0.00  0.00      CP1   
ATOM    801  HA  GLN C  54     -28.534  15.735 -45.512  0.00  0.00      CP1   
ATOM    802  CB  GLN C  54     -29.305  16.385 -47.489  0.00  0.00      CP1   
ATOM    803  HB1 GLN C  54     -29.052  17.142 -48.262  0.00  0.00      CP1   
ATOM    804  HB2 GLN C  54     -29.058  15.421 -47.983  0.00  0.00      CP1   
ATOM    805  CG  GLN C  54     -30.845  16.365 -47.448  0.00  0.00      CP1   
ATOM    806  HG1 GLN C  54     -31.322  17.226 -46.932  0.00  0.00      CP1   
ATOM    807  HG2 GLN C  54     -31.162  16.250 -48.506  0.00  0.00      CP1   
ATOM    808  CD  GLN C  54     -31.457  15.182 -46.789  0.00  0.00      CP1   
ATOM    809  OE1 GLN C  54     -30.849  14.159 -46.481  0.00  0.00      CP1   
ATOM    810  NE2 GLN C  54     -32.805  15.419 -46.475  0.00  0.00      CP1   
ATOM    811 HE21 GLN C  54     -33.392  14.754 -46.014  0.00  0.00      CP1   
ATOM    812 HE22 GLN C  54     -33.137  16.356 -46.590  0.00  0.00      CP1   
ATOM    813  C   GLN C  54     -27.060  16.740 -46.648  0.00  0.00      CP1   
ATOM    814  O   GLN C  54     -26.469  15.674 -46.955  0.00  0.00      CP1   
ATOM    815  N   ARG C  55     -26.436  17.967 -46.683  0.00  0.00      CP1   
ATOM    816  HN  ARG C  55     -26.984  18.758 -46.421  0.00  0.00      CP1   
ATOM    817  CA  ARG C  55     -25.111  18.269 -47.219  0.00  0.00      CP1   
ATOM    818  HA  ARG C  55     -25.138  18.121 -48.289  0.00  0.00      CP1   
ATOM    819  CB  ARG C  55     -24.712  19.720 -46.898  0.00  0.00      CP1   
ATOM    820  HB1 ARG C  55     -23.725  20.068 -47.273  0.00  0.00      CP1   
ATOM    821  HB2 ARG C  55     -25.411  20.386 -47.447  0.00  0.00      CP1   
ATOM    822  CG  ARG C  55     -24.896  20.056 -45.357  0.00  0.00      CP1   
ATOM    823  HG1 ARG C  55     -25.829  19.656 -44.905  0.00  0.00      CP1   
ATOM    824  HG2 ARG C  55     -24.032  19.634 -44.801  0.00  0.00      CP1   
ATOM    825  CD  ARG C  55     -24.828  21.601 -45.173  0.00  0.00      CP1   
ATOM    826  HD1 ARG C  55     -25.640  22.049 -45.785  0.00  0.00      CP1   
ATOM    827  HD2 ARG C  55     -25.027  21.887 -44.118  0.00  0.00      CP1   
ATOM    828  NE  ARG C  55     -23.440  22.134 -45.573  0.00  0.00      CP1   
ATOM    829  HE  ARG C  55     -22.850  21.475 -46.040  0.00  0.00      CP1   
ATOM    830  CZ  ARG C  55     -22.989  23.322 -45.147  0.00  0.00      CP1   
ATOM    831  NH1 ARG C  55     -23.525  24.194 -44.370  0.00  0.00      CP1   
ATOM    832 HH11 ARG C  55     -22.974  24.886 -43.904  0.00  0.00      CP1   
ATOM    833 HH12 ARG C  55     -24.301  23.881 -43.822  0.00  0.00      CP1   
ATOM    834  NH2 ARG C  55     -21.772  23.648 -45.600  0.00  0.00      CP1   
ATOM    835 HH21 ARG C  55     -21.426  24.474 -45.155  0.00  0.00      CP1   
ATOM    836 HH22 ARG C  55     -21.312  23.015 -46.223  0.00  0.00      CP1   
ATOM    837  C   ARG C  55     -23.898  17.451 -46.726  0.00  0.00      CP1   
ATOM    838  O   ARG C  55     -23.923  17.085 -45.556  0.00  0.00      CP1   
ATOM    839  N   PRO C  56     -22.801  17.243 -47.414  0.00  0.00      CP1   
ATOM    840  CD  PRO C  56     -22.694  17.366 -48.830  0.00  0.00      CP1   
ATOM    841  HD1 PRO C  56     -22.610  18.437 -49.112  0.00  0.00      CP1   
ATOM    842  HD2 PRO C  56     -23.473  16.860 -49.440  0.00  0.00      CP1   
ATOM    843  CA  PRO C  56     -21.534  16.780 -46.795  0.00  0.00      CP1   
ATOM    844  HA  PRO C  56     -21.603  15.713 -46.638  0.00  0.00      CP1   
ATOM    845  CB  PRO C  56     -20.475  17.059 -47.910  0.00  0.00      CP1   
ATOM    846  HB1 PRO C  56     -19.625  16.346 -47.857  0.00  0.00      CP1   
ATOM    847  HB2 PRO C  56     -20.218  18.138 -47.975  0.00  0.00      CP1   
ATOM    848  CG  PRO C  56     -21.298  16.771 -49.154  0.00  0.00      CP1   
ATOM    849  HG1 PRO C  56     -21.447  15.697 -49.396  0.00  0.00      CP1   
ATOM    850  HG2 PRO C  56     -20.844  17.249 -50.049  0.00  0.00      CP1   
ATOM    851  C   PRO C  56     -21.135  17.228 -45.391  0.00  0.00      CP1   
ATOM    852  O   PRO C  56     -21.180  18.425 -44.999  0.00  0.00      CP1   
ATOM    853  N   LEU C  57     -20.751  16.239 -44.585  0.00  0.00      CP1   
ATOM    854  HN  LEU C  57     -20.865  15.250 -44.640  0.00  0.00      CP1   
ATOM    855  CA  LEU C  57     -19.999  16.640 -43.436  0.00  0.00      CP1   
ATOM    856  HA  LEU C  57     -19.948  17.711 -43.307  0.00  0.00      CP1   
ATOM    857  CB  LEU C  57     -20.461  15.786 -42.196  0.00  0.00      CP1   
ATOM    858  HB1 LEU C  57     -21.508  16.064 -41.948  0.00  0.00      CP1   
ATOM    859  HB2 LEU C  57     -20.538  14.690 -42.362  0.00  0.00      CP1   
ATOM    860  CG  LEU C  57     -19.684  15.804 -40.865  0.00  0.00      CP1   
ATOM    861  HG  LEU C  57     -18.753  15.202 -40.932  0.00  0.00      CP1   
ATOM    862  CD1 LEU C  57     -19.434  17.231 -40.525  0.00  0.00      CP1   
ATOM    863 HD11 LEU C  57     -19.391  17.287 -39.416  0.00  0.00      CP1   
ATOM    864 HD12 LEU C  57     -18.552  17.615 -41.081  0.00  0.00      CP1   
ATOM    865 HD13 LEU C  57     -20.303  17.885 -40.752  0.00  0.00      CP1   
ATOM    866  CD2 LEU C  57     -20.532  15.136 -39.758  0.00  0.00      CP1   
ATOM    867 HD21 LEU C  57     -21.490  15.675 -39.598  0.00  0.00      CP1   
ATOM    868 HD22 LEU C  57     -20.660  14.088 -40.103  0.00  0.00      CP1   
ATOM    869 HD23 LEU C  57     -20.010  15.175 -38.777  0.00  0.00      CP1   
ATOM    870  C   LEU C  57     -18.566  16.121 -43.722  0.00  0.00      CP1   
ATOM    871  O   LEU C  57     -18.308  14.930 -43.936  0.00  0.00      CP1   
ATOM    872  N   GLU C  58     -17.658  17.153 -43.798  0.00  0.00      CP1   
ATOM    873  HN  GLU C  58     -17.964  18.091 -43.658  0.00  0.00      CP1   
ATOM    874  CA  GLU C  58     -16.248  17.010 -43.992  0.00  0.00      CP1   
ATOM    875  HA  GLU C  58     -16.038  16.107 -44.546  0.00  0.00      CP1   
ATOM    876  CB  GLU C  58     -15.604  18.131 -44.917  0.00  0.00      CP1   
ATOM    877  HB1 GLU C  58     -15.541  19.148 -44.474  0.00  0.00      CP1   
ATOM    878  HB2 GLU C  58     -14.521  17.944 -45.083  0.00  0.00      CP1   
ATOM    879  CG  GLU C  58     -16.285  18.192 -46.311  0.00  0.00      CP1   
ATOM    880  HG1 GLU C  58     -16.357  17.161 -46.719  0.00  0.00      CP1   
ATOM    881  HG2 GLU C  58     -17.260  18.725 -46.308  0.00  0.00      CP1   
ATOM    882  CD  GLU C  58     -15.325  18.836 -47.317  0.00  0.00      CP1   
ATOM    883  OE1 GLU C  58     -14.197  18.429 -47.550  0.00  0.00      CP1   
ATOM    884  OE2 GLU C  58     -15.718  19.900 -47.928  0.00  0.00      CP1   
ATOM    885  C   GLU C  58     -15.541  16.889 -42.687  0.00  0.00      CP1   
ATOM    886  O   GLU C  58     -15.694  17.748 -41.843  0.00  0.00      CP1   
ATOM    887  N   LEU C  59     -14.813  15.774 -42.382  0.00  0.00      CP1   
ATOM    888  HN  LEU C  59     -14.855  14.937 -42.923  0.00  0.00      CP1   
ATOM    889  CA  LEU C  59     -14.099  15.549 -41.104  0.00  0.00      CP1   
ATOM    890  HA  LEU C  59     -14.126  16.527 -40.647  0.00  0.00      CP1   
ATOM    891  CB  LEU C  59     -14.507  14.338 -40.165  0.00  0.00      CP1   
ATOM    892  HB1 LEU C  59     -14.449  13.444 -40.822  0.00  0.00      CP1   
ATOM    893  HB2 LEU C  59     -13.742  14.199 -39.372  0.00  0.00      CP1   
ATOM    894  CG  LEU C  59     -15.934  14.451 -39.607  0.00  0.00      CP1   
ATOM    895  HG  LEU C  59     -16.446  15.431 -39.722  0.00  0.00      CP1   
ATOM    896  CD1 LEU C  59     -16.746  13.478 -40.399  0.00  0.00      CP1   
ATOM    897 HD11 LEU C  59     -16.391  12.437 -40.245  0.00  0.00      CP1   
ATOM    898 HD12 LEU C  59     -17.826  13.497 -40.141  0.00  0.00      CP1   
ATOM    899 HD13 LEU C  59     -16.728  13.810 -41.459  0.00  0.00      CP1   
ATOM    900  CD2 LEU C  59     -16.031  14.073 -38.107  0.00  0.00      CP1   
ATOM    901 HD21 LEU C  59     -17.116  14.036 -37.873  0.00  0.00      CP1   
ATOM    902 HD22 LEU C  59     -15.496  13.133 -37.852  0.00  0.00      CP1   
ATOM    903 HD23 LEU C  59     -15.529  14.898 -37.557  0.00  0.00      CP1   
ATOM    904  C   LEU C  59     -12.561  15.400 -41.385  0.00  0.00      CP1   
ATOM    905  O   LEU C  59     -12.145  14.571 -42.105  0.00  0.00      CP1   
ATOM    906  N   ASP C  60     -11.786  16.248 -40.765  0.00  0.00      CP1   
ATOM    907  HN  ASP C  60     -12.164  16.964 -40.182  0.00  0.00      CP1   
ATOM    908  CA  ASP C  60     -10.345  16.173 -40.857  0.00  0.00      CP1   
ATOM    909  HA  ASP C  60     -10.071  15.276 -41.393  0.00  0.00      CP1   
ATOM    910  CB  ASP C  60      -9.690  17.452 -41.577  0.00  0.00      CP1   
ATOM    911  HB1 ASP C  60      -9.955  18.359 -40.994  0.00  0.00      CP1   
ATOM    912  HB2 ASP C  60      -8.586  17.339 -41.633  0.00  0.00      CP1   
ATOM    913  CG  ASP C  60     -10.204  17.554 -42.916  0.00  0.00      CP1   
ATOM    914  OD1 ASP C  60     -10.837  18.611 -43.229  0.00  0.00      CP1   
ATOM    915  OD2 ASP C  60      -9.934  16.624 -43.744  0.00  0.00      CP1   
ATOM    916  C   ASP C  60      -9.676  16.033 -39.489  0.00  0.00      CP1   
ATOM    917  O   ASP C  60      -9.903  16.847 -38.554  0.00  0.00      CP1   
ATOM    918  N   LEU C  61      -8.811  15.038 -39.292  0.00  0.00      CP1   
ATOM    919  HN  LEU C  61      -8.751  14.262 -39.915  0.00  0.00      CP1   
ATOM    920  CA  LEU C  61      -8.208  14.795 -37.967  0.00  0.00      CP1   
ATOM    921  HA  LEU C  61      -8.435  15.643 -37.337  0.00  0.00      CP1   
ATOM    922  CB  LEU C  61      -8.673  13.500 -37.332  0.00  0.00      CP1   
ATOM    923  HB1 LEU C  61      -8.394  12.540 -37.818  0.00  0.00      CP1   
ATOM    924  HB2 LEU C  61      -8.192  13.419 -36.334  0.00  0.00      CP1   
ATOM    925  CG  LEU C  61     -10.250  13.373 -37.187  0.00  0.00      CP1   
ATOM    926  HG  LEU C  61     -10.721  14.361 -36.999  0.00  0.00      CP1   
ATOM    927  CD1 LEU C  61     -10.980  12.831 -38.414  0.00  0.00      CP1   
ATOM    928 HD11 LEU C  61     -10.683  11.772 -38.576  0.00  0.00      CP1   
ATOM    929 HD12 LEU C  61     -12.063  12.971 -38.212  0.00  0.00      CP1   
ATOM    930 HD13 LEU C  61     -10.777  13.345 -39.377  0.00  0.00      CP1   
ATOM    931  CD2 LEU C  61     -10.708  12.460 -36.042  0.00  0.00      CP1   
ATOM    932 HD21 LEU C  61     -10.192  11.480 -35.960  0.00  0.00      CP1   
ATOM    933 HD22 LEU C  61     -10.512  13.060 -35.128  0.00  0.00      CP1   
ATOM    934 HD23 LEU C  61     -11.810  12.347 -36.118  0.00  0.00      CP1   
ATOM    935  C   LEU C  61      -6.705  14.721 -38.076  0.00  0.00      CP1   
ATOM    936  O   LEU C  61      -6.088  13.880 -38.773  0.00  0.00      CP1   
ATOM    937  N   ARG C  62      -6.019  15.646 -37.290  0.00  0.00      CP1   
ATOM    938  HN  ARG C  62      -6.593  16.274 -36.769  0.00  0.00      CP1   
ATOM    939  CA  ARG C  62      -4.573  15.801 -37.093  0.00  0.00      CP1   
ATOM    940  HA  ARG C  62      -3.969  15.091 -37.639  0.00  0.00      CP1   
ATOM    941  CB  ARG C  62      -4.086  17.187 -37.633  0.00  0.00      CP1   
ATOM    942  HB1 ARG C  62      -4.457  17.993 -36.964  0.00  0.00      CP1   
ATOM    943  HB2 ARG C  62      -2.983  17.211 -37.501  0.00  0.00      CP1   
ATOM    944  CG  ARG C  62      -4.668  17.487 -39.000  0.00  0.00      CP1   
ATOM    945  HG1 ARG C  62      -4.515  16.668 -39.735  0.00  0.00      CP1   
ATOM    946  HG2 ARG C  62      -5.740  17.771 -38.928  0.00  0.00      CP1   
ATOM    947  CD  ARG C  62      -4.077  18.790 -39.491  0.00  0.00      CP1   
ATOM    948  HD1 ARG C  62      -4.183  19.611 -38.750  0.00  0.00      CP1   
ATOM    949  HD2 ARG C  62      -2.990  18.609 -39.627  0.00  0.00      CP1   
ATOM    950  NE  ARG C  62      -4.533  19.123 -40.907  0.00  0.00      CP1   
ATOM    951  HE  ARG C  62      -5.253  18.535 -41.276  0.00  0.00      CP1   
ATOM    952  CZ  ARG C  62      -4.020  20.103 -41.642  0.00  0.00      CP1   
ATOM    953  NH1 ARG C  62      -3.107  20.955 -41.286  0.00  0.00      CP1   
ATOM    954 HH11 ARG C  62      -2.627  21.399 -42.042  0.00  0.00      CP1   
ATOM    955 HH12 ARG C  62      -2.566  20.793 -40.461  0.00  0.00      CP1   
ATOM    956  NH2 ARG C  62      -4.400  20.235 -42.833  0.00  0.00      CP1   
ATOM    957 HH21 ARG C  62      -4.005  20.936 -43.425  0.00  0.00      CP1   
ATOM    958 HH22 ARG C  62      -5.277  19.879 -43.159  0.00  0.00      CP1   
ATOM    959  C   ARG C  62      -4.223  15.677 -35.586  0.00  0.00      CP1   
ATOM    960  O   ARG C  62      -3.204  16.227 -35.215  0.00  0.00      CP1   
ATOM    961  N   LEU C  63      -5.121  15.065 -34.772  0.00  0.00      CP1   
ATOM    962  HN  LEU C  63      -5.891  14.543 -35.129  0.00  0.00      CP1   
ATOM    963  CA  LEU C  63      -4.969  14.985 -33.306  0.00  0.00      CP1   
ATOM    964  HA  LEU C  63      -4.890  15.981 -32.898  0.00  0.00      CP1   
ATOM    965  CB  LEU C  63      -6.167  14.171 -32.603  0.00  0.00      CP1   
ATOM    966  HB1 LEU C  63      -6.391  13.256 -33.192  0.00  0.00      CP1   
ATOM    967  HB2 LEU C  63      -5.955  13.968 -31.532  0.00  0.00      CP1   
ATOM    968  CG  LEU C  63      -7.597  14.829 -32.701  0.00  0.00      CP1   
ATOM    969  HG  LEU C  63      -7.819  15.131 -33.747  0.00  0.00      CP1   
ATOM    970  CD1 LEU C  63      -8.592  13.874 -32.274  0.00  0.00      CP1   
ATOM    971 HD11 LEU C  63      -8.378  12.985 -32.905  0.00  0.00      CP1   
ATOM    972 HD12 LEU C  63      -8.400  13.547 -31.230  0.00  0.00      CP1   
ATOM    973 HD13 LEU C  63      -9.609  14.317 -32.214  0.00  0.00      CP1   
ATOM    974  CD2 LEU C  63      -7.653  16.103 -31.798  0.00  0.00      CP1   
ATOM    975 HD21 LEU C  63      -7.369  15.912 -30.741  0.00  0.00      CP1   
ATOM    976 HD22 LEU C  63      -6.930  16.813 -32.253  0.00  0.00      CP1   
ATOM    977 HD23 LEU C  63      -8.675  16.540 -31.791  0.00  0.00      CP1   
ATOM    978  C   LEU C  63      -3.721  14.278 -32.779  0.00  0.00      CP1   
ATOM    979  O   LEU C  63      -3.093  13.404 -33.401  0.00  0.00      CP1   
ATOM    980  N   LEU C  64      -3.190  14.690 -31.608  0.00  0.00      CP1   
ATOM    981  HN  LEU C  64      -3.544  15.447 -31.065  0.00  0.00      CP1   
ATOM    982  CA  LEU C  64      -1.867  14.212 -31.072  0.00  0.00      CP1   
ATOM    983  HA  LEU C  64      -1.398  13.436 -31.658  0.00  0.00      CP1   
ATOM    984  CB  LEU C  64      -0.941  15.458 -30.928  0.00  0.00      CP1   
ATOM    985  HB1 LEU C  64      -1.367  16.183 -30.202  0.00  0.00      CP1   
ATOM    986  HB2 LEU C  64       0.048  15.130 -30.545  0.00  0.00      CP1   
ATOM    987  CG  LEU C  64      -0.652  16.090 -32.279  0.00  0.00      CP1   
ATOM    988  HG  LEU C  64      -1.584  16.372 -32.813  0.00  0.00      CP1   
ATOM    989  CD1 LEU C  64       0.181  17.365 -32.018  0.00  0.00      CP1   
ATOM    990 HD11 LEU C  64       1.123  17.009 -31.548  0.00  0.00      CP1   
ATOM    991 HD12 LEU C  64       0.441  17.903 -32.954  0.00  0.00      CP1   
ATOM    992 HD13 LEU C  64      -0.395  18.103 -31.420  0.00  0.00      CP1   
ATOM    993  CD2 LEU C  64       0.083  15.097 -33.165  0.00  0.00      CP1   
ATOM    994 HD21 LEU C  64       0.730  14.413 -32.576  0.00  0.00      CP1   
ATOM    995 HD22 LEU C  64      -0.548  14.390 -33.744  0.00  0.00      CP1   
ATOM    996 HD23 LEU C  64       0.646  15.672 -33.931  0.00  0.00      CP1   
ATOM    997  C   LEU C  64      -2.038  13.647 -29.691  0.00  0.00      CP1   
ATOM    998  O   LEU C  64      -2.962  14.013 -28.984  0.00  0.00      CP1   
ATOM    999  N   TYR C  65      -1.203  12.688 -29.285  0.00  0.00      CP1   
ATOM   1000  HN  TYR C  65      -0.419  12.421 -29.840  0.00  0.00      CP1   
ATOM   1001  CA  TYR C  65      -1.233  11.863 -28.082  0.00  0.00      CP1   
ATOM   1002  HA  TYR C  65      -0.927  10.891 -28.440  0.00  0.00      CP1   
ATOM   1003  CB  TYR C  65      -0.291  12.499 -26.950  0.00  0.00      CP1   
ATOM   1004  HB1 TYR C  65      -0.635  13.540 -26.772  0.00  0.00      CP1   
ATOM   1005  HB2 TYR C  65      -0.357  12.072 -25.927  0.00  0.00      CP1   
ATOM   1006  CG  TYR C  65       1.137  12.658 -27.296  0.00  0.00      CP1   
ATOM   1007  CD1 TYR C  65       2.124  11.915 -26.626  0.00  0.00      CP1   
ATOM   1008  HD1 TYR C  65       1.655  11.192 -25.976  0.00  0.00      CP1   
ATOM   1009  CE1 TYR C  65       3.503  12.031 -26.918  0.00  0.00      CP1   
ATOM   1010  HE1 TYR C  65       4.237  11.515 -26.316  0.00  0.00      CP1   
ATOM   1011  CZ  TYR C  65       3.879  12.918 -27.943  0.00  0.00      CP1   
ATOM   1012  OH  TYR C  65       5.206  13.037 -28.427  0.00  0.00      CP1   
ATOM   1013  HH  TYR C  65       5.178  13.269 -29.358  0.00  0.00      CP1   
ATOM   1014  CD2 TYR C  65       1.610  13.585 -28.264  0.00  0.00      CP1   
ATOM   1015  HD2 TYR C  65       0.963  14.260 -28.804  0.00  0.00      CP1   
ATOM   1016  CE2 TYR C  65       2.926  13.680 -28.618  0.00  0.00      CP1   
ATOM   1017  HE2 TYR C  65       3.213  14.365 -29.402  0.00  0.00      CP1   
ATOM   1018  C   TYR C  65      -2.603  11.444 -27.528  0.00  0.00      CP1   
ATOM   1019  O   TYR C  65      -2.884  11.663 -26.395  0.00  0.00      CP1   
ATOM   1020  N   LEU C  66      -3.376  10.680 -28.329  0.00  0.00      CP1   
ATOM   1021  HN  LEU C  66      -3.007  10.454 -29.227  0.00  0.00      CP1   
ATOM   1022  CA  LEU C  66      -4.675  10.222 -27.945  0.00  0.00      CP1   
ATOM   1023  HA  LEU C  66      -5.304  11.076 -27.740  0.00  0.00      CP1   
ATOM   1024  CB  LEU C  66      -5.517   9.487 -29.088  0.00  0.00      CP1   
ATOM   1025  HB1 LEU C  66      -5.041   8.535 -29.407  0.00  0.00      CP1   
ATOM   1026  HB2 LEU C  66      -6.349   8.962 -28.573  0.00  0.00      CP1   
ATOM   1027  CG  LEU C  66      -6.177  10.334 -30.276  0.00  0.00      CP1   
ATOM   1028  HG  LEU C  66      -6.696  11.274 -29.993  0.00  0.00      CP1   
ATOM   1029  CD1 LEU C  66      -5.064  10.768 -31.281  0.00  0.00      CP1   
ATOM   1030 HD11 LEU C  66      -5.553  11.255 -32.151  0.00  0.00      CP1   
ATOM   1031 HD12 LEU C  66      -4.442  11.495 -30.717  0.00  0.00      CP1   
ATOM   1032 HD13 LEU C  66      -4.403   9.919 -31.558  0.00  0.00      CP1   
ATOM   1033  CD2 LEU C  66      -7.389   9.562 -30.915  0.00  0.00      CP1   
ATOM   1034 HD21 LEU C  66      -7.621   9.905 -31.946  0.00  0.00      CP1   
ATOM   1035 HD22 LEU C  66      -7.286   8.456 -30.943  0.00  0.00      CP1   
ATOM   1036 HD23 LEU C  66      -8.239   9.822 -30.249  0.00  0.00      CP1   
ATOM   1037  C   LEU C  66      -4.820   9.405 -26.743  0.00  0.00      CP1   
ATOM   1038  O   LEU C  66      -4.140   8.455 -26.488  0.00  0.00      CP1   
ATOM   1039  N   ASN C  67      -5.718   9.823 -25.871  0.00  0.00      CP1   
ATOM   1040  HN  ASN C  67      -6.425  10.515 -25.992  0.00  0.00      CP1   
ATOM   1041  CA  ASN C  67      -5.975   8.999 -24.628  0.00  0.00      CP1   
ATOM   1042  HA  ASN C  67      -5.157   8.326 -24.419  0.00  0.00      CP1   
ATOM   1043  CB  ASN C  67      -5.988   9.833 -23.329  0.00  0.00      CP1   
ATOM   1044  HB1 ASN C  67      -6.137   9.226 -22.410  0.00  0.00      CP1   
ATOM   1045  HB2 ASN C  67      -5.028  10.366 -23.159  0.00  0.00      CP1   
ATOM   1046  CG  ASN C  67      -7.093  10.884 -23.159  0.00  0.00      CP1   
ATOM   1047  OD1 ASN C  67      -7.924  11.089 -24.064  0.00  0.00      CP1   
ATOM   1048  ND2 ASN C  67      -7.016  11.608 -22.011  0.00  0.00      CP1   
ATOM   1049 HD21 ASN C  67      -7.556  12.440 -21.879  0.00  0.00      CP1   
ATOM   1050 HD22 ASN C  67      -6.253  11.279 -21.454  0.00  0.00      CP1   
ATOM   1051  C   ASN C  67      -7.224   8.218 -24.831  0.00  0.00      CP1   
ATOM   1052  O   ASN C  67      -8.118   8.493 -25.705  0.00  0.00      CP1   
ATOM   1053  N   THR C  68      -7.421   7.189 -24.019  0.00  0.00      CP1   
ATOM   1054  HN  THR C  68      -6.684   6.907 -23.410  0.00  0.00      CP1   
ATOM   1055  CA  THR C  68      -8.508   6.222 -24.179  0.00  0.00      CP1   
ATOM   1056  HA  THR C  68      -8.393   5.923 -25.210  0.00  0.00      CP1   
ATOM   1057  CB  THR C  68      -8.396   5.065 -23.148  0.00  0.00      CP1   
ATOM   1058  HB  THR C  68      -8.508   5.452 -22.113  0.00  0.00      CP1   
ATOM   1059  OG1 THR C  68      -7.247   4.365 -23.275  0.00  0.00      CP1   
ATOM   1060  HG1 THR C  68      -6.642   4.832 -22.695  0.00  0.00      CP1   
ATOM   1061  CG2 THR C  68      -9.524   3.975 -23.395  0.00  0.00      CP1   
ATOM   1062 HG21 THR C  68     -10.439   4.355 -22.894  0.00  0.00      CP1   
ATOM   1063 HG22 THR C  68      -9.669   3.825 -24.486  0.00  0.00      CP1   
ATOM   1064 HG23 THR C  68      -9.136   2.989 -23.061  0.00  0.00      CP1   
ATOM   1065  C   THR C  68      -9.861   6.768 -24.141  0.00  0.00      CP1   
ATOM   1066  O   THR C  68     -10.718   6.355 -24.897  0.00  0.00      CP1   
ATOM   1067  N   SER C  69     -10.162   7.815 -23.386  0.00  0.00      CP1   
ATOM   1068  HN  SER C  69      -9.495   8.318 -22.842  0.00  0.00      CP1   
ATOM   1069  CA  SER C  69     -11.517   8.390 -23.406  0.00  0.00      CP1   
ATOM   1070  HA  SER C  69     -12.324   7.678 -23.502  0.00  0.00      CP1   
ATOM   1071  CB  SER C  69     -11.662   9.139 -22.035  0.00  0.00      CP1   
ATOM   1072  HB1 SER C  69     -12.650   9.597 -21.816  0.00  0.00      CP1   
ATOM   1073  HB2 SER C  69     -11.370   8.435 -21.227  0.00  0.00      CP1   
ATOM   1074  OG  SER C  69     -10.555  10.010 -21.925  0.00  0.00      CP1   
ATOM   1075  HG1 SER C  69     -10.600  10.528 -21.118  0.00  0.00      CP1   
ATOM   1076  C   SER C  69     -11.858   9.321 -24.539  0.00  0.00      CP1   
ATOM   1077  O   SER C  69     -13.033   9.445 -24.905  0.00  0.00      CP1   
ATOM   1078  N   SER C  70     -10.830   9.957 -25.113  0.00  0.00      CP1   
ATOM   1079  HN  SER C  70      -9.950   9.891 -24.650  0.00  0.00      CP1   
ATOM   1080  CA  SER C  70     -10.922  10.586 -26.428  0.00  0.00      CP1   
ATOM   1081  HA  SER C  70     -11.720  11.314 -26.429  0.00  0.00      CP1   
ATOM   1082  CB  SER C  70      -9.680  11.443 -26.748  0.00  0.00      CP1   
ATOM   1083  HB1 SER C  70      -8.777  10.797 -26.718  0.00  0.00      CP1   
ATOM   1084  HB2 SER C  70      -9.819  11.966 -27.718  0.00  0.00      CP1   
ATOM   1085  OG  SER C  70      -9.586  12.273 -25.682  0.00  0.00      CP1   
ATOM   1086  HG1 SER C  70      -9.009  11.827 -25.057  0.00  0.00      CP1   
ATOM   1087  C   SER C  70     -11.249   9.609 -27.595  0.00  0.00      CP1   
ATOM   1088  O   SER C  70     -11.911   9.999 -28.534  0.00  0.00      CP1   
ATOM   1089  N   ILE C  71     -10.677   8.354 -27.513  0.00  0.00      CP1   
ATOM   1090  HN  ILE C  71     -10.001   8.117 -26.819  0.00  0.00      CP1   
ATOM   1091  CA  ILE C  71     -11.038   7.200 -28.319  0.00  0.00      CP1   
ATOM   1092  HA  ILE C  71     -11.044   7.474 -29.363  0.00  0.00      CP1   
ATOM   1093  CB  ILE C  71      -9.968   6.085 -28.266  0.00  0.00      CP1   
ATOM   1094  HB  ILE C  71      -9.817   5.806 -27.201  0.00  0.00      CP1   
ATOM   1095  CG2 ILE C  71     -10.400   4.845 -29.006  0.00  0.00      CP1   
ATOM   1096 HG21 ILE C  71     -10.529   5.179 -30.058  0.00  0.00      CP1   
ATOM   1097 HG22 ILE C  71      -9.597   4.079 -29.051  0.00  0.00      CP1   
ATOM   1098 HG23 ILE C  71     -11.274   4.323 -28.561  0.00  0.00      CP1   
ATOM   1099  CG1 ILE C  71      -8.545   6.592 -28.735  0.00  0.00      CP1   
ATOM   1100 HG11 ILE C  71      -8.444   6.751 -29.830  0.00  0.00      CP1   
ATOM   1101 HG12 ILE C  71      -8.346   7.572 -28.251  0.00  0.00      CP1   
ATOM   1102  CD1 ILE C  71      -7.498   5.494 -28.352  0.00  0.00      CP1   
ATOM   1103  HD1 ILE C  71      -6.522   5.706 -28.839  0.00  0.00      CP1   
ATOM   1104  HD2 ILE C  71      -7.549   5.423 -27.245  0.00  0.00      CP1   
ATOM   1105  HD3 ILE C  71      -7.820   4.481 -28.673  0.00  0.00      CP1   
ATOM   1106  C   ILE C  71     -12.480   6.720 -28.073  0.00  0.00      CP1   
ATOM   1107  O   ILE C  71     -13.236   6.490 -28.974  0.00  0.00      CP1   
ATOM   1108  N   LYS C  72     -12.978   6.589 -26.787  0.00  0.00      CP1   
ATOM   1109  HN  LYS C  72     -12.341   6.575 -26.020  0.00  0.00      CP1   
ATOM   1110  CA  LYS C  72     -14.364   6.154 -26.544  0.00  0.00      CP1   
ATOM   1111  HA  LYS C  72     -14.675   5.314 -27.146  0.00  0.00      CP1   
ATOM   1112  CB  LYS C  72     -14.683   5.801 -25.035  0.00  0.00      CP1   
ATOM   1113  HB1 LYS C  72     -14.073   6.502 -24.426  0.00  0.00      CP1   
ATOM   1114  HB2 LYS C  72     -15.767   6.017 -24.920  0.00  0.00      CP1   
ATOM   1115  CG  LYS C  72     -14.354   4.402 -24.484  0.00  0.00      CP1   
ATOM   1116  HG1 LYS C  72     -14.503   4.323 -23.386  0.00  0.00      CP1   
ATOM   1117  HG2 LYS C  72     -15.190   3.775 -24.863  0.00  0.00      CP1   
ATOM   1118  CD  LYS C  72     -13.051   3.808 -25.083  0.00  0.00      CP1   
ATOM   1119  HD1 LYS C  72     -12.976   3.983 -26.177  0.00  0.00      CP1   
ATOM   1120  HD2 LYS C  72     -12.167   4.350 -24.684  0.00  0.00      CP1   
ATOM   1121  CE  LYS C  72     -12.764   2.328 -24.805  0.00  0.00      CP1   
ATOM   1122  HE1 LYS C  72     -11.698   2.195 -25.089  0.00  0.00      CP1   
ATOM   1123  HE2 LYS C  72     -12.857   1.940 -23.768  0.00  0.00      CP1   
ATOM   1124  NZ  LYS C  72     -13.480   1.499 -25.766  0.00  0.00      CP1   
ATOM   1125  HZ1 LYS C  72     -13.379   2.014 -26.664  0.00  0.00      CP1   
ATOM   1126  HZ2 LYS C  72     -13.083   0.537 -25.777  0.00  0.00      CP1   
ATOM   1127  HZ3 LYS C  72     -14.510   1.414 -25.654  0.00  0.00      CP1   
ATOM   1128  C   LYS C  72     -15.357   7.170 -27.014  0.00  0.00      CP1   
ATOM   1129  O   LYS C  72     -16.445   6.921 -27.607  0.00  0.00      CP1   
ATOM   1130  N   ALA C  73     -15.089   8.499 -26.798  0.00  0.00      CP1   
ATOM   1131  HN  ALA C  73     -14.332   8.802 -26.224  0.00  0.00      CP1   
ATOM   1132  CA  ALA C  73     -15.842   9.545 -27.471  0.00  0.00      CP1   
ATOM   1133  HA  ALA C  73     -16.832   9.309 -27.110  0.00  0.00      CP1   
ATOM   1134  CB  ALA C  73     -15.454  10.895 -26.946  0.00  0.00      CP1   
ATOM   1135  HB1 ALA C  73     -16.099  11.736 -27.280  0.00  0.00      CP1   
ATOM   1136  HB2 ALA C  73     -15.450  10.852 -25.836  0.00  0.00      CP1   
ATOM   1137  HB3 ALA C  73     -14.393  11.164 -27.134  0.00  0.00      CP1   
ATOM   1138  C   ALA C  73     -15.871   9.539 -29.034  0.00  0.00      CP1   
ATOM   1139  O   ALA C  73     -16.890   9.876 -29.567  0.00  0.00      CP1   
ATOM   1140  N   MET C  74     -14.726   9.221 -29.674  0.00  0.00      CP1   
ATOM   1141  HN  MET C  74     -13.876   9.020 -29.193  0.00  0.00      CP1   
ATOM   1142  CA  MET C  74     -14.560   9.016 -31.138  0.00  0.00      CP1   
ATOM   1143  HA  MET C  74     -14.926   9.954 -31.528  0.00  0.00      CP1   
ATOM   1144  CB  MET C  74     -13.070   8.939 -31.436  0.00  0.00      CP1   
ATOM   1145  HB1 MET C  74     -12.675   9.900 -31.043  0.00  0.00      CP1   
ATOM   1146  HB2 MET C  74     -12.619   8.218 -30.722  0.00  0.00      CP1   
ATOM   1147  CG  MET C  74     -12.696   8.720 -32.923  0.00  0.00      CP1   
ATOM   1148  HG1 MET C  74     -11.598   8.554 -32.897  0.00  0.00      CP1   
ATOM   1149  HG2 MET C  74     -13.033   7.689 -33.162  0.00  0.00      CP1   
ATOM   1150  SD  MET C  74     -13.213   9.923 -34.147  0.00  0.00      CP1   
ATOM   1151  CE  MET C  74     -13.327   8.768 -35.516  0.00  0.00      CP1   
ATOM   1152  HE1 MET C  74     -14.107   9.141 -36.214  0.00  0.00      CP1   
ATOM   1153  HE2 MET C  74     -12.398   8.864 -36.119  0.00  0.00      CP1   
ATOM   1154  HE3 MET C  74     -13.522   7.682 -35.390  0.00  0.00      CP1   
ATOM   1155  C   MET C  74     -15.412   7.765 -31.627  0.00  0.00      CP1   
ATOM   1156  O   MET C  74     -16.107   7.842 -32.574  0.00  0.00      CP1   
ATOM   1157  N   MET C  75     -15.517   6.698 -30.799  0.00  0.00      CP1   
ATOM   1158  HN  MET C  75     -15.022   6.627 -29.937  0.00  0.00      CP1   
ATOM   1159  CA  MET C  75     -16.431   5.644 -31.093  0.00  0.00      CP1   
ATOM   1160  HA  MET C  75     -16.177   5.248 -32.064  0.00  0.00      CP1   
ATOM   1161  CB  MET C  75     -16.143   4.503 -30.043  0.00  0.00      CP1   
ATOM   1162  HB1 MET C  75     -16.265   4.894 -29.010  0.00  0.00      CP1   
ATOM   1163  HB2 MET C  75     -16.901   3.695 -30.123  0.00  0.00      CP1   
ATOM   1164  CG  MET C  75     -14.738   3.848 -30.211  0.00  0.00      CP1   
ATOM   1165  HG1 MET C  75     -14.052   4.613 -29.788  0.00  0.00      CP1   
ATOM   1166  HG2 MET C  75     -14.636   3.035 -29.461  0.00  0.00      CP1   
ATOM   1167  SD  MET C  75     -14.329   2.989 -31.845  0.00  0.00      CP1   
ATOM   1168  CE  MET C  75     -15.748   1.971 -31.955  0.00  0.00      CP1   
ATOM   1169  HE1 MET C  75     -15.826   1.092 -31.279  0.00  0.00      CP1   
ATOM   1170  HE2 MET C  75     -16.711   2.521 -31.879  0.00  0.00      CP1   
ATOM   1171  HE3 MET C  75     -15.690   1.475 -32.947  0.00  0.00      CP1   
ATOM   1172  C   MET C  75     -17.879   6.116 -30.998  0.00  0.00      CP1   
ATOM   1173  O   MET C  75     -18.656   5.618 -31.795  0.00  0.00      CP1   
ATOM   1174  N   ASP C  76     -18.256   7.006 -30.087  0.00  0.00      CP1   
ATOM   1175  HN  ASP C  76     -17.671   7.195 -29.302  0.00  0.00      CP1   
ATOM   1176  CA  ASP C  76     -19.536   7.640 -30.175  0.00  0.00      CP1   
ATOM   1177  HA  ASP C  76     -20.236   6.829 -30.314  0.00  0.00      CP1   
ATOM   1178  CB  ASP C  76     -19.858   8.388 -28.832  0.00  0.00      CP1   
ATOM   1179  HB1 ASP C  76     -18.925   8.846 -28.439  0.00  0.00      CP1   
ATOM   1180  HB2 ASP C  76     -20.618   9.167 -29.054  0.00  0.00      CP1   
ATOM   1181  CG  ASP C  76     -20.513   7.548 -27.729  0.00  0.00      CP1   
ATOM   1182  OD1 ASP C  76     -20.736   8.044 -26.558  0.00  0.00      CP1   
ATOM   1183  OD2 ASP C  76     -20.903   6.386 -27.999  0.00  0.00      CP1   
ATOM   1184  C   ASP C  76     -19.821   8.585 -31.290  0.00  0.00      CP1   
ATOM   1185  O   ASP C  76     -20.904   8.707 -31.844  0.00  0.00      CP1   
ATOM   1186  N   ILE C  77     -18.772   9.281 -31.739  0.00  0.00      CP1   
ATOM   1187  HN  ILE C  77     -17.884   9.198 -31.292  0.00  0.00      CP1   
ATOM   1188  CA  ILE C  77     -18.857   9.985 -32.992  0.00  0.00      CP1   
ATOM   1189  HA  ILE C  77     -19.798  10.516 -32.988  0.00  0.00      CP1   
ATOM   1190  CB  ILE C  77     -17.663  10.979 -33.146  0.00  0.00      CP1   
ATOM   1191  HB  ILE C  77     -16.716  10.416 -33.006  0.00  0.00      CP1   
ATOM   1192  CG2 ILE C  77     -17.530  11.592 -34.555  0.00  0.00      CP1   
ATOM   1193 HG21 ILE C  77     -16.710  12.327 -34.405  0.00  0.00      CP1   
ATOM   1194 HG22 ILE C  77     -17.236  10.948 -35.412  0.00  0.00      CP1   
ATOM   1195 HG23 ILE C  77     -18.491  12.121 -34.727  0.00  0.00      CP1   
ATOM   1196  CG1 ILE C  77     -17.709  12.107 -32.089  0.00  0.00      CP1   
ATOM   1197 HG11 ILE C  77     -18.316  12.916 -32.548  0.00  0.00      CP1   
ATOM   1198 HG12 ILE C  77     -18.027  11.796 -31.071  0.00  0.00      CP1   
ATOM   1199  CD1 ILE C  77     -16.307  12.724 -31.891  0.00  0.00      CP1   
ATOM   1200  HD1 ILE C  77     -16.397  13.427 -31.035  0.00  0.00      CP1   
ATOM   1201  HD2 ILE C  77     -15.568  11.940 -31.620  0.00  0.00      CP1   
ATOM   1202  HD3 ILE C  77     -16.063  13.297 -32.811  0.00  0.00      CP1   
ATOM   1203  C   ILE C  77     -19.043   9.044 -34.205  0.00  0.00      CP1   
ATOM   1204  O   ILE C  77     -19.722   9.281 -35.198  0.00  0.00      CP1   
ATOM   1205  N   LEU C  78     -18.390   7.868 -34.195  0.00  0.00      CP1   
ATOM   1206  HN  LEU C  78     -17.687   7.693 -33.509  0.00  0.00      CP1   
ATOM   1207  CA  LEU C  78     -18.513   6.858 -35.162  0.00  0.00      CP1   
ATOM   1208  HA  LEU C  78     -18.255   7.415 -36.051  0.00  0.00      CP1   
ATOM   1209  CB  LEU C  78     -17.461   5.724 -35.122  0.00  0.00      CP1   
ATOM   1210  HB1 LEU C  78     -17.410   5.316 -34.091  0.00  0.00      CP1   
ATOM   1211  HB2 LEU C  78     -17.845   4.815 -35.633  0.00  0.00      CP1   
ATOM   1212  CG  LEU C  78     -16.037   6.015 -35.485  0.00  0.00      CP1   
ATOM   1213  HG  LEU C  78     -15.633   6.547 -34.597  0.00  0.00      CP1   
ATOM   1214  CD1 LEU C  78     -15.218   4.727 -35.673  0.00  0.00      CP1   
ATOM   1215 HD11 LEU C  78     -14.191   5.038 -35.961  0.00  0.00      CP1   
ATOM   1216 HD12 LEU C  78     -15.156   4.165 -34.716  0.00  0.00      CP1   
ATOM   1217 HD13 LEU C  78     -15.723   4.043 -36.388  0.00  0.00      CP1   
ATOM   1218  CD2 LEU C  78     -15.874   6.957 -36.709  0.00  0.00      CP1   
ATOM   1219 HD21 LEU C  78     -16.609   6.751 -37.515  0.00  0.00      CP1   
ATOM   1220 HD22 LEU C  78     -15.968   8.013 -36.377  0.00  0.00      CP1   
ATOM   1221 HD23 LEU C  78     -14.872   6.836 -37.174  0.00  0.00      CP1   
ATOM   1222  C   LEU C  78     -19.867   6.355 -35.410  0.00  0.00      CP1   
ATOM   1223  O   LEU C  78     -20.186   6.033 -36.565  0.00  0.00      CP1   
ATOM   1224  N   ASP C  79     -20.676   6.088 -34.373  0.00  0.00      CP1   
ATOM   1225  HN  ASP C  79     -20.444   6.306 -33.428  0.00  0.00      CP1   
ATOM   1226  CA  ASP C  79     -22.104   5.809 -34.441  0.00  0.00      CP1   
ATOM   1227  HA  ASP C  79     -22.208   4.835 -34.896  0.00  0.00      CP1   
ATOM   1228  CB  ASP C  79     -22.582   5.687 -32.968  0.00  0.00      CP1   
ATOM   1229  HB1 ASP C  79     -22.230   6.603 -32.447  0.00  0.00      CP1   
ATOM   1230  HB2 ASP C  79     -23.689   5.703 -32.874  0.00  0.00      CP1   
ATOM   1231  CG  ASP C  79     -22.055   4.513 -32.191  0.00  0.00      CP1   
ATOM   1232  OD1 ASP C  79     -22.155   4.488 -30.938  0.00  0.00      CP1   
ATOM   1233  OD2 ASP C  79     -21.740   3.429 -32.762  0.00  0.00      CP1   
ATOM   1234  C   ASP C  79     -22.926   6.809 -35.254  0.00  0.00      CP1   
ATOM   1235  O   ASP C  79     -23.656   6.430 -36.155  0.00  0.00      CP1   
ATOM   1236  N   LEU C  80     -22.861   8.049 -34.975  0.00  0.00      CP1   
ATOM   1237  HN  LEU C  80     -22.268   8.415 -34.261  0.00  0.00      CP1   
ATOM   1238  CA  LEU C  80     -23.583   9.056 -35.670  0.00  0.00      CP1   
ATOM   1239  HA  LEU C  80     -24.633   8.826 -35.558  0.00  0.00      CP1   
ATOM   1240  CB  LEU C  80     -23.410  10.391 -35.065  0.00  0.00      CP1   
ATOM   1241  HB1 LEU C  80     -22.363  10.749 -35.158  0.00  0.00      CP1   
ATOM   1242  HB2 LEU C  80     -24.032  11.090 -35.665  0.00  0.00      CP1   
ATOM   1243  CG  LEU C  80     -23.678  10.545 -33.505  0.00  0.00      CP1   
ATOM   1244  HG  LEU C  80     -23.233   9.623 -33.074  0.00  0.00      CP1   
ATOM   1245  CD1 LEU C  80     -23.033  11.828 -32.981  0.00  0.00      CP1   
ATOM   1246 HD11 LEU C  80     -21.951  11.629 -33.138  0.00  0.00      CP1   
ATOM   1247 HD12 LEU C  80     -23.390  12.669 -33.612  0.00  0.00      CP1   
ATOM   1248 HD13 LEU C  80     -23.126  11.958 -31.881  0.00  0.00      CP1   
ATOM   1249  CD2 LEU C  80     -25.144  10.420 -33.258  0.00  0.00      CP1   
ATOM   1250 HD21 LEU C  80     -25.642   9.592 -33.807  0.00  0.00      CP1   
ATOM   1251 HD22 LEU C  80     -25.398  10.230 -32.193  0.00  0.00      CP1   
ATOM   1252 HD23 LEU C  80     -25.693  11.338 -33.559  0.00  0.00      CP1   
ATOM   1253  C   LEU C  80     -23.276   9.123 -37.178  0.00  0.00      CP1   
ATOM   1254  O   LEU C  80     -24.215   9.130 -37.988  0.00  0.00      CP1   
ATOM   1255  N   LEU C  81     -21.967   9.004 -37.454  0.00  0.00      CP1   
ATOM   1256  HN  LEU C  81     -21.312   9.058 -36.704  0.00  0.00      CP1   
ATOM   1257  CA  LEU C  81     -21.421   8.773 -38.732  0.00  0.00      CP1   
ATOM   1258  HA  LEU C  81     -21.805   9.608 -39.300  0.00  0.00      CP1   
ATOM   1259  CB  LEU C  81     -19.905   8.931 -38.756  0.00  0.00      CP1   
ATOM   1260  HB1 LEU C  81     -19.509   8.045 -38.216  0.00  0.00      CP1   
ATOM   1261  HB2 LEU C  81     -19.567   8.818 -39.809  0.00  0.00      CP1   
ATOM   1262  CG  LEU C  81     -19.393  10.248 -38.273  0.00  0.00      CP1   
ATOM   1263  HG  LEU C  81     -19.524  10.392 -37.179  0.00  0.00      CP1   
ATOM   1264  CD1 LEU C  81     -17.958  10.284 -38.611  0.00  0.00      CP1   
ATOM   1265 HD11 LEU C  81     -17.300   9.619 -38.013  0.00  0.00      CP1   
ATOM   1266 HD12 LEU C  81     -17.687  10.009 -39.652  0.00  0.00      CP1   
ATOM   1267 HD13 LEU C  81     -17.523  11.293 -38.444  0.00  0.00      CP1   
ATOM   1268  CD2 LEU C  81     -19.898  11.461 -39.060  0.00  0.00      CP1   
ATOM   1269 HD21 LEU C  81     -20.984  11.480 -38.826  0.00  0.00      CP1   
ATOM   1270 HD22 LEU C  81     -19.475  12.443 -38.758  0.00  0.00      CP1   
ATOM   1271 HD23 LEU C  81     -19.634  11.251 -40.119  0.00  0.00      CP1   
ATOM   1272  C   LEU C  81     -21.867   7.534 -39.462  0.00  0.00      CP1   
ATOM   1273  O   LEU C  81     -22.224   7.508 -40.646  0.00  0.00      CP1   
ATOM   1274  N   GLU C  82     -21.971   6.391 -38.715  0.00  0.00      CP1   
ATOM   1275  HN  GLU C  82     -21.625   6.355 -37.781  0.00  0.00      CP1   
ATOM   1276  CA  GLU C  82     -22.578   5.137 -39.145  0.00  0.00      CP1   
ATOM   1277  HA  GLU C  82     -22.022   4.785 -40.001  0.00  0.00      CP1   
ATOM   1278  CB  GLU C  82     -22.285   4.043 -38.132  0.00  0.00      CP1   
ATOM   1279  HB1 GLU C  82     -21.260   3.685 -38.370  0.00  0.00      CP1   
ATOM   1280  HB2 GLU C  82     -22.263   4.486 -37.114  0.00  0.00      CP1   
ATOM   1281  CG  GLU C  82     -23.267   2.846 -38.092  0.00  0.00      CP1   
ATOM   1282  HG1 GLU C  82     -24.053   3.133 -37.362  0.00  0.00      CP1   
ATOM   1283  HG2 GLU C  82     -23.717   2.658 -39.090  0.00  0.00      CP1   
ATOM   1284  CD  GLU C  82     -22.673   1.672 -37.457  0.00  0.00      CP1   
ATOM   1285  OE1 GLU C  82     -22.537   0.676 -38.213  0.00  0.00      CP1   
ATOM   1286  OE2 GLU C  82     -22.365   1.671 -36.260  0.00  0.00      CP1   
ATOM   1287  C   GLU C  82     -24.031   5.200 -39.472  0.00  0.00      CP1   
ATOM   1288  O   GLU C  82     -24.535   4.716 -40.520  0.00  0.00      CP1   
ATOM   1289  N   GLU C  83     -24.840   5.897 -38.578  0.00  0.00      CP1   
ATOM   1290  HN  GLU C  83     -24.335   6.203 -37.775  0.00  0.00      CP1   
ATOM   1291  CA  GLU C  83     -26.231   6.160 -38.783  0.00  0.00      CP1   
ATOM   1292  HA  GLU C  83     -26.752   5.241 -39.007  0.00  0.00      CP1   
ATOM   1293  CB  GLU C  83     -26.735   6.864 -37.439  0.00  0.00      CP1   
ATOM   1294  HB1 GLU C  83     -26.167   7.791 -37.212  0.00  0.00      CP1   
ATOM   1295  HB2 GLU C  83     -27.799   7.173 -37.361  0.00  0.00      CP1   
ATOM   1296  CG  GLU C  83     -26.751   5.692 -36.300  0.00  0.00      CP1   
ATOM   1297  HG1 GLU C  83     -25.882   5.001 -36.339  0.00  0.00      CP1   
ATOM   1298  HG2 GLU C  83     -26.711   6.126 -35.278  0.00  0.00      CP1   
ATOM   1299  CD  GLU C  83     -28.049   4.877 -36.307  0.00  0.00      CP1   
ATOM   1300  OE1 GLU C  83     -29.027   5.365 -35.707  0.00  0.00      CP1   
ATOM   1301  OE2 GLU C  83     -28.142   3.812 -36.989  0.00  0.00      CP1   
ATOM   1302  C   GLU C  83     -26.560   7.025 -39.998  0.00  0.00      CP1   
ATOM   1303  O   GLU C  83     -27.529   6.766 -40.789  0.00  0.00      CP1   
ATOM   1304  N   ALA C  84     -25.711   8.053 -40.254  0.00  0.00      CP1   
ATOM   1305  HN  ALA C  84     -25.101   8.407 -39.549  0.00  0.00      CP1   
ATOM   1306  CA  ALA C  84     -25.866   8.878 -41.482  0.00  0.00      CP1   
ATOM   1307  HA  ALA C  84     -26.904   9.155 -41.583  0.00  0.00      CP1   
ATOM   1308  CB  ALA C  84     -24.974  10.108 -41.398  0.00  0.00      CP1   
ATOM   1309  HB1 ALA C  84     -25.448  10.720 -40.601  0.00  0.00      CP1   
ATOM   1310  HB2 ALA C  84     -23.973   9.812 -41.019  0.00  0.00      CP1   
ATOM   1311  HB3 ALA C  84     -24.799  10.715 -42.312  0.00  0.00      CP1   
ATOM   1312  C   ALA C  84     -25.483   8.149 -42.761  0.00  0.00      CP1   
ATOM   1313  O   ALA C  84     -25.973   8.391 -43.864  0.00  0.00      CP1   
ATOM   1314  N   HIS C  85     -24.431   7.352 -42.619  0.00  0.00      CP1   
ATOM   1315  HN  HIS C  85     -23.896   7.217 -41.789  0.00  0.00      CP1   
ATOM   1316  CA  HIS C  85     -23.988   6.525 -43.654  0.00  0.00      CP1   
ATOM   1317  HA  HIS C  85     -23.849   7.191 -44.493  0.00  0.00      CP1   
ATOM   1318  CB  HIS C  85     -22.600   5.796 -43.402  0.00  0.00      CP1   
ATOM   1319  HB1 HIS C  85     -21.759   6.505 -43.240  0.00  0.00      CP1   
ATOM   1320  HB2 HIS C  85     -22.656   5.212 -42.459  0.00  0.00      CP1   
ATOM   1321  ND1 HIS C  85     -21.661   5.500 -45.647  0.00  0.00      CP1   
ATOM   1322  HD1 HIS C  85     -21.369   6.455 -45.701  0.00  0.00      CP1   
ATOM   1323  CG  HIS C  85     -22.254   4.984 -44.554  0.00  0.00      CP1   
ATOM   1324  CE1 HIS C  85     -21.437   4.548 -46.493  0.00  0.00      CP1   
ATOM   1325  HE1 HIS C  85     -20.991   4.638 -47.484  0.00  0.00      CP1   
ATOM   1326  NE2 HIS C  85     -21.765   3.370 -46.000  0.00  0.00      CP1   
ATOM   1327  CD2 HIS C  85     -22.219   3.611 -44.746  0.00  0.00      CP1   
ATOM   1328  HD2 HIS C  85     -22.497   2.857 -44.020  0.00  0.00      CP1   
ATOM   1329  C   HIS C  85     -25.064   5.486 -44.131  0.00  0.00      CP1   
ATOM   1330  O   HIS C  85     -25.340   5.325 -45.314  0.00  0.00      CP1   
ATOM   1331  N   GLN C  86     -25.751   4.750 -43.170  0.00  0.00      CP1   
ATOM   1332  HN  GLN C  86     -25.677   4.902 -42.187  0.00  0.00      CP1   
ATOM   1333  CA  GLN C  86     -26.808   3.843 -43.423  0.00  0.00      CP1   
ATOM   1334  HA  GLN C  86     -26.465   3.030 -44.046  0.00  0.00      CP1   
ATOM   1335  CB  GLN C  86     -27.365   3.265 -42.068  0.00  0.00      CP1   
ATOM   1336  HB1 GLN C  86     -27.493   4.075 -41.319  0.00  0.00      CP1   
ATOM   1337  HB2 GLN C  86     -28.270   2.621 -42.114  0.00  0.00      CP1   
ATOM   1338  CG  GLN C  86     -26.314   2.342 -41.501  0.00  0.00      CP1   
ATOM   1339  HG1 GLN C  86     -26.386   1.371 -42.037  0.00  0.00      CP1   
ATOM   1340  HG2 GLN C  86     -25.263   2.688 -41.590  0.00  0.00      CP1   
ATOM   1341  CD  GLN C  86     -26.729   1.856 -40.047  0.00  0.00      CP1   
ATOM   1342  OE1 GLN C  86     -27.392   0.817 -39.930  0.00  0.00      CP1   
ATOM   1343  NE2 GLN C  86     -26.434   2.658 -39.013  0.00  0.00      CP1   
ATOM   1344 HE21 GLN C  86     -26.891   2.574 -38.128  0.00  0.00      CP1   
ATOM   1345 HE22 GLN C  86     -25.864   3.460 -39.194  0.00  0.00      CP1   
ATOM   1346  C   GLN C  86     -27.990   4.518 -44.242  0.00  0.00      CP1   
ATOM   1347  O   GLN C  86     -28.604   3.869 -45.073  0.00  0.00      CP1   
ATOM   1348  N   GLY C  87     -28.513   5.698 -43.887  0.00  0.00      CP1   
ATOM   1349  HN  GLY C  87     -28.344   6.096 -42.989  0.00  0.00      CP1   
ATOM   1350  CA  GLY C  87     -29.529   6.386 -44.664  0.00  0.00      CP1   
ATOM   1351  HA1 GLY C  87     -29.887   7.214 -44.069  0.00  0.00      CP1   
ATOM   1352  HA2 GLY C  87     -30.358   5.749 -44.936  0.00  0.00      CP1   
ATOM   1353  C   GLY C  87     -29.045   6.866 -45.972  0.00  0.00      CP1   
ATOM   1354  O   GLY C  87     -29.747   6.827 -46.965  0.00  0.00      CP1   
ATOM   1355  N   GLY C  88     -27.840   7.293 -46.082  0.00  0.00      CP1   
ATOM   1356  HN  GLY C  88     -27.323   7.267 -45.230  0.00  0.00      CP1   
ATOM   1357  CA  GLY C  88     -27.182   7.525 -47.310  0.00  0.00      CP1   
ATOM   1358  HA1 GLY C  88     -27.831   7.321 -48.149  0.00  0.00      CP1   
ATOM   1359  HA2 GLY C  88     -26.357   6.830 -47.357  0.00  0.00      CP1   
ATOM   1360  C   GLY C  88     -26.548   8.848 -47.471  0.00  0.00      CP1   
ATOM   1361  O   GLY C  88     -26.046   9.127 -48.509  0.00  0.00      CP1   
ATOM   1362  N   ARG C  89     -26.513   9.636 -46.395  0.00  0.00      CP1   
ATOM   1363  HN  ARG C  89     -26.922   9.286 -45.556  0.00  0.00      CP1   
ATOM   1364  CA  ARG C  89     -25.951  10.985 -46.276  0.00  0.00      CP1   
ATOM   1365  HA  ARG C  89     -26.412  11.455 -47.133  0.00  0.00      CP1   
ATOM   1366  CB  ARG C  89     -26.345  11.744 -45.016  0.00  0.00      CP1   
ATOM   1367  HB1 ARG C  89     -27.454  11.769 -44.949  0.00  0.00      CP1   
ATOM   1368  HB2 ARG C  89     -26.088  11.304 -44.029  0.00  0.00      CP1   
ATOM   1369  CG  ARG C  89     -25.779  13.186 -44.781  0.00  0.00      CP1   
ATOM   1370  HG1 ARG C  89     -24.668  13.207 -44.782  0.00  0.00      CP1   
ATOM   1371  HG2 ARG C  89     -25.909  13.713 -45.751  0.00  0.00      CP1   
ATOM   1372  CD  ARG C  89     -26.353  13.930 -43.577  0.00  0.00      CP1   
ATOM   1373  HD1 ARG C  89     -27.459  13.999 -43.654  0.00  0.00      CP1   
ATOM   1374  HD2 ARG C  89     -26.107  13.285 -42.706  0.00  0.00      CP1   
ATOM   1375  NE  ARG C  89     -25.731  15.305 -43.659  0.00  0.00      CP1   
ATOM   1376  HE  ARG C  89     -25.116  15.523 -44.417  0.00  0.00      CP1   
ATOM   1377  CZ  ARG C  89     -26.290  16.481 -43.195  0.00  0.00      CP1   
ATOM   1378  NH1 ARG C  89     -27.308  16.421 -42.456  0.00  0.00      CP1   
ATOM   1379 HH11 ARG C  89     -27.585  17.305 -42.079  0.00  0.00      CP1   
ATOM   1380 HH12 ARG C  89     -27.554  15.507 -42.135  0.00  0.00      CP1   
ATOM   1381  NH2 ARG C  89     -25.623  17.583 -43.386  0.00  0.00      CP1   
ATOM   1382 HH21 ARG C  89     -26.007  18.443 -43.050  0.00  0.00      CP1   
ATOM   1383 HH22 ARG C  89     -24.859  17.553 -44.030  0.00  0.00      CP1   
ATOM   1384  C   ARG C  89     -24.414  11.022 -46.488  0.00  0.00      CP1   
ATOM   1385  O   ARG C  89     -23.781  10.206 -45.801  0.00  0.00      CP1   
ATOM   1386  N   PRO C  90     -23.764  11.795 -47.343  0.00  0.00      CP1   
ATOM   1387  CD  PRO C  90     -24.395  12.563 -48.378  0.00  0.00      CP1   
ATOM   1388  HD1 PRO C  90     -24.686  13.516 -47.886  0.00  0.00      CP1   
ATOM   1389  HD2 PRO C  90     -25.318  12.062 -48.741  0.00  0.00      CP1   
ATOM   1390  CA  PRO C  90     -22.296  12.049 -47.340  0.00  0.00      CP1   
ATOM   1391  HA  PRO C  90     -21.823  11.132 -47.656  0.00  0.00      CP1   
ATOM   1392  CB  PRO C  90     -22.090  12.953 -48.560  0.00  0.00      CP1   
ATOM   1393  HB1 PRO C  90     -21.164  12.672 -49.106  0.00  0.00      CP1   
ATOM   1394  HB2 PRO C  90     -22.007  14.003 -48.207  0.00  0.00      CP1   
ATOM   1395  CG  PRO C  90     -23.315  12.727 -49.432  0.00  0.00      CP1   
ATOM   1396  HG1 PRO C  90     -23.143  11.695 -49.807  0.00  0.00      CP1   
ATOM   1397  HG2 PRO C  90     -23.398  13.422 -50.295  0.00  0.00      CP1   
ATOM   1398  C   PRO C  90     -21.649  12.374 -46.004  0.00  0.00      CP1   
ATOM   1399  O   PRO C  90     -21.919  13.405 -45.383  0.00  0.00      CP1   
ATOM   1400  N   VAL C  91     -20.660  11.570 -45.647  0.00  0.00      CP1   
ATOM   1401  HN  VAL C  91     -20.560  10.760 -46.220  0.00  0.00      CP1   
ATOM   1402  CA  VAL C  91     -19.641  11.790 -44.649  0.00  0.00      CP1   
ATOM   1403  HA  VAL C  91     -19.603  12.815 -44.309  0.00  0.00      CP1   
ATOM   1404  CB  VAL C  91     -19.775  10.883 -43.400  0.00  0.00      CP1   
ATOM   1405  HB  VAL C  91     -19.712   9.847 -43.797  0.00  0.00      CP1   
ATOM   1406  CG1 VAL C  91     -18.561  10.902 -42.401  0.00  0.00      CP1   
ATOM   1407 HG11 VAL C  91     -18.385  11.924 -42.004  0.00  0.00      CP1   
ATOM   1408 HG12 VAL C  91     -18.775  10.274 -41.510  0.00  0.00      CP1   
ATOM   1409 HG13 VAL C  91     -17.695  10.423 -42.907  0.00  0.00      CP1   
ATOM   1410  CG2 VAL C  91     -21.029  11.281 -42.639  0.00  0.00      CP1   
ATOM   1411 HG21 VAL C  91     -21.197  10.719 -41.695  0.00  0.00      CP1   
ATOM   1412 HG22 VAL C  91     -20.930  12.384 -42.550  0.00  0.00      CP1   
ATOM   1413 HG23 VAL C  91     -21.877  11.019 -43.307  0.00  0.00      CP1   
ATOM   1414  C   VAL C  91     -18.278  11.468 -45.353  0.00  0.00      CP1   
ATOM   1415  O   VAL C  91     -18.120  10.436 -45.915  0.00  0.00      CP1   
ATOM   1416  N   SER C  92     -17.296  12.426 -45.248  0.00  0.00      CP1   
ATOM   1417  HN  SER C  92     -17.506  13.367 -44.997  0.00  0.00      CP1   
ATOM   1418  CA  SER C  92     -15.914  12.193 -45.563  0.00  0.00      CP1   
ATOM   1419  HA  SER C  92     -15.755  11.255 -46.074  0.00  0.00      CP1   
ATOM   1420  CB  SER C  92     -15.538  13.258 -46.640  0.00  0.00      CP1   
ATOM   1421  HB1 SER C  92     -16.327  13.191 -47.419  0.00  0.00      CP1   
ATOM   1422  HB2 SER C  92     -15.546  14.312 -46.287  0.00  0.00      CP1   
ATOM   1423  OG  SER C  92     -14.277  12.835 -47.137  0.00  0.00      CP1   
ATOM   1424  HG1 SER C  92     -14.305  12.678 -48.084  0.00  0.00      CP1   
ATOM   1425  C   SER C  92     -15.103  12.365 -44.353  0.00  0.00      CP1   
ATOM   1426  O   SER C  92     -14.892  13.498 -43.823  0.00  0.00      CP1   
ATOM   1427  N   LEU C  93     -14.621  11.167 -43.786  0.00  0.00      CP1   
ATOM   1428  HN  LEU C  93     -14.875  10.334 -44.271  0.00  0.00      CP1   
ATOM   1429  CA  LEU C  93     -13.866  10.987 -42.617  0.00  0.00      CP1   
ATOM   1430  HA  LEU C  93     -13.995  11.882 -42.027  0.00  0.00      CP1   
ATOM   1431  CB  LEU C  93     -14.401   9.865 -41.715  0.00  0.00      CP1   
ATOM   1432  HB1 LEU C  93     -15.501  10.015 -41.679  0.00  0.00      CP1   
ATOM   1433  HB2 LEU C  93     -14.189   8.980 -42.353  0.00  0.00      CP1   
ATOM   1434  CG  LEU C  93     -13.701   9.527 -40.331  0.00  0.00      CP1   
ATOM   1435  HG  LEU C  93     -12.674   9.180 -40.576  0.00  0.00      CP1   
ATOM   1436  CD1 LEU C  93     -13.755  10.659 -39.348  0.00  0.00      CP1   
ATOM   1437 HD11 LEU C  93     -13.231  10.519 -38.379  0.00  0.00      CP1   
ATOM   1438 HD12 LEU C  93     -13.320  11.586 -39.779  0.00  0.00      CP1   
ATOM   1439 HD13 LEU C  93     -14.842  10.706 -39.119  0.00  0.00      CP1   
ATOM   1440  CD2 LEU C  93     -14.326   8.290 -39.678  0.00  0.00      CP1   
ATOM   1441 HD21 LEU C  93     -13.628   7.928 -38.893  0.00  0.00      CP1   
ATOM   1442 HD22 LEU C  93     -15.300   8.478 -39.180  0.00  0.00      CP1   
ATOM   1443 HD23 LEU C  93     -14.545   7.618 -40.536  0.00  0.00      CP1   
ATOM   1444  C   LEU C  93     -12.331  10.771 -42.991  0.00  0.00      CP1   
ATOM   1445  O   LEU C  93     -11.825   9.735 -43.423  0.00  0.00      CP1   
ATOM   1446  N   ARG C  94     -11.552  11.873 -42.808  0.00  0.00      CP1   
ATOM   1447  HN  ARG C  94     -11.980  12.676 -42.400  0.00  0.00      CP1   
ATOM   1448  CA  ARG C  94     -10.127  11.949 -43.225  0.00  0.00      CP1   
ATOM   1449  HA  ARG C  94      -9.927  11.146 -43.918  0.00  0.00      CP1   
ATOM   1450  CB  ARG C  94      -9.782  13.248 -44.050  0.00  0.00      CP1   
ATOM   1451  HB1 ARG C  94     -10.008  14.156 -43.453  0.00  0.00      CP1   
ATOM   1452  HB2 ARG C  94      -8.671  13.249 -44.039  0.00  0.00      CP1   
ATOM   1453  CG  ARG C  94     -10.274  13.232 -45.458  0.00  0.00      CP1   
ATOM   1454  HG1 ARG C  94      -9.685  13.819 -46.194  0.00  0.00      CP1   
ATOM   1455  HG2 ARG C  94     -10.312  12.155 -45.729  0.00  0.00      CP1   
ATOM   1456  CD  ARG C  94     -11.692  13.750 -45.658  0.00  0.00      CP1   
ATOM   1457  HD1 ARG C  94     -12.076  13.437 -46.652  0.00  0.00      CP1   
ATOM   1458  HD2 ARG C  94     -12.364  13.318 -44.885  0.00  0.00      CP1   
ATOM   1459  NE  ARG C  94     -11.588  15.276 -45.406  0.00  0.00      CP1   
ATOM   1460  HE  ARG C  94     -10.990  15.583 -44.666  0.00  0.00      CP1   
ATOM   1461  CZ  ARG C  94     -12.281  16.238 -46.012  0.00  0.00      CP1   
ATOM   1462  NH1 ARG C  94     -13.327  16.019 -46.740  0.00  0.00      CP1   
ATOM   1463 HH11 ARG C  94     -13.648  16.800 -47.274  0.00  0.00      CP1   
ATOM   1464 HH12 ARG C  94     -13.382  15.106 -47.144  0.00  0.00      CP1   
ATOM   1465  NH2 ARG C  94     -12.087  17.482 -45.643  0.00  0.00      CP1   
ATOM   1466 HH21 ARG C  94     -12.738  18.156 -45.995  0.00  0.00      CP1   
ATOM   1467 HH22 ARG C  94     -11.466  17.576 -44.865  0.00  0.00      CP1   
ATOM   1468  C   ARG C  94      -9.271  11.932 -41.946  0.00  0.00      CP1   
ATOM   1469  O   ARG C  94      -9.373  12.827 -41.111  0.00  0.00      CP1   
ATOM   1470  N   TRP C  95      -8.306  10.960 -41.797  0.00  0.00      CP1   
ATOM   1471  HN  TRP C  95      -8.262  10.166 -42.399  0.00  0.00      CP1   
ATOM   1472  CA  TRP C  95      -7.352  10.874 -40.781  0.00  0.00      CP1   
ATOM   1473  HA  TRP C  95      -7.556  11.489 -39.917  0.00  0.00      CP1   
ATOM   1474  CB  TRP C  95      -7.432   9.465 -40.180  0.00  0.00      CP1   
ATOM   1475  HB1 TRP C  95      -8.420   9.412 -39.673  0.00  0.00      CP1   
ATOM   1476  HB2 TRP C  95      -7.425   8.688 -40.974  0.00  0.00      CP1   
ATOM   1477  CG  TRP C  95      -6.546   8.999 -39.056  0.00  0.00      CP1   
ATOM   1478  CD1 TRP C  95      -5.210   8.629 -39.224  0.00  0.00      CP1   
ATOM   1479  HD1 TRP C  95      -4.612   8.702 -40.120  0.00  0.00      CP1   
ATOM   1480  NE1 TRP C  95      -4.663   8.430 -37.965  0.00  0.00      CP1   
ATOM   1481  HE1 TRP C  95      -3.745   8.491 -37.638  0.00  0.00      CP1   
ATOM   1482  CE2 TRP C  95      -5.542   8.705 -36.990  0.00  0.00      CP1   
ATOM   1483  CD2 TRP C  95      -6.793   9.017 -37.621  0.00  0.00      CP1   
ATOM   1484  CE3 TRP C  95      -7.973   9.311 -36.943  0.00  0.00      CP1   
ATOM   1485  HE3 TRP C  95      -8.865   9.656 -37.443  0.00  0.00      CP1   
ATOM   1486  CZ3 TRP C  95      -7.864   9.314 -35.577  0.00  0.00      CP1   
ATOM   1487  HZ3 TRP C  95      -8.761   9.405 -34.984  0.00  0.00      CP1   
ATOM   1488  CZ2 TRP C  95      -5.535   8.681 -35.625  0.00  0.00      CP1   
ATOM   1489  HZ2 TRP C  95      -4.652   8.314 -35.123  0.00  0.00      CP1   
ATOM   1490  CH2 TRP C  95      -6.672   8.995 -34.888  0.00  0.00      CP1   
ATOM   1491  HH2 TRP C  95      -6.774   8.958 -33.813  0.00  0.00      CP1   
ATOM   1492  C   TRP C  95      -5.963  11.020 -41.406  0.00  0.00      CP1   
ATOM   1493  O   TRP C  95      -5.619  10.347 -42.355  0.00  0.00      CP1   
ATOM   1494  N   HIS C  96      -5.194  11.982 -40.891  0.00  0.00      CP1   
ATOM   1495  HN  HIS C  96      -5.619  12.426 -40.106  0.00  0.00      CP1   
ATOM   1496  CA  HIS C  96      -3.858  12.437 -41.394  0.00  0.00      CP1   
ATOM   1497  HA  HIS C  96      -3.779  12.328 -42.466  0.00  0.00      CP1   
ATOM   1498  CB  HIS C  96      -3.516  13.926 -41.071  0.00  0.00      CP1   
ATOM   1499  HB1 HIS C  96      -3.817  14.186 -40.033  0.00  0.00      CP1   
ATOM   1500  HB2 HIS C  96      -2.439  14.177 -41.173  0.00  0.00      CP1   
ATOM   1501  ND1 HIS C  96      -3.801  15.695 -42.868  0.00  0.00      CP1   
ATOM   1502  HD1 HIS C  96      -3.017  15.517 -43.462  0.00  0.00      CP1   
ATOM   1503  CG  HIS C  96      -4.334  14.840 -41.919  0.00  0.00      CP1   
ATOM   1504  CE1 HIS C  96      -4.703  16.721 -43.006  0.00  0.00      CP1   
ATOM   1505  HE1 HIS C  96      -4.663  17.636 -43.597  0.00  0.00      CP1   
ATOM   1506  NE2 HIS C  96      -5.758  16.520 -42.294  0.00  0.00      CP1   
ATOM   1507  CD2 HIS C  96      -5.557  15.394 -41.594  0.00  0.00      CP1   
ATOM   1508  HD2 HIS C  96      -6.141  15.108 -40.728  0.00  0.00      CP1   
ATOM   1509  C   HIS C  96      -2.774  11.676 -40.753  0.00  0.00      CP1   
ATOM   1510  O   HIS C  96      -2.816  11.239 -39.586  0.00  0.00      CP1   
ATOM   1511  N   TYR C  97      -1.690  11.534 -41.479  0.00  0.00      CP1   
ATOM   1512  HN  TYR C  97      -1.609  11.765 -42.446  0.00  0.00      CP1   
ATOM   1513  CA  TYR C  97      -0.543  10.785 -41.098  0.00  0.00      CP1   
ATOM   1514  HA  TYR C  97      -0.310  10.936 -40.055  0.00  0.00      CP1   
ATOM   1515  CB  TYR C  97      -0.732   9.292 -41.246  0.00  0.00      CP1   
ATOM   1516  HB1 TYR C  97      -1.362   8.962 -40.393  0.00  0.00      CP1   
ATOM   1517  HB2 TYR C  97      -1.397   9.115 -42.118  0.00  0.00      CP1   
ATOM   1518  CG  TYR C  97       0.608   8.572 -41.232  0.00  0.00      CP1   
ATOM   1519  CD1 TYR C  97       1.078   7.600 -42.148  0.00  0.00      CP1   
ATOM   1520  HD1 TYR C  97       0.423   7.392 -42.982  0.00  0.00      CP1   
ATOM   1521  CE1 TYR C  97       2.188   6.774 -41.991  0.00  0.00      CP1   
ATOM   1522  HE1 TYR C  97       2.378   5.919 -42.622  0.00  0.00      CP1   
ATOM   1523  CZ  TYR C  97       3.042   7.062 -40.922  0.00  0.00      CP1   
ATOM   1524  OH  TYR C  97       4.192   6.291 -40.709  0.00  0.00      CP1   
ATOM   1525  HH  TYR C  97       3.975   5.495 -41.201  0.00  0.00      CP1   
ATOM   1526  CD2 TYR C  97       1.484   8.703 -40.107  0.00  0.00      CP1   
ATOM   1527  HD2 TYR C  97       1.146   9.396 -39.351  0.00  0.00      CP1   
ATOM   1528  CE2 TYR C  97       2.738   8.109 -40.026  0.00  0.00      CP1   
ATOM   1529  HE2 TYR C  97       3.421   8.302 -39.212  0.00  0.00      CP1   
ATOM   1530  C   TYR C  97       0.584  11.522 -41.803  0.00  0.00      CP1   
ATOM   1531  O   TYR C  97       0.386  12.008 -42.953  0.00  0.00      CP1   
ATOM   1532  N   ASP C  98       1.777  11.646 -41.147  0.00  0.00      CP1   
ATOM   1533  HN  ASP C  98       2.053  11.507 -40.200  0.00  0.00      CP1   
ATOM   1534  CA  ASP C  98       2.910  12.300 -41.708  0.00  0.00      CP1   
ATOM   1535  HA  ASP C  98       2.801  12.670 -42.717  0.00  0.00      CP1   
ATOM   1536  CB  ASP C  98       3.373  13.558 -40.836  0.00  0.00      CP1   
ATOM   1537  HB1 ASP C  98       2.465  14.197 -40.794  0.00  0.00      CP1   
ATOM   1538  HB2 ASP C  98       3.642  13.318 -39.785  0.00  0.00      CP1   
ATOM   1539  CG  ASP C  98       4.333  14.447 -41.475  0.00  0.00      CP1   
ATOM   1540  OD1 ASP C  98       4.517  15.535 -40.867  0.00  0.00      CP1   
ATOM   1541  OD2 ASP C  98       4.984  14.196 -42.542  0.00  0.00      CP1   
ATOM   1542  C   ASP C  98       4.012  11.207 -41.699  0.00  0.00      CP1   
ATOM   1543  O   ASP C  98       4.424  10.804 -40.625  0.00  0.00      CP1   
ATOM   1544  N   ARG C  99       4.435  10.642 -42.846  0.00  0.00      CP1   
ATOM   1545  HN  ARG C  99       4.041  10.941 -43.712  0.00  0.00      CP1   
ATOM   1546  CA  ARG C  99       5.198   9.401 -43.020  0.00  0.00      CP1   
ATOM   1547  HA  ARG C  99       4.656   8.616 -42.513  0.00  0.00      CP1   
ATOM   1548  CB  ARG C  99       5.094   8.961 -44.504  0.00  0.00      CP1   
ATOM   1549  HB1 ARG C  99       5.428   9.806 -45.143  0.00  0.00      CP1   
ATOM   1550  HB2 ARG C  99       5.843   8.153 -44.653  0.00  0.00      CP1   
ATOM   1551  CG  ARG C  99       3.662   8.448 -44.892  0.00  0.00      CP1   
ATOM   1552  HG1 ARG C  99       3.571   7.671 -44.103  0.00  0.00      CP1   
ATOM   1553  HG2 ARG C  99       2.926   9.256 -44.690  0.00  0.00      CP1   
ATOM   1554  CD  ARG C  99       3.636   7.957 -46.378  0.00  0.00      CP1   
ATOM   1555  HD1 ARG C  99       4.448   7.203 -46.459  0.00  0.00      CP1   
ATOM   1556  HD2 ARG C  99       2.683   7.409 -46.536  0.00  0.00      CP1   
ATOM   1557  NE  ARG C  99       3.676   9.169 -47.258  0.00  0.00      CP1   
ATOM   1558  HE  ARG C  99       3.702  10.058 -46.802  0.00  0.00      CP1   
ATOM   1559  CZ  ARG C  99       3.284   9.168 -48.584  0.00  0.00      CP1   
ATOM   1560  NH1 ARG C  99       3.055   8.144 -49.372  0.00  0.00      CP1   
ATOM   1561 HH11 ARG C  99       2.961   8.273 -50.360  0.00  0.00      CP1   
ATOM   1562 HH12 ARG C  99       3.296   7.253 -48.988  0.00  0.00      CP1   
ATOM   1563  NH2 ARG C  99       3.183  10.342 -49.237  0.00  0.00      CP1   
ATOM   1564 HH21 ARG C  99       3.114  10.460 -50.228  0.00  0.00      CP1   
ATOM   1565 HH22 ARG C  99       3.520  11.186 -48.819  0.00  0.00      CP1   
ATOM   1566  C   ARG C  99       6.614   9.232 -42.565  0.00  0.00      CP1   
ATOM   1567  O   ARG C  99       6.898   8.212 -41.934  0.00  0.00      CP1   
ATOM   1568  N   ARG C 100       7.480  10.244 -42.807  0.00  0.00      CP1   
ATOM   1569  HN  ARG C 100       7.192  11.049 -43.320  0.00  0.00      CP1   
ATOM   1570  CA  ARG C 100       8.896  10.204 -42.476  0.00  0.00      CP1   
ATOM   1571  HA  ARG C 100       9.384  10.880 -43.162  0.00  0.00      CP1   
ATOM   1572  CB  ARG C 100       9.106  10.658 -40.992  0.00  0.00      CP1   
ATOM   1573  HB1 ARG C 100       8.582   9.873 -40.406  0.00  0.00      CP1   
ATOM   1574  HB2 ARG C 100      10.163  10.830 -40.698  0.00  0.00      CP1   
ATOM   1575  CG  ARG C 100       8.307  11.832 -40.576  0.00  0.00      CP1   
ATOM   1576  HG1 ARG C 100       7.250  11.621 -40.847  0.00  0.00      CP1   
ATOM   1577  HG2 ARG C 100       8.465  11.918 -39.480  0.00  0.00      CP1   
ATOM   1578  CD  ARG C 100       8.671  13.198 -41.205  0.00  0.00      CP1   
ATOM   1579  HD1 ARG C 100       9.702  13.484 -40.906  0.00  0.00      CP1   
ATOM   1580  HD2 ARG C 100       8.668  13.197 -42.316  0.00  0.00      CP1   
ATOM   1581  NE  ARG C 100       7.614  14.164 -40.778  0.00  0.00      CP1   
ATOM   1582  HE  ARG C 100       6.744  14.101 -41.267  0.00  0.00      CP1   
ATOM   1583  CZ  ARG C 100       7.776  15.014 -39.802  0.00  0.00      CP1   
ATOM   1584  NH1 ARG C 100       8.866  15.132 -39.061  0.00  0.00      CP1   
ATOM   1585 HH11 ARG C 100       9.020  15.901 -38.440  0.00  0.00      CP1   
ATOM   1586 HH12 ARG C 100       9.719  14.873 -39.515  0.00  0.00      CP1   
ATOM   1587  NH2 ARG C 100       6.784  15.735 -39.366  0.00  0.00      CP1   
ATOM   1588 HH21 ARG C 100       6.794  15.892 -38.379  0.00  0.00      CP1   
ATOM   1589 HH22 ARG C 100       5.869  15.518 -39.707  0.00  0.00      CP1   
ATOM   1590  C   ARG C 100       9.654   8.931 -42.761  0.00  0.00      CP1   
ATOM   1591  O   ARG C 100      10.438   8.419 -41.987  0.00  0.00      CP1   
ATOM   1592  N   ASN C 101       9.501   8.352 -43.974  0.00  0.00      CP1   
ATOM   1593  HN  ASN C 101       9.024   8.943 -44.620  0.00  0.00      CP1   
ATOM   1594  CA  ASN C 101      10.012   7.158 -44.526  0.00  0.00      CP1   
ATOM   1595  HA  ASN C 101       9.760   6.895 -45.543  0.00  0.00      CP1   
ATOM   1596  CB  ASN C 101      11.536   7.089 -44.473  0.00  0.00      CP1   
ATOM   1597  HB1 ASN C 101      11.871   7.151 -43.415  0.00  0.00      CP1   
ATOM   1598  HB2 ASN C 101      11.972   6.130 -44.826  0.00  0.00      CP1   
ATOM   1599  CG  ASN C 101      12.260   8.130 -45.289  0.00  0.00      CP1   
ATOM   1600  OD1 ASN C 101      13.160   8.817 -44.672  0.00  0.00      CP1   
ATOM   1601  ND2 ASN C 101      12.001   8.286 -46.632  0.00  0.00      CP1   
ATOM   1602 HD21 ASN C 101      12.479   9.075 -47.019  0.00  0.00      CP1   
ATOM   1603 HD22 ASN C 101      11.557   7.565 -47.163  0.00  0.00      CP1   
ATOM   1604  C   ASN C 101       9.467   5.910 -43.835  0.00  0.00      CP1   
ATOM   1605  O   ASN C 101      10.171   4.877 -43.646  0.00  0.00      CP1   
ATOM   1606  N   GLU C 102       8.205   5.864 -43.419  0.00  0.00      CP1   
ATOM   1607  HN  GLU C 102       7.777   6.764 -43.420  0.00  0.00      CP1   
ATOM   1608  CA  GLU C 102       7.725   4.815 -42.549  0.00  0.00      CP1   
ATOM   1609  HA  GLU C 102       8.410   3.985 -42.638  0.00  0.00      CP1   
ATOM   1610  CB  GLU C 102       7.633   5.288 -41.039  0.00  0.00      CP1   
ATOM   1611  HB1 GLU C 102       6.880   6.093 -40.899  0.00  0.00      CP1   
ATOM   1612  HB2 GLU C 102       7.358   4.401 -40.429  0.00  0.00      CP1   
ATOM   1613  CG  GLU C 102       9.040   5.700 -40.404  0.00  0.00      CP1   
ATOM   1614  HG1 GLU C 102       9.792   5.105 -40.966  0.00  0.00      CP1   
ATOM   1615  HG2 GLU C 102       9.340   6.761 -40.540  0.00  0.00      CP1   
ATOM   1616  CD  GLU C 102       9.089   5.436 -38.921  0.00  0.00      CP1   
ATOM   1617  OE1 GLU C 102       9.815   4.481 -38.534  0.00  0.00      CP1   
ATOM   1618  OE2 GLU C 102       8.526   6.239 -38.114  0.00  0.00      CP1   
ATOM   1619  C   GLU C 102       6.364   4.298 -42.969  0.00  0.00      CP1   
ATOM   1620  O   GLU C 102       5.432   4.952 -43.495  0.00  0.00      CP1   
ATOM   1621  N   ARG C 103       6.065   3.004 -42.866  0.00  0.00      CP1   
ATOM   1622  HN  ARG C 103       6.829   2.431 -42.578  0.00  0.00      CP1   
ATOM   1623  CA  ARG C 103       4.751   2.394 -43.045  0.00  0.00      CP1   
ATOM   1624  HA  ARG C 103       4.560   2.566 -44.093  0.00  0.00      CP1   
ATOM   1625  CB  ARG C 103       4.873   0.900 -43.001  0.00  0.00      CP1   
ATOM   1626  HB1 ARG C 103       4.056   0.250 -43.381  0.00  0.00      CP1   
ATOM   1627  HB2 ARG C 103       5.676   0.677 -43.736  0.00  0.00      CP1   
ATOM   1628  CG  ARG C 103       5.458   0.193 -41.745  0.00  0.00      CP1   
ATOM   1629  HG1 ARG C 103       6.220  -0.560 -42.038  0.00  0.00      CP1   
ATOM   1630  HG2 ARG C 103       6.020   0.974 -41.190  0.00  0.00      CP1   
ATOM   1631  CD  ARG C 103       4.326  -0.249 -40.750  0.00  0.00      CP1   
ATOM   1632  HD1 ARG C 103       3.849   0.670 -40.349  0.00  0.00      CP1   
ATOM   1633  HD2 ARG C 103       3.655  -0.964 -41.274  0.00  0.00      CP1   
ATOM   1634  NE  ARG C 103       4.934  -0.961 -39.654  0.00  0.00      CP1   
ATOM   1635  HE  ARG C 103       5.809  -0.637 -39.294  0.00  0.00      CP1   
ATOM   1636  CZ  ARG C 103       4.201  -1.498 -38.710  0.00  0.00      CP1   
ATOM   1637  NH1 ARG C 103       2.915  -1.803 -38.847  0.00  0.00      CP1   
ATOM   1638 HH11 ARG C 103       2.347  -2.085 -38.074  0.00  0.00      CP1   
ATOM   1639 HH12 ARG C 103       2.409  -1.531 -39.666  0.00  0.00      CP1   
ATOM   1640  NH2 ARG C 103       4.704  -1.830 -37.496  0.00  0.00      CP1   
ATOM   1641 HH21 ARG C 103       4.106  -2.186 -36.777  0.00  0.00      CP1   
ATOM   1642 HH22 ARG C 103       5.627  -1.504 -37.289  0.00  0.00      CP1   
ATOM   1643  C   ARG C 103       3.543   2.903 -42.308  0.00  0.00      CP1   
ATOM   1644  O   ARG C 103       3.698   3.791 -41.506  0.00  0.00      CP1   
ATOM   1645  N   VAL C 104       2.376   2.364 -42.582  0.00  0.00      CP1   
ATOM   1646  HN  VAL C 104       2.307   1.628 -43.251  0.00  0.00      CP1   
ATOM   1647  CA  VAL C 104       1.137   3.019 -42.061  0.00  0.00      CP1   
ATOM   1648  HA  VAL C 104       1.113   4.050 -42.383  0.00  0.00      CP1   
ATOM   1649  CB  VAL C 104       0.012   2.184 -42.736  0.00  0.00      CP1   
ATOM   1650  HB  VAL C 104       0.298   2.041 -43.800  0.00  0.00      CP1   
ATOM   1651  CG1 VAL C 104      -0.074   0.786 -42.210  0.00  0.00      CP1   
ATOM   1652 HG11 VAL C 104       0.888   0.232 -42.190  0.00  0.00      CP1   
ATOM   1653 HG12 VAL C 104      -0.494   0.677 -41.187  0.00  0.00      CP1   
ATOM   1654 HG13 VAL C 104      -0.629   0.236 -43.000  0.00  0.00      CP1   
ATOM   1655  CG2 VAL C 104      -1.346   2.889 -42.564  0.00  0.00      CP1   
ATOM   1656 HG21 VAL C 104      -2.247   2.279 -42.791  0.00  0.00      CP1   
ATOM   1657 HG22 VAL C 104      -1.530   3.295 -41.547  0.00  0.00      CP1   
ATOM   1658 HG23 VAL C 104      -1.380   3.908 -43.004  0.00  0.00      CP1   
ATOM   1659  C   VAL C 104       0.981   3.017 -40.500  0.00  0.00      CP1   
ATOM   1660  O   VAL C 104       1.269   2.004 -39.792  0.00  0.00      CP1   
ATOM   1661  N   ALA C 105       0.540   4.122 -39.853  0.00  0.00      CP1   
ATOM   1662  HN  ALA C 105       0.448   4.892 -40.479  0.00  0.00      CP1   
ATOM   1663  CA  ALA C 105       0.251   4.237 -38.481  0.00  0.00      CP1   
ATOM   1664  HA  ALA C 105       1.177   4.045 -37.961  0.00  0.00      CP1   
ATOM   1665  CB  ALA C 105      -0.419   5.623 -38.164  0.00  0.00      CP1   
ATOM   1666  HB1 ALA C 105      -0.888   5.680 -37.158  0.00  0.00      CP1   
ATOM   1667  HB2 ALA C 105       0.331   6.378 -38.483  0.00  0.00      CP1   
ATOM   1668  HB3 ALA C 105      -1.356   5.778 -38.740  0.00  0.00      CP1   
ATOM   1669  C   ALA C 105      -0.560   3.145 -37.833  0.00  0.00      CP1   
ATOM   1670  O   ALA C 105      -1.665   2.806 -38.207  0.00  0.00      CP1   
ATOM   1671  N   GLU C 106       0.014   2.421 -36.800  0.00  0.00      CP1   
ATOM   1672  HN  GLU C 106       0.957   2.620 -36.543  0.00  0.00      CP1   
ATOM   1673  CA  GLU C 106      -0.581   1.306 -36.100  0.00  0.00      CP1   
ATOM   1674  HA  GLU C 106      -0.778   0.539 -36.834  0.00  0.00      CP1   
ATOM   1675  CB  GLU C 106       0.471   0.584 -35.158  0.00  0.00      CP1   
ATOM   1676  HB1 GLU C 106       0.939   1.251 -34.403  0.00  0.00      CP1   
ATOM   1677  HB2 GLU C 106      -0.088  -0.178 -34.576  0.00  0.00      CP1   
ATOM   1678  CG  GLU C 106       1.603   0.056 -36.000  0.00  0.00      CP1   
ATOM   1679  HG1 GLU C 106       1.227  -0.353 -36.962  0.00  0.00      CP1   
ATOM   1680  HG2 GLU C 106       2.353   0.831 -36.268  0.00  0.00      CP1   
ATOM   1681  CD  GLU C 106       2.254  -1.110 -35.293  0.00  0.00      CP1   
ATOM   1682  OE1 GLU C 106       2.440  -2.217 -35.893  0.00  0.00      CP1   
ATOM   1683  OE2 GLU C 106       2.743  -0.933 -34.149  0.00  0.00      CP1   
ATOM   1684  C   GLU C 106      -1.924   1.727 -35.410  0.00  0.00      CP1   
ATOM   1685  O   GLU C 106      -2.826   0.865 -35.261  0.00  0.00      CP1   
ATOM   1686  N   LEU C 107      -2.008   2.974 -34.961  0.00  0.00      CP1   
ATOM   1687  HN  LEU C 107      -1.214   3.565 -34.849  0.00  0.00      CP1   
ATOM   1688  CA  LEU C 107      -3.280   3.574 -34.476  0.00  0.00      CP1   
ATOM   1689  HA  LEU C 107      -3.703   2.964 -33.692  0.00  0.00      CP1   
ATOM   1690  CB  LEU C 107      -2.818   5.026 -33.971  0.00  0.00      CP1   
ATOM   1691  HB1 LEU C 107      -1.810   5.017 -33.505  0.00  0.00      CP1   
ATOM   1692  HB2 LEU C 107      -2.507   5.583 -34.881  0.00  0.00      CP1   
ATOM   1693  CG  LEU C 107      -3.781   5.926 -33.141  0.00  0.00      CP1   
ATOM   1694  HG  LEU C 107      -4.368   6.451 -33.925  0.00  0.00      CP1   
ATOM   1695  CD1 LEU C 107      -4.802   5.170 -32.285  0.00  0.00      CP1   
ATOM   1696 HD11 LEU C 107      -5.255   4.284 -32.778  0.00  0.00      CP1   
ATOM   1697 HD12 LEU C 107      -4.240   4.782 -31.410  0.00  0.00      CP1   
ATOM   1698 HD13 LEU C 107      -5.620   5.843 -31.949  0.00  0.00      CP1   
ATOM   1699  CD2 LEU C 107      -2.994   7.097 -32.506  0.00  0.00      CP1   
ATOM   1700 HD21 LEU C 107      -2.193   7.425 -33.203  0.00  0.00      CP1   
ATOM   1701 HD22 LEU C 107      -3.556   8.024 -32.265  0.00  0.00      CP1   
ATOM   1702 HD23 LEU C 107      -2.434   6.674 -31.645  0.00  0.00      CP1   
ATOM   1703  C   LEU C 107      -4.400   3.718 -35.565  0.00  0.00      CP1   
ATOM   1704  O   LEU C 107      -5.589   3.454 -35.324  0.00  0.00      CP1   
ATOM   1705  N   ALA C 108      -3.949   4.222 -36.792  0.00  0.00      CP1   
ATOM   1706  HN  ALA C 108      -3.003   4.523 -36.880  0.00  0.00      CP1   
ATOM   1707  CA  ALA C 108      -4.832   4.622 -37.875  0.00  0.00      CP1   
ATOM   1708  HA  ALA C 108      -5.528   5.378 -37.540  0.00  0.00      CP1   
ATOM   1709  CB  ALA C 108      -4.046   5.244 -39.041  0.00  0.00      CP1   
ATOM   1710  HB1 ALA C 108      -3.460   4.456 -39.561  0.00  0.00      CP1   
ATOM   1711  HB2 ALA C 108      -4.687   5.703 -39.825  0.00  0.00      CP1   
ATOM   1712  HB3 ALA C 108      -3.379   6.068 -38.707  0.00  0.00      CP1   
ATOM   1713  C   ALA C 108      -5.761   3.457 -38.385  0.00  0.00      CP1   
ATOM   1714  O   ALA C 108      -6.938   3.499 -38.670  0.00  0.00      CP1   
ATOM   1715  N   GLU C 109      -5.016   2.381 -38.596  0.00  0.00      CP1   
ATOM   1716  HN  GLU C 109      -4.033   2.549 -38.623  0.00  0.00      CP1   
ATOM   1717  CA  GLU C 109      -5.444   1.054 -38.998  0.00  0.00      CP1   
ATOM   1718  HA  GLU C 109      -5.908   1.239 -39.955  0.00  0.00      CP1   
ATOM   1719  CB  GLU C 109      -4.264   0.081 -39.256  0.00  0.00      CP1   
ATOM   1720  HB1 GLU C 109      -3.532   0.198 -38.428  0.00  0.00      CP1   
ATOM   1721  HB2 GLU C 109      -4.584  -0.983 -39.236  0.00  0.00      CP1   
ATOM   1722  CG  GLU C 109      -3.496   0.292 -40.641  0.00  0.00      CP1   
ATOM   1723  HG1 GLU C 109      -4.258   0.748 -41.308  0.00  0.00      CP1   
ATOM   1724  HG2 GLU C 109      -2.712   1.079 -40.632  0.00  0.00      CP1   
ATOM   1725  CD  GLU C 109      -2.979  -0.967 -41.279  0.00  0.00      CP1   
ATOM   1726  OE1 GLU C 109      -2.386  -1.732 -40.528  0.00  0.00      CP1   
ATOM   1727  OE2 GLU C 109      -3.104  -1.114 -42.498  0.00  0.00      CP1   
ATOM   1728  C   GLU C 109      -6.394   0.473 -37.973  0.00  0.00      CP1   
ATOM   1729  O   GLU C 109      -7.449  -0.050 -38.269  0.00  0.00      CP1   
ATOM   1730  N   GLU C 110      -6.043   0.599 -36.664  0.00  0.00      CP1   
ATOM   1731  HN  GLU C 110      -5.132   0.839 -36.337  0.00  0.00      CP1   
ATOM   1732  CA  GLU C 110      -6.953   0.159 -35.601  0.00  0.00      CP1   
ATOM   1733  HA  GLU C 110      -7.070  -0.915 -35.629  0.00  0.00      CP1   
ATOM   1734  CB  GLU C 110      -6.157   0.333 -34.310  0.00  0.00      CP1   
ATOM   1735  HB1 GLU C 110      -5.428  -0.499 -34.410  0.00  0.00      CP1   
ATOM   1736  HB2 GLU C 110      -5.547   1.257 -34.214  0.00  0.00      CP1   
ATOM   1737  CG  GLU C 110      -6.916   0.122 -32.940  0.00  0.00      CP1   
ATOM   1738  HG1 GLU C 110      -7.485   1.072 -32.849  0.00  0.00      CP1   
ATOM   1739  HG2 GLU C 110      -7.437  -0.826 -33.193  0.00  0.00      CP1   
ATOM   1740  CD  GLU C 110      -6.065  -0.111 -31.767  0.00  0.00      CP1   
ATOM   1741  OE1 GLU C 110      -6.448   0.141 -30.618  0.00  0.00      CP1   
ATOM   1742  OE2 GLU C 110      -4.950  -0.681 -31.941  0.00  0.00      CP1   
ATOM   1743  C   GLU C 110      -8.363   0.841 -35.568  0.00  0.00      CP1   
ATOM   1744  O   GLU C 110      -9.347   0.151 -35.390  0.00  0.00      CP1   
ATOM   1745  N   PHE C 111      -8.332   2.161 -35.823  0.00  0.00      CP1   
ATOM   1746  HN  PHE C 111      -7.454   2.578 -36.045  0.00  0.00      CP1   
ATOM   1747  CA  PHE C 111      -9.568   2.883 -36.128  0.00  0.00      CP1   
ATOM   1748  HA  PHE C 111     -10.171   2.720 -35.247  0.00  0.00      CP1   
ATOM   1749  CB  PHE C 111      -9.308   4.316 -36.306  0.00  0.00      CP1   
ATOM   1750  HB1 PHE C 111      -8.340   4.495 -36.821  0.00  0.00      CP1   
ATOM   1751  HB2 PHE C 111     -10.163   4.754 -36.866  0.00  0.00      CP1   
ATOM   1752  CG  PHE C 111      -9.236   5.049 -35.002  0.00  0.00      CP1   
ATOM   1753  CD1 PHE C 111      -8.002   5.600 -34.496  0.00  0.00      CP1   
ATOM   1754  HD1 PHE C 111      -7.097   5.510 -35.078  0.00  0.00      CP1   
ATOM   1755  CE1 PHE C 111      -8.120   6.424 -33.338  0.00  0.00      CP1   
ATOM   1756  HE1 PHE C 111      -7.303   6.914 -32.830  0.00  0.00      CP1   
ATOM   1757  CZ  PHE C 111      -9.356   6.545 -32.681  0.00  0.00      CP1   
ATOM   1758  HZ  PHE C 111      -9.434   7.192 -31.820  0.00  0.00      CP1   
ATOM   1759  CD2 PHE C 111     -10.451   5.138 -34.232  0.00  0.00      CP1   
ATOM   1760  HD2 PHE C 111     -11.301   4.567 -34.576  0.00  0.00      CP1   
ATOM   1761  CE2 PHE C 111     -10.479   5.920 -33.084  0.00  0.00      CP1   
ATOM   1762  HE2 PHE C 111     -11.326   5.996 -32.419  0.00  0.00      CP1   
ATOM   1763  C   PHE C 111     -10.260   2.372 -37.417  0.00  0.00      CP1   
ATOM   1764  O   PHE C 111     -11.499   2.262 -37.408  0.00  0.00      CP1   
ATOM   1765  N   ARG C 112      -9.550   2.116 -38.535  0.00  0.00      CP1   
ATOM   1766  HN  ARG C 112      -8.557   2.086 -38.453  0.00  0.00      CP1   
ATOM   1767  CA  ARG C 112     -10.073   1.578 -39.831  0.00  0.00      CP1   
ATOM   1768  HA  ARG C 112     -10.693   2.321 -40.311  0.00  0.00      CP1   
ATOM   1769  CB  ARG C 112      -8.939   1.402 -40.762  0.00  0.00      CP1   
ATOM   1770  HB1 ARG C 112      -8.321   2.325 -40.759  0.00  0.00      CP1   
ATOM   1771  HB2 ARG C 112      -8.282   0.568 -40.434  0.00  0.00      CP1   
ATOM   1772  CG  ARG C 112      -9.395   1.110 -42.244  0.00  0.00      CP1   
ATOM   1773  HG1 ARG C 112     -10.187   0.336 -42.160  0.00  0.00      CP1   
ATOM   1774  HG2 ARG C 112      -9.862   2.016 -42.685  0.00  0.00      CP1   
ATOM   1775  CD  ARG C 112      -8.369   0.599 -43.198  0.00  0.00      CP1   
ATOM   1776  HD1 ARG C 112      -8.805   0.468 -44.211  0.00  0.00      CP1   
ATOM   1777  HD2 ARG C 112      -7.489   1.267 -43.310  0.00  0.00      CP1   
ATOM   1778  NE  ARG C 112      -7.961  -0.739 -42.705  0.00  0.00      CP1   
ATOM   1779  HE  ARG C 112      -8.643  -1.457 -42.568  0.00  0.00      CP1   
ATOM   1780  CZ  ARG C 112      -6.736  -1.219 -42.646  0.00  0.00      CP1   
ATOM   1781  NH1 ARG C 112      -5.719  -0.580 -43.233  0.00  0.00      CP1   
ATOM   1782 HH11 ARG C 112      -4.775  -0.889 -43.121  0.00  0.00      CP1   
ATOM   1783 HH12 ARG C 112      -5.871   0.284 -43.713  0.00  0.00      CP1   
ATOM   1784  NH2 ARG C 112      -6.674  -2.413 -42.090  0.00  0.00      CP1   
ATOM   1785 HH21 ARG C 112      -5.908  -2.880 -42.532  0.00  0.00      CP1   
ATOM   1786 HH22 ARG C 112      -7.578  -2.751 -41.827  0.00  0.00      CP1   
ATOM   1787  C   ARG C 112     -10.870   0.265 -39.743  0.00  0.00      CP1   
ATOM   1788  O   ARG C 112     -11.925   0.105 -40.318  0.00  0.00      CP1   
ATOM   1789  N   GLU C 113     -10.333  -0.620 -38.886  0.00  0.00      CP1   
ATOM   1790  HN  GLU C 113      -9.476  -0.340 -38.460  0.00  0.00      CP1   
ATOM   1791  CA  GLU C 113     -10.936  -1.926 -38.557  0.00  0.00      CP1   
ATOM   1792  HA  GLU C 113     -11.354  -2.218 -39.509  0.00  0.00      CP1   
ATOM   1793  CB  GLU C 113      -9.866  -2.912 -38.008  0.00  0.00      CP1   
ATOM   1794  HB1 GLU C 113      -9.474  -2.521 -37.044  0.00  0.00      CP1   
ATOM   1795  HB2 GLU C 113     -10.476  -3.814 -37.787  0.00  0.00      CP1   
ATOM   1796  CG  GLU C 113      -8.818  -3.289 -39.013  0.00  0.00      CP1   
ATOM   1797  HG1 GLU C 113      -8.098  -2.477 -39.249  0.00  0.00      CP1   
ATOM   1798  HG2 GLU C 113      -8.149  -4.120 -38.702  0.00  0.00      CP1   
ATOM   1799  CD  GLU C 113      -9.430  -3.766 -40.343  0.00  0.00      CP1   
ATOM   1800  OE1 GLU C 113      -9.079  -3.223 -41.428  0.00  0.00      CP1   
ATOM   1801  OE2 GLU C 113     -10.116  -4.771 -40.250  0.00  0.00      CP1   
ATOM   1802  C   GLU C 113     -12.054  -1.865 -37.552  0.00  0.00      CP1   
ATOM   1803  O   GLU C 113     -12.928  -2.654 -37.708  0.00  0.00      CP1   
ATOM   1804  N   ASP C 114     -12.112  -0.823 -36.663  0.00  0.00      CP1   
ATOM   1805  HN  ASP C 114     -11.304  -0.249 -36.556  0.00  0.00      CP1   
ATOM   1806  CA  ASP C 114     -13.265  -0.547 -35.908  0.00  0.00      CP1   
ATOM   1807  HA  ASP C 114     -13.645  -1.515 -35.615  0.00  0.00      CP1   
ATOM   1808  CB  ASP C 114     -12.775   0.268 -34.694  0.00  0.00      CP1   
ATOM   1809  HB1 ASP C 114     -11.866   0.883 -34.865  0.00  0.00      CP1   
ATOM   1810  HB2 ASP C 114     -13.545   0.950 -34.275  0.00  0.00      CP1   
ATOM   1811  CG  ASP C 114     -12.457  -0.668 -33.544  0.00  0.00      CP1   
ATOM   1812  OD1 ASP C 114     -12.168  -0.123 -32.450  0.00  0.00      CP1   
ATOM   1813  OD2 ASP C 114     -12.556  -1.915 -33.673  0.00  0.00      CP1   
ATOM   1814  C   ASP C 114     -14.461   0.171 -36.695  0.00  0.00      CP1   
ATOM   1815  O   ASP C 114     -15.625  -0.007 -36.282  0.00  0.00      CP1   
ATOM   1816  N   CYS C 115     -14.225   0.870 -37.790  0.00  0.00      CP1   
ATOM   1817  HN  CYS C 115     -13.298   0.940 -38.149  0.00  0.00      CP1   
ATOM   1818  CA  CYS C 115     -15.221   1.685 -38.453  0.00  0.00      CP1   
ATOM   1819  HA  CYS C 115     -15.959   2.052 -37.755  0.00  0.00      CP1   
ATOM   1820  CB  CYS C 115     -14.536   2.768 -39.165  0.00  0.00      CP1   
ATOM   1821  HB1 CYS C 115     -13.984   3.212 -38.309  0.00  0.00      CP1   
ATOM   1822  HB2 CYS C 115     -13.642   2.452 -39.745  0.00  0.00      CP1   
ATOM   1823  SG  CYS C 115     -15.476   4.100 -39.992  0.00  0.00      CP1   
ATOM   1824  HG1 CYS C 115     -15.780   3.482 -41.123  0.00  0.00      CP1   
ATOM   1825  C   CYS C 115     -15.945   0.844 -39.523  0.00  0.00      CP1   
ATOM   1826  O   CYS C 115     -15.367   0.131 -40.374  0.00  0.00      CP1   
ATOM   1827  N   SER C 116     -17.314   0.914 -39.542  0.00  0.00      CP1   
ATOM   1828  HN  SER C 116     -17.625   1.407 -38.733  0.00  0.00      CP1   
ATOM   1829  CA  SER C 116     -18.221   0.260 -40.523  0.00  0.00      CP1   
ATOM   1830  HA  SER C 116     -17.842  -0.737 -40.688  0.00  0.00      CP1   
ATOM   1831  CB  SER C 116     -19.686   0.117 -40.103  0.00  0.00      CP1   
ATOM   1832  HB1 SER C 116     -20.292  -0.249 -40.959  0.00  0.00      CP1   
ATOM   1833  HB2 SER C 116     -19.679  -0.813 -39.496  0.00  0.00      CP1   
ATOM   1834  OG  SER C 116     -20.227   1.250 -39.396  0.00  0.00      CP1   
ATOM   1835  HG1 SER C 116     -21.143   1.016 -39.230  0.00  0.00      CP1   
ATOM   1836  C   SER C 116     -18.238   0.939 -41.912  0.00  0.00      CP1   
ATOM   1837  O   SER C 116     -18.424   0.187 -42.857  0.00  0.00      CP1   
ATOM   1838  N   PHE C 117     -18.055   2.221 -41.986  0.00  0.00      CP1   
ATOM   1839  HN  PHE C 117     -17.891   2.696 -41.126  0.00  0.00      CP1   
ATOM   1840  CA  PHE C 117     -18.043   3.017 -43.246  0.00  0.00      CP1   
ATOM   1841  HA  PHE C 117     -18.337   2.387 -44.072  0.00  0.00      CP1   
ATOM   1842  CB  PHE C 117     -19.032   4.138 -43.258  0.00  0.00      CP1   
ATOM   1843  HB1 PHE C 117     -19.301   4.622 -44.221  0.00  0.00      CP1   
ATOM   1844  HB2 PHE C 117     -19.995   3.688 -42.935  0.00  0.00      CP1   
ATOM   1845  CG  PHE C 117     -18.732   5.188 -42.261  0.00  0.00      CP1   
ATOM   1846  CD1 PHE C 117     -17.997   6.356 -42.635  0.00  0.00      CP1   
ATOM   1847  HD1 PHE C 117     -17.922   6.472 -43.706  0.00  0.00      CP1   
ATOM   1848  CE1 PHE C 117     -17.517   7.176 -41.644  0.00  0.00      CP1   
ATOM   1849  HE1 PHE C 117     -16.874   7.954 -42.029  0.00  0.00      CP1   
ATOM   1850  CZ  PHE C 117     -17.849   7.026 -40.292  0.00  0.00      CP1   
ATOM   1851  HZ  PHE C 117     -17.476   7.685 -39.522  0.00  0.00      CP1   
ATOM   1852  CD2 PHE C 117     -19.104   5.012 -40.932  0.00  0.00      CP1   
ATOM   1853  HD2 PHE C 117     -19.570   4.087 -40.624  0.00  0.00      CP1   
ATOM   1854  CE2 PHE C 117     -18.621   5.906 -39.918  0.00  0.00      CP1   
ATOM   1855  HE2 PHE C 117     -18.902   5.806 -38.880  0.00  0.00      CP1   
ATOM   1856  C   PHE C 117     -16.636   3.354 -43.706  0.00  0.00      CP1   
ATOM   1857  O   PHE C 117     -15.697   3.206 -42.934  0.00  0.00      CP1   
ATOM   1858  N   PRO C 118     -16.252   3.861 -44.970  0.00  0.00      CP1   
ATOM   1859  CD  PRO C 118     -17.030   3.685 -46.210  0.00  0.00      CP1   
ATOM   1860  HD1 PRO C 118     -17.861   4.417 -46.114  0.00  0.00      CP1   
ATOM   1861  HD2 PRO C 118     -17.515   2.698 -46.365  0.00  0.00      CP1   
ATOM   1862  CA  PRO C 118     -14.929   4.265 -45.282  0.00  0.00      CP1   
ATOM   1863  HA  PRO C 118     -14.279   3.407 -45.365  0.00  0.00      CP1   
ATOM   1864  CB  PRO C 118     -15.160   4.974 -46.604  0.00  0.00      CP1   
ATOM   1865  HB1 PRO C 118     -14.200   5.057 -47.155  0.00  0.00      CP1   
ATOM   1866  HB2 PRO C 118     -15.566   5.997 -46.451  0.00  0.00      CP1   
ATOM   1867  CG  PRO C 118     -16.095   4.032 -47.302  0.00  0.00      CP1   
ATOM   1868  HG1 PRO C 118     -15.470   3.158 -47.586  0.00  0.00      CP1   
ATOM   1869  HG2 PRO C 118     -16.623   4.439 -48.191  0.00  0.00      CP1   
ATOM   1870  C   PRO C 118     -14.238   5.188 -44.287  0.00  0.00      CP1   
ATOM   1871  O   PRO C 118     -14.805   6.292 -44.089  0.00  0.00      CP1   
ATOM   1872  N   PHE C 119     -13.024   4.874 -43.869  0.00  0.00      CP1   
ATOM   1873  HN  PHE C 119     -12.577   4.092 -44.297  0.00  0.00      CP1   
ATOM   1874  CA  PHE C 119     -12.084   5.748 -43.077  0.00  0.00      CP1   
ATOM   1875  HA  PHE C 119     -12.616   6.627 -42.744  0.00  0.00      CP1   
ATOM   1876  CB  PHE C 119     -11.626   4.892 -41.788  0.00  0.00      CP1   
ATOM   1877  HB1 PHE C 119     -12.551   4.640 -41.227  0.00  0.00      CP1   
ATOM   1878  HB2 PHE C 119     -11.262   3.860 -41.978  0.00  0.00      CP1   
ATOM   1879  CG  PHE C 119     -10.838   5.602 -40.741  0.00  0.00      CP1   
ATOM   1880  CD1 PHE C 119     -11.354   6.193 -39.569  0.00  0.00      CP1   
ATOM   1881  HD1 PHE C 119     -12.411   6.219 -39.349  0.00  0.00      CP1   
ATOM   1882  CE1 PHE C 119     -10.446   6.661 -38.554  0.00  0.00      CP1   
ATOM   1883  HE1 PHE C 119     -10.877   7.040 -37.639  0.00  0.00      CP1   
ATOM   1884  CZ  PHE C 119      -9.085   6.654 -38.715  0.00  0.00      CP1   
ATOM   1885  HZ  PHE C 119      -8.523   6.906 -37.827  0.00  0.00      CP1   
ATOM   1886  CD2 PHE C 119      -9.452   5.455 -40.829  0.00  0.00      CP1   
ATOM   1887  HD2 PHE C 119      -9.049   4.828 -41.611  0.00  0.00      CP1   
ATOM   1888  CE2 PHE C 119      -8.594   5.942 -39.844  0.00  0.00      CP1   
ATOM   1889  HE2 PHE C 119      -7.516   5.902 -39.805  0.00  0.00      CP1   
ATOM   1890  C   PHE C 119     -10.922   6.066 -44.022  0.00  0.00      CP1   
ATOM   1891  O   PHE C 119     -10.247   5.168 -44.508  0.00  0.00      CP1   
ATOM   1892  N   ALA C 120     -10.714   7.337 -44.347  0.00  0.00      CP1   
ATOM   1893  HN  ALA C 120     -11.194   8.047 -43.837  0.00  0.00      CP1   
ATOM   1894  CA  ALA C 120      -9.754   7.755 -45.397  0.00  0.00      CP1   
ATOM   1895  HA  ALA C 120      -9.618   6.952 -46.106  0.00  0.00      CP1   
ATOM   1896  CB  ALA C 120     -10.183   8.976 -46.279  0.00  0.00      CP1   
ATOM   1897  HB1 ALA C 120     -11.236   8.836 -46.605  0.00  0.00      CP1   
ATOM   1898  HB2 ALA C 120     -10.014   9.912 -45.706  0.00  0.00      CP1   
ATOM   1899  HB3 ALA C 120      -9.593   9.002 -47.220  0.00  0.00      CP1   
ATOM   1900  C   ALA C 120      -8.446   8.083 -44.707  0.00  0.00      CP1   
ATOM   1901  O   ALA C 120      -8.288   8.926 -43.835  0.00  0.00      CP1   
ATOM   1902  N   ILE C 121      -7.394   7.367 -45.095  0.00  0.00      CP1   
ATOM   1903  HN  ILE C 121      -7.539   6.685 -45.807  0.00  0.00      CP1   
ATOM   1904  CA  ILE C 121      -6.060   7.564 -44.564  0.00  0.00      CP1   
ATOM   1905  HA  ILE C 121      -6.201   8.026 -43.599  0.00  0.00      CP1   
ATOM   1906  CB  ILE C 121      -5.214   6.279 -44.297  0.00  0.00      CP1   
ATOM   1907  HB  ILE C 121      -4.889   5.813 -45.251  0.00  0.00      CP1   
ATOM   1908  CG2 ILE C 121      -3.967   6.736 -43.494  0.00  0.00      CP1   
ATOM   1909 HG21 ILE C 121      -3.353   5.843 -43.250  0.00  0.00      CP1   
ATOM   1910 HG22 ILE C 121      -3.210   7.382 -43.988  0.00  0.00      CP1   
ATOM   1911 HG23 ILE C 121      -4.210   7.195 -42.512  0.00  0.00      CP1   
ATOM   1912  CG1 ILE C 121      -6.137   5.313 -43.517  0.00  0.00      CP1   
ATOM   1913 HG11 ILE C 121      -6.792   5.839 -42.790  0.00  0.00      CP1   
ATOM   1914 HG12 ILE C 121      -6.868   4.844 -44.210  0.00  0.00      CP1   
ATOM   1915  CD1 ILE C 121      -5.321   4.187 -42.811  0.00  0.00      CP1   
ATOM   1916  HD1 ILE C 121      -4.353   3.979 -43.315  0.00  0.00      CP1   
ATOM   1917  HD2 ILE C 121      -5.131   4.354 -41.729  0.00  0.00      CP1   
ATOM   1918  HD3 ILE C 121      -5.980   3.293 -42.834  0.00  0.00      CP1   
ATOM   1919  C   ILE C 121      -5.390   8.568 -45.564  0.00  0.00      CP1   
ATOM   1920  O   ILE C 121      -5.201   8.233 -46.748  0.00  0.00      CP1   
ATOM   1921  N   GLN C 122      -5.073   9.801 -45.099  0.00  0.00      CP1   
ATOM   1922  HN  GLN C 122      -5.384  10.051 -44.185  0.00  0.00      CP1   
ATOM   1923  CA  GLN C 122      -4.374  10.866 -45.797  0.00  0.00      CP1   
ATOM   1924  HA  GLN C 122      -4.448  10.774 -46.871  0.00  0.00      CP1   
ATOM   1925  CB  GLN C 122      -4.998  12.247 -45.386  0.00  0.00      CP1   
ATOM   1926  HB1 GLN C 122      -5.296  12.016 -44.341  0.00  0.00      CP1   
ATOM   1927  HB2 GLN C 122      -4.197  13.000 -45.542  0.00  0.00      CP1   
ATOM   1928  CG  GLN C 122      -6.195  12.571 -46.250  0.00  0.00      CP1   
ATOM   1929  HG1 GLN C 122      -6.976  11.809 -46.041  0.00  0.00      CP1   
ATOM   1930  HG2 GLN C 122      -6.485  13.580 -45.884  0.00  0.00      CP1   
ATOM   1931  CD  GLN C 122      -5.913  12.786 -47.716  0.00  0.00      CP1   
ATOM   1932  OE1 GLN C 122      -6.543  12.233 -48.579  0.00  0.00      CP1   
ATOM   1933  NE2 GLN C 122      -4.862  13.609 -47.995  0.00  0.00      CP1   
ATOM   1934 HE21 GLN C 122      -4.878  13.962 -48.931  0.00  0.00      CP1   
ATOM   1935 HE22 GLN C 122      -4.268  14.017 -47.302  0.00  0.00      CP1   
ATOM   1936  C   GLN C 122      -2.913  10.934 -45.389  0.00  0.00      CP1   
ATOM   1937  O   GLN C 122      -2.617  11.450 -44.319  0.00  0.00      CP1   
ATOM   1938  N   ALA C 123      -1.981  10.500 -46.258  0.00  0.00      CP1   
ATOM   1939  HN  ALA C 123      -2.041  10.363 -47.244  0.00  0.00      CP1   
ATOM   1940  CA  ALA C 123      -0.615  10.325 -45.782  0.00  0.00      CP1   
ATOM   1941  HA  ALA C 123      -0.349  10.670 -44.794  0.00  0.00      CP1   
ATOM   1942  CB  ALA C 123      -0.193   8.782 -45.810  0.00  0.00      CP1   
ATOM   1943  HB1 ALA C 123      -0.964   8.156 -45.311  0.00  0.00      CP1   
ATOM   1944  HB2 ALA C 123      -0.124   8.367 -46.838  0.00  0.00      CP1   
ATOM   1945  HB3 ALA C 123       0.778   8.680 -45.281  0.00  0.00      CP1   
ATOM   1946  C   ALA C 123       0.224  11.220 -46.596  0.00  0.00      CP1   
ATOM   1947  O   ALA C 123       0.088  11.297 -47.816  0.00  0.00      CP1   
ATOM   1948  N   HIS C 124       1.038  12.056 -45.945  0.00  0.00      CP1   
ATOM   1949  HN  HIS C 124       1.006  12.241 -44.966  0.00  0.00      CP1   
ATOM   1950  CA  HIS C 124       1.991  12.942 -46.556  0.00  0.00      CP1   
ATOM   1951  HA  HIS C 124       1.679  13.180 -47.562  0.00  0.00      CP1   
ATOM   1952  CB  HIS C 124       2.181  14.267 -45.685  0.00  0.00      CP1   
ATOM   1953  HB1 HIS C 124       2.550  13.891 -44.707  0.00  0.00      CP1   
ATOM   1954  HB2 HIS C 124       2.947  14.821 -46.267  0.00  0.00      CP1   
ATOM   1955  ND1 HIS C 124       0.294  15.931 -46.084  0.00  0.00      CP1   
ATOM   1956  HD1 HIS C 124       0.567  16.228 -46.998  0.00  0.00      CP1   
ATOM   1957  CG  HIS C 124       0.881  14.928 -45.298  0.00  0.00      CP1   
ATOM   1958  CE1 HIS C 124      -0.698  16.398 -45.403  0.00  0.00      CP1   
ATOM   1959  HE1 HIS C 124      -1.285  17.203 -45.843  0.00  0.00      CP1   
ATOM   1960  NE2 HIS C 124      -0.858  15.824 -44.232  0.00  0.00      CP1   
ATOM   1961  CD2 HIS C 124       0.144  14.890 -44.121  0.00  0.00      CP1   
ATOM   1962  HD2 HIS C 124       0.213  14.301 -43.215  0.00  0.00      CP1   
ATOM   1963  C   HIS C 124       3.338  12.317 -46.657  0.00  0.00      CP1   
ATOM   1964  OT1 HIS C 124       3.777  11.728 -45.588  0.00  0.00      CP1   
ATOM   1965  OT2 HIS C 124       4.069  12.276 -47.717  0.00  0.00      CP1   
ATOM   1966  N   MET D   1      33.346   7.899  25.781  0.00  0.00      DP1   
ATOM   1967  HT1 MET D   1      33.725   8.333  24.915  0.00  0.00      DP1   
ATOM   1968  HT2 MET D   1      32.942   7.019  25.401  0.00  0.00      DP1   
ATOM   1969  HT3 MET D   1      34.120   7.654  26.431  0.00  0.00      DP1   
ATOM   1970  CA  MET D   1      32.285   8.815  26.291  0.00  0.00      DP1   
ATOM   1971  HA  MET D   1      31.890   9.285  25.403  0.00  0.00      DP1   
ATOM   1972  CB  MET D   1      31.252   7.921  27.073  0.00  0.00      DP1   
ATOM   1973  HB1 MET D   1      31.776   6.995  27.394  0.00  0.00      DP1   
ATOM   1974  HB2 MET D   1      30.882   8.230  28.074  0.00  0.00      DP1   
ATOM   1975  CG  MET D   1      29.963   7.635  26.231  0.00  0.00      DP1   
ATOM   1976  HG1 MET D   1      30.196   7.196  25.238  0.00  0.00      DP1   
ATOM   1977  HG2 MET D   1      29.485   6.912  26.925  0.00  0.00      DP1   
ATOM   1978  SD  MET D   1      29.027   9.061  25.857  0.00  0.00      DP1   
ATOM   1979  CE  MET D   1      28.333   9.331  27.494  0.00  0.00      DP1   
ATOM   1980  HE1 MET D   1      29.088   9.486  28.295  0.00  0.00      DP1   
ATOM   1981  HE2 MET D   1      27.449  10.004  27.499  0.00  0.00      DP1   
ATOM   1982  HE3 MET D   1      27.933   8.337  27.787  0.00  0.00      DP1   
ATOM   1983  C   MET D   1      32.700   9.939  27.196  0.00  0.00      DP1   
ATOM   1984  O   MET D   1      33.623   9.834  28.016  0.00  0.00      DP1   
ATOM   1985  N   SER D   2      32.071  11.096  27.108  0.00  0.00      DP1   
ATOM   1986  HN  SER D   2      31.339  11.272  26.454  0.00  0.00      DP1   
ATOM   1987  CA  SER D   2      32.365  12.324  27.825  0.00  0.00      DP1   
ATOM   1988  HA  SER D   2      32.721  11.934  28.767  0.00  0.00      DP1   
ATOM   1989  CB  SER D   2      33.434  13.220  27.303  0.00  0.00      DP1   
ATOM   1990  HB1 SER D   2      33.679  14.068  27.978  0.00  0.00      DP1   
ATOM   1991  HB2 SER D   2      34.412  12.707  27.182  0.00  0.00      DP1   
ATOM   1992  OG  SER D   2      33.037  13.784  25.997  0.00  0.00      DP1   
ATOM   1993  HG1 SER D   2      33.514  13.276  25.336  0.00  0.00      DP1   
ATOM   1994  C   SER D   2      31.053  13.112  28.169  0.00  0.00      DP1   
ATOM   1995  O   SER D   2      29.930  12.901  27.689  0.00  0.00      DP1   
ATOM   1996  N   ASP D   3      31.166  14.051  29.121  0.00  0.00      DP1   
ATOM   1997  HN  ASP D   3      32.048  14.068  29.586  0.00  0.00      DP1   
ATOM   1998  CA  ASP D   3      30.125  14.883  29.615  0.00  0.00      DP1   
ATOM   1999  HA  ASP D   3      29.444  14.188  30.083  0.00  0.00      DP1   
ATOM   2000  CB  ASP D   3      30.646  15.833  30.709  0.00  0.00      DP1   
ATOM   2001  HB1 ASP D   3      31.569  16.357  30.382  0.00  0.00      DP1   
ATOM   2002  HB2 ASP D   3      30.005  16.711  30.940  0.00  0.00      DP1   
ATOM   2003  CG  ASP D   3      30.970  15.158  32.076  0.00  0.00      DP1   
ATOM   2004  OD1 ASP D   3      30.617  13.991  32.406  0.00  0.00      DP1   
ATOM   2005  OD2 ASP D   3      31.538  15.964  32.896  0.00  0.00      DP1   
ATOM   2006  C   ASP D   3      29.287  15.776  28.685  0.00  0.00      DP1   
ATOM   2007  O   ASP D   3      29.768  16.131  27.609  0.00  0.00      DP1   
ATOM   2008  N   LEU D   4      28.087  16.206  29.033  0.00  0.00      DP1   
ATOM   2009  HN  LEU D   4      27.720  15.934  29.919  0.00  0.00      DP1   
ATOM   2010  CA  LEU D   4      27.195  16.978  28.160  0.00  0.00      DP1   
ATOM   2011  HA  LEU D   4      27.726  17.642  27.492  0.00  0.00      DP1   
ATOM   2012  CB  LEU D   4      26.458  16.099  27.246  0.00  0.00      DP1   
ATOM   2013  HB1 LEU D   4      27.224  15.554  26.654  0.00  0.00      DP1   
ATOM   2014  HB2 LEU D   4      26.011  15.363  27.949  0.00  0.00      DP1   
ATOM   2015  CG  LEU D   4      25.422  16.684  26.303  0.00  0.00      DP1   
ATOM   2016  HG  LEU D   4      24.714  17.347  26.846  0.00  0.00      DP1   
ATOM   2017  CD1 LEU D   4      26.058  17.533  25.153  0.00  0.00      DP1   
ATOM   2018 HD11 LEU D   4      26.720  18.337  25.539  0.00  0.00      DP1   
ATOM   2019 HD12 LEU D   4      26.696  16.827  24.579  0.00  0.00      DP1   
ATOM   2020 HD13 LEU D   4      25.247  17.957  24.522  0.00  0.00      DP1   
ATOM   2021  CD2 LEU D   4      24.641  15.573  25.676  0.00  0.00      DP1   
ATOM   2022 HD21 LEU D   4      23.978  15.942  24.864  0.00  0.00      DP1   
ATOM   2023 HD22 LEU D   4      25.337  14.815  25.258  0.00  0.00      DP1   
ATOM   2024 HD23 LEU D   4      23.885  15.099  26.337  0.00  0.00      DP1   
ATOM   2025  C   LEU D   4      26.425  17.929  28.981  0.00  0.00      DP1   
ATOM   2026  O   LEU D   4      25.860  17.595  30.026  0.00  0.00      DP1   
ATOM   2027  N   HIS D   5      26.279  19.158  28.430  0.00  0.00      DP1   
ATOM   2028  HN  HIS D   5      26.768  19.360  27.586  0.00  0.00      DP1   
ATOM   2029  CA  HIS D   5      25.377  20.088  29.008  0.00  0.00      DP1   
ATOM   2030  HA  HIS D   5      24.541  19.548  29.428  0.00  0.00      DP1   
ATOM   2031  CB  HIS D   5      25.959  20.975  30.225  0.00  0.00      DP1   
ATOM   2032  HB1 HIS D   5      26.140  20.376  31.143  0.00  0.00      DP1   
ATOM   2033  HB2 HIS D   5      26.914  21.394  29.842  0.00  0.00      DP1   
ATOM   2034  ND1 HIS D   5      23.844  21.979  30.868  0.00  0.00      DP1   
ATOM   2035  HD1 HIS D   5      23.431  21.079  30.731  0.00  0.00      DP1   
ATOM   2036  CG  HIS D   5      25.130  22.162  30.553  0.00  0.00      DP1   
ATOM   2037  CE1 HIS D   5      23.343  23.221  31.243  0.00  0.00      DP1   
ATOM   2038  HE1 HIS D   5      22.364  23.550  31.591  0.00  0.00      DP1   
ATOM   2039  NE2 HIS D   5      24.265  24.138  31.176  0.00  0.00      DP1   
ATOM   2040  CD2 HIS D   5      25.378  23.459  30.831  0.00  0.00      DP1   
ATOM   2041  HD2 HIS D   5      26.343  23.897  31.052  0.00  0.00      DP1   
ATOM   2042  C   HIS D   5      24.814  20.965  27.952  0.00  0.00      DP1   
ATOM   2043  O   HIS D   5      25.546  21.477  27.128  0.00  0.00      DP1   
ATOM   2044  N   ILE D   6      23.489  21.168  27.918  0.00  0.00      DP1   
ATOM   2045  HN  ILE D   6      22.959  20.674  28.604  0.00  0.00      DP1   
ATOM   2046  CA  ILE D   6      22.802  22.002  26.947  0.00  0.00      DP1   
ATOM   2047  HA  ILE D   6      23.486  22.436  26.233  0.00  0.00      DP1   
ATOM   2048  CB  ILE D   6      21.858  21.316  25.982  0.00  0.00      DP1   
ATOM   2049  HB  ILE D   6      20.885  21.160  26.495  0.00  0.00      DP1   
ATOM   2050  CG2 ILE D   6      21.641  22.208  24.772  0.00  0.00      DP1   
ATOM   2051 HG21 ILE D   6      20.839  21.770  24.141  0.00  0.00      DP1   
ATOM   2052 HG22 ILE D   6      21.392  23.271  24.979  0.00  0.00      DP1   
ATOM   2053 HG23 ILE D   6      22.596  22.142  24.208  0.00  0.00      DP1   
ATOM   2054  CG1 ILE D   6      22.425  19.949  25.507  0.00  0.00      DP1   
ATOM   2055 HG11 ILE D   6      23.482  20.128  25.212  0.00  0.00      DP1   
ATOM   2056 HG12 ILE D   6      22.574  19.285  26.385  0.00  0.00      DP1   
ATOM   2057  CD1 ILE D   6      21.681  19.161  24.479  0.00  0.00      DP1   
ATOM   2058  HD1 ILE D   6      22.196  18.339  23.937  0.00  0.00      DP1   
ATOM   2059  HD2 ILE D   6      20.749  18.813  24.974  0.00  0.00      DP1   
ATOM   2060  HD3 ILE D   6      21.437  19.812  23.612  0.00  0.00      DP1   
ATOM   2061  C   ILE D   6      22.107  23.037  27.850  0.00  0.00      DP1   
ATOM   2062  O   ILE D   6      21.158  22.567  28.505  0.00  0.00      DP1   
ATOM   2063  N   PRO D   7      22.368  24.422  28.025  0.00  0.00      DP1   
ATOM   2064  CD  PRO D   7      23.517  25.045  27.373  0.00  0.00      DP1   
ATOM   2065  HD1 PRO D   7      23.281  25.234  26.304  0.00  0.00      DP1   
ATOM   2066  HD2 PRO D   7      24.403  24.392  27.529  0.00  0.00      DP1   
ATOM   2067  CA  PRO D   7      21.554  25.400  28.749  0.00  0.00      DP1   
ATOM   2068  HA  PRO D   7      21.613  25.265  29.819  0.00  0.00      DP1   
ATOM   2069  CB  PRO D   7      22.167  26.770  28.478  0.00  0.00      DP1   
ATOM   2070  HB1 PRO D   7      22.061  27.476  29.330  0.00  0.00      DP1   
ATOM   2071  HB2 PRO D   7      21.760  27.155  27.519  0.00  0.00      DP1   
ATOM   2072  CG  PRO D   7      23.646  26.376  28.139  0.00  0.00      DP1   
ATOM   2073  HG1 PRO D   7      24.326  26.406  29.016  0.00  0.00      DP1   
ATOM   2074  HG2 PRO D   7      24.176  27.046  27.428  0.00  0.00      DP1   
ATOM   2075  C   PRO D   7      20.108  25.406  28.360  0.00  0.00      DP1   
ATOM   2076  O   PRO D   7      19.763  24.925  27.272  0.00  0.00      DP1   
ATOM   2077  N   GLY D   8      19.315  25.903  29.294  0.00  0.00      DP1   
ATOM   2078  HN  GLY D   8      19.627  26.405  30.097  0.00  0.00      DP1   
ATOM   2079  CA  GLY D   8      17.843  25.865  29.157  0.00  0.00      DP1   
ATOM   2080  HA1 GLY D   8      17.315  25.679  30.080  0.00  0.00      DP1   
ATOM   2081  HA2 GLY D   8      17.423  25.270  28.359  0.00  0.00      DP1   
ATOM   2082  C   GLY D   8      17.457  27.338  28.836  0.00  0.00      DP1   
ATOM   2083  O   GLY D   8      18.209  28.226  29.075  0.00  0.00      DP1   
ATOM   2084  N   THR D   9      16.262  27.533  28.246  0.00  0.00      DP1   
ATOM   2085  HN  THR D   9      15.741  26.721  27.993  0.00  0.00      DP1   
ATOM   2086  CA  THR D   9      15.595  28.801  28.082  0.00  0.00      DP1   
ATOM   2087  HA  THR D   9      16.036  29.571  28.697  0.00  0.00      DP1   
ATOM   2088  CB  THR D   9      15.562  29.392  26.572  0.00  0.00      DP1   
ATOM   2089  HB  THR D   9      16.620  29.431  26.236  0.00  0.00      DP1   
ATOM   2090  OG1 THR D   9      14.888  30.643  26.418  0.00  0.00      DP1   
ATOM   2091  HG1 THR D   9      15.103  30.881  25.514  0.00  0.00      DP1   
ATOM   2092  CG2 THR D   9      14.953  28.313  25.743  0.00  0.00      DP1   
ATOM   2093 HG21 THR D   9      14.942  28.447  24.640  0.00  0.00      DP1   
ATOM   2094 HG22 THR D   9      15.486  27.339  25.710  0.00  0.00      DP1   
ATOM   2095 HG23 THR D   9      13.899  28.242  26.086  0.00  0.00      DP1   
ATOM   2096  C   THR D   9      14.207  28.515  28.550  0.00  0.00      DP1   
ATOM   2097  O   THR D   9      13.972  27.413  29.019  0.00  0.00      DP1   
ATOM   2098  N   GLN D  10      13.231  29.397  28.384  0.00  0.00      DP1   
ATOM   2099  HN  GLN D  10      13.501  30.254  27.952  0.00  0.00      DP1   
ATOM   2100  CA  GLN D  10      11.815  29.165  28.553  0.00  0.00      DP1   
ATOM   2101  HA  GLN D  10      11.834  28.898  29.600  0.00  0.00      DP1   
ATOM   2102  CB  GLN D  10      11.078  30.505  28.343  0.00  0.00      DP1   
ATOM   2103  HB1 GLN D  10       9.979  30.344  28.366  0.00  0.00      DP1   
ATOM   2104  HB2 GLN D  10      11.205  31.194  29.205  0.00  0.00      DP1   
ATOM   2105  CG  GLN D  10      11.413  31.397  27.014  0.00  0.00      DP1   
ATOM   2106  HG1 GLN D  10      12.473  31.730  27.001  0.00  0.00      DP1   
ATOM   2107  HG2 GLN D  10      11.160  30.799  26.112  0.00  0.00      DP1   
ATOM   2108  CD  GLN D  10      10.541  32.720  26.936  0.00  0.00      DP1   
ATOM   2109  OE1 GLN D  10       9.549  32.958  27.569  0.00  0.00      DP1   
ATOM   2110  NE2 GLN D  10      11.023  33.614  26.056  0.00  0.00      DP1   
ATOM   2111 HE21 GLN D  10      10.654  34.531  25.903  0.00  0.00      DP1   
ATOM   2112 HE22 GLN D  10      11.791  33.296  25.499  0.00  0.00      DP1   
ATOM   2113  C   GLN D  10      11.127  28.000  27.848  0.00  0.00      DP1   
ATOM   2114  O   GLN D  10      10.358  27.264  28.479  0.00  0.00      DP1   
ATOM   2115  N   SER D  11      11.264  27.918  26.504  0.00  0.00      DP1   
ATOM   2116  HN  SER D  11      11.832  28.572  26.010  0.00  0.00      DP1   
ATOM   2117  CA  SER D  11      10.877  26.727  25.731  0.00  0.00      DP1   
ATOM   2118  HA  SER D  11       9.827  26.748  25.984  0.00  0.00      DP1   
ATOM   2119  CB  SER D  11      10.934  27.096  24.221  0.00  0.00      DP1   
ATOM   2120  HB1 SER D  11      10.721  26.133  23.710  0.00  0.00      DP1   
ATOM   2121  HB2 SER D  11      10.304  27.954  23.902  0.00  0.00      DP1   
ATOM   2122  OG  SER D  11      12.290  27.369  23.831  0.00  0.00      DP1   
ATOM   2123  HG1 SER D  11      12.809  26.571  23.957  0.00  0.00      DP1   
ATOM   2124  C   SER D  11      11.473  25.378  26.032  0.00  0.00      DP1   
ATOM   2125  O   SER D  11      10.892  24.342  25.913  0.00  0.00      DP1   
ATOM   2126  N   THR D  12      12.748  25.402  26.332  0.00  0.00      DP1   
ATOM   2127  HN  THR D  12      13.204  26.258  26.564  0.00  0.00      DP1   
ATOM   2128  CA  THR D  12      13.668  24.265  26.220  0.00  0.00      DP1   
ATOM   2129  HA  THR D  12      13.031  23.440  25.936  0.00  0.00      DP1   
ATOM   2130  CB  THR D  12      14.748  24.476  25.132  0.00  0.00      DP1   
ATOM   2131  HB  THR D  12      15.583  25.100  25.518  0.00  0.00      DP1   
ATOM   2132  OG1 THR D  12      14.191  25.148  24.012  0.00  0.00      DP1   
ATOM   2133  HG1 THR D  12      14.977  25.136  23.461  0.00  0.00      DP1   
ATOM   2134  CG2 THR D  12      15.061  23.059  24.600  0.00  0.00      DP1   
ATOM   2135 HG21 THR D  12      15.713  23.172  23.708  0.00  0.00      DP1   
ATOM   2136 HG22 THR D  12      15.495  22.541  25.482  0.00  0.00      DP1   
ATOM   2137 HG23 THR D  12      14.094  22.589  24.318  0.00  0.00      DP1   
ATOM   2138  C   THR D  12      14.294  23.950  27.605  0.00  0.00      DP1   
ATOM   2139  O   THR D  12      14.856  24.849  28.198  0.00  0.00      DP1   
ATOM   2140  N   PRO D  13      14.068  22.758  28.152  0.00  0.00      DP1   
ATOM   2141  CD  PRO D  13      13.268  21.622  27.568  0.00  0.00      DP1   
ATOM   2142  HD1 PRO D  13      13.177  21.523  26.465  0.00  0.00      DP1   
ATOM   2143  HD2 PRO D  13      12.265  21.603  28.045  0.00  0.00      DP1   
ATOM   2144  CA  PRO D  13      14.750  22.275  29.334  0.00  0.00      DP1   
ATOM   2145  HA  PRO D  13      14.452  22.977  30.099  0.00  0.00      DP1   
ATOM   2146  CB  PRO D  13      14.252  20.923  29.592  0.00  0.00      DP1   
ATOM   2147  HB1 PRO D  13      13.374  20.866  30.271  0.00  0.00      DP1   
ATOM   2148  HB2 PRO D  13      14.948  20.326  30.220  0.00  0.00      DP1   
ATOM   2149  CG  PRO D  13      13.937  20.374  28.204  0.00  0.00      DP1   
ATOM   2150  HG1 PRO D  13      13.111  19.634  28.271  0.00  0.00      DP1   
ATOM   2151  HG2 PRO D  13      14.804  20.081  27.574  0.00  0.00      DP1   
ATOM   2152  C   PRO D  13      16.230  22.371  29.162  0.00  0.00      DP1   
ATOM   2153  O   PRO D  13      16.825  22.205  28.071  0.00  0.00      DP1   
ATOM   2154  N   ALA D  14      16.873  22.542  30.358  0.00  0.00      DP1   
ATOM   2155  HN  ALA D  14      16.454  22.597  31.261  0.00  0.00      DP1   
ATOM   2156  CA  ALA D  14      18.314  22.446  30.425  0.00  0.00      DP1   
ATOM   2157  HA  ALA D  14      18.889  22.864  29.612  0.00  0.00      DP1   
ATOM   2158  CB  ALA D  14      18.794  23.207  31.768  0.00  0.00      DP1   
ATOM   2159  HB1 ALA D  14      19.899  23.311  31.822  0.00  0.00      DP1   
ATOM   2160  HB2 ALA D  14      18.334  24.217  31.825  0.00  0.00      DP1   
ATOM   2161  HB3 ALA D  14      18.443  22.659  32.669  0.00  0.00      DP1   
ATOM   2162  C   ALA D  14      18.727  21.017  30.570  0.00  0.00      DP1   
ATOM   2163  O   ALA D  14      18.158  20.232  31.298  0.00  0.00      DP1   
ATOM   2164  N   ILE D  15      19.756  20.564  29.867  0.00  0.00      DP1   
ATOM   2165  HN  ILE D  15      20.293  21.173  29.289  0.00  0.00      DP1   
ATOM   2166  CA  ILE D  15      20.170  19.129  29.846  0.00  0.00      DP1   
ATOM   2167  HA  ILE D  15      19.531  18.481  30.428  0.00  0.00      DP1   
ATOM   2168  CB  ILE D  15      20.271  18.498  28.384  0.00  0.00      DP1   
ATOM   2169  HB  ILE D  15      20.968  19.131  27.794  0.00  0.00      DP1   
ATOM   2170  CG2 ILE D  15      20.800  17.031  28.412  0.00  0.00      DP1   
ATOM   2171 HG21 ILE D  15      21.846  16.995  28.785  0.00  0.00      DP1   
ATOM   2172 HG22 ILE D  15      20.049  16.367  28.890  0.00  0.00      DP1   
ATOM   2173 HG23 ILE D  15      20.902  16.816  27.327  0.00  0.00      DP1   
ATOM   2174  CG1 ILE D  15      18.971  18.776  27.668  0.00  0.00      DP1   
ATOM   2175 HG11 ILE D  15      18.885  19.869  27.490  0.00  0.00      DP1   
ATOM   2176 HG12 ILE D  15      18.940  18.290  26.669  0.00  0.00      DP1   
ATOM   2177  CD1 ILE D  15      17.738  18.160  28.386  0.00  0.00      DP1   
ATOM   2178  HD1 ILE D  15      17.698  17.051  28.334  0.00  0.00      DP1   
ATOM   2179  HD2 ILE D  15      17.726  18.391  29.473  0.00  0.00      DP1   
ATOM   2180  HD3 ILE D  15      16.904  18.591  27.793  0.00  0.00      DP1   
ATOM   2181  C   ILE D  15      21.535  18.968  30.549  0.00  0.00      DP1   
ATOM   2182  O   ILE D  15      22.437  19.608  30.139  0.00  0.00      DP1   
ATOM   2183  N   GLN D  16      21.676  18.122  31.560  0.00  0.00      DP1   
ATOM   2184  HN  GLN D  16      20.860  17.744  31.990  0.00  0.00      DP1   
ATOM   2185  CA  GLN D  16      22.833  17.898  32.413  0.00  0.00      DP1   
ATOM   2186  HA  GLN D  16      23.666  18.472  32.035  0.00  0.00      DP1   
ATOM   2187  CB  GLN D  16      22.510  18.138  33.892  0.00  0.00      DP1   
ATOM   2188  HB1 GLN D  16      21.628  17.513  34.150  0.00  0.00      DP1   
ATOM   2189  HB2 GLN D  16      23.336  17.876  34.587  0.00  0.00      DP1   
ATOM   2190  CG  GLN D  16      22.109  19.662  34.103  0.00  0.00      DP1   
ATOM   2191  HG1 GLN D  16      21.302  19.899  33.377  0.00  0.00      DP1   
ATOM   2192  HG2 GLN D  16      21.803  19.880  35.149  0.00  0.00      DP1   
ATOM   2193  CD  GLN D  16      23.211  20.659  33.727  0.00  0.00      DP1   
ATOM   2194  OE1 GLN D  16      24.187  20.275  33.134  0.00  0.00      DP1   
ATOM   2195  NE2 GLN D  16      23.098  21.928  34.168  0.00  0.00      DP1   
ATOM   2196 HE21 GLN D  16      23.673  22.635  33.756  0.00  0.00      DP1   
ATOM   2197 HE22 GLN D  16      22.302  22.162  34.727  0.00  0.00      DP1   
ATOM   2198  C   GLN D  16      23.176  16.427  32.296  0.00  0.00      DP1   
ATOM   2199  O   GLN D  16      22.358  15.601  32.710  0.00  0.00      DP1   
ATOM   2200  N   GLY D  17      24.397  16.037  31.819  0.00  0.00      DP1   
ATOM   2201  HN  GLY D  17      24.952  16.799  31.495  0.00  0.00      DP1   
ATOM   2202  CA  GLY D  17      24.799  14.590  31.675  0.00  0.00      DP1   
ATOM   2203  HA1 GLY D  17      24.836  14.443  30.605  0.00  0.00      DP1   
ATOM   2204  HA2 GLY D  17      24.154  13.848  32.120  0.00  0.00      DP1   
ATOM   2205  C   GLY D  17      26.190  14.293  32.179  0.00  0.00      DP1   
ATOM   2206  O   GLY D  17      27.233  14.737  31.619  0.00  0.00      DP1   
ATOM   2207  N   ASP D  18      26.267  13.580  33.333  0.00  0.00      DP1   
ATOM   2208  HN  ASP D  18      25.428  13.116  33.607  0.00  0.00      DP1   
ATOM   2209  CA  ASP D  18      27.386  13.331  34.189  0.00  0.00      DP1   
ATOM   2210  HA  ASP D  18      28.173  14.054  34.033  0.00  0.00      DP1   
ATOM   2211  CB  ASP D  18      27.002  13.714  35.665  0.00  0.00      DP1   
ATOM   2212  HB1 ASP D  18      26.064  13.165  35.897  0.00  0.00      DP1   
ATOM   2213  HB2 ASP D  18      27.761  13.342  36.386  0.00  0.00      DP1   
ATOM   2214  CG  ASP D  18      26.820  15.180  35.851  0.00  0.00      DP1   
ATOM   2215  OD1 ASP D  18      27.634  16.019  35.383  0.00  0.00      DP1   
ATOM   2216  OD2 ASP D  18      25.848  15.529  36.565  0.00  0.00      DP1   
ATOM   2217  C   ASP D  18      27.900  11.912  34.061  0.00  0.00      DP1   
ATOM   2218  O   ASP D  18      27.461  10.908  34.595  0.00  0.00      DP1   
ATOM   2219  N   TRP D  19      29.035  11.742  33.271  0.00  0.00      DP1   
ATOM   2220  HN  TRP D  19      29.330  12.552  32.771  0.00  0.00      DP1   
ATOM   2221  CA  TRP D  19      29.731  10.480  33.023  0.00  0.00      DP1   
ATOM   2222  HA  TRP D  19      28.933   9.845  32.667  0.00  0.00      DP1   
ATOM   2223  CB  TRP D  19      30.637  10.629  31.711  0.00  0.00      DP1   
ATOM   2224  HB1 TRP D  19      29.974  10.593  30.820  0.00  0.00      DP1   
ATOM   2225  HB2 TRP D  19      31.063  11.655  31.730  0.00  0.00      DP1   
ATOM   2226  CG  TRP D  19      31.771   9.738  31.589  0.00  0.00      DP1   
ATOM   2227  CD1 TRP D  19      33.049   9.906  31.911  0.00  0.00      DP1   
ATOM   2228  HD1 TRP D  19      33.479  10.829  32.270  0.00  0.00      DP1   
ATOM   2229  NE1 TRP D  19      33.762   8.751  31.738  0.00  0.00      DP1   
ATOM   2230  HE1 TRP D  19      34.692   8.762  31.442  0.00  0.00      DP1   
ATOM   2231  CE2 TRP D  19      32.885   7.742  31.296  0.00  0.00      DP1   
ATOM   2232  CD2 TRP D  19      31.676   8.382  31.149  0.00  0.00      DP1   
ATOM   2233  CE3 TRP D  19      30.623   7.549  30.680  0.00  0.00      DP1   
ATOM   2234  HE3 TRP D  19      29.614   7.916  30.566  0.00  0.00      DP1   
ATOM   2235  CZ3 TRP D  19      30.840   6.157  30.433  0.00  0.00      DP1   
ATOM   2236  HZ3 TRP D  19      30.042   5.571  30.002  0.00  0.00      DP1   
ATOM   2237  CZ2 TRP D  19      33.125   6.331  31.112  0.00  0.00      DP1   
ATOM   2238  HZ2 TRP D  19      34.084   5.882  31.326  0.00  0.00      DP1   
ATOM   2239  CH2 TRP D  19      32.059   5.587  30.670  0.00  0.00      DP1   
ATOM   2240  HH2 TRP D  19      32.045   4.509  30.602  0.00  0.00      DP1   
ATOM   2241  C   TRP D  19      30.335   9.819  34.312  0.00  0.00      DP1   
ATOM   2242  O   TRP D  19      30.326   8.619  34.390  0.00  0.00      DP1   
ATOM   2243  N   GLN D  20      30.829  10.551  35.288  0.00  0.00      DP1   
ATOM   2244  HN  GLN D  20      30.881  11.546  35.259  0.00  0.00      DP1   
ATOM   2245  CA  GLN D  20      31.405  10.008  36.477  0.00  0.00      DP1   
ATOM   2246  HA  GLN D  20      32.122   9.283  36.121  0.00  0.00      DP1   
ATOM   2247  CB  GLN D  20      32.404  10.934  37.121  0.00  0.00      DP1   
ATOM   2248  HB1 GLN D  20      33.247  10.955  36.397  0.00  0.00      DP1   
ATOM   2249  HB2 GLN D  20      31.925  11.915  37.327  0.00  0.00      DP1   
ATOM   2250  CG  GLN D  20      33.106  10.554  38.438  0.00  0.00      DP1   
ATOM   2251  HG1 GLN D  20      33.802  11.381  38.694  0.00  0.00      DP1   
ATOM   2252  HG2 GLN D  20      32.318  10.638  39.217  0.00  0.00      DP1   
ATOM   2253  CD  GLN D  20      33.929   9.274  38.522  0.00  0.00      DP1   
ATOM   2254  OE1 GLN D  20      34.741   9.012  37.612  0.00  0.00      DP1   
ATOM   2255  NE2 GLN D  20      33.655   8.318  39.446  0.00  0.00      DP1   
ATOM   2256 HE21 GLN D  20      34.016   7.388  39.377  0.00  0.00      DP1   
ATOM   2257 HE22 GLN D  20      33.212   8.633  40.286  0.00  0.00      DP1   
ATOM   2258  C   GLN D  20      30.470   9.290  37.409  0.00  0.00      DP1   
ATOM   2259  O   GLN D  20      30.804   8.178  37.912  0.00  0.00      DP1   
ATOM   2260  N   ALA D  21      29.344   9.814  37.694  0.00  0.00      DP1   
ATOM   2261  HN  ALA D  21      29.052  10.617  37.180  0.00  0.00      DP1   
ATOM   2262  CA  ALA D  21      28.431   9.234  38.651  0.00  0.00      DP1   
ATOM   2263  HA  ALA D  21      28.915   8.433  39.190  0.00  0.00      DP1   
ATOM   2264  CB  ALA D  21      28.059  10.340  39.646  0.00  0.00      DP1   
ATOM   2265  HB1 ALA D  21      27.849  11.240  39.029  0.00  0.00      DP1   
ATOM   2266  HB2 ALA D  21      27.214  10.009  40.288  0.00  0.00      DP1   
ATOM   2267  HB3 ALA D  21      28.951  10.638  40.238  0.00  0.00      DP1   
ATOM   2268  C   ALA D  21      27.243   8.682  37.906  0.00  0.00      DP1   
ATOM   2269  O   ALA D  21      26.335   8.190  38.501  0.00  0.00      DP1   
ATOM   2270  N   GLY D  22      27.305   8.740  36.577  0.00  0.00      DP1   
ATOM   2271  HN  GLY D  22      28.086   9.214  36.179  0.00  0.00      DP1   
ATOM   2272  CA  GLY D  22      26.390   8.205  35.568  0.00  0.00      DP1   
ATOM   2273  HA1 GLY D  22      26.440   7.126  35.588  0.00  0.00      DP1   
ATOM   2274  HA2 GLY D  22      26.663   8.614  34.606  0.00  0.00      DP1   
ATOM   2275  C   GLY D  22      24.960   8.655  35.688  0.00  0.00      DP1   
ATOM   2276  O   GLY D  22      23.967   7.918  35.637  0.00  0.00      DP1   
ATOM   2277  N   ARG D  23      24.820  10.016  35.793  0.00  0.00      DP1   
ATOM   2278  HN  ARG D  23      25.668  10.538  35.747  0.00  0.00      DP1   
ATOM   2279  CA  ARG D  23      23.481  10.646  35.959  0.00  0.00      DP1   
ATOM   2280  HA  ARG D  23      22.761   9.842  35.997  0.00  0.00      DP1   
ATOM   2281  CB  ARG D  23      23.334  11.506  37.314  0.00  0.00      DP1   
ATOM   2282  HB1 ARG D  23      23.730  12.527  37.121  0.00  0.00      DP1   
ATOM   2283  HB2 ARG D  23      22.267  11.659  37.582  0.00  0.00      DP1   
ATOM   2284  CG  ARG D  23      24.111  10.999  38.574  0.00  0.00      DP1   
ATOM   2285  HG1 ARG D  23      23.997   9.895  38.598  0.00  0.00      DP1   
ATOM   2286  HG2 ARG D  23      25.217  11.084  38.644  0.00  0.00      DP1   
ATOM   2287  CD  ARG D  23      23.586  11.585  39.893  0.00  0.00      DP1   
ATOM   2288  HD1 ARG D  23      24.288  11.329  40.716  0.00  0.00      DP1   
ATOM   2289  HD2 ARG D  23      23.556  12.695  39.847  0.00  0.00      DP1   
ATOM   2290  NE  ARG D  23      22.223  11.035  40.161  0.00  0.00      DP1   
ATOM   2291  HE  ARG D  23      22.050  10.132  40.556  0.00  0.00      DP1   
ATOM   2292  CZ  ARG D  23      21.075  11.578  39.831  0.00  0.00      DP1   
ATOM   2293  NH1 ARG D  23      20.837  12.812  39.428  0.00  0.00      DP1   
ATOM   2294 HH11 ARG D  23      19.909  13.183  39.398  0.00  0.00      DP1   
ATOM   2295 HH12 ARG D  23      21.646  13.310  39.115  0.00  0.00      DP1   
ATOM   2296  NH2 ARG D  23      20.062  10.812  39.964  0.00  0.00      DP1   
ATOM   2297 HH21 ARG D  23      19.159  11.232  39.869  0.00  0.00      DP1   
ATOM   2298 HH22 ARG D  23      20.143   9.839  40.182  0.00  0.00      DP1   
ATOM   2299  C   ARG D  23      23.152  11.638  34.770  0.00  0.00      DP1   
ATOM   2300  O   ARG D  23      23.964  12.427  34.248  0.00  0.00      DP1   
ATOM   2301  N   LEU D  24      21.901  11.587  34.277  0.00  0.00      DP1   
ATOM   2302  HN  LEU D  24      21.253  10.938  34.667  0.00  0.00      DP1   
ATOM   2303  CA  LEU D  24      21.419  12.459  33.189  0.00  0.00      DP1   
ATOM   2304  HA  LEU D  24      22.085  13.215  32.800  0.00  0.00      DP1   
ATOM   2305  CB  LEU D  24      20.901  11.526  32.013  0.00  0.00      DP1   
ATOM   2306  HB1 LEU D  24      21.822  11.140  31.526  0.00  0.00      DP1   
ATOM   2307  HB2 LEU D  24      20.412  10.643  32.478  0.00  0.00      DP1   
ATOM   2308  CG  LEU D  24      20.086  12.229  30.981  0.00  0.00      DP1   
ATOM   2309  HG  LEU D  24      19.222  12.683  31.510  0.00  0.00      DP1   
ATOM   2310  CD1 LEU D  24      20.926  13.254  30.122  0.00  0.00      DP1   
ATOM   2311 HD11 LEU D  24      20.291  13.682  29.318  0.00  0.00      DP1   
ATOM   2312 HD12 LEU D  24      21.356  14.101  30.699  0.00  0.00      DP1   
ATOM   2313 HD13 LEU D  24      21.738  12.664  29.646  0.00  0.00      DP1   
ATOM   2314  CD2 LEU D  24      19.618  11.246  29.978  0.00  0.00      DP1   
ATOM   2315 HD21 LEU D  24      20.505  10.982  29.363  0.00  0.00      DP1   
ATOM   2316 HD22 LEU D  24      19.335  10.279  30.448  0.00  0.00      DP1   
ATOM   2317 HD23 LEU D  24      18.859  11.565  29.232  0.00  0.00      DP1   
ATOM   2318  C   LEU D  24      20.170  13.048  33.768  0.00  0.00      DP1   
ATOM   2319  O   LEU D  24      19.237  12.386  34.228  0.00  0.00      DP1   
ATOM   2320  N   SER D  25      20.094  14.383  33.809  0.00  0.00      DP1   
ATOM   2321  HN  SER D  25      20.765  15.019  33.434  0.00  0.00      DP1   
ATOM   2322  CA  SER D  25      19.031  15.065  34.510  0.00  0.00      DP1   
ATOM   2323  HA  SER D  25      18.228  14.349  34.609  0.00  0.00      DP1   
ATOM   2324  CB  SER D  25      19.369  15.350  35.985  0.00  0.00      DP1   
ATOM   2325  HB1 SER D  25      18.567  15.943  36.474  0.00  0.00      DP1   
ATOM   2326  HB2 SER D  25      19.604  14.373  36.460  0.00  0.00      DP1   
ATOM   2327  OG  SER D  25      20.556  16.095  36.034  0.00  0.00      DP1   
ATOM   2328  HG1 SER D  25      21.182  15.641  35.464  0.00  0.00      DP1   
ATOM   2329  C   SER D  25      18.515  16.299  33.729  0.00  0.00      DP1   
ATOM   2330  O   SER D  25      19.282  17.058  33.075  0.00  0.00      DP1   
ATOM   2331  N   MET D  26      17.248  16.570  33.665  0.00  0.00      DP1   
ATOM   2332  HN  MET D  26      16.562  16.017  34.131  0.00  0.00      DP1   
ATOM   2333  CA  MET D  26      16.750  17.523  32.739  0.00  0.00      DP1   
ATOM   2334  HA  MET D  26      17.496  18.229  32.406  0.00  0.00      DP1   
ATOM   2335  CB  MET D  26      16.314  16.877  31.424  0.00  0.00      DP1   
ATOM   2336  HB1 MET D  26      15.875  17.552  30.658  0.00  0.00      DP1   
ATOM   2337  HB2 MET D  26      17.206  16.483  30.891  0.00  0.00      DP1   
ATOM   2338  CG  MET D  26      15.363  15.713  31.720  0.00  0.00      DP1   
ATOM   2339  HG1 MET D  26      15.793  15.047  32.499  0.00  0.00      DP1   
ATOM   2340  HG2 MET D  26      14.413  16.103  32.145  0.00  0.00      DP1   
ATOM   2341  SD  MET D  26      14.892  14.774  30.242  0.00  0.00      DP1   
ATOM   2342  CE  MET D  26      16.558  13.929  30.206  0.00  0.00      DP1   
ATOM   2343  HE1 MET D  26      16.816  13.374  31.133  0.00  0.00      DP1   
ATOM   2344  HE2 MET D  26      16.635  13.194  29.377  0.00  0.00      DP1   
ATOM   2345  HE3 MET D  26      17.362  14.671  30.013  0.00  0.00      DP1   
ATOM   2346  C   MET D  26      15.709  18.474  33.430  0.00  0.00      DP1   
ATOM   2347  O   MET D  26      14.730  18.140  34.057  0.00  0.00      DP1   
ATOM   2348  N   GLN D  27      15.993  19.739  33.376  0.00  0.00      DP1   
ATOM   2349  HN  GLN D  27      16.613  20.175  32.728  0.00  0.00      DP1   
ATOM   2350  CA  GLN D  27      15.341  20.696  34.278  0.00  0.00      DP1   
ATOM   2351  HA  GLN D  27      14.517  20.200  34.769  0.00  0.00      DP1   
ATOM   2352  CB  GLN D  27      16.277  21.260  35.381  0.00  0.00      DP1   
ATOM   2353  HB1 GLN D  27      17.234  21.644  34.968  0.00  0.00      DP1   
ATOM   2354  HB2 GLN D  27      15.741  21.976  36.041  0.00  0.00      DP1   
ATOM   2355  CG  GLN D  27      16.778  20.361  36.508  0.00  0.00      DP1   
ATOM   2356  HG1 GLN D  27      17.471  20.974  37.123  0.00  0.00      DP1   
ATOM   2357  HG2 GLN D  27      15.859  20.149  37.097  0.00  0.00      DP1   
ATOM   2358  CD  GLN D  27      17.528  19.026  36.186  0.00  0.00      DP1   
ATOM   2359  OE1 GLN D  27      17.248  18.023  36.744  0.00  0.00      DP1   
ATOM   2360  NE2 GLN D  27      18.585  19.149  35.414  0.00  0.00      DP1   
ATOM   2361 HE21 GLN D  27      18.881  20.040  35.070  0.00  0.00      DP1   
ATOM   2362 HE22 GLN D  27      19.285  18.437  35.349  0.00  0.00      DP1   
ATOM   2363  C   GLN D  27      14.727  21.754  33.524  0.00  0.00      DP1   
ATOM   2364  O   GLN D  27      15.336  22.433  32.742  0.00  0.00      DP1   
ATOM   2365  N   GLY D  28      13.370  21.990  33.684  0.00  0.00      DP1   
ATOM   2366  HN  GLY D  28      12.964  21.578  34.496  0.00  0.00      DP1   
ATOM   2367  CA  GLY D  28      12.785  23.194  33.164  0.00  0.00      DP1   
ATOM   2368  HA1 GLY D  28      13.395  23.633  32.389  0.00  0.00      DP1   
ATOM   2369  HA2 GLY D  28      12.657  23.811  34.041  0.00  0.00      DP1   
ATOM   2370  C   GLY D  28      11.470  22.902  32.555  0.00  0.00      DP1   
ATOM   2371  O   GLY D  28      10.996  21.791  32.563  0.00  0.00      DP1   
ATOM   2372  N   ASP D  29      10.853  23.914  31.845  0.00  0.00      DP1   
ATOM   2373  HN  ASP D  29      11.309  24.775  31.632  0.00  0.00      DP1   
ATOM   2374  CA  ASP D  29       9.579  23.766  31.073  0.00  0.00      DP1   
ATOM   2375  HA  ASP D  29       8.890  23.072  31.531  0.00  0.00      DP1   
ATOM   2376  CB  ASP D  29       8.939  25.118  30.996  0.00  0.00      DP1   
ATOM   2377  HB1 ASP D  29       9.534  25.776  30.328  0.00  0.00      DP1   
ATOM   2378  HB2 ASP D  29       7.929  25.159  30.534  0.00  0.00      DP1   
ATOM   2379  CG  ASP D  29       8.857  25.730  32.454  0.00  0.00      DP1   
ATOM   2380  OD1 ASP D  29       8.712  24.937  33.401  0.00  0.00      DP1   
ATOM   2381  OD2 ASP D  29       8.691  26.989  32.565  0.00  0.00      DP1   
ATOM   2382  C   ASP D  29       9.971  23.173  29.677  0.00  0.00      DP1   
ATOM   2383  O   ASP D  29      11.108  23.335  29.259  0.00  0.00      DP1   
ATOM   2384  N   SER D  30       9.103  22.426  29.012  0.00  0.00      DP1   
ATOM   2385  HN  SER D  30       8.214  22.176  29.387  0.00  0.00      DP1   
ATOM   2386  CA  SER D  30       9.437  21.820  27.670  0.00  0.00      DP1   
ATOM   2387  HA  SER D  30      10.332  22.302  27.307  0.00  0.00      DP1   
ATOM   2388  CB  SER D  30       9.742  20.243  27.629  0.00  0.00      DP1   
ATOM   2389  HB1 SER D  30      10.513  20.040  28.402  0.00  0.00      DP1   
ATOM   2390  HB2 SER D  30       8.897  19.592  27.940  0.00  0.00      DP1   
ATOM   2391  OG  SER D  30      10.247  19.816  26.318  0.00  0.00      DP1   
ATOM   2392  HG1 SER D  30       9.565  19.333  25.844  0.00  0.00      DP1   
ATOM   2393  C   SER D  30       8.237  22.044  26.772  0.00  0.00      DP1   
ATOM   2394  O   SER D  30       7.091  21.645  27.109  0.00  0.00      DP1   
ATOM   2395  N   TYR D  31       8.516  22.668  25.582  0.00  0.00      DP1   
ATOM   2396  HN  TYR D  31       9.446  23.010  25.473  0.00  0.00      DP1   
ATOM   2397  CA  TYR D  31       7.626  22.767  24.434  0.00  0.00      DP1   
ATOM   2398  HA  TYR D  31       7.278  21.745  24.414  0.00  0.00      DP1   
ATOM   2399  CB  TYR D  31       6.343  23.566  24.709  0.00  0.00      DP1   
ATOM   2400  HB1 TYR D  31       5.763  23.714  23.773  0.00  0.00      DP1   
ATOM   2401  HB2 TYR D  31       5.754  22.945  25.417  0.00  0.00      DP1   
ATOM   2402  CG  TYR D  31       6.556  24.869  25.478  0.00  0.00      DP1   
ATOM   2403  CD1 TYR D  31       6.455  24.933  26.881  0.00  0.00      DP1   
ATOM   2404  HD1 TYR D  31       6.176  24.095  27.503  0.00  0.00      DP1   
ATOM   2405  CE1 TYR D  31       6.843  26.109  27.559  0.00  0.00      DP1   
ATOM   2406  HE1 TYR D  31       6.959  26.118  28.632  0.00  0.00      DP1   
ATOM   2407  CZ  TYR D  31       7.208  27.281  26.942  0.00  0.00      DP1   
ATOM   2408  OH  TYR D  31       7.474  28.559  27.606  0.00  0.00      DP1   
ATOM   2409  HH  TYR D  31       7.706  28.308  28.504  0.00  0.00      DP1   
ATOM   2410  CD2 TYR D  31       6.818  26.083  24.785  0.00  0.00      DP1   
ATOM   2411  HD2 TYR D  31       7.016  26.042  23.724  0.00  0.00      DP1   
ATOM   2412  CE2 TYR D  31       7.087  27.271  25.564  0.00  0.00      DP1   
ATOM   2413  HE2 TYR D  31       7.053  28.239  25.085  0.00  0.00      DP1   
ATOM   2414  C   TYR D  31       8.184  23.007  23.001  0.00  0.00      DP1   
ATOM   2415  O   TYR D  31       7.464  23.646  22.220  0.00  0.00      DP1   
ATOM   2416  N   PRO D  32       9.320  22.496  22.543  0.00  0.00      DP1   
ATOM   2417  CD  PRO D  32      10.453  21.905  23.307  0.00  0.00      DP1   
ATOM   2418  HD1 PRO D  32      10.298  20.976  23.896  0.00  0.00      DP1   
ATOM   2419  HD2 PRO D  32      10.881  22.683  23.974  0.00  0.00      DP1   
ATOM   2420  CA  PRO D  32       9.575  22.346  21.086  0.00  0.00      DP1   
ATOM   2421  HA  PRO D  32       9.726  23.370  20.779  0.00  0.00      DP1   
ATOM   2422  CB  PRO D  32      10.875  21.511  20.977  0.00  0.00      DP1   
ATOM   2423  HB1 PRO D  32      11.446  22.085  20.216  0.00  0.00      DP1   
ATOM   2424  HB2 PRO D  32      10.615  20.468  20.696  0.00  0.00      DP1   
ATOM   2425  CG  PRO D  32      11.566  21.551  22.313  0.00  0.00      DP1   
ATOM   2426  HG1 PRO D  32      12.259  22.418  22.364  0.00  0.00      DP1   
ATOM   2427  HG2 PRO D  32      12.156  20.624  22.474  0.00  0.00      DP1   
ATOM   2428  C   PRO D  32       8.402  21.807  20.206  0.00  0.00      DP1   
ATOM   2429  O   PRO D  32       7.685  20.875  20.674  0.00  0.00      DP1   
ATOM   2430  N   GLU D  33       8.241  22.349  18.951  0.00  0.00      DP1   
ATOM   2431  HN  GLU D  33       9.013  22.876  18.605  0.00  0.00      DP1   
ATOM   2432  CA  GLU D  33       7.150  21.869  18.059  0.00  0.00      DP1   
ATOM   2433  HA  GLU D  33       6.886  20.842  18.258  0.00  0.00      DP1   
ATOM   2434  CB  GLU D  33       5.839  22.785  18.139  0.00  0.00      DP1   
ATOM   2435  HB1 GLU D  33       6.093  23.866  18.100  0.00  0.00      DP1   
ATOM   2436  HB2 GLU D  33       5.285  22.587  17.197  0.00  0.00      DP1   
ATOM   2437  CG  GLU D  33       5.080  22.373  19.406  0.00  0.00      DP1   
ATOM   2438  HG1 GLU D  33       4.760  21.313  19.500  0.00  0.00      DP1   
ATOM   2439  HG2 GLU D  33       5.599  22.719  20.326  0.00  0.00      DP1   
ATOM   2440  CD  GLU D  33       3.795  23.189  19.497  0.00  0.00      DP1   
ATOM   2441  OE1 GLU D  33       2.647  22.732  19.252  0.00  0.00      DP1   
ATOM   2442  OE2 GLU D  33       3.888  24.448  19.752  0.00  0.00      DP1   
ATOM   2443  C   GLU D  33       7.713  21.836  16.639  0.00  0.00      DP1   
ATOM   2444  O   GLU D  33       8.333  22.735  16.183  0.00  0.00      DP1   
ATOM   2445  N   ASN D  34       7.450  20.751  15.895  0.00  0.00      DP1   
ATOM   2446  HN  ASN D  34       6.967  19.929  16.188  0.00  0.00      DP1   
ATOM   2447  CA  ASN D  34       8.006  20.452  14.640  0.00  0.00      DP1   
ATOM   2448  HA  ASN D  34       7.616  19.459  14.476  0.00  0.00      DP1   
ATOM   2449  CB  ASN D  34       7.668  21.435  13.495  0.00  0.00      DP1   
ATOM   2450  HB1 ASN D  34       7.992  22.491  13.616  0.00  0.00      DP1   
ATOM   2451  HB2 ASN D  34       8.207  21.109  12.580  0.00  0.00      DP1   
ATOM   2452  CG  ASN D  34       6.124  21.340  13.196  0.00  0.00      DP1   
ATOM   2453  OD1 ASN D  34       5.668  20.228  12.946  0.00  0.00      DP1   
ATOM   2454  ND2 ASN D  34       5.396  22.408  13.509  0.00  0.00      DP1   
ATOM   2455 HD21 ASN D  34       4.465  22.515  13.159  0.00  0.00      DP1   
ATOM   2456 HD22 ASN D  34       5.890  23.118  14.011  0.00  0.00      DP1   
ATOM   2457  C   ASN D  34       9.628  20.288  14.659  0.00  0.00      DP1   
ATOM   2458  O   ASN D  34      10.411  20.675  13.817  0.00  0.00      DP1   
ATOM   2459  N   SER D  35      10.126  19.702  15.780  0.00  0.00      DP1   
ATOM   2460  HN  SER D  35       9.553  19.545  16.581  0.00  0.00      DP1   
ATOM   2461  CA  SER D  35      11.499  19.438  15.986  0.00  0.00      DP1   
ATOM   2462  HA  SER D  35      11.942  19.002  15.103  0.00  0.00      DP1   
ATOM   2463  CB  SER D  35      12.294  20.621  16.497  0.00  0.00      DP1   
ATOM   2464  HB1 SER D  35      12.254  21.407  15.713  0.00  0.00      DP1   
ATOM   2465  HB2 SER D  35      11.860  21.087  17.408  0.00  0.00      DP1   
ATOM   2466  OG  SER D  35      13.688  20.373  16.699  0.00  0.00      DP1   
ATOM   2467  HG1 SER D  35      14.170  20.498  15.878  0.00  0.00      DP1   
ATOM   2468  C   SER D  35      11.681  18.413  17.041  0.00  0.00      DP1   
ATOM   2469  O   SER D  35      10.941  18.318  17.962  0.00  0.00      DP1   
ATOM   2470  N   TYR D  36      12.718  17.562  16.914  0.00  0.00      DP1   
ATOM   2471  HN  TYR D  36      13.268  17.666  16.089  0.00  0.00      DP1   
ATOM   2472  CA  TYR D  36      12.933  16.492  17.744  0.00  0.00      DP1   
ATOM   2473  HA  TYR D  36      12.339  16.552  18.644  0.00  0.00      DP1   
ATOM   2474  CB  TYR D  36      12.500  15.230  16.847  0.00  0.00      DP1   
ATOM   2475  HB1 TYR D  36      11.444  15.369  16.531  0.00  0.00      DP1   
ATOM   2476  HB2 TYR D  36      13.108  15.125  15.924  0.00  0.00      DP1   
ATOM   2477  CG  TYR D  36      12.587  13.948  17.692  0.00  0.00      DP1   
ATOM   2478  CD1 TYR D  36      13.814  13.269  17.782  0.00  0.00      DP1   
ATOM   2479  HD1 TYR D  36      14.738  13.546  17.298  0.00  0.00      DP1   
ATOM   2480  CE1 TYR D  36      13.919  12.028  18.495  0.00  0.00      DP1   
ATOM   2481  HE1 TYR D  36      14.859  11.504  18.590  0.00  0.00      DP1   
ATOM   2482  CZ  TYR D  36      12.730  11.446  18.980  0.00  0.00      DP1   
ATOM   2483  OH  TYR D  36      12.810  10.196  19.681  0.00  0.00      DP1   
ATOM   2484  HH  TYR D  36      11.951   9.947  20.031  0.00  0.00      DP1   
ATOM   2485  CD2 TYR D  36      11.519  13.512  18.454  0.00  0.00      DP1   
ATOM   2486  HD2 TYR D  36      10.634  14.099  18.650  0.00  0.00      DP1   
ATOM   2487  CE2 TYR D  36      11.561  12.188  18.992  0.00  0.00      DP1   
ATOM   2488  HE2 TYR D  36      10.719  11.857  19.582  0.00  0.00      DP1   
ATOM   2489  C   TYR D  36      14.417  16.454  18.146  0.00  0.00      DP1   
ATOM   2490  O   TYR D  36      14.864  15.566  18.831  0.00  0.00      DP1   
ATOM   2491  N   GLU D  37      15.217  17.531  17.823  0.00  0.00      DP1   
ATOM   2492  HN  GLU D  37      14.849  18.306  17.315  0.00  0.00      DP1   
ATOM   2493  CA  GLU D  37      16.659  17.608  18.057  0.00  0.00      DP1   
ATOM   2494  HA  GLU D  37      16.945  16.602  17.788  0.00  0.00      DP1   
ATOM   2495  CB  GLU D  37      17.255  18.748  17.200  0.00  0.00      DP1   
ATOM   2496  HB1 GLU D  37      16.749  19.723  17.362  0.00  0.00      DP1   
ATOM   2497  HB2 GLU D  37      18.299  18.910  17.541  0.00  0.00      DP1   
ATOM   2498  CG  GLU D  37      17.295  18.343  15.720  0.00  0.00      DP1   
ATOM   2499  HG1 GLU D  37      17.832  17.389  15.529  0.00  0.00      DP1   
ATOM   2500  HG2 GLU D  37      16.282  18.200  15.286  0.00  0.00      DP1   
ATOM   2501  CD  GLU D  37      18.058  19.321  14.859  0.00  0.00      DP1   
ATOM   2502  OE1 GLU D  37      19.276  19.493  15.155  0.00  0.00      DP1   
ATOM   2503  OE2 GLU D  37      17.586  19.853  13.813  0.00  0.00      DP1   
ATOM   2504  C   GLU D  37      17.096  17.634  19.455  0.00  0.00      DP1   
ATOM   2505  O   GLU D  37      18.122  16.962  19.699  0.00  0.00      DP1   
ATOM   2506  N   LEU D  38      16.458  18.329  20.430  0.00  0.00      DP1   
ATOM   2507  HN  LEU D  38      15.655  18.846  20.143  0.00  0.00      DP1   
ATOM   2508  CA  LEU D  38      16.702  18.256  21.855  0.00  0.00      DP1   
ATOM   2509  HA  LEU D  38      17.732  18.491  22.076  0.00  0.00      DP1   
ATOM   2510  CB  LEU D  38      15.590  19.146  22.558  0.00  0.00      DP1   
ATOM   2511  HB1 LEU D  38      15.567  20.073  21.946  0.00  0.00      DP1   
ATOM   2512  HB2 LEU D  38      14.634  18.594  22.439  0.00  0.00      DP1   
ATOM   2513  CG  LEU D  38      15.749  19.498  24.028  0.00  0.00      DP1   
ATOM   2514  HG  LEU D  38      15.173  20.437  24.172  0.00  0.00      DP1   
ATOM   2515  CD1 LEU D  38      15.121  18.472  24.917  0.00  0.00      DP1   
ATOM   2516 HD11 LEU D  38      15.294  18.730  25.984  0.00  0.00      DP1   
ATOM   2517 HD12 LEU D  38      14.047  18.354  24.659  0.00  0.00      DP1   
ATOM   2518 HD13 LEU D  38      15.544  17.446  24.873  0.00  0.00      DP1   
ATOM   2519  CD2 LEU D  38      17.212  19.864  24.485  0.00  0.00      DP1   
ATOM   2520 HD21 LEU D  38      17.858  18.963  24.413  0.00  0.00      DP1   
ATOM   2521 HD22 LEU D  38      17.577  20.722  23.881  0.00  0.00      DP1   
ATOM   2522 HD23 LEU D  38      17.219  20.200  25.544  0.00  0.00      DP1   
ATOM   2523  C   LEU D  38      16.570  16.832  22.421  0.00  0.00      DP1   
ATOM   2524  O   LEU D  38      17.412  16.343  23.100  0.00  0.00      DP1   
ATOM   2525  N   PHE D  39      15.467  16.115  22.082  0.00  0.00      DP1   
ATOM   2526  HN  PHE D  39      14.700  16.635  21.714  0.00  0.00      DP1   
ATOM   2527  CA  PHE D  39      15.285  14.705  22.499  0.00  0.00      DP1   
ATOM   2528  HA  PHE D  39      15.446  14.640  23.565  0.00  0.00      DP1   
ATOM   2529  CB  PHE D  39      13.838  14.293  22.288  0.00  0.00      DP1   
ATOM   2530  HB1 PHE D  39      13.486  14.403  21.240  0.00  0.00      DP1   
ATOM   2531  HB2 PHE D  39      13.727  13.222  22.562  0.00  0.00      DP1   
ATOM   2532  CG  PHE D  39      13.033  15.047  23.346  0.00  0.00      DP1   
ATOM   2533  CD1 PHE D  39      13.038  14.849  24.752  0.00  0.00      DP1   
ATOM   2534  HD1 PHE D  39      13.693  14.051  25.069  0.00  0.00      DP1   
ATOM   2535  CE1 PHE D  39      12.254  15.735  25.544  0.00  0.00      DP1   
ATOM   2536  HE1 PHE D  39      12.269  15.598  26.615  0.00  0.00      DP1   
ATOM   2537  CZ  PHE D  39      11.436  16.691  24.931  0.00  0.00      DP1   
ATOM   2538  HZ  PHE D  39      10.904  17.307  25.641  0.00  0.00      DP1   
ATOM   2539  CD2 PHE D  39      12.188  15.949  22.786  0.00  0.00      DP1   
ATOM   2540  HD2 PHE D  39      12.123  16.150  21.726  0.00  0.00      DP1   
ATOM   2541  CE2 PHE D  39      11.344  16.798  23.551  0.00  0.00      DP1   
ATOM   2542  HE2 PHE D  39      10.693  17.478  23.023  0.00  0.00      DP1   
ATOM   2543  C   PHE D  39      16.244  13.813  21.721  0.00  0.00      DP1   
ATOM   2544  O   PHE D  39      16.803  12.841  22.261  0.00  0.00      DP1   
ATOM   2545  N   GLY D  40      16.506  14.205  20.422  0.00  0.00      DP1   
ATOM   2546  HN  GLY D  40      15.960  14.891  19.949  0.00  0.00      DP1   
ATOM   2547  CA  GLY D  40      17.463  13.487  19.640  0.00  0.00      DP1   
ATOM   2548  HA1 GLY D  40      17.487  13.854  18.625  0.00  0.00      DP1   
ATOM   2549  HA2 GLY D  40      17.095  12.472  19.621  0.00  0.00      DP1   
ATOM   2550  C   GLY D  40      18.862  13.479  20.175  0.00  0.00      DP1   
ATOM   2551  O   GLY D  40      19.523  12.451  20.261  0.00  0.00      DP1   
ATOM   2552  N   GLN D  41      19.402  14.660  20.589  0.00  0.00      DP1   
ATOM   2553  HN  GLN D  41      18.957  15.514  20.327  0.00  0.00      DP1   
ATOM   2554  CA  GLN D  41      20.707  14.659  21.369  0.00  0.00      DP1   
ATOM   2555  HA  GLN D  41      21.486  14.243  20.747  0.00  0.00      DP1   
ATOM   2556  CB  GLN D  41      21.151  16.168  21.674  0.00  0.00      DP1   
ATOM   2557  HB1 GLN D  41      20.219  16.670  22.011  0.00  0.00      DP1   
ATOM   2558  HB2 GLN D  41      21.912  16.171  22.483  0.00  0.00      DP1   
ATOM   2559  CG  GLN D  41      21.788  16.787  20.399  0.00  0.00      DP1   
ATOM   2560  HG1 GLN D  41      22.814  16.395  20.228  0.00  0.00      DP1   
ATOM   2561  HG2 GLN D  41      21.181  16.823  19.470  0.00  0.00      DP1   
ATOM   2562  CD  GLN D  41      22.129  18.288  20.523  0.00  0.00      DP1   
ATOM   2563  OE1 GLN D  41      23.299  18.624  20.747  0.00  0.00      DP1   
ATOM   2564  NE2 GLN D  41      21.074  19.082  20.490  0.00  0.00      DP1   
ATOM   2565 HE21 GLN D  41      21.171  20.072  20.594  0.00  0.00      DP1   
ATOM   2566 HE22 GLN D  41      20.119  18.798  20.574  0.00  0.00      DP1   
ATOM   2567  C   GLN D  41      20.774  13.925  22.634  0.00  0.00      DP1   
ATOM   2568  O   GLN D  41      21.756  13.305  23.036  0.00  0.00      DP1   
ATOM   2569  N   VAL D  42      19.732  13.961  23.456  0.00  0.00      DP1   
ATOM   2570  HN  VAL D  42      19.060  14.686  23.331  0.00  0.00      DP1   
ATOM   2571  CA  VAL D  42      19.529  13.125  24.658  0.00  0.00      DP1   
ATOM   2572  HA  VAL D  42      20.354  13.344  25.319  0.00  0.00      DP1   
ATOM   2573  CB  VAL D  42      18.158  13.461  25.368  0.00  0.00      DP1   
ATOM   2574  HB  VAL D  42      17.382  13.350  24.581  0.00  0.00      DP1   
ATOM   2575  CG1 VAL D  42      17.814  12.442  26.496  0.00  0.00      DP1   
ATOM   2576 HG11 VAL D  42      18.680  12.256  27.167  0.00  0.00      DP1   
ATOM   2577 HG12 VAL D  42      16.854  12.723  26.979  0.00  0.00      DP1   
ATOM   2578 HG13 VAL D  42      17.649  11.485  25.957  0.00  0.00      DP1   
ATOM   2579  CG2 VAL D  42      18.314  14.914  25.980  0.00  0.00      DP1   
ATOM   2580 HG21 VAL D  42      17.565  15.079  26.784  0.00  0.00      DP1   
ATOM   2581 HG22 VAL D  42      19.252  14.850  26.571  0.00  0.00      DP1   
ATOM   2582 HG23 VAL D  42      18.337  15.699  25.194  0.00  0.00      DP1   
ATOM   2583  C   VAL D  42      19.595  11.571  24.342  0.00  0.00      DP1   
ATOM   2584  O   VAL D  42      20.314  10.778  24.936  0.00  0.00      DP1   
ATOM   2585  N   ILE D  43      18.788  11.122  23.404  0.00  0.00      DP1   
ATOM   2586  HN  ILE D  43      18.175  11.768  22.956  0.00  0.00      DP1   
ATOM   2587  CA  ILE D  43      18.791   9.816  22.877  0.00  0.00      DP1   
ATOM   2588  HA  ILE D  43      18.698   9.160  23.730  0.00  0.00      DP1   
ATOM   2589  CB  ILE D  43      17.717   9.584  21.794  0.00  0.00      DP1   
ATOM   2590  HB  ILE D  43      17.593  10.573  21.305  0.00  0.00      DP1   
ATOM   2591  CG2 ILE D  43      18.067   8.526  20.704  0.00  0.00      DP1   
ATOM   2592 HG21 ILE D  43      17.248   8.434  19.959  0.00  0.00      DP1   
ATOM   2593 HG22 ILE D  43      18.974   8.724  20.094  0.00  0.00      DP1   
ATOM   2594 HG23 ILE D  43      18.234   7.538  21.184  0.00  0.00      DP1   
ATOM   2595  CG1 ILE D  43      16.475   9.244  22.557  0.00  0.00      DP1   
ATOM   2596 HG11 ILE D  43      16.732   8.452  23.292  0.00  0.00      DP1   
ATOM   2597 HG12 ILE D  43      16.132  10.117  23.154  0.00  0.00      DP1   
ATOM   2598  CD1 ILE D  43      15.266   8.771  21.760  0.00  0.00      DP1   
ATOM   2599  HD1 ILE D  43      15.392   7.824  21.192  0.00  0.00      DP1   
ATOM   2600  HD2 ILE D  43      14.525   8.400  22.500  0.00  0.00      DP1   
ATOM   2601  HD3 ILE D  43      14.924   9.559  21.056  0.00  0.00      DP1   
ATOM   2602  C   ILE D  43      20.175   9.452  22.323  0.00  0.00      DP1   
ATOM   2603  O   ILE D  43      20.689   8.363  22.632  0.00  0.00      DP1   
ATOM   2604  N   ASP D  44      20.938  10.276  21.565  0.00  0.00      DP1   
ATOM   2605  HN  ASP D  44      20.502  11.081  21.171  0.00  0.00      DP1   
ATOM   2606  CA  ASP D  44      22.317  10.056  21.186  0.00  0.00      DP1   
ATOM   2607  HA  ASP D  44      22.338   9.158  20.587  0.00  0.00      DP1   
ATOM   2608  CB  ASP D  44      22.777  11.297  20.314  0.00  0.00      DP1   
ATOM   2609  HB1 ASP D  44      22.418  11.070  19.287  0.00  0.00      DP1   
ATOM   2610  HB2 ASP D  44      22.267  12.227  20.646  0.00  0.00      DP1   
ATOM   2611  CG  ASP D  44      24.245  11.686  20.185  0.00  0.00      DP1   
ATOM   2612  OD1 ASP D  44      24.443  12.927  20.001  0.00  0.00      DP1   
ATOM   2613  OD2 ASP D  44      25.148  10.890  20.146  0.00  0.00      DP1   
ATOM   2614  C   ASP D  44      23.206   9.862  22.409  0.00  0.00      DP1   
ATOM   2615  O   ASP D  44      24.042   8.953  22.393  0.00  0.00      DP1   
ATOM   2616  N   TRP D  45      23.063  10.630  23.508  0.00  0.00      DP1   
ATOM   2617  HN  TRP D  45      22.314  11.286  23.447  0.00  0.00      DP1   
ATOM   2618  CA  TRP D  45      23.926  10.511  24.642  0.00  0.00      DP1   
ATOM   2619  HA  TRP D  45      24.940  10.360  24.301  0.00  0.00      DP1   
ATOM   2620  CB  TRP D  45      24.044  11.857  25.457  0.00  0.00      DP1   
ATOM   2621  HB1 TRP D  45      24.311  12.596  24.671  0.00  0.00      DP1   
ATOM   2622  HB2 TRP D  45      23.144  12.249  25.976  0.00  0.00      DP1   
ATOM   2623  CG  TRP D  45      25.134  11.946  26.488  0.00  0.00      DP1   
ATOM   2624  CD1 TRP D  45      26.273  12.680  26.453  0.00  0.00      DP1   
ATOM   2625  HD1 TRP D  45      26.652  12.962  25.482  0.00  0.00      DP1   
ATOM   2626  NE1 TRP D  45      26.944  12.613  27.617  0.00  0.00      DP1   
ATOM   2627  HE1 TRP D  45      27.817  13.051  27.608  0.00  0.00      DP1   
ATOM   2628  CE2 TRP D  45      26.180  12.007  28.558  0.00  0.00      DP1   
ATOM   2629  CD2 TRP D  45      25.046  11.466  27.839  0.00  0.00      DP1   
ATOM   2630  CE3 TRP D  45      24.120  10.714  28.582  0.00  0.00      DP1   
ATOM   2631  HE3 TRP D  45      23.307  10.129  28.176  0.00  0.00      DP1   
ATOM   2632  CZ3 TRP D  45      24.457  10.408  29.930  0.00  0.00      DP1   
ATOM   2633  HZ3 TRP D  45      23.866   9.769  30.570  0.00  0.00      DP1   
ATOM   2634  CZ2 TRP D  45      26.438  11.784  29.875  0.00  0.00      DP1   
ATOM   2635  HZ2 TRP D  45      27.337  12.280  30.210  0.00  0.00      DP1   
ATOM   2636  CH2 TRP D  45      25.573  10.909  30.540  0.00  0.00      DP1   
ATOM   2637  HH2 TRP D  45      25.738  10.830  31.605  0.00  0.00      DP1   
ATOM   2638  C   TRP D  45      23.608   9.286  25.467  0.00  0.00      DP1   
ATOM   2639  O   TRP D  45      24.500   8.589  25.858  0.00  0.00      DP1   
ATOM   2640  N   VAL D  46      22.358   8.990  25.690  0.00  0.00      DP1   
ATOM   2641  HN  VAL D  46      21.659   9.624  25.370  0.00  0.00      DP1   
ATOM   2642  CA  VAL D  46      21.900   7.760  26.301  0.00  0.00      DP1   
ATOM   2643  HA  VAL D  46      22.313   7.736  27.298  0.00  0.00      DP1   
ATOM   2644  CB  VAL D  46      20.339   7.654  26.350  0.00  0.00      DP1   
ATOM   2645  HB  VAL D  46      19.901   7.981  25.383  0.00  0.00      DP1   
ATOM   2646  CG1 VAL D  46      19.791   6.213  26.705  0.00  0.00      DP1   
ATOM   2647 HG11 VAL D  46      20.448   5.709  27.446  0.00  0.00      DP1   
ATOM   2648 HG12 VAL D  46      18.698   6.224  26.902  0.00  0.00      DP1   
ATOM   2649 HG13 VAL D  46      19.880   5.528  25.836  0.00  0.00      DP1   
ATOM   2650  CG2 VAL D  46      20.025   8.734  27.370  0.00  0.00      DP1   
ATOM   2651 HG21 VAL D  46      20.325   9.724  26.964  0.00  0.00      DP1   
ATOM   2652 HG22 VAL D  46      18.946   8.725  27.634  0.00  0.00      DP1   
ATOM   2653 HG23 VAL D  46      20.655   8.535  28.263  0.00  0.00      DP1   
ATOM   2654  C   VAL D  46      22.421   6.518  25.579  0.00  0.00      DP1   
ATOM   2655  O   VAL D  46      22.971   5.528  26.242  0.00  0.00      DP1   
ATOM   2656  N   GLU D  47      22.424   6.453  24.220  0.00  0.00      DP1   
ATOM   2657  HN  GLU D  47      21.985   7.163  23.675  0.00  0.00      DP1   
ATOM   2658  CA  GLU D  47      22.853   5.353  23.374  0.00  0.00      DP1   
ATOM   2659  HA  GLU D  47      22.437   4.469  23.835  0.00  0.00      DP1   
ATOM   2660  CB  GLU D  47      22.425   5.520  21.912  0.00  0.00      DP1   
ATOM   2661  HB1 GLU D  47      22.406   6.628  21.823  0.00  0.00      DP1   
ATOM   2662  HB2 GLU D  47      23.191   5.225  21.164  0.00  0.00      DP1   
ATOM   2663  CG  GLU D  47      21.050   4.902  21.620  0.00  0.00      DP1   
ATOM   2664  HG1 GLU D  47      21.060   3.804  21.787  0.00  0.00      DP1   
ATOM   2665  HG2 GLU D  47      20.350   5.275  22.398  0.00  0.00      DP1   
ATOM   2666  CD  GLU D  47      20.496   5.181  20.324  0.00  0.00      DP1   
ATOM   2667  OE1 GLU D  47      19.222   5.145  20.069  0.00  0.00      DP1   
ATOM   2668  OE2 GLU D  47      21.286   5.191  19.337  0.00  0.00      DP1   
ATOM   2669  C   GLU D  47      24.331   5.166  23.493  0.00  0.00      DP1   
ATOM   2670  O   GLU D  47      24.777   4.002  23.446  0.00  0.00      DP1   
ATOM   2671  N   ARG D  48      25.098   6.263  23.702  0.00  0.00      DP1   
ATOM   2672  HN  ARG D  48      24.814   7.219  23.687  0.00  0.00      DP1   
ATOM   2673  CA  ARG D  48      26.490   6.087  23.902  0.00  0.00      DP1   
ATOM   2674  HA  ARG D  48      26.849   5.220  23.368  0.00  0.00      DP1   
ATOM   2675  CB  ARG D  48      27.166   7.368  23.308  0.00  0.00      DP1   
ATOM   2676  HB1 ARG D  48      26.586   8.269  23.601  0.00  0.00      DP1   
ATOM   2677  HB2 ARG D  48      28.184   7.517  23.728  0.00  0.00      DP1   
ATOM   2678  CG  ARG D  48      27.149   7.187  21.745  0.00  0.00      DP1   
ATOM   2679  HG1 ARG D  48      27.566   6.173  21.568  0.00  0.00      DP1   
ATOM   2680  HG2 ARG D  48      26.122   7.107  21.330  0.00  0.00      DP1   
ATOM   2681  CD  ARG D  48      27.988   8.132  20.873  0.00  0.00      DP1   
ATOM   2682  HD1 ARG D  48      29.032   8.026  21.238  0.00  0.00      DP1   
ATOM   2683  HD2 ARG D  48      27.778   7.809  19.831  0.00  0.00      DP1   
ATOM   2684  NE  ARG D  48      27.438   9.483  21.179  0.00  0.00      DP1   
ATOM   2685  HE  ARG D  48      26.551   9.702  20.770  0.00  0.00      DP1   
ATOM   2686  CZ  ARG D  48      27.922  10.321  22.120  0.00  0.00      DP1   
ATOM   2687  NH1 ARG D  48      28.961  10.148  22.820  0.00  0.00      DP1   
ATOM   2688 HH11 ARG D  48      29.179  10.946  23.383  0.00  0.00      DP1   
ATOM   2689 HH12 ARG D  48      29.645   9.437  22.661  0.00  0.00      DP1   
ATOM   2690  NH2 ARG D  48      27.292  11.455  22.289  0.00  0.00      DP1   
ATOM   2691 HH21 ARG D  48      27.599  12.240  22.826  0.00  0.00      DP1   
ATOM   2692 HH22 ARG D  48      26.428  11.587  21.802  0.00  0.00      DP1   
ATOM   2693  C   ARG D  48      26.852   5.707  25.354  0.00  0.00      DP1   
ATOM   2694  O   ARG D  48      27.799   4.971  25.680  0.00  0.00      DP1   
ATOM   2695  N   PHE D  49      25.993   6.247  26.237  0.00  0.00      DP1   
ATOM   2696  HN  PHE D  49      25.264   6.896  26.035  0.00  0.00      DP1   
ATOM   2697  CA  PHE D  49      26.123   5.817  27.657  0.00  0.00      DP1   
ATOM   2698  HA  PHE D  49      27.111   6.102  27.986  0.00  0.00      DP1   
ATOM   2699  CB  PHE D  49      25.106   6.585  28.534  0.00  0.00      DP1   
ATOM   2700  HB1 PHE D  49      25.319   7.643  28.271  0.00  0.00      DP1   
ATOM   2701  HB2 PHE D  49      24.038   6.279  28.574  0.00  0.00      DP1   
ATOM   2702  CG  PHE D  49      25.651   6.592  29.957  0.00  0.00      DP1   
ATOM   2703  CD1 PHE D  49      25.377   5.483  30.799  0.00  0.00      DP1   
ATOM   2704  HD1 PHE D  49      24.869   4.616  30.402  0.00  0.00      DP1   
ATOM   2705  CE1 PHE D  49      26.016   5.331  32.047  0.00  0.00      DP1   
ATOM   2706  HE1 PHE D  49      25.749   4.479  32.656  0.00  0.00      DP1   
ATOM   2707  CZ  PHE D  49      26.837   6.389  32.508  0.00  0.00      DP1   
ATOM   2708  HZ  PHE D  49      27.411   6.343  33.421  0.00  0.00      DP1   
ATOM   2709  CD2 PHE D  49      26.498   7.591  30.378  0.00  0.00      DP1   
ATOM   2710  HD2 PHE D  49      26.643   8.465  29.761  0.00  0.00      DP1   
ATOM   2711  CE2 PHE D  49      27.098   7.531  31.697  0.00  0.00      DP1   
ATOM   2712  HE2 PHE D  49      27.824   8.282  31.972  0.00  0.00      DP1   
ATOM   2713  C   PHE D  49      25.947   4.299  27.885  0.00  0.00      DP1   
ATOM   2714  O   PHE D  49      26.641   3.687  28.612  0.00  0.00      DP1   
ATOM   2715  N   LEU D  50      25.072   3.566  27.108  0.00  0.00      DP1   
ATOM   2716  HN  LEU D  50      24.323   4.045  26.657  0.00  0.00      DP1   
ATOM   2717  CA  LEU D  50      24.969   2.077  27.287  0.00  0.00      DP1   
ATOM   2718  HA  LEU D  50      25.229   1.822  28.303  0.00  0.00      DP1   
ATOM   2719  CB  LEU D  50      23.495   1.829  26.894  0.00  0.00      DP1   
ATOM   2720  HB1 LEU D  50      23.341   2.143  25.839  0.00  0.00      DP1   
ATOM   2721  HB2 LEU D  50      23.241   0.749  26.951  0.00  0.00      DP1   
ATOM   2722  CG  LEU D  50      22.525   2.675  27.774  0.00  0.00      DP1   
ATOM   2723  HG  LEU D  50      22.927   3.706  27.875  0.00  0.00      DP1   
ATOM   2724  CD1 LEU D  50      21.162   2.933  27.132  0.00  0.00      DP1   
ATOM   2725 HD11 LEU D  50      20.447   3.563  27.702  0.00  0.00      DP1   
ATOM   2726 HD12 LEU D  50      21.173   3.270  26.073  0.00  0.00      DP1   
ATOM   2727 HD13 LEU D  50      20.571   1.992  27.120  0.00  0.00      DP1   
ATOM   2728  CD2 LEU D  50      22.378   2.059  29.186  0.00  0.00      DP1   
ATOM   2729 HD21 LEU D  50      23.157   1.377  29.590  0.00  0.00      DP1   
ATOM   2730 HD22 LEU D  50      22.162   2.804  29.982  0.00  0.00      DP1   
ATOM   2731 HD23 LEU D  50      21.466   1.441  29.040  0.00  0.00      DP1   
ATOM   2732  C   LEU D  50      25.911   1.364  26.356  0.00  0.00      DP1   
ATOM   2733  O   LEU D  50      25.684   0.190  25.931  0.00  0.00      DP1   
ATOM   2734  N   ALA D  51      26.969   1.955  25.980  0.00  0.00      DP1   
ATOM   2735  HN  ALA D  51      27.143   2.919  26.169  0.00  0.00      DP1   
ATOM   2736  CA  ALA D  51      27.996   1.463  25.001  0.00  0.00      DP1   
ATOM   2737  HA  ALA D  51      27.818   0.445  24.689  0.00  0.00      DP1   
ATOM   2738  CB  ALA D  51      27.957   2.201  23.586  0.00  0.00      DP1   
ATOM   2739  HB1 ALA D  51      26.909   2.175  23.219  0.00  0.00      DP1   
ATOM   2740  HB2 ALA D  51      28.309   3.233  23.796  0.00  0.00      DP1   
ATOM   2741  HB3 ALA D  51      28.679   1.721  22.891  0.00  0.00      DP1   
ATOM   2742  C   ALA D  51      29.393   1.487  25.767  0.00  0.00      DP1   
ATOM   2743  O   ALA D  51      29.918   0.438  26.085  0.00  0.00      DP1   
ATOM   2744  N   ASP D  52      29.994   2.603  26.147  0.00  0.00      DP1   
ATOM   2745  HN  ASP D  52      29.474   3.435  25.968  0.00  0.00      DP1   
ATOM   2746  CA  ASP D  52      31.140   2.670  26.968  0.00  0.00      DP1   
ATOM   2747  HA  ASP D  52      31.865   1.961  26.596  0.00  0.00      DP1   
ATOM   2748  CB  ASP D  52      31.873   4.005  26.778  0.00  0.00      DP1   
ATOM   2749  HB1 ASP D  52      31.089   4.776  26.933  0.00  0.00      DP1   
ATOM   2750  HB2 ASP D  52      32.735   4.156  27.462  0.00  0.00      DP1   
ATOM   2751  CG  ASP D  52      32.488   4.239  25.407  0.00  0.00      DP1   
ATOM   2752  OD1 ASP D  52      32.455   5.338  24.843  0.00  0.00      DP1   
ATOM   2753  OD2 ASP D  52      32.936   3.196  24.862  0.00  0.00      DP1   
ATOM   2754  C   ASP D  52      30.821   2.370  28.448  0.00  0.00      DP1   
ATOM   2755  O   ASP D  52      30.087   3.097  29.095  0.00  0.00      DP1   
ATOM   2756  N   GLY D  53      31.437   1.286  28.954  0.00  0.00      DP1   
ATOM   2757  HN  GLY D  53      31.674   0.562  28.310  0.00  0.00      DP1   
ATOM   2758  CA  GLY D  53      31.494   0.941  30.383  0.00  0.00      DP1   
ATOM   2759  HA1 GLY D  53      31.802   1.856  30.866  0.00  0.00      DP1   
ATOM   2760  HA2 GLY D  53      32.266   0.198  30.522  0.00  0.00      DP1   
ATOM   2761  C   GLY D  53      30.256   0.295  30.907  0.00  0.00      DP1   
ATOM   2762  O   GLY D  53      29.324  -0.000  30.222  0.00  0.00      DP1   
ATOM   2763  N   GLN D  54      30.373  -0.015  32.223  0.00  0.00      DP1   
ATOM   2764  HN  GLN D  54      31.164   0.427  32.639  0.00  0.00      DP1   
ATOM   2765  CA  GLN D  54      29.457  -0.791  33.002  0.00  0.00      DP1   
ATOM   2766  HA  GLN D  54      28.660  -1.163  32.375  0.00  0.00      DP1   
ATOM   2767  CB  GLN D  54      30.325  -1.883  33.625  0.00  0.00      DP1   
ATOM   2768  HB1 GLN D  54      31.121  -1.429  34.254  0.00  0.00      DP1   
ATOM   2769  HB2 GLN D  54      29.719  -2.497  34.325  0.00  0.00      DP1   
ATOM   2770  CG  GLN D  54      30.898  -2.862  32.616  0.00  0.00      DP1   
ATOM   2771  HG1 GLN D  54      31.667  -2.358  31.993  0.00  0.00      DP1   
ATOM   2772  HG2 GLN D  54      31.479  -3.710  33.037  0.00  0.00      DP1   
ATOM   2773  CD  GLN D  54      29.983  -3.432  31.550  0.00  0.00      DP1   
ATOM   2774  OE1 GLN D  54      28.815  -3.774  31.716  0.00  0.00      DP1   
ATOM   2775  NE2 GLN D  54      30.530  -3.421  30.337  0.00  0.00      DP1   
ATOM   2776 HE21 GLN D  54      30.052  -3.849  29.570  0.00  0.00      DP1   
ATOM   2777 HE22 GLN D  54      31.487  -3.161  30.211  0.00  0.00      DP1   
ATOM   2778  C   GLN D  54      28.781   0.014  34.066  0.00  0.00      DP1   
ATOM   2779  O   GLN D  54      28.210  -0.517  34.992  0.00  0.00      DP1   
ATOM   2780  N   ARG D  55      28.744   1.352  33.980  0.00  0.00      DP1   
ATOM   2781  HN  ARG D  55      29.249   1.839  33.272  0.00  0.00      DP1   
ATOM   2782  CA  ARG D  55      28.112   2.135  34.988  0.00  0.00      DP1   
ATOM   2783  HA  ARG D  55      28.393   1.750  35.957  0.00  0.00      DP1   
ATOM   2784  CB  ARG D  55      28.479   3.604  34.984  0.00  0.00      DP1   
ATOM   2785  HB1 ARG D  55      28.459   3.988  33.941  0.00  0.00      DP1   
ATOM   2786  HB2 ARG D  55      27.769   4.287  35.498  0.00  0.00      DP1   
ATOM   2787  CG  ARG D  55      29.916   3.866  35.391  0.00  0.00      DP1   
ATOM   2788  HG1 ARG D  55      29.945   3.819  36.501  0.00  0.00      DP1   
ATOM   2789  HG2 ARG D  55      30.572   3.077  34.965  0.00  0.00      DP1   
ATOM   2790  CD  ARG D  55      30.391   5.281  34.960  0.00  0.00      DP1   
ATOM   2791  HD1 ARG D  55      30.610   5.420  33.880  0.00  0.00      DP1   
ATOM   2792  HD2 ARG D  55      29.539   5.925  35.265  0.00  0.00      DP1   
ATOM   2793  NE  ARG D  55      31.539   5.608  35.808  0.00  0.00      DP1   
ATOM   2794  HE  ARG D  55      31.872   4.907  36.438  0.00  0.00      DP1   
ATOM   2795  CZ  ARG D  55      32.527   6.516  35.590  0.00  0.00      DP1   
ATOM   2796  NH1 ARG D  55      32.571   7.395  34.584  0.00  0.00      DP1   
ATOM   2797 HH11 ARG D  55      33.419   7.909  34.453  0.00  0.00      DP1   
ATOM   2798 HH12 ARG D  55      31.722   7.565  34.083  0.00  0.00      DP1   
ATOM   2799  NH2 ARG D  55      33.606   6.585  36.288  0.00  0.00      DP1   
ATOM   2800 HH21 ARG D  55      34.256   7.333  36.154  0.00  0.00      DP1   
ATOM   2801 HH22 ARG D  55      33.768   5.896  36.995  0.00  0.00      DP1   
ATOM   2802  C   ARG D  55      26.590   2.028  34.855  0.00  0.00      DP1   
ATOM   2803  O   ARG D  55      26.049   1.800  33.779  0.00  0.00      DP1   
ATOM   2804  N   PRO D  56      25.769   2.160  35.982  0.00  0.00      DP1   
ATOM   2805  CD  PRO D  56      26.278   2.042  37.303  0.00  0.00      DP1   
ATOM   2806  HD1 PRO D  56      26.658   3.013  37.686  0.00  0.00      DP1   
ATOM   2807  HD2 PRO D  56      27.041   1.235  37.336  0.00  0.00      DP1   
ATOM   2808  CA  PRO D  56      24.320   2.394  36.001  0.00  0.00      DP1   
ATOM   2809  HA  PRO D  56      23.831   1.664  35.374  0.00  0.00      DP1   
ATOM   2810  CB  PRO D  56      23.927   2.319  37.497  0.00  0.00      DP1   
ATOM   2811  HB1 PRO D  56      23.007   1.700  37.565  0.00  0.00      DP1   
ATOM   2812  HB2 PRO D  56      23.711   3.304  37.963  0.00  0.00      DP1   
ATOM   2813  CG  PRO D  56      25.061   1.604  38.167  0.00  0.00      DP1   
ATOM   2814  HG1 PRO D  56      25.061   0.499  38.053  0.00  0.00      DP1   
ATOM   2815  HG2 PRO D  56      25.145   1.831  39.251  0.00  0.00      DP1   
ATOM   2816  C   PRO D  56      23.971   3.784  35.425  0.00  0.00      DP1   
ATOM   2817  O   PRO D  56      24.664   4.767  35.713  0.00  0.00      DP1   
ATOM   2818  N   LEU D  57      22.848   3.862  34.659  0.00  0.00      DP1   
ATOM   2819  HN  LEU D  57      22.178   3.130  34.752  0.00  0.00      DP1   
ATOM   2820  CA  LEU D  57      22.359   5.144  34.192  0.00  0.00      DP1   
ATOM   2821  HA  LEU D  57      23.084   5.930  34.341  0.00  0.00      DP1   
ATOM   2822  CB  LEU D  57      22.054   5.050  32.660  0.00  0.00      DP1   
ATOM   2823  HB1 LEU D  57      23.077   4.921  32.246  0.00  0.00      DP1   
ATOM   2824  HB2 LEU D  57      21.621   4.030  32.580  0.00  0.00      DP1   
ATOM   2825  CG  LEU D  57      21.185   6.129  32.021  0.00  0.00      DP1   
ATOM   2826  HG  LEU D  57      20.289   6.278  32.660  0.00  0.00      DP1   
ATOM   2827  CD1 LEU D  57      21.887   7.576  32.126  0.00  0.00      DP1   
ATOM   2828 HD11 LEU D  57      21.953   7.985  33.156  0.00  0.00      DP1   
ATOM   2829 HD12 LEU D  57      22.855   7.632  31.582  0.00  0.00      DP1   
ATOM   2830 HD13 LEU D  57      21.216   8.307  31.625  0.00  0.00      DP1   
ATOM   2831  CD2 LEU D  57      20.905   5.745  30.571  0.00  0.00      DP1   
ATOM   2832 HD21 LEU D  57      21.876   5.707  30.033  0.00  0.00      DP1   
ATOM   2833 HD22 LEU D  57      20.443   4.738  30.490  0.00  0.00      DP1   
ATOM   2834 HD23 LEU D  57      20.271   6.525  30.098  0.00  0.00      DP1   
ATOM   2835  C   LEU D  57      21.153   5.624  35.020  0.00  0.00      DP1   
ATOM   2836  O   LEU D  57      20.187   4.953  35.256  0.00  0.00      DP1   
ATOM   2837  N   GLU D  58      21.216   6.832  35.534  0.00  0.00      DP1   
ATOM   2838  HN  GLU D  58      22.086   7.301  35.405  0.00  0.00      DP1   
ATOM   2839  CA  GLU D  58      20.175   7.457  36.406  0.00  0.00      DP1   
ATOM   2840  HA  GLU D  58      19.374   6.758  36.601  0.00  0.00      DP1   
ATOM   2841  CB  GLU D  58      20.767   7.969  37.705  0.00  0.00      DP1   
ATOM   2842  HB1 GLU D  58      21.609   8.656  37.471  0.00  0.00      DP1   
ATOM   2843  HB2 GLU D  58      19.924   8.534  38.156  0.00  0.00      DP1   
ATOM   2844  CG  GLU D  58      21.432   6.822  38.507  0.00  0.00      DP1   
ATOM   2845  HG1 GLU D  58      20.696   5.992  38.561  0.00  0.00      DP1   
ATOM   2846  HG2 GLU D  58      22.337   6.393  38.025  0.00  0.00      DP1   
ATOM   2847  CD  GLU D  58      21.803   7.200  39.991  0.00  0.00      DP1   
ATOM   2848  OE1 GLU D  58      22.671   6.458  40.627  0.00  0.00      DP1   
ATOM   2849  OE2 GLU D  58      21.142   8.193  40.541  0.00  0.00      DP1   
ATOM   2850  C   GLU D  58      19.505   8.581  35.713  0.00  0.00      DP1   
ATOM   2851  O   GLU D  58      20.193   9.600  35.365  0.00  0.00      DP1   
ATOM   2852  N   LEU D  59      18.188   8.369  35.378  0.00  0.00      DP1   
ATOM   2853  HN  LEU D  59      17.840   7.437  35.320  0.00  0.00      DP1   
ATOM   2854  CA  LEU D  59      17.432   9.385  34.715  0.00  0.00      DP1   
ATOM   2855  HA  LEU D  59      18.120  10.120  34.324  0.00  0.00      DP1   
ATOM   2856  CB  LEU D  59      16.548   8.795  33.589  0.00  0.00      DP1   
ATOM   2857  HB1 LEU D  59      17.277   8.449  32.825  0.00  0.00      DP1   
ATOM   2858  HB2 LEU D  59      15.967   7.879  33.828  0.00  0.00      DP1   
ATOM   2859  CG  LEU D  59      15.621   9.850  32.842  0.00  0.00      DP1   
ATOM   2860  HG  LEU D  59      14.901  10.207  33.608  0.00  0.00      DP1   
ATOM   2861  CD1 LEU D  59      16.337  11.083  32.275  0.00  0.00      DP1   
ATOM   2862 HD11 LEU D  59      16.885  11.805  32.917  0.00  0.00      DP1   
ATOM   2863 HD12 LEU D  59      17.150  10.743  31.597  0.00  0.00      DP1   
ATOM   2864 HD13 LEU D  59      15.680  11.643  31.575  0.00  0.00      DP1   
ATOM   2865  CD2 LEU D  59      14.960   9.182  31.620  0.00  0.00      DP1   
ATOM   2866 HD21 LEU D  59      15.679   8.962  30.802  0.00  0.00      DP1   
ATOM   2867 HD22 LEU D  59      14.496   8.254  32.016  0.00  0.00      DP1   
ATOM   2868 HD23 LEU D  59      14.187   9.699  31.013  0.00  0.00      DP1   
ATOM   2869  C   LEU D  59      16.588  10.239  35.671  0.00  0.00      DP1   
ATOM   2870  O   LEU D  59      15.495   9.848  36.133  0.00  0.00      DP1   
ATOM   2871  N   ASP D  60      17.049  11.399  36.040  0.00  0.00      DP1   
ATOM   2872  HN  ASP D  60      17.934  11.622  35.640  0.00  0.00      DP1   
ATOM   2873  CA  ASP D  60      16.158  12.359  36.856  0.00  0.00      DP1   
ATOM   2874  HA  ASP D  60      15.437  11.753  37.386  0.00  0.00      DP1   
ATOM   2875  CB  ASP D  60      16.955  13.290  37.791  0.00  0.00      DP1   
ATOM   2876  HB1 ASP D  60      17.740  13.896  37.290  0.00  0.00      DP1   
ATOM   2877  HB2 ASP D  60      16.148  13.955  38.167  0.00  0.00      DP1   
ATOM   2878  CG  ASP D  60      17.461  12.495  39.001  0.00  0.00      DP1   
ATOM   2879  OD1 ASP D  60      18.171  13.129  39.795  0.00  0.00      DP1   
ATOM   2880  OD2 ASP D  60      17.161  11.312  39.238  0.00  0.00      DP1   
ATOM   2881  C   ASP D  60      15.294  13.224  35.966  0.00  0.00      DP1   
ATOM   2882  O   ASP D  60      15.838  14.014  35.169  0.00  0.00      DP1   
ATOM   2883  N   LEU D  61      13.986  13.174  36.153  0.00  0.00      DP1   
ATOM   2884  HN  LEU D  61      13.590  12.380  36.606  0.00  0.00      DP1   
ATOM   2885  CA  LEU D  61      13.135  14.101  35.428  0.00  0.00      DP1   
ATOM   2886  HA  LEU D  61      13.793  14.658  34.778  0.00  0.00      DP1   
ATOM   2887  CB  LEU D  61      11.927  13.418  34.701  0.00  0.00      DP1   
ATOM   2888  HB1 LEU D  61      11.100  13.207  35.412  0.00  0.00      DP1   
ATOM   2889  HB2 LEU D  61      11.645  14.265  34.040  0.00  0.00      DP1   
ATOM   2890  CG  LEU D  61      12.382  12.277  33.821  0.00  0.00      DP1   
ATOM   2891  HG  LEU D  61      12.781  11.389  34.358  0.00  0.00      DP1   
ATOM   2892  CD1 LEU D  61      11.094  11.865  33.188  0.00  0.00      DP1   
ATOM   2893 HD11 LEU D  61      11.148  10.979  32.520  0.00  0.00      DP1   
ATOM   2894 HD12 LEU D  61      10.231  11.683  33.862  0.00  0.00      DP1   
ATOM   2895 HD13 LEU D  61      10.596  12.727  32.694  0.00  0.00      DP1   
ATOM   2896  CD2 LEU D  61      13.360  12.670  32.723  0.00  0.00      DP1   
ATOM   2897 HD21 LEU D  61      12.924  13.573  32.243  0.00  0.00      DP1   
ATOM   2898 HD22 LEU D  61      14.317  12.895  33.240  0.00  0.00      DP1   
ATOM   2899 HD23 LEU D  61      13.592  11.894  31.963  0.00  0.00      DP1   
ATOM   2900  C   LEU D  61      12.625  15.136  36.340  0.00  0.00      DP1   
ATOM   2901  O   LEU D  61      11.892  14.875  37.272  0.00  0.00      DP1   
ATOM   2902  N   ARG D  62      12.903  16.399  36.029  0.00  0.00      DP1   
ATOM   2903  HN  ARG D  62      13.469  16.707  35.267  0.00  0.00      DP1   
ATOM   2904  CA  ARG D  62      12.436  17.580  36.740  0.00  0.00      DP1   
ATOM   2905  HA  ARG D  62      11.670  17.357  37.468  0.00  0.00      DP1   
ATOM   2906  CB  ARG D  62      13.500  18.229  37.713  0.00  0.00      DP1   
ATOM   2907  HB1 ARG D  62      14.285  18.594  37.017  0.00  0.00      DP1   
ATOM   2908  HB2 ARG D  62      12.969  19.106  38.142  0.00  0.00      DP1   
ATOM   2909  CG  ARG D  62      14.184  17.292  38.649  0.00  0.00      DP1   
ATOM   2910  HG1 ARG D  62      13.440  16.832  39.333  0.00  0.00      DP1   
ATOM   2911  HG2 ARG D  62      14.747  16.580  38.008  0.00  0.00      DP1   
ATOM   2912  CD  ARG D  62      15.147  18.170  39.466  0.00  0.00      DP1   
ATOM   2913  HD1 ARG D  62      15.891  18.673  38.812  0.00  0.00      DP1   
ATOM   2914  HD2 ARG D  62      14.530  18.976  39.917  0.00  0.00      DP1   
ATOM   2915  NE  ARG D  62      15.805  17.235  40.398  0.00  0.00      DP1   
ATOM   2916  HE  ARG D  62      15.476  17.204  41.341  0.00  0.00      DP1   
ATOM   2917  CZ  ARG D  62      16.910  16.507  40.123  0.00  0.00      DP1   
ATOM   2918  NH1 ARG D  62      17.530  16.517  39.015  0.00  0.00      DP1   
ATOM   2919 HH11 ARG D  62      18.521  16.384  39.053  0.00  0.00      DP1   
ATOM   2920 HH12 ARG D  62      17.238  17.062  38.229  0.00  0.00      DP1   
ATOM   2921  NH2 ARG D  62      17.416  15.646  41.018  0.00  0.00      DP1   
ATOM   2922 HH21 ARG D  62      17.925  15.008  40.441  0.00  0.00      DP1   
ATOM   2923 HH22 ARG D  62      16.967  15.548  41.906  0.00  0.00      DP1   
ATOM   2924  C   ARG D  62      11.807  18.607  35.748  0.00  0.00      DP1   
ATOM   2925  O   ARG D  62      11.989  19.826  35.854  0.00  0.00      DP1   
ATOM   2926  N   LEU D  63      11.042  18.086  34.790  0.00  0.00      DP1   
ATOM   2927  HN  LEU D  63      10.847  17.110  34.739  0.00  0.00      DP1   
ATOM   2928  CA  LEU D  63      10.282  18.832  33.834  0.00  0.00      DP1   
ATOM   2929  HA  LEU D  63      10.781  19.728  33.497  0.00  0.00      DP1   
ATOM   2930  CB  LEU D  63      10.036  18.035  32.539  0.00  0.00      DP1   
ATOM   2931  HB1 LEU D  63       9.387  17.154  32.729  0.00  0.00      DP1   
ATOM   2932  HB2 LEU D  63       9.429  18.656  31.846  0.00  0.00      DP1   
ATOM   2933  CG  LEU D  63      11.277  17.468  31.751  0.00  0.00      DP1   
ATOM   2934  HG  LEU D  63      11.617  16.648  32.419  0.00  0.00      DP1   
ATOM   2935  CD1 LEU D  63      10.857  16.665  30.572  0.00  0.00      DP1   
ATOM   2936 HD11 LEU D  63      10.432  15.693  30.902  0.00  0.00      DP1   
ATOM   2937 HD12 LEU D  63      10.137  17.320  30.037  0.00  0.00      DP1   
ATOM   2938 HD13 LEU D  63      11.753  16.409  29.967  0.00  0.00      DP1   
ATOM   2939  CD2 LEU D  63      12.289  18.638  31.495  0.00  0.00      DP1   
ATOM   2940 HD21 LEU D  63      12.598  19.152  32.430  0.00  0.00      DP1   
ATOM   2941 HD22 LEU D  63      13.184  18.217  30.988  0.00  0.00      DP1   
ATOM   2942 HD23 LEU D  63      11.727  19.352  30.856  0.00  0.00      DP1   
ATOM   2943  C   LEU D  63       8.915  19.294  34.353  0.00  0.00      DP1   
ATOM   2944  O   LEU D  63       8.049  18.492  34.612  0.00  0.00      DP1   
ATOM   2945  N   LEU D  64       8.636  20.589  34.364  0.00  0.00      DP1   
ATOM   2946  HN  LEU D  64       9.180  21.243  33.844  0.00  0.00      DP1   
ATOM   2947  CA  LEU D  64       7.561  21.094  35.256  0.00  0.00      DP1   
ATOM   2948  HA  LEU D  64       6.895  20.338  35.644  0.00  0.00      DP1   
ATOM   2949  CB  LEU D  64       8.173  21.958  36.345  0.00  0.00      DP1   
ATOM   2950  HB1 LEU D  64       8.461  22.935  35.901  0.00  0.00      DP1   
ATOM   2951  HB2 LEU D  64       7.409  22.196  37.115  0.00  0.00      DP1   
ATOM   2952  CG  LEU D  64       9.242  21.440  37.236  0.00  0.00      DP1   
ATOM   2953  HG  LEU D  64      10.104  21.244  36.561  0.00  0.00      DP1   
ATOM   2954  CD1 LEU D  64       9.535  22.583  38.257  0.00  0.00      DP1   
ATOM   2955 HD11 LEU D  64       8.784  22.482  39.070  0.00  0.00      DP1   
ATOM   2956 HD12 LEU D  64      10.566  22.354  38.600  0.00  0.00      DP1   
ATOM   2957 HD13 LEU D  64       9.508  23.627  37.876  0.00  0.00      DP1   
ATOM   2958  CD2 LEU D  64       8.960  20.026  37.939  0.00  0.00      DP1   
ATOM   2959 HD21 LEU D  64       7.967  19.951  38.434  0.00  0.00      DP1   
ATOM   2960 HD22 LEU D  64       8.926  19.271  37.124  0.00  0.00      DP1   
ATOM   2961 HD23 LEU D  64       9.738  19.819  38.705  0.00  0.00      DP1   
ATOM   2962  C   LEU D  64       6.479  21.804  34.455  0.00  0.00      DP1   
ATOM   2963  O   LEU D  64       5.571  22.389  35.068  0.00  0.00      DP1   
ATOM   2964  N   TYR D  65       6.557  21.698  33.137  0.00  0.00      DP1   
ATOM   2965  HN  TYR D  65       7.368  21.303  32.713  0.00  0.00      DP1   
ATOM   2966  CA  TYR D  65       5.456  22.090  32.195  0.00  0.00      DP1   
ATOM   2967  HA  TYR D  65       4.574  21.598  32.577  0.00  0.00      DP1   
ATOM   2968  CB  TYR D  65       5.335  23.635  32.248  0.00  0.00      DP1   
ATOM   2969  HB1 TYR D  65       5.026  24.054  33.229  0.00  0.00      DP1   
ATOM   2970  HB2 TYR D  65       6.264  24.138  31.904  0.00  0.00      DP1   
ATOM   2971  CG  TYR D  65       4.252  24.086  31.308  0.00  0.00      DP1   
ATOM   2972  CD1 TYR D  65       2.943  24.466  31.760  0.00  0.00      DP1   
ATOM   2973  HD1 TYR D  65       2.674  24.370  32.802  0.00  0.00      DP1   
ATOM   2974  CE1 TYR D  65       1.987  24.830  30.885  0.00  0.00      DP1   
ATOM   2975  HE1 TYR D  65       1.005  25.117  31.232  0.00  0.00      DP1   
ATOM   2976  CZ  TYR D  65       2.252  25.162  29.539  0.00  0.00      DP1   
ATOM   2977  OH  TYR D  65       1.219  25.651  28.673  0.00  0.00      DP1   
ATOM   2978  HH  TYR D  65       0.546  26.125  29.167  0.00  0.00      DP1   
ATOM   2979  CD2 TYR D  65       4.504  24.411  29.964  0.00  0.00      DP1   
ATOM   2980  HD2 TYR D  65       5.482  24.264  29.530  0.00  0.00      DP1   
ATOM   2981  CE2 TYR D  65       3.553  24.906  29.096  0.00  0.00      DP1   
ATOM   2982  HE2 TYR D  65       3.816  25.181  28.086  0.00  0.00      DP1   
ATOM   2983  C   TYR D  65       5.802  21.423  30.872  0.00  0.00      DP1   
ATOM   2984  O   TYR D  65       6.968  21.266  30.383  0.00  0.00      DP1   
ATOM   2985  N   LEU D  66       4.778  20.925  30.165  0.00  0.00      DP1   
ATOM   2986  HN  LEU D  66       3.835  21.222  30.295  0.00  0.00      DP1   
ATOM   2987  CA  LEU D  66       4.925  20.014  29.008  0.00  0.00      DP1   
ATOM   2988  HA  LEU D  66       5.977  20.059  28.766  0.00  0.00      DP1   
ATOM   2989  CB  LEU D  66       4.411  18.595  29.479  0.00  0.00      DP1   
ATOM   2990  HB1 LEU D  66       3.303  18.621  29.566  0.00  0.00      DP1   
ATOM   2991  HB2 LEU D  66       4.631  17.848  28.687  0.00  0.00      DP1   
ATOM   2992  CG  LEU D  66       4.856  17.912  30.790  0.00  0.00      DP1   
ATOM   2993  HG  LEU D  66       4.592  18.573  31.643  0.00  0.00      DP1   
ATOM   2994  CD1 LEU D  66       4.222  16.591  31.108  0.00  0.00      DP1   
ATOM   2995 HD11 LEU D  66       3.124  16.624  31.274  0.00  0.00      DP1   
ATOM   2996 HD12 LEU D  66       4.364  15.901  30.249  0.00  0.00      DP1   
ATOM   2997 HD13 LEU D  66       4.617  16.105  32.026  0.00  0.00      DP1   
ATOM   2998  CD2 LEU D  66       6.371  17.732  30.804  0.00  0.00      DP1   
ATOM   2999 HD21 LEU D  66       6.754  18.692  30.398  0.00  0.00      DP1   
ATOM   3000 HD22 LEU D  66       6.719  17.419  31.812  0.00  0.00      DP1   
ATOM   3001 HD23 LEU D  66       6.805  16.901  30.208  0.00  0.00      DP1   
ATOM   3002  C   LEU D  66       4.179  20.459  27.790  0.00  0.00      DP1   
ATOM   3003  O   LEU D  66       3.582  21.555  27.683  0.00  0.00      DP1   
ATOM   3004  N   ASN D  67       4.255  19.582  26.781  0.00  0.00      DP1   
ATOM   3005  HN  ASN D  67       4.900  18.822  26.827  0.00  0.00      DP1   
ATOM   3006  CA  ASN D  67       3.434  19.541  25.647  0.00  0.00      DP1   
ATOM   3007  HA  ASN D  67       2.474  19.836  26.045  0.00  0.00      DP1   
ATOM   3008  CB  ASN D  67       3.716  20.499  24.401  0.00  0.00      DP1   
ATOM   3009  HB1 ASN D  67       2.824  20.437  23.742  0.00  0.00      DP1   
ATOM   3010  HB2 ASN D  67       3.902  21.522  24.794  0.00  0.00      DP1   
ATOM   3011  CG  ASN D  67       4.970  20.125  23.653  0.00  0.00      DP1   
ATOM   3012  OD1 ASN D  67       5.757  19.270  24.041  0.00  0.00      DP1   
ATOM   3013  ND2 ASN D  67       5.099  20.759  22.470  0.00  0.00      DP1   
ATOM   3014 HD21 ASN D  67       5.832  20.658  21.798  0.00  0.00      DP1   
ATOM   3015 HD22 ASN D  67       4.553  21.577  22.290  0.00  0.00      DP1   
ATOM   3016  C   ASN D  67       3.212  18.093  25.294  0.00  0.00      DP1   
ATOM   3017  O   ASN D  67       3.888  17.263  25.948  0.00  0.00      DP1   
ATOM   3018  N   THR D  68       2.316  17.653  24.393  0.00  0.00      DP1   
ATOM   3019  HN  THR D  68       1.634  18.265  24.000  0.00  0.00      DP1   
ATOM   3020  CA  THR D  68       2.109  16.245  24.036  0.00  0.00      DP1   
ATOM   3021  HA  THR D  68       1.991  15.642  24.924  0.00  0.00      DP1   
ATOM   3022  CB  THR D  68       0.816  16.132  23.235  0.00  0.00      DP1   
ATOM   3023  HB  THR D  68       0.562  15.144  22.797  0.00  0.00      DP1   
ATOM   3024  OG1 THR D  68       0.867  17.119  22.176  0.00  0.00      DP1   
ATOM   3025  HG1 THR D  68       0.012  16.974  21.763  0.00  0.00      DP1   
ATOM   3026  CG2 THR D  68      -0.360  16.584  24.117  0.00  0.00      DP1   
ATOM   3027 HG21 THR D  68      -0.538  15.700  24.765  0.00  0.00      DP1   
ATOM   3028 HG22 THR D  68      -0.374  17.486  24.765  0.00  0.00      DP1   
ATOM   3029 HG23 THR D  68      -1.272  16.735  23.501  0.00  0.00      DP1   
ATOM   3030  C   THR D  68       3.257  15.690  23.320  0.00  0.00      DP1   
ATOM   3031  O   THR D  68       3.756  14.659  23.669  0.00  0.00      DP1   
ATOM   3032  N   SER D  69       3.925  16.416  22.403  0.00  0.00      DP1   
ATOM   3033  HN  SER D  69       3.563  17.271  22.042  0.00  0.00      DP1   
ATOM   3034  CA  SER D  69       5.243  16.026  21.726  0.00  0.00      DP1   
ATOM   3035  HA  SER D  69       5.106  15.126  21.144  0.00  0.00      DP1   
ATOM   3036  CB  SER D  69       5.767  17.129  20.853  0.00  0.00      DP1   
ATOM   3037  HB1 SER D  69       5.988  18.042  21.447  0.00  0.00      DP1   
ATOM   3038  HB2 SER D  69       6.773  16.942  20.421  0.00  0.00      DP1   
ATOM   3039  OG  SER D  69       4.864  17.544  19.815  0.00  0.00      DP1   
ATOM   3040  HG1 SER D  69       4.234  18.149  20.213  0.00  0.00      DP1   
ATOM   3041  C   SER D  69       6.304  15.735  22.672  0.00  0.00      DP1   
ATOM   3042  O   SER D  69       6.990  14.700  22.523  0.00  0.00      DP1   
ATOM   3043  N   SER D  70       6.447  16.471  23.828  0.00  0.00      DP1   
ATOM   3044  HN  SER D  70       5.998  17.352  23.953  0.00  0.00      DP1   
ATOM   3045  CA  SER D  70       7.439  16.204  24.771  0.00  0.00      DP1   
ATOM   3046  HA  SER D  70       8.397  16.192  24.272  0.00  0.00      DP1   
ATOM   3047  CB  SER D  70       7.643  17.331  25.825  0.00  0.00      DP1   
ATOM   3048  HB1 SER D  70       6.605  17.484  26.191  0.00  0.00      DP1   
ATOM   3049  HB2 SER D  70       8.317  17.041  26.659  0.00  0.00      DP1   
ATOM   3050  OG  SER D  70       8.106  18.519  25.236  0.00  0.00      DP1   
ATOM   3051  HG1 SER D  70       7.328  18.991  24.929  0.00  0.00      DP1   
ATOM   3052  C   SER D  70       7.131  14.940  25.553  0.00  0.00      DP1   
ATOM   3053  O   SER D  70       8.003  14.165  25.869  0.00  0.00      DP1   
ATOM   3054  N   ILE D  71       5.825  14.639  25.696  0.00  0.00      DP1   
ATOM   3055  HN  ILE D  71       5.201  15.184  25.140  0.00  0.00      DP1   
ATOM   3056  CA  ILE D  71       5.457  13.360  26.322  0.00  0.00      DP1   
ATOM   3057  HA  ILE D  71       6.096  13.110  27.156  0.00  0.00      DP1   
ATOM   3058  CB  ILE D  71       4.047  13.445  26.811  0.00  0.00      DP1   
ATOM   3059  HB  ILE D  71       3.432  13.944  26.032  0.00  0.00      DP1   
ATOM   3060  CG2 ILE D  71       3.478  12.082  27.053  0.00  0.00      DP1   
ATOM   3061 HG21 ILE D  71       3.201  11.616  26.083  0.00  0.00      DP1   
ATOM   3062 HG22 ILE D  71       4.100  11.457  27.730  0.00  0.00      DP1   
ATOM   3063 HG23 ILE D  71       2.526  12.240  27.603  0.00  0.00      DP1   
ATOM   3064  CG1 ILE D  71       3.916  14.354  28.044  0.00  0.00      DP1   
ATOM   3065 HG11 ILE D  71       4.409  13.769  28.850  0.00  0.00      DP1   
ATOM   3066 HG12 ILE D  71       4.531  15.259  27.854  0.00  0.00      DP1   
ATOM   3067  CD1 ILE D  71       2.450  14.737  28.225  0.00  0.00      DP1   
ATOM   3068  HD1 ILE D  71       1.722  13.897  28.243  0.00  0.00      DP1   
ATOM   3069  HD2 ILE D  71       2.341  15.204  29.228  0.00  0.00      DP1   
ATOM   3070  HD3 ILE D  71       2.089  15.342  27.366  0.00  0.00      DP1   
ATOM   3071  C   ILE D  71       5.719  12.212  25.336  0.00  0.00      DP1   
ATOM   3072  O   ILE D  71       6.155  11.180  25.878  0.00  0.00      DP1   
ATOM   3073  N   LYS D  72       5.475  12.348  24.048  0.00  0.00      DP1   
ATOM   3074  HN  LYS D  72       5.044  13.151  23.644  0.00  0.00      DP1   
ATOM   3075  CA  LYS D  72       5.709  11.272  23.193  0.00  0.00      DP1   
ATOM   3076  HA  LYS D  72       5.381  10.308  23.554  0.00  0.00      DP1   
ATOM   3077  CB  LYS D  72       5.092  11.562  21.826  0.00  0.00      DP1   
ATOM   3078  HB1 LYS D  72       5.288  12.643  21.663  0.00  0.00      DP1   
ATOM   3079  HB2 LYS D  72       5.518  11.015  20.957  0.00  0.00      DP1   
ATOM   3080  CG  LYS D  72       3.557  11.240  21.744  0.00  0.00      DP1   
ATOM   3081  HG1 LYS D  72       3.078  12.047  22.338  0.00  0.00      DP1   
ATOM   3082  HG2 LYS D  72       3.238  11.424  20.696  0.00  0.00      DP1   
ATOM   3083  CD  LYS D  72       3.292   9.785  21.942  0.00  0.00      DP1   
ATOM   3084  HD1 LYS D  72       4.023   9.239  21.309  0.00  0.00      DP1   
ATOM   3085  HD2 LYS D  72       3.457   9.421  22.979  0.00  0.00      DP1   
ATOM   3086  CE  LYS D  72       1.909   9.376  21.560  0.00  0.00      DP1   
ATOM   3087  HE1 LYS D  72       1.167   9.767  22.288  0.00  0.00      DP1   
ATOM   3088  HE2 LYS D  72       1.728   9.814  20.556  0.00  0.00      DP1   
ATOM   3089  NZ  LYS D  72       1.802   7.855  21.531  0.00  0.00      DP1   
ATOM   3090  HZ1 LYS D  72       2.396   7.537  20.739  0.00  0.00      DP1   
ATOM   3091  HZ2 LYS D  72       2.173   7.546  22.453  0.00  0.00      DP1   
ATOM   3092  HZ3 LYS D  72       0.857   7.458  21.356  0.00  0.00      DP1   
ATOM   3093  C   LYS D  72       7.228  11.049  22.910  0.00  0.00      DP1   
ATOM   3094  O   LYS D  72       7.705   9.889  22.824  0.00  0.00      DP1   
ATOM   3095  N   ALA D  73       8.019  12.096  22.991  0.00  0.00      DP1   
ATOM   3096  HN  ALA D  73       7.600  12.994  23.099  0.00  0.00      DP1   
ATOM   3097  CA  ALA D  73       9.450  12.008  22.913  0.00  0.00      DP1   
ATOM   3098  HA  ALA D  73       9.646  11.373  22.062  0.00  0.00      DP1   
ATOM   3099  CB  ALA D  73      10.149  13.308  22.655  0.00  0.00      DP1   
ATOM   3100  HB1 ALA D  73       9.908  13.972  23.512  0.00  0.00      DP1   
ATOM   3101  HB2 ALA D  73      11.249  13.202  22.549  0.00  0.00      DP1   
ATOM   3102  HB3 ALA D  73       9.859  13.738  21.672  0.00  0.00      DP1   
ATOM   3103  C   ALA D  73       9.993  11.360  24.167  0.00  0.00      DP1   
ATOM   3104  O   ALA D  73      10.941  10.530  24.104  0.00  0.00      DP1   
ATOM   3105  N   MET D  74       9.369  11.652  25.350  0.00  0.00      DP1   
ATOM   3106  HN  MET D  74       8.619  12.307  25.399  0.00  0.00      DP1   
ATOM   3107  CA  MET D  74       9.684  11.023  26.640  0.00  0.00      DP1   
ATOM   3108  HA  MET D  74      10.751  11.149  26.752  0.00  0.00      DP1   
ATOM   3109  CB  MET D  74       8.970  11.716  27.850  0.00  0.00      DP1   
ATOM   3110  HB1 MET D  74       9.363  12.740  27.672  0.00  0.00      DP1   
ATOM   3111  HB2 MET D  74       7.876  11.741  27.662  0.00  0.00      DP1   
ATOM   3112  CG  MET D  74       9.340  11.171  29.248  0.00  0.00      DP1   
ATOM   3113  HG1 MET D  74       8.821  11.734  30.053  0.00  0.00      DP1   
ATOM   3114  HG2 MET D  74       9.013  10.118  29.388  0.00  0.00      DP1   
ATOM   3115  SD  MET D  74      11.117  11.374  29.604  0.00  0.00      DP1   
ATOM   3116  CE  MET D  74      11.304  13.122  29.557  0.00  0.00      DP1   
ATOM   3117  HE1 MET D  74      12.361  13.399  29.760  0.00  0.00      DP1   
ATOM   3118  HE2 MET D  74      11.033  13.542  28.565  0.00  0.00      DP1   
ATOM   3119  HE3 MET D  74      10.688  13.719  30.264  0.00  0.00      DP1   
ATOM   3120  C   MET D  74       9.453   9.540  26.585  0.00  0.00      DP1   
ATOM   3121  O   MET D  74      10.325   8.685  26.977  0.00  0.00      DP1   
ATOM   3122  N   MET D  75       8.296   9.122  26.023  0.00  0.00      DP1   
ATOM   3123  HN  MET D  75       7.630   9.777  25.675  0.00  0.00      DP1   
ATOM   3124  CA  MET D  75       8.113   7.768  25.548  0.00  0.00      DP1   
ATOM   3125  HA  MET D  75       8.254   7.155  26.425  0.00  0.00      DP1   
ATOM   3126  CB  MET D  75       6.685   7.578  24.976  0.00  0.00      DP1   
ATOM   3127  HB1 MET D  75       6.455   8.339  24.200  0.00  0.00      DP1   
ATOM   3128  HB2 MET D  75       6.554   6.577  24.513  0.00  0.00      DP1   
ATOM   3129  CG  MET D  75       5.565   7.638  26.058  0.00  0.00      DP1   
ATOM   3130  HG1 MET D  75       5.659   8.575  26.648  0.00  0.00      DP1   
ATOM   3131  HG2 MET D  75       4.566   7.689  25.576  0.00  0.00      DP1   
ATOM   3132  SD  MET D  75       5.540   6.353  27.342  0.00  0.00      DP1   
ATOM   3133  CE  MET D  75       5.820   4.991  26.251  0.00  0.00      DP1   
ATOM   3134  HE1 MET D  75       5.758   4.045  26.830  0.00  0.00      DP1   
ATOM   3135  HE2 MET D  75       5.170   5.068  25.354  0.00  0.00      DP1   
ATOM   3136  HE3 MET D  75       6.865   5.029  25.877  0.00  0.00      DP1   
ATOM   3137  C   MET D  75       9.152   7.205  24.555  0.00  0.00      DP1   
ATOM   3138  O   MET D  75       9.526   6.033  24.651  0.00  0.00      DP1   
ATOM   3139  N   ASP D  76       9.716   7.916  23.555  0.00  0.00      DP1   
ATOM   3140  HN  ASP D  76       9.382   8.802  23.242  0.00  0.00      DP1   
ATOM   3141  CA  ASP D  76      10.887   7.424  22.808  0.00  0.00      DP1   
ATOM   3142  HA  ASP D  76      10.593   6.474  22.387  0.00  0.00      DP1   
ATOM   3143  CB  ASP D  76      11.310   8.395  21.679  0.00  0.00      DP1   
ATOM   3144  HB1 ASP D  76      11.467   9.456  21.966  0.00  0.00      DP1   
ATOM   3145  HB2 ASP D  76      12.215   7.921  21.240  0.00  0.00      DP1   
ATOM   3146  CG  ASP D  76      10.275   8.370  20.582  0.00  0.00      DP1   
ATOM   3147  OD1 ASP D  76       9.694   7.292  20.287  0.00  0.00      DP1   
ATOM   3148  OD2 ASP D  76      10.073   9.386  19.812  0.00  0.00      DP1   
ATOM   3149  C   ASP D  76      12.084   7.158  23.751  0.00  0.00      DP1   
ATOM   3150  O   ASP D  76      12.711   6.091  23.637  0.00  0.00      DP1   
ATOM   3151  N   ILE D  77      12.439   8.056  24.731  0.00  0.00      DP1   
ATOM   3152  HN  ILE D  77      12.110   8.997  24.728  0.00  0.00      DP1   
ATOM   3153  CA  ILE D  77      13.540   7.779  25.574  0.00  0.00      DP1   
ATOM   3154  HA  ILE D  77      14.396   7.602  24.940  0.00  0.00      DP1   
ATOM   3155  CB  ILE D  77      13.976   8.961  26.459  0.00  0.00      DP1   
ATOM   3156  HB  ILE D  77      13.449   8.995  27.437  0.00  0.00      DP1   
ATOM   3157  CG2 ILE D  77      15.455   8.588  26.836  0.00  0.00      DP1   
ATOM   3158 HG21 ILE D  77      16.061   8.339  25.939  0.00  0.00      DP1   
ATOM   3159 HG22 ILE D  77      15.967   9.366  27.442  0.00  0.00      DP1   
ATOM   3160 HG23 ILE D  77      15.417   7.676  27.470  0.00  0.00      DP1   
ATOM   3161  CG1 ILE D  77      13.816  10.377  25.899  0.00  0.00      DP1   
ATOM   3162 HG11 ILE D  77      14.551  10.582  25.092  0.00  0.00      DP1   
ATOM   3163 HG12 ILE D  77      12.841  10.590  25.411  0.00  0.00      DP1   
ATOM   3164  CD1 ILE D  77      13.920  11.426  27.025  0.00  0.00      DP1   
ATOM   3165  HD1 ILE D  77      14.777  11.236  27.707  0.00  0.00      DP1   
ATOM   3166  HD2 ILE D  77      14.056  12.396  26.502  0.00  0.00      DP1   
ATOM   3167  HD3 ILE D  77      12.930  11.550  27.514  0.00  0.00      DP1   
ATOM   3168  C   ILE D  77      13.290   6.485  26.438  0.00  0.00      DP1   
ATOM   3169  O   ILE D  77      14.209   5.672  26.601  0.00  0.00      DP1   
ATOM   3170  N   LEU D  78      12.013   6.271  27.009  0.00  0.00      DP1   
ATOM   3171  HN  LEU D  78      11.277   6.942  26.970  0.00  0.00      DP1   
ATOM   3172  CA  LEU D  78      11.685   5.163  27.801  0.00  0.00      DP1   
ATOM   3173  HA  LEU D  78      12.357   5.057  28.640  0.00  0.00      DP1   
ATOM   3174  CB  LEU D  78      10.217   5.292  28.379  0.00  0.00      DP1   
ATOM   3175  HB1 LEU D  78       9.631   5.800  27.584  0.00  0.00      DP1   
ATOM   3176  HB2 LEU D  78       9.852   4.262  28.584  0.00  0.00      DP1   
ATOM   3177  CG  LEU D  78       9.829   6.096  29.671  0.00  0.00      DP1   
ATOM   3178  HG  LEU D  78       9.916   5.401  30.534  0.00  0.00      DP1   
ATOM   3179  CD1 LEU D  78      10.746   7.291  30.016  0.00  0.00      DP1   
ATOM   3180 HD11 LEU D  78      10.465   7.530  31.064  0.00  0.00      DP1   
ATOM   3181 HD12 LEU D  78      11.817   7.008  29.922  0.00  0.00      DP1   
ATOM   3182 HD13 LEU D  78      10.538   8.201  29.415  0.00  0.00      DP1   
ATOM   3183  CD2 LEU D  78       8.331   6.536  29.592  0.00  0.00      DP1   
ATOM   3184 HD21 LEU D  78       7.823   5.702  29.063  0.00  0.00      DP1   
ATOM   3185 HD22 LEU D  78       7.822   6.552  30.580  0.00  0.00      DP1   
ATOM   3186 HD23 LEU D  78       8.365   7.500  29.041  0.00  0.00      DP1   
ATOM   3187  C   LEU D  78      11.640   3.816  27.012  0.00  0.00      DP1   
ATOM   3188  O   LEU D  78      12.099   2.862  27.588  0.00  0.00      DP1   
ATOM   3189  N   ASP D  79      11.159   3.794  25.786  0.00  0.00      DP1   
ATOM   3190  HN  ASP D  79      10.768   4.638  25.427  0.00  0.00      DP1   
ATOM   3191  CA  ASP D  79      11.373   2.630  24.900  0.00  0.00      DP1   
ATOM   3192  HA  ASP D  79      10.891   1.772  25.344  0.00  0.00      DP1   
ATOM   3193  CB  ASP D  79      10.887   2.997  23.423  0.00  0.00      DP1   
ATOM   3194  HB1 ASP D  79       9.794   3.154  23.542  0.00  0.00      DP1   
ATOM   3195  HB2 ASP D  79      11.430   3.816  22.904  0.00  0.00      DP1   
ATOM   3196  CG  ASP D  79      10.871   1.843  22.522  0.00  0.00      DP1   
ATOM   3197  OD1 ASP D  79      10.198   0.835  22.797  0.00  0.00      DP1   
ATOM   3198  OD2 ASP D  79      11.478   1.852  21.419  0.00  0.00      DP1   
ATOM   3199  C   ASP D  79      12.816   2.284  24.737  0.00  0.00      DP1   
ATOM   3200  O   ASP D  79      13.204   1.116  24.663  0.00  0.00      DP1   
ATOM   3201  N   LEU D  80      13.671   3.239  24.535  0.00  0.00      DP1   
ATOM   3202  HN  LEU D  80      13.319   4.170  24.486  0.00  0.00      DP1   
ATOM   3203  CA  LEU D  80      15.142   3.066  24.527  0.00  0.00      DP1   
ATOM   3204  HA  LEU D  80      15.401   2.316  23.794  0.00  0.00      DP1   
ATOM   3205  CB  LEU D  80      15.878   4.405  24.105  0.00  0.00      DP1   
ATOM   3206  HB1 LEU D  80      15.655   4.517  23.022  0.00  0.00      DP1   
ATOM   3207  HB2 LEU D  80      15.429   5.270  24.638  0.00  0.00      DP1   
ATOM   3208  CG  LEU D  80      17.436   4.459  24.278  0.00  0.00      DP1   
ATOM   3209  HG  LEU D  80      17.615   4.276  25.359  0.00  0.00      DP1   
ATOM   3210  CD1 LEU D  80      18.135   3.373  23.458  0.00  0.00      DP1   
ATOM   3211 HD11 LEU D  80      17.746   2.371  23.738  0.00  0.00      DP1   
ATOM   3212 HD12 LEU D  80      17.989   3.543  22.370  0.00  0.00      DP1   
ATOM   3213 HD13 LEU D  80      19.199   3.494  23.752  0.00  0.00      DP1   
ATOM   3214  CD2 LEU D  80      17.958   5.920  23.818  0.00  0.00      DP1   
ATOM   3215 HD21 LEU D  80      19.022   6.032  24.116  0.00  0.00      DP1   
ATOM   3216 HD22 LEU D  80      17.794   6.015  22.723  0.00  0.00      DP1   
ATOM   3217 HD23 LEU D  80      17.359   6.682  24.361  0.00  0.00      DP1   
ATOM   3218  C   LEU D  80      15.701   2.527  25.793  0.00  0.00      DP1   
ATOM   3219  O   LEU D  80      16.473   1.626  25.735  0.00  0.00      DP1   
ATOM   3220  N   LEU D  81      15.316   3.014  27.003  0.00  0.00      DP1   
ATOM   3221  HN  LEU D  81      14.691   3.784  27.111  0.00  0.00      DP1   
ATOM   3222  CA  LEU D  81      15.801   2.555  28.267  0.00  0.00      DP1   
ATOM   3223  HA  LEU D  81      16.873   2.480  28.166  0.00  0.00      DP1   
ATOM   3224  CB  LEU D  81      15.264   3.550  29.355  0.00  0.00      DP1   
ATOM   3225  HB1 LEU D  81      14.184   3.749  29.188  0.00  0.00      DP1   
ATOM   3226  HB2 LEU D  81      15.422   3.025  30.321  0.00  0.00      DP1   
ATOM   3227  CG  LEU D  81      16.025   4.899  29.407  0.00  0.00      DP1   
ATOM   3228  HG  LEU D  81      15.686   5.538  28.563  0.00  0.00      DP1   
ATOM   3229  CD1 LEU D  81      15.511   5.779  30.611  0.00  0.00      DP1   
ATOM   3230 HD11 LEU D  81      14.407   5.893  30.587  0.00  0.00      DP1   
ATOM   3231 HD12 LEU D  81      15.914   5.518  31.613  0.00  0.00      DP1   
ATOM   3232 HD13 LEU D  81      15.911   6.792  30.392  0.00  0.00      DP1   
ATOM   3233  CD2 LEU D  81      17.554   4.826  29.524  0.00  0.00      DP1   
ATOM   3234 HD21 LEU D  81      17.912   5.847  29.778  0.00  0.00      DP1   
ATOM   3235 HD22 LEU D  81      17.931   4.152  30.322  0.00  0.00      DP1   
ATOM   3236 HD23 LEU D  81      17.987   4.364  28.611  0.00  0.00      DP1   
ATOM   3237  C   LEU D  81      15.245   1.194  28.530  0.00  0.00      DP1   
ATOM   3238  O   LEU D  81      15.949   0.352  29.060  0.00  0.00      DP1   
ATOM   3239  N   GLU D  82      14.034   0.818  28.123  0.00  0.00      DP1   
ATOM   3240  HN  GLU D  82      13.474   1.442  27.584  0.00  0.00      DP1   
ATOM   3241  CA  GLU D  82      13.584  -0.583  28.116  0.00  0.00      DP1   
ATOM   3242  HA  GLU D  82      13.534  -1.052  29.088  0.00  0.00      DP1   
ATOM   3243  CB  GLU D  82      12.196  -0.793  27.538  0.00  0.00      DP1   
ATOM   3244  HB1 GLU D  82      11.979  -0.167  26.646  0.00  0.00      DP1   
ATOM   3245  HB2 GLU D  82      11.980  -1.848  27.264  0.00  0.00      DP1   
ATOM   3246  CG  GLU D  82      11.146  -0.184  28.533  0.00  0.00      DP1   
ATOM   3247  HG1 GLU D  82      11.542   0.588  29.226  0.00  0.00      DP1   
ATOM   3248  HG2 GLU D  82      10.373   0.326  27.920  0.00  0.00      DP1   
ATOM   3249  CD  GLU D  82      10.629  -1.350  29.315  0.00  0.00      DP1   
ATOM   3250  OE1 GLU D  82      11.144  -1.583  30.422  0.00  0.00      DP1   
ATOM   3251  OE2 GLU D  82       9.592  -1.968  28.857  0.00  0.00      DP1   
ATOM   3252  C   GLU D  82      14.419  -1.531  27.276  0.00  0.00      DP1   
ATOM   3253  O   GLU D  82      14.743  -2.611  27.822  0.00  0.00      DP1   
ATOM   3254  N   GLU D  83      14.763  -1.248  25.967  0.00  0.00      DP1   
ATOM   3255  HN  GLU D  83      14.586  -0.383  25.505  0.00  0.00      DP1   
ATOM   3256  CA  GLU D  83      15.630  -2.198  25.280  0.00  0.00      DP1   
ATOM   3257  HA  GLU D  83      15.130  -3.154  25.328  0.00  0.00      DP1   
ATOM   3258  CB  GLU D  83      15.985  -1.793  23.827  0.00  0.00      DP1   
ATOM   3259  HB1 GLU D  83      16.793  -1.033  23.755  0.00  0.00      DP1   
ATOM   3260  HB2 GLU D  83      16.531  -2.623  23.330  0.00  0.00      DP1   
ATOM   3261  CG  GLU D  83      14.760  -1.291  22.970  0.00  0.00      DP1   
ATOM   3262  HG1 GLU D  83      14.311  -0.393  23.446  0.00  0.00      DP1   
ATOM   3263  HG2 GLU D  83      15.090  -0.952  21.965  0.00  0.00      DP1   
ATOM   3264  CD  GLU D  83      13.755  -2.299  22.831  0.00  0.00      DP1   
ATOM   3265  OE1 GLU D  83      14.064  -3.318  22.187  0.00  0.00      DP1   
ATOM   3266  OE2 GLU D  83      12.581  -1.991  23.185  0.00  0.00      DP1   
ATOM   3267  C   GLU D  83      16.957  -2.479  25.882  0.00  0.00      DP1   
ATOM   3268  O   GLU D  83      17.568  -3.537  26.058  0.00  0.00      DP1   
ATOM   3269  N   ALA D  84      17.516  -1.378  26.497  0.00  0.00      DP1   
ATOM   3270  HN  ALA D  84      17.073  -0.493  26.380  0.00  0.00      DP1   
ATOM   3271  CA  ALA D  84      18.711  -1.509  27.306  0.00  0.00      DP1   
ATOM   3272  HA  ALA D  84      19.508  -1.915  26.701  0.00  0.00      DP1   
ATOM   3273  CB  ALA D  84      19.262  -0.101  27.611  0.00  0.00      DP1   
ATOM   3274  HB1 ALA D  84      19.826   0.208  26.706  0.00  0.00      DP1   
ATOM   3275  HB2 ALA D  84      18.332   0.504  27.674  0.00  0.00      DP1   
ATOM   3276  HB3 ALA D  84      19.883   0.048  28.520  0.00  0.00      DP1   
ATOM   3277  C   ALA D  84      18.587  -2.299  28.608  0.00  0.00      DP1   
ATOM   3278  O   ALA D  84      19.490  -3.084  28.977  0.00  0.00      DP1   
ATOM   3279  N   HIS D  85      17.430  -2.093  29.304  0.00  0.00      DP1   
ATOM   3280  HN  HIS D  85      16.882  -1.296  29.063  0.00  0.00      DP1   
ATOM   3281  CA  HIS D  85      17.043  -2.813  30.468  0.00  0.00      DP1   
ATOM   3282  HA  HIS D  85      17.859  -2.801  31.175  0.00  0.00      DP1   
ATOM   3283  CB  HIS D  85      15.908  -2.120  31.298  0.00  0.00      DP1   
ATOM   3284  HB1 HIS D  85      16.078  -1.023  31.327  0.00  0.00      DP1   
ATOM   3285  HB2 HIS D  85      14.980  -1.981  30.703  0.00  0.00      DP1   
ATOM   3286  ND1 HIS D  85      14.798  -3.685  32.988  0.00  0.00      DP1   
ATOM   3287  HD1 HIS D  85      14.155  -4.144  32.374  0.00  0.00      DP1   
ATOM   3288  CG  HIS D  85      15.725  -2.738  32.632  0.00  0.00      DP1   
ATOM   3289  CE1 HIS D  85      14.784  -3.778  34.378  0.00  0.00      DP1   
ATOM   3290  HE1 HIS D  85      14.069  -4.469  34.824  0.00  0.00      DP1   
ATOM   3291  NE2 HIS D  85      15.699  -2.973  34.911  0.00  0.00      DP1   
ATOM   3292  CD2 HIS D  85      16.263  -2.278  33.864  0.00  0.00      DP1   
ATOM   3293  HD2 HIS D  85      17.012  -1.533  34.102  0.00  0.00      DP1   
ATOM   3294  C   HIS D  85      16.674  -4.255  30.322  0.00  0.00      DP1   
ATOM   3295  O   HIS D  85      17.099  -5.095  31.094  0.00  0.00      DP1   
ATOM   3296  N   GLN D  86      15.992  -4.619  29.217  0.00  0.00      DP1   
ATOM   3297  HN  GLN D  86      15.578  -3.820  28.787  0.00  0.00      DP1   
ATOM   3298  CA  GLN D  86      15.872  -5.952  28.593  0.00  0.00      DP1   
ATOM   3299  HA  GLN D  86      15.523  -6.586  29.394  0.00  0.00      DP1   
ATOM   3300  CB  GLN D  86      15.025  -5.882  27.243  0.00  0.00      DP1   
ATOM   3301  HB1 GLN D  86      15.519  -5.338  26.410  0.00  0.00      DP1   
ATOM   3302  HB2 GLN D  86      15.031  -6.926  26.863  0.00  0.00      DP1   
ATOM   3303  CG  GLN D  86      13.553  -5.459  27.225  0.00  0.00      DP1   
ATOM   3304  HG1 GLN D  86      13.495  -4.426  26.822  0.00  0.00      DP1   
ATOM   3305  HG2 GLN D  86      12.827  -6.100  26.681  0.00  0.00      DP1   
ATOM   3306  CD  GLN D  86      12.959  -5.551  28.662  0.00  0.00      DP1   
ATOM   3307  OE1 GLN D  86      12.928  -6.592  29.331  0.00  0.00      DP1   
ATOM   3308  NE2 GLN D  86      12.481  -4.400  29.082  0.00  0.00      DP1   
ATOM   3309 HE21 GLN D  86      12.158  -4.445  30.027  0.00  0.00      DP1   
ATOM   3310 HE22 GLN D  86      12.800  -3.574  28.618  0.00  0.00      DP1   
ATOM   3311  C   GLN D  86      17.222  -6.520  28.218  0.00  0.00      DP1   
ATOM   3312  O   GLN D  86      17.477  -7.704  28.331  0.00  0.00      DP1   
ATOM   3313  N   GLY D  87      18.094  -5.759  27.597  0.00  0.00      DP1   
ATOM   3314  HN  GLY D  87      17.943  -4.807  27.342  0.00  0.00      DP1   
ATOM   3315  CA  GLY D  87      19.406  -6.179  27.196  0.00  0.00      DP1   
ATOM   3316  HA1 GLY D  87      19.831  -5.429  26.544  0.00  0.00      DP1   
ATOM   3317  HA2 GLY D  87      19.249  -7.114  26.677  0.00  0.00      DP1   
ATOM   3318  C   GLY D  87      20.417  -6.323  28.309  0.00  0.00      DP1   
ATOM   3319  O   GLY D  87      21.445  -6.988  28.211  0.00  0.00      DP1   
ATOM   3320  N   GLY D  88      20.085  -5.797  29.524  0.00  0.00      DP1   
ATOM   3321  HN  GLY D  88      19.278  -5.212  29.502  0.00  0.00      DP1   
ATOM   3322  CA  GLY D  88      20.660  -6.225  30.802  0.00  0.00      DP1   
ATOM   3323  HA1 GLY D  88      21.293  -7.094  30.698  0.00  0.00      DP1   
ATOM   3324  HA2 GLY D  88      19.839  -6.533  31.433  0.00  0.00      DP1   
ATOM   3325  C   GLY D  88      21.363  -5.099  31.487  0.00  0.00      DP1   
ATOM   3326  O   GLY D  88      21.987  -5.212  32.505  0.00  0.00      DP1   
ATOM   3327  N   ARG D  89      21.284  -3.851  30.922  0.00  0.00      DP1   
ATOM   3328  HN  ARG D  89      20.780  -3.693  30.076  0.00  0.00      DP1   
ATOM   3329  CA  ARG D  89      21.798  -2.631  31.472  0.00  0.00      DP1   
ATOM   3330  HA  ARG D  89      22.831  -2.792  31.741  0.00  0.00      DP1   
ATOM   3331  CB  ARG D  89      21.830  -1.479  30.474  0.00  0.00      DP1   
ATOM   3332  HB1 ARG D  89      20.791  -1.197  30.200  0.00  0.00      DP1   
ATOM   3333  HB2 ARG D  89      22.235  -0.541  30.910  0.00  0.00      DP1   
ATOM   3334  CG  ARG D  89      22.663  -1.784  29.172  0.00  0.00      DP1   
ATOM   3335  HG1 ARG D  89      22.113  -2.558  28.595  0.00  0.00      DP1   
ATOM   3336  HG2 ARG D  89      22.471  -0.913  28.509  0.00  0.00      DP1   
ATOM   3337  CD  ARG D  89      24.136  -2.104  29.358  0.00  0.00      DP1   
ATOM   3338  HD1 ARG D  89      24.463  -2.875  30.088  0.00  0.00      DP1   
ATOM   3339  HD2 ARG D  89      24.623  -2.251  28.370  0.00  0.00      DP1   
ATOM   3340  NE  ARG D  89      24.682  -0.827  30.045  0.00  0.00      DP1   
ATOM   3341  HE  ARG D  89      24.170  -0.407  30.794  0.00  0.00      DP1   
ATOM   3342  CZ  ARG D  89      25.914  -0.341  29.917  0.00  0.00      DP1   
ATOM   3343  NH1 ARG D  89      26.899  -0.758  29.185  0.00  0.00      DP1   
ATOM   3344 HH11 ARG D  89      27.792  -0.421  29.483  0.00  0.00      DP1   
ATOM   3345 HH12 ARG D  89      26.864  -1.621  28.681  0.00  0.00      DP1   
ATOM   3346  NH2 ARG D  89      26.245   0.569  30.830  0.00  0.00      DP1   
ATOM   3347 HH21 ARG D  89      27.111   1.066  30.783  0.00  0.00      DP1   
ATOM   3348 HH22 ARG D  89      25.493   0.826  31.437  0.00  0.00      DP1   
ATOM   3349  C   ARG D  89      21.070  -2.298  32.698  0.00  0.00      DP1   
ATOM   3350  O   ARG D  89      19.846  -2.101  32.638  0.00  0.00      DP1   
ATOM   3351  N   PRO D  90      21.679  -2.105  33.810  0.00  0.00      DP1   
ATOM   3352  CD  PRO D  90      22.991  -2.608  34.234  0.00  0.00      DP1   
ATOM   3353  HD1 PRO D  90      23.820  -2.534  33.498  0.00  0.00      DP1   
ATOM   3354  HD2 PRO D  90      22.942  -3.654  34.605  0.00  0.00      DP1   
ATOM   3355  CA  PRO D  90      21.047  -1.279  34.880  0.00  0.00      DP1   
ATOM   3356  HA  PRO D  90      20.229  -1.867  35.270  0.00  0.00      DP1   
ATOM   3357  CB  PRO D  90      22.188  -1.018  35.928  0.00  0.00      DP1   
ATOM   3358  HB1 PRO D  90      21.946  -1.422  36.934  0.00  0.00      DP1   
ATOM   3359  HB2 PRO D  90      22.277   0.079  36.081  0.00  0.00      DP1   
ATOM   3360  CG  PRO D  90      23.446  -1.668  35.411  0.00  0.00      DP1   
ATOM   3361  HG1 PRO D  90      24.178  -2.167  36.081  0.00  0.00      DP1   
ATOM   3362  HG2 PRO D  90      23.952  -0.861  34.840  0.00  0.00      DP1   
ATOM   3363  C   PRO D  90      20.586   0.115  34.445  0.00  0.00      DP1   
ATOM   3364  O   PRO D  90      21.374   0.805  33.799  0.00  0.00      DP1   
ATOM   3365  N   VAL D  91      19.368   0.482  34.794  0.00  0.00      DP1   
ATOM   3366  HN  VAL D  91      18.928  -0.192  35.383  0.00  0.00      DP1   
ATOM   3367  CA  VAL D  91      18.694   1.686  34.408  0.00  0.00      DP1   
ATOM   3368  HA  VAL D  91      19.394   2.487  34.223  0.00  0.00      DP1   
ATOM   3369  CB  VAL D  91      17.939   1.517  33.096  0.00  0.00      DP1   
ATOM   3370  HB  VAL D  91      17.527   0.485  33.087  0.00  0.00      DP1   
ATOM   3371  CG1 VAL D  91      16.707   2.514  32.897  0.00  0.00      DP1   
ATOM   3372 HG11 VAL D  91      15.990   2.596  33.742  0.00  0.00      DP1   
ATOM   3373 HG12 VAL D  91      17.095   3.539  32.714  0.00  0.00      DP1   
ATOM   3374 HG13 VAL D  91      16.040   2.048  32.140  0.00  0.00      DP1   
ATOM   3375  CG2 VAL D  91      18.962   1.748  31.963  0.00  0.00      DP1   
ATOM   3376 HG21 VAL D  91      19.738   0.959  31.875  0.00  0.00      DP1   
ATOM   3377 HG22 VAL D  91      18.490   1.712  30.958  0.00  0.00      DP1   
ATOM   3378 HG23 VAL D  91      19.202   2.822  32.113  0.00  0.00      DP1   
ATOM   3379  C   VAL D  91      17.738   2.145  35.494  0.00  0.00      DP1   
ATOM   3380  O   VAL D  91      17.107   1.282  36.023  0.00  0.00      DP1   
ATOM   3381  N   SER D  92      17.606   3.453  35.844  0.00  0.00      DP1   
ATOM   3382  HN  SER D  92      18.182   4.129  35.390  0.00  0.00      DP1   
ATOM   3383  CA  SER D  92      16.642   3.826  36.836  0.00  0.00      DP1   
ATOM   3384  HA  SER D  92      15.747   3.224  36.905  0.00  0.00      DP1   
ATOM   3385  CB  SER D  92      17.221   3.816  38.301  0.00  0.00      DP1   
ATOM   3386  HB1 SER D  92      17.462   2.761  38.551  0.00  0.00      DP1   
ATOM   3387  HB2 SER D  92      18.153   4.420  38.334  0.00  0.00      DP1   
ATOM   3388  OG  SER D  92      16.272   4.208  39.348  0.00  0.00      DP1   
ATOM   3389  HG1 SER D  92      16.572   5.055  39.685  0.00  0.00      DP1   
ATOM   3390  C   SER D  92      16.206   5.215  36.567  0.00  0.00      DP1   
ATOM   3391  O   SER D  92      16.889   5.987  35.862  0.00  0.00      DP1   
ATOM   3392  N   LEU D  93      15.072   5.573  37.137  0.00  0.00      DP1   
ATOM   3393  HN  LEU D  93      14.649   4.916  37.757  0.00  0.00      DP1   
ATOM   3394  CA  LEU D  93      14.349   6.781  36.655  0.00  0.00      DP1   
ATOM   3395  HA  LEU D  93      15.031   7.489  36.208  0.00  0.00      DP1   
ATOM   3396  CB  LEU D  93      13.356   6.442  35.478  0.00  0.00      DP1   
ATOM   3397  HB1 LEU D  93      13.964   5.858  34.753  0.00  0.00      DP1   
ATOM   3398  HB2 LEU D  93      12.512   5.756  35.703  0.00  0.00      DP1   
ATOM   3399  CG  LEU D  93      12.855   7.553  34.661  0.00  0.00      DP1   
ATOM   3400  HG  LEU D  93      13.665   8.196  34.255  0.00  0.00      DP1   
ATOM   3401  CD1 LEU D  93      12.202   7.001  33.379  0.00  0.00      DP1   
ATOM   3402 HD11 LEU D  93      11.763   7.830  32.783  0.00  0.00      DP1   
ATOM   3403 HD12 LEU D  93      13.002   6.420  32.872  0.00  0.00      DP1   
ATOM   3404 HD13 LEU D  93      11.360   6.298  33.554  0.00  0.00      DP1   
ATOM   3405  CD2 LEU D  93      11.982   8.699  35.284  0.00  0.00      DP1   
ATOM   3406 HD21 LEU D  93      11.815   9.580  34.629  0.00  0.00      DP1   
ATOM   3407 HD22 LEU D  93      10.973   8.388  35.628  0.00  0.00      DP1   
ATOM   3408 HD23 LEU D  93      12.499   9.159  36.153  0.00  0.00      DP1   
ATOM   3409  C   LEU D  93      13.647   7.344  37.842  0.00  0.00      DP1   
ATOM   3410  O   LEU D  93      13.006   6.602  38.646  0.00  0.00      DP1   
ATOM   3411  N   ARG D  94      13.812   8.665  38.092  0.00  0.00      DP1   
ATOM   3412  HN  ARG D  94      14.467   9.091  37.472  0.00  0.00      DP1   
ATOM   3413  CA  ARG D  94      13.046   9.376  39.095  0.00  0.00      DP1   
ATOM   3414  HA  ARG D  94      12.311   8.684  39.478  0.00  0.00      DP1   
ATOM   3415  CB  ARG D  94      13.874   9.867  40.367  0.00  0.00      DP1   
ATOM   3416  HB1 ARG D  94      14.358  10.847  40.171  0.00  0.00      DP1   
ATOM   3417  HB2 ARG D  94      13.094  10.071  41.131  0.00  0.00      DP1   
ATOM   3418  CG  ARG D  94      14.828   8.731  40.901  0.00  0.00      DP1   
ATOM   3419  HG1 ARG D  94      14.368   7.757  41.174  0.00  0.00      DP1   
ATOM   3420  HG2 ARG D  94      15.703   8.513  40.252  0.00  0.00      DP1   
ATOM   3421  CD  ARG D  94      15.688   9.180  42.123  0.00  0.00      DP1   
ATOM   3422  HD1 ARG D  94      15.080   9.209  43.052  0.00  0.00      DP1   
ATOM   3423  HD2 ARG D  94      16.496   8.428  42.253  0.00  0.00      DP1   
ATOM   3424  NE  ARG D  94      16.351  10.544  41.853  0.00  0.00      DP1   
ATOM   3425  HE  ARG D  94      16.549  10.731  40.891  0.00  0.00      DP1   
ATOM   3426  CZ  ARG D  94      16.998  11.331  42.713  0.00  0.00      DP1   
ATOM   3427  NH1 ARG D  94      16.898  11.120  44.012  0.00  0.00      DP1   
ATOM   3428 HH11 ARG D  94      17.516  11.618  44.619  0.00  0.00      DP1   
ATOM   3429 HH12 ARG D  94      16.172  10.459  44.202  0.00  0.00      DP1   
ATOM   3430  NH2 ARG D  94      17.762  12.236  42.297  0.00  0.00      DP1   
ATOM   3431 HH21 ARG D  94      18.000  13.012  42.881  0.00  0.00      DP1   
ATOM   3432 HH22 ARG D  94      17.825  12.479  41.329  0.00  0.00      DP1   
ATOM   3433  C   ARG D  94      12.248  10.452  38.489  0.00  0.00      DP1   
ATOM   3434  O   ARG D  94      12.764  11.462  38.053  0.00  0.00      DP1   
ATOM   3435  N   TRP D  95      10.875  10.478  38.412  0.00  0.00      DP1   
ATOM   3436  HN  TRP D  95      10.416   9.831  39.016  0.00  0.00      DP1   
ATOM   3437  CA  TRP D  95       9.968  11.441  37.796  0.00  0.00      DP1   
ATOM   3438  HA  TRP D  95      10.350  12.024  36.971  0.00  0.00      DP1   
ATOM   3439  CB  TRP D  95       8.641  10.819  37.441  0.00  0.00      DP1   
ATOM   3440  HB1 TRP D  95       8.833   9.921  36.815  0.00  0.00      DP1   
ATOM   3441  HB2 TRP D  95       8.024  10.469  38.296  0.00  0.00      DP1   
ATOM   3442  CG  TRP D  95       7.833  11.811  36.572  0.00  0.00      DP1   
ATOM   3443  CD1 TRP D  95       7.216  13.025  36.937  0.00  0.00      DP1   
ATOM   3444  HD1 TRP D  95       7.084  13.374  37.951  0.00  0.00      DP1   
ATOM   3445  NE1 TRP D  95       6.660  13.673  35.864  0.00  0.00      DP1   
ATOM   3446  HE1 TRP D  95       6.209  14.532  35.964  0.00  0.00      DP1   
ATOM   3447  CE2 TRP D  95       6.818  12.928  34.741  0.00  0.00      DP1   
ATOM   3448  CD2 TRP D  95       7.522  11.747  35.157  0.00  0.00      DP1   
ATOM   3449  CE3 TRP D  95       7.820  10.820  34.167  0.00  0.00      DP1   
ATOM   3450  HE3 TRP D  95       8.324   9.922  34.495  0.00  0.00      DP1   
ATOM   3451  CZ3 TRP D  95       7.615  11.060  32.812  0.00  0.00      DP1   
ATOM   3452  HZ3 TRP D  95       7.927  10.297  32.114  0.00  0.00      DP1   
ATOM   3453  CZ2 TRP D  95       6.564  13.177  33.392  0.00  0.00      DP1   
ATOM   3454  HZ2 TRP D  95       6.259  14.173  33.107  0.00  0.00      DP1   
ATOM   3455  CH2 TRP D  95       6.871  12.164  32.457  0.00  0.00      DP1   
ATOM   3456  HH2 TRP D  95       6.714  12.322  31.400  0.00  0.00      DP1   
ATOM   3457  C   TRP D  95       9.652  12.375  38.950  0.00  0.00      DP1   
ATOM   3458  O   TRP D  95       8.960  11.961  39.874  0.00  0.00      DP1   
ATOM   3459  N   HIS D  96      10.078  13.636  38.844  0.00  0.00      DP1   
ATOM   3460  HN  HIS D  96      10.696  13.926  38.117  0.00  0.00      DP1   
ATOM   3461  CA  HIS D  96       9.779  14.646  39.814  0.00  0.00      DP1   
ATOM   3462  HA  HIS D  96       9.355  14.227  40.714  0.00  0.00      DP1   
ATOM   3463  CB  HIS D  96      10.979  15.395  40.440  0.00  0.00      DP1   
ATOM   3464  HB1 HIS D  96      11.250  16.330  39.903  0.00  0.00      DP1   
ATOM   3465  HB2 HIS D  96      10.544  15.794  41.381  0.00  0.00      DP1   
ATOM   3466  ND1 HIS D  96      13.062  14.060  40.023  0.00  0.00      DP1   
ATOM   3467  HD1 HIS D  96      12.891  13.897  39.051  0.00  0.00      DP1   
ATOM   3468  CG  HIS D  96      12.229  14.717  40.914  0.00  0.00      DP1   
ATOM   3469  CE1 HIS D  96      14.134  13.770  40.765  0.00  0.00      DP1   
ATOM   3470  HE1 HIS D  96      14.884  13.187  40.230  0.00  0.00      DP1   
ATOM   3471  NE2 HIS D  96      14.123  14.268  42.029  0.00  0.00      DP1   
ATOM   3472  CD2 HIS D  96      12.885  14.836  42.104  0.00  0.00      DP1   
ATOM   3473  HD2 HIS D  96      12.591  15.275  43.050  0.00  0.00      DP1   
ATOM   3474  C   HIS D  96       8.601  15.551  39.367  0.00  0.00      DP1   
ATOM   3475  O   HIS D  96       8.733  16.529  38.620  0.00  0.00      DP1   
ATOM   3476  N   TYR D  97       7.339  15.266  39.831  0.00  0.00      DP1   
ATOM   3477  HN  TYR D  97       7.132  14.486  40.416  0.00  0.00      DP1   
ATOM   3478  CA  TYR D  97       6.180  16.057  39.584  0.00  0.00      DP1   
ATOM   3479  HA  TYR D  97       6.212  16.186  38.512  0.00  0.00      DP1   
ATOM   3480  CB  TYR D  97       4.872  15.267  39.631  0.00  0.00      DP1   
ATOM   3481  HB1 TYR D  97       3.971  15.787  39.241  0.00  0.00      DP1   
ATOM   3482  HB2 TYR D  97       4.985  14.297  39.100  0.00  0.00      DP1   
ATOM   3483  CG  TYR D  97       4.531  14.732  40.967  0.00  0.00      DP1   
ATOM   3484  CD1 TYR D  97       3.693  15.527  41.803  0.00  0.00      DP1   
ATOM   3485  HD1 TYR D  97       3.267  16.412  41.353  0.00  0.00      DP1   
ATOM   3486  CE1 TYR D  97       3.445  15.163  43.116  0.00  0.00      DP1   
ATOM   3487  HE1 TYR D  97       2.785  15.795  43.692  0.00  0.00      DP1   
ATOM   3488  CZ  TYR D  97       3.918  13.951  43.663  0.00  0.00      DP1   
ATOM   3489  OH  TYR D  97       3.647  13.659  45.039  0.00  0.00      DP1   
ATOM   3490  HH  TYR D  97       3.716  12.708  45.157  0.00  0.00      DP1   
ATOM   3491  CD2 TYR D  97       4.897  13.469  41.478  0.00  0.00      DP1   
ATOM   3492  HD2 TYR D  97       5.433  12.803  40.818  0.00  0.00      DP1   
ATOM   3493  CE2 TYR D  97       4.644  13.121  42.843  0.00  0.00      DP1   
ATOM   3494  HE2 TYR D  97       5.025  12.210  43.282  0.00  0.00      DP1   
ATOM   3495  C   TYR D  97       6.013  17.440  40.298  0.00  0.00      DP1   
ATOM   3496  O   TYR D  97       6.279  17.608  41.436  0.00  0.00      DP1   
ATOM   3497  N   ASP D  98       5.473  18.449  39.568  0.00  0.00      DP1   
ATOM   3498  HN  ASP D  98       5.184  18.261  38.633  0.00  0.00      DP1   
ATOM   3499  CA  ASP D  98       5.144  19.730  40.074  0.00  0.00      DP1   
ATOM   3500  HA  ASP D  98       6.009  20.175  40.544  0.00  0.00      DP1   
ATOM   3501  CB  ASP D  98       4.807  20.826  38.942  0.00  0.00      DP1   
ATOM   3502  HB1 ASP D  98       5.415  20.679  38.024  0.00  0.00      DP1   
ATOM   3503  HB2 ASP D  98       3.778  20.671  38.552  0.00  0.00      DP1   
ATOM   3504  CG  ASP D  98       4.943  22.264  39.345  0.00  0.00      DP1   
ATOM   3505  OD1 ASP D  98       4.462  23.205  38.643  0.00  0.00      DP1   
ATOM   3506  OD2 ASP D  98       5.538  22.499  40.399  0.00  0.00      DP1   
ATOM   3507  C   ASP D  98       4.054  19.745  41.208  0.00  0.00      DP1   
ATOM   3508  O   ASP D  98       3.108  18.948  41.254  0.00  0.00      DP1   
ATOM   3509  N   ARG D  99       4.131  20.828  41.973  0.00  0.00      DP1   
ATOM   3510  HN  ARG D  99       4.841  21.484  41.730  0.00  0.00      DP1   
ATOM   3511  CA  ARG D  99       3.120  21.185  43.012  0.00  0.00      DP1   
ATOM   3512  HA  ARG D  99       2.936  20.256  43.532  0.00  0.00      DP1   
ATOM   3513  CB  ARG D  99       3.705  22.323  43.792  0.00  0.00      DP1   
ATOM   3514  HB1 ARG D  99       3.883  23.199  43.133  0.00  0.00      DP1   
ATOM   3515  HB2 ARG D  99       3.010  22.662  44.590  0.00  0.00      DP1   
ATOM   3516  CG  ARG D  99       5.064  22.043  44.459  0.00  0.00      DP1   
ATOM   3517  HG1 ARG D  99       5.736  21.571  43.710  0.00  0.00      DP1   
ATOM   3518  HG2 ARG D  99       5.553  23.030  44.601  0.00  0.00      DP1   
ATOM   3519  CD  ARG D  99       4.964  21.112  45.717  0.00  0.00      DP1   
ATOM   3520  HD1 ARG D  99       4.636  21.703  46.599  0.00  0.00      DP1   
ATOM   3521  HD2 ARG D  99       4.200  20.326  45.535  0.00  0.00      DP1   
ATOM   3522  NE  ARG D  99       6.298  20.424  45.888  0.00  0.00      DP1   
ATOM   3523  HE  ARG D  99       7.057  20.486  45.239  0.00  0.00      DP1   
ATOM   3524  CZ  ARG D  99       6.600  19.526  46.847  0.00  0.00      DP1   
ATOM   3525  NH1 ARG D  99       5.665  19.211  47.668  0.00  0.00      DP1   
ATOM   3526 HH11 ARG D  99       5.743  18.315  48.105  0.00  0.00      DP1   
ATOM   3527 HH12 ARG D  99       4.739  19.564  47.535  0.00  0.00      DP1   
ATOM   3528  NH2 ARG D  99       7.780  18.950  46.841  0.00  0.00      DP1   
ATOM   3529 HH21 ARG D  99       8.133  18.258  47.471  0.00  0.00      DP1   
ATOM   3530 HH22 ARG D  99       8.412  19.342  46.174  0.00  0.00      DP1   
ATOM   3531  C   ARG D  99       1.837  21.699  42.520  0.00  0.00      DP1   
ATOM   3532  O   ARG D  99       0.790  21.649  43.156  0.00  0.00      DP1   
ATOM   3533  N   ARG D 100       1.857  22.371  41.373  0.00  0.00      DP1   
ATOM   3534  HN  ARG D 100       2.806  22.500  41.096  0.00  0.00      DP1   
ATOM   3535  CA  ARG D 100       0.649  22.451  40.483  0.00  0.00      DP1   
ATOM   3536  HA  ARG D 100      -0.005  23.190  40.922  0.00  0.00      DP1   
ATOM   3537  CB  ARG D 100       1.040  22.949  39.054  0.00  0.00      DP1   
ATOM   3538  HB1 ARG D 100       1.977  22.395  38.833  0.00  0.00      DP1   
ATOM   3539  HB2 ARG D 100       0.410  22.610  38.204  0.00  0.00      DP1   
ATOM   3540  CG  ARG D 100       1.248  24.472  38.800  0.00  0.00      DP1   
ATOM   3541  HG1 ARG D 100       1.823  24.650  37.866  0.00  0.00      DP1   
ATOM   3542  HG2 ARG D 100       0.218  24.848  38.616  0.00  0.00      DP1   
ATOM   3543  CD  ARG D 100       1.835  25.310  39.963  0.00  0.00      DP1   
ATOM   3544  HD1 ARG D 100       1.849  26.354  39.584  0.00  0.00      DP1   
ATOM   3545  HD2 ARG D 100       1.250  25.060  40.873  0.00  0.00      DP1   
ATOM   3546  NE  ARG D 100       3.253  24.885  40.180  0.00  0.00      DP1   
ATOM   3547  HE  ARG D 100       3.651  24.135  39.651  0.00  0.00      DP1   
ATOM   3548  CZ  ARG D 100       4.016  25.370  41.098  0.00  0.00      DP1   
ATOM   3549  NH1 ARG D 100       3.668  26.343  41.963  0.00  0.00      DP1   
ATOM   3550 HH11 ARG D 100       4.400  26.987  42.187  0.00  0.00      DP1   
ATOM   3551 HH12 ARG D 100       2.783  26.799  41.867  0.00  0.00      DP1   
ATOM   3552  NH2 ARG D 100       5.287  25.023  41.161  0.00  0.00      DP1   
ATOM   3553 HH21 ARG D 100       5.750  25.451  41.937  0.00  0.00      DP1   
ATOM   3554 HH22 ARG D 100       5.576  24.190  40.688  0.00  0.00      DP1   
ATOM   3555  C   ARG D 100      -0.193  21.161  40.316  0.00  0.00      DP1   
ATOM   3556  O   ARG D 100       0.396  20.129  40.020  0.00  0.00      DP1   
ATOM   3557  N   ASN D 101      -1.540  21.184  40.446  0.00  0.00      DP1   
ATOM   3558  HN  ASN D 101      -1.950  22.078  40.611  0.00  0.00      DP1   
ATOM   3559  CA  ASN D 101      -2.425  20.124  40.186  0.00  0.00      DP1   
ATOM   3560  HA  ASN D 101      -2.087  19.184  40.596  0.00  0.00      DP1   
ATOM   3561  CB  ASN D 101      -3.808  20.403  40.835  0.00  0.00      DP1   
ATOM   3562  HB1 ASN D 101      -4.369  21.344  40.650  0.00  0.00      DP1   
ATOM   3563  HB2 ASN D 101      -4.535  19.633  40.499  0.00  0.00      DP1   
ATOM   3564  CG  ASN D 101      -3.629  20.205  42.378  0.00  0.00      DP1   
ATOM   3565  OD1 ASN D 101      -3.199  19.152  42.819  0.00  0.00      DP1   
ATOM   3566  ND2 ASN D 101      -3.892  21.219  43.195  0.00  0.00      DP1   
ATOM   3567 HD21 ASN D 101      -3.686  21.196  44.173  0.00  0.00      DP1   
ATOM   3568 HD22 ASN D 101      -4.432  21.995  42.870  0.00  0.00      DP1   
ATOM   3569  C   ASN D 101      -2.556  19.812  38.681  0.00  0.00      DP1   
ATOM   3570  O   ASN D 101      -2.979  20.618  37.860  0.00  0.00      DP1   
ATOM   3571  N   GLU D 102      -1.973  18.705  38.299  0.00  0.00      DP1   
ATOM   3572  HN  GLU D 102      -1.526  18.102  38.956  0.00  0.00      DP1   
ATOM   3573  CA  GLU D 102      -1.783  18.286  36.907  0.00  0.00      DP1   
ATOM   3574  HA  GLU D 102      -2.499  18.782  36.270  0.00  0.00      DP1   
ATOM   3575  CB  GLU D 102      -0.332  18.564  36.370  0.00  0.00      DP1   
ATOM   3576  HB1 GLU D 102       0.235  18.001  37.142  0.00  0.00      DP1   
ATOM   3577  HB2 GLU D 102      -0.180  17.996  35.428  0.00  0.00      DP1   
ATOM   3578  CG  GLU D 102       0.080  20.071  36.229  0.00  0.00      DP1   
ATOM   3579  HG1 GLU D 102       0.002  20.676  37.157  0.00  0.00      DP1   
ATOM   3580  HG2 GLU D 102       1.143  20.032  35.909  0.00  0.00      DP1   
ATOM   3581  CD  GLU D 102      -0.593  20.727  35.075  0.00  0.00      DP1   
ATOM   3582  OE1 GLU D 102      -1.280  21.782  35.257  0.00  0.00      DP1   
ATOM   3583  OE2 GLU D 102      -0.417  20.209  33.915  0.00  0.00      DP1   
ATOM   3584  C   GLU D 102      -2.183  16.845  36.860  0.00  0.00      DP1   
ATOM   3585  O   GLU D 102      -2.483  16.198  37.836  0.00  0.00      DP1   
ATOM   3586  N   ARG D 103      -2.333  16.223  35.695  0.00  0.00      DP1   
ATOM   3587  HN  ARG D 103      -2.142  16.739  34.864  0.00  0.00      DP1   
ATOM   3588  CA  ARG D 103      -2.617  14.821  35.550  0.00  0.00      DP1   
ATOM   3589  HA  ARG D 103      -3.071  14.366  36.418  0.00  0.00      DP1   
ATOM   3590  CB  ARG D 103      -3.537  14.575  34.309  0.00  0.00      DP1   
ATOM   3591  HB1 ARG D 103      -3.031  15.130  33.490  0.00  0.00      DP1   
ATOM   3592  HB2 ARG D 103      -3.619  13.506  34.017  0.00  0.00      DP1   
ATOM   3593  CG  ARG D 103      -5.035  15.135  34.362  0.00  0.00      DP1   
ATOM   3594  HG1 ARG D 103      -5.612  14.670  33.534  0.00  0.00      DP1   
ATOM   3595  HG2 ARG D 103      -5.447  14.781  35.331  0.00  0.00      DP1   
ATOM   3596  CD  ARG D 103      -5.331  16.639  34.263  0.00  0.00      DP1   
ATOM   3597  HD1 ARG D 103      -4.783  17.181  35.063  0.00  0.00      DP1   
ATOM   3598  HD2 ARG D 103      -5.022  16.983  33.253  0.00  0.00      DP1   
ATOM   3599  NE  ARG D 103      -6.814  16.836  34.366  0.00  0.00      DP1   
ATOM   3600  HE  ARG D 103      -7.384  16.019  34.444  0.00  0.00      DP1   
ATOM   3601  CZ  ARG D 103      -7.541  17.924  34.276  0.00  0.00      DP1   
ATOM   3602  NH1 ARG D 103      -7.063  19.105  33.848  0.00  0.00      DP1   
ATOM   3603 HH11 ARG D 103      -7.792  19.753  33.626  0.00  0.00      DP1   
ATOM   3604 HH12 ARG D 103      -6.132  19.127  33.483  0.00  0.00      DP1   
ATOM   3605  NH2 ARG D 103      -8.871  17.900  34.342  0.00  0.00      DP1   
ATOM   3606 HH21 ARG D 103      -9.272  18.721  33.936  0.00  0.00      DP1   
ATOM   3607 HH22 ARG D 103      -9.418  17.073  34.211  0.00  0.00      DP1   
ATOM   3608  C   ARG D 103      -1.394  14.006  35.344  0.00  0.00      DP1   
ATOM   3609  O   ARG D 103      -1.529  12.822  35.067  0.00  0.00      DP1   
ATOM   3610  N   VAL D 104      -0.176  14.591  35.408  0.00  0.00      DP1   
ATOM   3611  HN  VAL D 104      -0.228  15.529  35.740  0.00  0.00      DP1   
ATOM   3612  CA  VAL D 104       0.991  13.978  34.867  0.00  0.00      DP1   
ATOM   3613  HA  VAL D 104       0.750  13.484  33.938  0.00  0.00      DP1   
ATOM   3614  CB  VAL D 104       2.096  15.005  34.574  0.00  0.00      DP1   
ATOM   3615  HB  VAL D 104       2.268  15.658  35.456  0.00  0.00      DP1   
ATOM   3616  CG1 VAL D 104       3.427  14.331  34.099  0.00  0.00      DP1   
ATOM   3617 HG11 VAL D 104       4.075  15.231  34.033  0.00  0.00      DP1   
ATOM   3618 HG12 VAL D 104       3.957  13.750  34.884  0.00  0.00      DP1   
ATOM   3619 HG13 VAL D 104       3.071  13.841  33.167  0.00  0.00      DP1   
ATOM   3620  CG2 VAL D 104       1.529  15.924  33.488  0.00  0.00      DP1   
ATOM   3621 HG21 VAL D 104       1.148  15.340  32.623  0.00  0.00      DP1   
ATOM   3622 HG22 VAL D 104       0.677  16.527  33.868  0.00  0.00      DP1   
ATOM   3623 HG23 VAL D 104       2.189  16.768  33.192  0.00  0.00      DP1   
ATOM   3624  C   VAL D 104       1.491  12.999  35.907  0.00  0.00      DP1   
ATOM   3625  O   VAL D 104       2.067  12.013  35.491  0.00  0.00      DP1   
ATOM   3626  N   ALA D 105       1.257  13.196  37.206  0.00  0.00      DP1   
ATOM   3627  HN  ALA D 105       0.720  13.988  37.485  0.00  0.00      DP1   
ATOM   3628  CA  ALA D 105       1.592  12.168  38.204  0.00  0.00      DP1   
ATOM   3629  HA  ALA D 105       2.666  12.054  38.242  0.00  0.00      DP1   
ATOM   3630  CB  ALA D 105       1.247  12.873  39.556  0.00  0.00      DP1   
ATOM   3631  HB1 ALA D 105       1.357  12.219  40.448  0.00  0.00      DP1   
ATOM   3632  HB2 ALA D 105       1.820  13.818  39.664  0.00  0.00      DP1   
ATOM   3633  HB3 ALA D 105       0.172  13.148  39.602  0.00  0.00      DP1   
ATOM   3634  C   ALA D 105       0.797  10.867  37.987  0.00  0.00      DP1   
ATOM   3635  O   ALA D 105       1.441   9.811  38.070  0.00  0.00      DP1   
ATOM   3636  N   GLU D 106      -0.557  10.841  37.760  0.00  0.00      DP1   
ATOM   3637  HN  GLU D 106      -1.144  11.639  37.876  0.00  0.00      DP1   
ATOM   3638  CA  GLU D 106      -1.204   9.629  37.380  0.00  0.00      DP1   
ATOM   3639  HA  GLU D 106      -0.883   8.808  38.003  0.00  0.00      DP1   
ATOM   3640  CB  GLU D 106      -2.752   9.646  37.565  0.00  0.00      DP1   
ATOM   3641  HB1 GLU D 106      -3.244  10.272  36.789  0.00  0.00      DP1   
ATOM   3642  HB2 GLU D 106      -3.091   8.595  37.443  0.00  0.00      DP1   
ATOM   3643  CG  GLU D 106      -3.348  10.147  38.946  0.00  0.00      DP1   
ATOM   3644  HG1 GLU D 106      -2.968   9.572  39.817  0.00  0.00      DP1   
ATOM   3645  HG2 GLU D 106      -2.882  11.149  39.062  0.00  0.00      DP1   
ATOM   3646  CD  GLU D 106      -4.835  10.213  38.850  0.00  0.00      DP1   
ATOM   3647  OE1 GLU D 106      -5.411  10.680  39.920  0.00  0.00      DP1   
ATOM   3648  OE2 GLU D 106      -5.497   9.869  37.848  0.00  0.00      DP1   
ATOM   3649  C   GLU D 106      -0.994   9.155  35.890  0.00  0.00      DP1   
ATOM   3650  O   GLU D 106      -1.151   8.000  35.536  0.00  0.00      DP1   
ATOM   3651  N   LEU D 107      -0.467  10.002  34.961  0.00  0.00      DP1   
ATOM   3652  HN  LEU D 107      -0.400  10.942  35.286  0.00  0.00      DP1   
ATOM   3653  CA  LEU D 107       0.160   9.603  33.703  0.00  0.00      DP1   
ATOM   3654  HA  LEU D 107      -0.482   8.873  33.233  0.00  0.00      DP1   
ATOM   3655  CB  LEU D 107       0.302  10.886  32.776  0.00  0.00      DP1   
ATOM   3656  HB1 LEU D 107      -0.600  11.486  32.532  0.00  0.00      DP1   
ATOM   3657  HB2 LEU D 107       0.941  11.584  33.357  0.00  0.00      DP1   
ATOM   3658  CG  LEU D 107       1.035  10.738  31.415  0.00  0.00      DP1   
ATOM   3659  HG  LEU D 107       2.020  10.255  31.588  0.00  0.00      DP1   
ATOM   3660  CD1 LEU D 107       0.180   9.749  30.535  0.00  0.00      DP1   
ATOM   3661 HD11 LEU D 107       0.626   9.700  29.519  0.00  0.00      DP1   
ATOM   3662 HD12 LEU D 107       0.174   8.736  30.991  0.00  0.00      DP1   
ATOM   3663 HD13 LEU D 107      -0.824  10.176  30.322  0.00  0.00      DP1   
ATOM   3664  CD2 LEU D 107       1.268  12.049  30.686  0.00  0.00      DP1   
ATOM   3665 HD21 LEU D 107       1.731  12.710  31.449  0.00  0.00      DP1   
ATOM   3666 HD22 LEU D 107       1.948  11.864  29.828  0.00  0.00      DP1   
ATOM   3667 HD23 LEU D 107       0.312  12.491  30.332  0.00  0.00      DP1   
ATOM   3668  C   LEU D 107       1.528   8.878  33.866  0.00  0.00      DP1   
ATOM   3669  O   LEU D 107       1.755   7.835  33.286  0.00  0.00      DP1   
ATOM   3670  N   ALA D 108       2.337   9.405  34.843  0.00  0.00      DP1   
ATOM   3671  HN  ALA D 108       2.222  10.283  35.302  0.00  0.00      DP1   
ATOM   3672  CA  ALA D 108       3.518   8.744  35.353  0.00  0.00      DP1   
ATOM   3673  HA  ALA D 108       4.104   8.687  34.448  0.00  0.00      DP1   
ATOM   3674  CB  ALA D 108       4.201   9.690  36.381  0.00  0.00      DP1   
ATOM   3675  HB1 ALA D 108       4.052  10.744  36.061  0.00  0.00      DP1   
ATOM   3676  HB2 ALA D 108       3.816   9.392  37.380  0.00  0.00      DP1   
ATOM   3677  HB3 ALA D 108       5.287   9.469  36.457  0.00  0.00      DP1   
ATOM   3678  C   ALA D 108       3.233   7.316  35.959  0.00  0.00      DP1   
ATOM   3679  O   ALA D 108       3.993   6.380  35.699  0.00  0.00      DP1   
ATOM   3680  N   GLU D 109       2.157   7.020  36.713  0.00  0.00      DP1   
ATOM   3681  HN  GLU D 109       1.529   7.765  36.924  0.00  0.00      DP1   
ATOM   3682  CA  GLU D 109       1.843   5.674  37.236  0.00  0.00      DP1   
ATOM   3683  HA  GLU D 109       2.737   5.315  37.725  0.00  0.00      DP1   
ATOM   3684  CB  GLU D 109       0.602   5.568  38.188  0.00  0.00      DP1   
ATOM   3685  HB1 GLU D 109      -0.261   5.863  37.553  0.00  0.00      DP1   
ATOM   3686  HB2 GLU D 109       0.458   4.515  38.510  0.00  0.00      DP1   
ATOM   3687  CG  GLU D 109       0.789   6.556  39.371  0.00  0.00      DP1   
ATOM   3688  HG1 GLU D 109       1.651   6.148  39.941  0.00  0.00      DP1   
ATOM   3689  HG2 GLU D 109       0.998   7.591  39.029  0.00  0.00      DP1   
ATOM   3690  CD  GLU D 109      -0.425   6.405  40.266  0.00  0.00      DP1   
ATOM   3691  OE1 GLU D 109      -0.951   7.409  40.837  0.00  0.00      DP1   
ATOM   3692  OE2 GLU D 109      -0.893   5.234  40.376  0.00  0.00      DP1   
ATOM   3693  C   GLU D 109       1.564   4.696  36.141  0.00  0.00      DP1   
ATOM   3694  O   GLU D 109       1.757   3.462  36.202  0.00  0.00      DP1   
ATOM   3695  N   GLU D 110       1.013   5.195  35.076  0.00  0.00      DP1   
ATOM   3696  HN  GLU D 110       0.866   6.180  35.022  0.00  0.00      DP1   
ATOM   3697  CA  GLU D 110       0.663   4.435  33.832  0.00  0.00      DP1   
ATOM   3698  HA  GLU D 110       0.237   3.491  34.139  0.00  0.00      DP1   
ATOM   3699  CB  GLU D 110      -0.463   5.128  32.970  0.00  0.00      DP1   
ATOM   3700  HB1 GLU D 110      -0.211   6.172  32.684  0.00  0.00      DP1   
ATOM   3701  HB2 GLU D 110      -0.548   4.615  31.988  0.00  0.00      DP1   
ATOM   3702  CG  GLU D 110      -1.867   5.244  33.698  0.00  0.00      DP1   
ATOM   3703  HG1 GLU D 110      -2.161   4.331  34.257  0.00  0.00      DP1   
ATOM   3704  HG2 GLU D 110      -1.891   6.069  34.441  0.00  0.00      DP1   
ATOM   3705  CD  GLU D 110      -2.986   5.357  32.673  0.00  0.00      DP1   
ATOM   3706  OE1 GLU D 110      -3.145   4.486  31.804  0.00  0.00      DP1   
ATOM   3707  OE2 GLU D 110      -3.713   6.407  32.698  0.00  0.00      DP1   
ATOM   3708  C   GLU D 110       1.921   4.016  32.971  0.00  0.00      DP1   
ATOM   3709  O   GLU D 110       2.032   2.983  32.304  0.00  0.00      DP1   
ATOM   3710  N   PHE D 111       2.953   4.915  33.006  0.00  0.00      DP1   
ATOM   3711  HN  PHE D 111       2.886   5.822  33.415  0.00  0.00      DP1   
ATOM   3712  CA  PHE D 111       4.306   4.596  32.521  0.00  0.00      DP1   
ATOM   3713  HA  PHE D 111       4.242   4.192  31.522  0.00  0.00      DP1   
ATOM   3714  CB  PHE D 111       5.148   5.889  32.547  0.00  0.00      DP1   
ATOM   3715  HB1 PHE D 111       5.088   6.343  33.559  0.00  0.00      DP1   
ATOM   3716  HB2 PHE D 111       6.193   5.687  32.229  0.00  0.00      DP1   
ATOM   3717  CG  PHE D 111       4.772   7.038  31.593  0.00  0.00      DP1   
ATOM   3718  CD1 PHE D 111       3.732   6.862  30.606  0.00  0.00      DP1   
ATOM   3719  HD1 PHE D 111       3.238   5.905  30.535  0.00  0.00      DP1   
ATOM   3720  CE1 PHE D 111       3.559   7.766  29.626  0.00  0.00      DP1   
ATOM   3721  HE1 PHE D 111       2.928   7.503  28.790  0.00  0.00      DP1   
ATOM   3722  CZ  PHE D 111       4.226   8.999  29.599  0.00  0.00      DP1   
ATOM   3723  HZ  PHE D 111       4.139   9.725  28.805  0.00  0.00      DP1   
ATOM   3724  CD2 PHE D 111       5.417   8.249  31.568  0.00  0.00      DP1   
ATOM   3725  HD2 PHE D 111       6.173   8.409  32.323  0.00  0.00      DP1   
ATOM   3726  CE2 PHE D 111       5.138   9.209  30.604  0.00  0.00      DP1   
ATOM   3727  HE2 PHE D 111       5.534  10.203  30.753  0.00  0.00      DP1   
ATOM   3728  C   PHE D 111       4.972   3.498  33.304  0.00  0.00      DP1   
ATOM   3729  O   PHE D 111       5.574   2.603  32.635  0.00  0.00      DP1   
ATOM   3730  N   ARG D 112       4.841   3.495  34.643  0.00  0.00      DP1   
ATOM   3731  HN  ARG D 112       4.400   4.274  35.084  0.00  0.00      DP1   
ATOM   3732  CA  ARG D 112       5.412   2.550  35.586  0.00  0.00      DP1   
ATOM   3733  HA  ARG D 112       6.471   2.592  35.378  0.00  0.00      DP1   
ATOM   3734  CB  ARG D 112       5.137   3.083  37.052  0.00  0.00      DP1   
ATOM   3735  HB1 ARG D 112       5.651   4.068  37.071  0.00  0.00      DP1   
ATOM   3736  HB2 ARG D 112       4.067   3.245  37.306  0.00  0.00      DP1   
ATOM   3737  CG  ARG D 112       5.720   2.116  38.076  0.00  0.00      DP1   
ATOM   3738  HG1 ARG D 112       5.094   1.198  38.060  0.00  0.00      DP1   
ATOM   3739  HG2 ARG D 112       6.742   1.818  37.758  0.00  0.00      DP1   
ATOM   3740  CD  ARG D 112       5.703   2.488  39.585  0.00  0.00      DP1   
ATOM   3741  HD1 ARG D 112       6.100   1.638  40.180  0.00  0.00      DP1   
ATOM   3742  HD2 ARG D 112       6.453   3.284  39.782  0.00  0.00      DP1   
ATOM   3743  NE  ARG D 112       4.331   2.879  39.946  0.00  0.00      DP1   
ATOM   3744  HE  ARG D 112       3.535   2.543  39.442  0.00  0.00      DP1   
ATOM   3745  CZ  ARG D 112       4.028   3.087  41.210  0.00  0.00      DP1   
ATOM   3746  NH1 ARG D 112       4.839   3.319  42.229  0.00  0.00      DP1   
ATOM   3747 HH11 ARG D 112       4.360   3.178  43.096  0.00  0.00      DP1   
ATOM   3748 HH12 ARG D 112       5.812   3.092  42.196  0.00  0.00      DP1   
ATOM   3749  NH2 ARG D 112       2.753   2.816  41.444  0.00  0.00      DP1   
ATOM   3750 HH21 ARG D 112       2.378   2.876  42.369  0.00  0.00      DP1   
ATOM   3751 HH22 ARG D 112       2.216   2.567  40.637  0.00  0.00      DP1   
ATOM   3752  C   ARG D 112       5.023   1.174  35.463  0.00  0.00      DP1   
ATOM   3753  O   ARG D 112       5.825   0.242  35.488  0.00  0.00      DP1   
ATOM   3754  N   GLU D 113       3.692   0.981  35.244  0.00  0.00      DP1   
ATOM   3755  HN  GLU D 113       3.080   1.761  35.344  0.00  0.00      DP1   
ATOM   3756  CA  GLU D 113       3.078  -0.242  34.792  0.00  0.00      DP1   
ATOM   3757  HA  GLU D 113       3.318  -1.051  35.466  0.00  0.00      DP1   
ATOM   3758  CB  GLU D 113       1.549  -0.023  34.843  0.00  0.00      DP1   
ATOM   3759  HB1 GLU D 113       1.318   0.312  35.877  0.00  0.00      DP1   
ATOM   3760  HB2 GLU D 113       1.248   0.783  34.140  0.00  0.00      DP1   
ATOM   3761  CG  GLU D 113       0.764  -1.281  34.421  0.00  0.00      DP1   
ATOM   3762  HG1 GLU D 113       0.704  -1.378  33.316  0.00  0.00      DP1   
ATOM   3763  HG2 GLU D 113       1.185  -2.155  34.963  0.00  0.00      DP1   
ATOM   3764  CD  GLU D 113      -0.739  -1.166  34.806  0.00  0.00      DP1   
ATOM   3765  OE1 GLU D 113      -1.226  -0.080  35.138  0.00  0.00      DP1   
ATOM   3766  OE2 GLU D 113      -1.470  -2.206  34.821  0.00  0.00      DP1   
ATOM   3767  C   GLU D 113       3.565  -0.701  33.412  0.00  0.00      DP1   
ATOM   3768  O   GLU D 113       3.611  -1.884  33.033  0.00  0.00      DP1   
ATOM   3769  N   ASP D 114       4.113   0.238  32.533  0.00  0.00      DP1   
ATOM   3770  HN  ASP D 114       4.280   1.158  32.879  0.00  0.00      DP1   
ATOM   3771  CA  ASP D 114       4.393  -0.178  31.132  0.00  0.00      DP1   
ATOM   3772  HA  ASP D 114       3.876  -1.092  30.881  0.00  0.00      DP1   
ATOM   3773  CB  ASP D 114       3.842   0.997  30.351  0.00  0.00      DP1   
ATOM   3774  HB1 ASP D 114       2.785   1.121  30.670  0.00  0.00      DP1   
ATOM   3775  HB2 ASP D 114       4.439   1.912  30.553  0.00  0.00      DP1   
ATOM   3776  CG  ASP D 114       3.874   0.653  28.881  0.00  0.00      DP1   
ATOM   3777  OD1 ASP D 114       4.140   1.642  28.153  0.00  0.00      DP1   
ATOM   3778  OD2 ASP D 114       3.619  -0.498  28.420  0.00  0.00      DP1   
ATOM   3779  C   ASP D 114       5.894  -0.415  31.000  0.00  0.00      DP1   
ATOM   3780  O   ASP D 114       6.327  -0.701  29.903  0.00  0.00      DP1   
ATOM   3781  N   CYS D 115       6.738  -0.278  32.089  0.00  0.00      DP1   
ATOM   3782  HN  CYS D 115       6.267   0.007  32.920  0.00  0.00      DP1   
ATOM   3783  CA  CYS D 115       8.158  -0.280  32.070  0.00  0.00      DP1   
ATOM   3784  HA  CYS D 115       8.467  -0.620  31.093  0.00  0.00      DP1   
ATOM   3785  CB  CYS D 115       8.847   1.088  32.431  0.00  0.00      DP1   
ATOM   3786  HB1 CYS D 115       8.520   1.456  33.427  0.00  0.00      DP1   
ATOM   3787  HB2 CYS D 115       9.952   0.976  32.460  0.00  0.00      DP1   
ATOM   3788  SG  CYS D 115       8.588   2.339  31.116  0.00  0.00      DP1   
ATOM   3789  HG1 CYS D 115       7.315   2.678  31.259  0.00  0.00      DP1   
ATOM   3790  C   CYS D 115       8.700  -1.239  33.061  0.00  0.00      DP1   
ATOM   3791  O   CYS D 115       8.208  -1.324  34.206  0.00  0.00      DP1   
ATOM   3792  N   SER D 116       9.789  -2.026  32.686  0.00  0.00      DP1   
ATOM   3793  HN  SER D 116      10.175  -1.910  31.774  0.00  0.00      DP1   
ATOM   3794  CA  SER D 116      10.369  -3.024  33.550  0.00  0.00      DP1   
ATOM   3795  HA  SER D 116       9.581  -3.541  34.077  0.00  0.00      DP1   
ATOM   3796  CB  SER D 116      11.180  -4.068  32.673  0.00  0.00      DP1   
ATOM   3797  HB1 SER D 116      11.600  -4.891  33.289  0.00  0.00      DP1   
ATOM   3798  HB2 SER D 116      10.430  -4.524  31.993  0.00  0.00      DP1   
ATOM   3799  OG  SER D 116      12.221  -3.535  31.882  0.00  0.00      DP1   
ATOM   3800  HG1 SER D 116      11.923  -2.704  31.506  0.00  0.00      DP1   
ATOM   3801  C   SER D 116      11.328  -2.575  34.548  0.00  0.00      DP1   
ATOM   3802  O   SER D 116      11.521  -3.355  35.512  0.00  0.00      DP1   
ATOM   3803  N   PHE D 117      11.832  -1.371  34.408  0.00  0.00      DP1   
ATOM   3804  HN  PHE D 117      11.600  -0.820  33.609  0.00  0.00      DP1   
ATOM   3805  CA  PHE D 117      12.888  -0.865  35.218  0.00  0.00      DP1   
ATOM   3806  HA  PHE D 117      13.455  -1.644  35.705  0.00  0.00      DP1   
ATOM   3807  CB  PHE D 117      13.861   0.002  34.395  0.00  0.00      DP1   
ATOM   3808  HB1 PHE D 117      14.606   0.502  35.049  0.00  0.00      DP1   
ATOM   3809  HB2 PHE D 117      14.280  -0.726  33.668  0.00  0.00      DP1   
ATOM   3810  CG  PHE D 117      13.313   1.100  33.429  0.00  0.00      DP1   
ATOM   3811  CD1 PHE D 117      12.908   2.279  34.059  0.00  0.00      DP1   
ATOM   3812  HD1 PHE D 117      12.990   2.510  35.111  0.00  0.00      DP1   
ATOM   3813  CE1 PHE D 117      12.330   3.293  33.324  0.00  0.00      DP1   
ATOM   3814  HE1 PHE D 117      11.968   4.166  33.847  0.00  0.00      DP1   
ATOM   3815  CZ  PHE D 117      12.231   3.203  31.932  0.00  0.00      DP1   
ATOM   3816  HZ  PHE D 117      11.786   4.041  31.416  0.00  0.00      DP1   
ATOM   3817  CD2 PHE D 117      13.155   0.897  32.089  0.00  0.00      DP1   
ATOM   3818  HD2 PHE D 117      13.618  -0.001  31.707  0.00  0.00      DP1   
ATOM   3819  CE2 PHE D 117      12.645   1.984  31.332  0.00  0.00      DP1   
ATOM   3820  HE2 PHE D 117      12.454   1.804  30.285  0.00  0.00      DP1   
ATOM   3821  C   PHE D 117      12.391  -0.125  36.445  0.00  0.00      DP1   
ATOM   3822  O   PHE D 117      11.208   0.331  36.545  0.00  0.00      DP1   
ATOM   3823  N   PRO D 118      13.253   0.148  37.460  0.00  0.00      DP1   
ATOM   3824  CD  PRO D 118      14.588  -0.419  37.638  0.00  0.00      DP1   
ATOM   3825  HD1 PRO D 118      15.377  -0.038  36.955  0.00  0.00      DP1   
ATOM   3826  HD2 PRO D 118      14.500  -1.524  37.559  0.00  0.00      DP1   
ATOM   3827  CA  PRO D 118      12.845   1.006  38.560  0.00  0.00      DP1   
ATOM   3828  HA  PRO D 118      12.029   0.602  39.141  0.00  0.00      DP1   
ATOM   3829  CB  PRO D 118      14.133   1.177  39.380  0.00  0.00      DP1   
ATOM   3830  HB1 PRO D 118      13.799   1.212  40.440  0.00  0.00      DP1   
ATOM   3831  HB2 PRO D 118      14.762   1.969  38.922  0.00  0.00      DP1   
ATOM   3832  CG  PRO D 118      14.869  -0.185  39.096  0.00  0.00      DP1   
ATOM   3833  HG1 PRO D 118      14.515  -1.022  39.735  0.00  0.00      DP1   
ATOM   3834  HG2 PRO D 118      15.974  -0.186  39.211  0.00  0.00      DP1   
ATOM   3835  C   PRO D 118      12.331   2.416  38.131  0.00  0.00      DP1   
ATOM   3836  O   PRO D 118      13.143   3.238  37.582  0.00  0.00      DP1   
ATOM   3837  N   PHE D 119      11.099   2.779  38.480  0.00  0.00      DP1   
ATOM   3838  HN  PHE D 119      10.603   2.297  39.198  0.00  0.00      DP1   
ATOM   3839  CA  PHE D 119      10.457   3.989  38.065  0.00  0.00      DP1   
ATOM   3840  HA  PHE D 119      11.154   4.669  37.596  0.00  0.00      DP1   
ATOM   3841  CB  PHE D 119       9.319   3.697  37.033  0.00  0.00      DP1   
ATOM   3842  HB1 PHE D 119       9.667   2.875  36.372  0.00  0.00      DP1   
ATOM   3843  HB2 PHE D 119       8.397   3.357  37.550  0.00  0.00      DP1   
ATOM   3844  CG  PHE D 119       8.982   4.806  36.114  0.00  0.00      DP1   
ATOM   3845  CD1 PHE D 119       9.057   4.707  34.722  0.00  0.00      DP1   
ATOM   3846  HD1 PHE D 119       9.425   3.832  34.207  0.00  0.00      DP1   
ATOM   3847  CE1 PHE D 119       8.730   5.751  33.837  0.00  0.00      DP1   
ATOM   3848  HE1 PHE D 119       8.970   5.687  32.786  0.00  0.00      DP1   
ATOM   3849  CZ  PHE D 119       8.250   6.899  34.431  0.00  0.00      DP1   
ATOM   3850  HZ  PHE D 119       7.829   7.635  33.761  0.00  0.00      DP1   
ATOM   3851  CD2 PHE D 119       8.609   6.043  36.699  0.00  0.00      DP1   
ATOM   3852  HD2 PHE D 119       8.582   6.202  37.767  0.00  0.00      DP1   
ATOM   3853  CE2 PHE D 119       8.131   7.014  35.875  0.00  0.00      DP1   
ATOM   3854  HE2 PHE D 119       7.828   7.937  36.347  0.00  0.00      DP1   
ATOM   3855  C   PHE D 119       9.901   4.544  39.382  0.00  0.00      DP1   
ATOM   3856  O   PHE D 119       9.027   3.874  39.919  0.00  0.00      DP1   
ATOM   3857  N   ALA D 120      10.321   5.675  39.853  0.00  0.00      DP1   
ATOM   3858  HN  ALA D 120      11.129   6.177  39.555  0.00  0.00      DP1   
ATOM   3859  CA  ALA D 120       9.912   6.317  41.132  0.00  0.00      DP1   
ATOM   3860  HA  ALA D 120       9.207   5.728  41.699  0.00  0.00      DP1   
ATOM   3861  CB  ALA D 120      11.153   6.695  41.936  0.00  0.00      DP1   
ATOM   3862  HB1 ALA D 120      11.763   5.809  42.212  0.00  0.00      DP1   
ATOM   3863  HB2 ALA D 120      11.808   7.405  41.386  0.00  0.00      DP1   
ATOM   3864  HB3 ALA D 120      10.856   7.185  42.888  0.00  0.00      DP1   
ATOM   3865  C   ALA D 120       9.177   7.550  40.698  0.00  0.00      DP1   
ATOM   3866  O   ALA D 120       9.680   8.363  39.935  0.00  0.00      DP1   
ATOM   3867  N   ILE D 121       7.959   7.745  41.242  0.00  0.00      DP1   
ATOM   3868  HN  ILE D 121       7.488   6.992  41.696  0.00  0.00      DP1   
ATOM   3869  CA  ILE D 121       7.064   8.901  41.077  0.00  0.00      DP1   
ATOM   3870  HA  ILE D 121       7.511   9.406  40.233  0.00  0.00      DP1   
ATOM   3871  CB  ILE D 121       5.564   8.630  40.906  0.00  0.00      DP1   
ATOM   3872  HB  ILE D 121       5.234   8.073  41.809  0.00  0.00      DP1   
ATOM   3873  CG2 ILE D 121       4.788   9.990  40.874  0.00  0.00      DP1   
ATOM   3874 HG21 ILE D 121       5.275  10.615  40.096  0.00  0.00      DP1   
ATOM   3875 HG22 ILE D 121       3.699   9.878  40.684  0.00  0.00      DP1   
ATOM   3876 HG23 ILE D 121       4.865  10.559  41.826  0.00  0.00      DP1   
ATOM   3877  CG1 ILE D 121       5.242   7.836  39.591  0.00  0.00      DP1   
ATOM   3878 HG11 ILE D 121       4.265   8.187  39.195  0.00  0.00      DP1   
ATOM   3879 HG12 ILE D 121       6.029   7.976  38.819  0.00  0.00      DP1   
ATOM   3880  CD1 ILE D 121       5.011   6.265  39.800  0.00  0.00      DP1   
ATOM   3881  HD1 ILE D 121       5.797   5.910  40.500  0.00  0.00      DP1   
ATOM   3882  HD2 ILE D 121       4.020   6.236  40.302  0.00  0.00      DP1   
ATOM   3883  HD3 ILE D 121       5.037   5.648  38.876  0.00  0.00      DP1   
ATOM   3884  C   ILE D 121       7.299   9.794  42.351  0.00  0.00      DP1   
ATOM   3885  O   ILE D 121       6.986   9.359  43.428  0.00  0.00      DP1   
ATOM   3886  N   GLN D 122       7.978  10.958  42.256  0.00  0.00      DP1   
ATOM   3887  HN  GLN D 122       8.290  11.391  41.414  0.00  0.00      DP1   
ATOM   3888  CA  GLN D 122       8.408  11.628  43.422  0.00  0.00      DP1   
ATOM   3889  HA  GLN D 122       8.017  11.303  44.375  0.00  0.00      DP1   
ATOM   3890  CB  GLN D 122       9.985  11.597  43.448  0.00  0.00      DP1   
ATOM   3891  HB1 GLN D 122      10.362  12.119  42.543  0.00  0.00      DP1   
ATOM   3892  HB2 GLN D 122      10.424  12.073  44.351  0.00  0.00      DP1   
ATOM   3893  CG  GLN D 122      10.560  10.112  43.473  0.00  0.00      DP1   
ATOM   3894  HG1 GLN D 122      10.041   9.418  42.777  0.00  0.00      DP1   
ATOM   3895  HG2 GLN D 122      11.649  10.146  43.258  0.00  0.00      DP1   
ATOM   3896  CD  GLN D 122      10.485   9.413  44.804  0.00  0.00      DP1   
ATOM   3897  OE1 GLN D 122      11.571   9.185  45.380  0.00  0.00      DP1   
ATOM   3898  NE2 GLN D 122       9.266   8.968  45.210  0.00  0.00      DP1   
ATOM   3899 HE21 GLN D 122       9.189   8.600  46.136  0.00  0.00      DP1   
ATOM   3900 HE22 GLN D 122       8.454   9.256  44.702  0.00  0.00      DP1   
ATOM   3901  C   GLN D 122       8.056  13.133  43.259  0.00  0.00      DP1   
ATOM   3902  O   GLN D 122       7.750  13.597  42.155  0.00  0.00      DP1   
ATOM   3903  N   ALA D 123       8.144  13.997  44.325  0.00  0.00      DP1   
ATOM   3904  HN  ALA D 123       8.621  13.736  45.160  0.00  0.00      DP1   
ATOM   3905  CA  ALA D 123       7.640  15.388  44.299  0.00  0.00      DP1   
ATOM   3906  HA  ALA D 123       6.953  15.426  43.467  0.00  0.00      DP1   
ATOM   3907  CB  ALA D 123       6.754  15.676  45.563  0.00  0.00      DP1   
ATOM   3908  HB1 ALA D 123       7.319  15.646  46.519  0.00  0.00      DP1   
ATOM   3909  HB2 ALA D 123       6.243  16.659  45.480  0.00  0.00      DP1   
ATOM   3910  HB3 ALA D 123       5.967  14.892  45.604  0.00  0.00      DP1   
ATOM   3911  C   ALA D 123       8.669  16.433  44.103  0.00  0.00      DP1   
ATOM   3912  O   ALA D 123       9.797  16.308  44.548  0.00  0.00      DP1   
ATOM   3913  N   HIS D 124       8.389  17.562  43.416  0.00  0.00      DP1   
ATOM   3914  HN  HIS D 124       7.507  17.675  42.964  0.00  0.00      DP1   
ATOM   3915  CA  HIS D 124       9.318  18.674  43.200  0.00  0.00      DP1   
ATOM   3916  HA  HIS D 124      10.340  18.365  43.358  0.00  0.00      DP1   
ATOM   3917  CB  HIS D 124       9.411  19.086  41.691  0.00  0.00      DP1   
ATOM   3918  HB1 HIS D 124       9.365  18.168  41.068  0.00  0.00      DP1   
ATOM   3919  HB2 HIS D 124       8.480  19.621  41.405  0.00  0.00      DP1   
ATOM   3920  ND1 HIS D 124      10.614  21.362  41.590  0.00  0.00      DP1   
ATOM   3921  HD1 HIS D 124       9.886  21.838  42.083  0.00  0.00      DP1   
ATOM   3922  CG  HIS D 124      10.652  19.990  41.353  0.00  0.00      DP1   
ATOM   3923  CE1 HIS D 124      11.664  21.866  40.920  0.00  0.00      DP1   
ATOM   3924  HE1 HIS D 124      12.080  22.858  41.095  0.00  0.00      DP1   
ATOM   3925  NE2 HIS D 124      12.338  20.943  40.197  0.00  0.00      DP1   
ATOM   3926  CD2 HIS D 124      11.687  19.773  40.517  0.00  0.00      DP1   
ATOM   3927  HD2 HIS D 124      12.081  18.819  40.188  0.00  0.00      DP1   
ATOM   3928  C   HIS D 124       9.123  19.901  44.130  0.00  0.00      DP1   
ATOM   3929  OT1 HIS D 124       8.289  20.797  43.870  0.00  0.00      DP1   
ATOM   3930  OT2 HIS D 124       9.682  19.822  45.232  0.00  0.00      DP1   
ATOM   3931  N   ARG A 412      -3.712  26.668   6.580  0.00  0.00      AP1   
ATOM   3932  HT1 ARG A 412      -4.708  26.956   6.656  0.00  0.00      AP1   
ATOM   3933  HT2 ARG A 412      -3.211  27.534   6.298  0.00  0.00      AP1   
ATOM   3934  HT3 ARG A 412      -3.463  26.457   7.567  0.00  0.00      AP1   
ATOM   3935  CA  ARG A 412      -3.530  25.414   5.851  0.00  0.00      AP1   
ATOM   3936  HA  ARG A 412      -4.479  24.931   6.032  0.00  0.00      AP1   
ATOM   3937  CB  ARG A 412      -3.499  25.765   4.313  0.00  0.00      AP1   
ATOM   3938  HB1 ARG A 412      -2.985  26.742   4.181  0.00  0.00      AP1   
ATOM   3939  HB2 ARG A 412      -2.973  24.935   3.794  0.00  0.00      AP1   
ATOM   3940  CG  ARG A 412      -4.919  25.775   3.655  0.00  0.00      AP1   
ATOM   3941  HG1 ARG A 412      -5.500  24.923   4.069  0.00  0.00      AP1   
ATOM   3942  HG2 ARG A 412      -5.310  26.733   4.058  0.00  0.00      AP1   
ATOM   3943  CD  ARG A 412      -4.925  25.831   2.133  0.00  0.00      AP1   
ATOM   3944  HD1 ARG A 412      -5.970  26.022   1.807  0.00  0.00      AP1   
ATOM   3945  HD2 ARG A 412      -4.130  26.456   1.674  0.00  0.00      AP1   
ATOM   3946  NE  ARG A 412      -4.642  24.450   1.645  0.00  0.00      AP1   
ATOM   3947  HE  ARG A 412      -4.213  23.821   2.293  0.00  0.00      AP1   
ATOM   3948  CZ  ARG A 412      -4.375  24.180   0.339  0.00  0.00      AP1   
ATOM   3949  NH1 ARG A 412      -4.635  24.949  -0.666  0.00  0.00      AP1   
ATOM   3950 HH11 ARG A 412      -4.408  24.573  -1.565  0.00  0.00      AP1   
ATOM   3951 HH12 ARG A 412      -5.039  25.862  -0.618  0.00  0.00      AP1   
ATOM   3952  NH2 ARG A 412      -3.860  23.021   0.101  0.00  0.00      AP1   
ATOM   3953 HH21 ARG A 412      -3.502  22.770  -0.798  0.00  0.00      AP1   
ATOM   3954 HH22 ARG A 412      -3.592  22.401   0.839  0.00  0.00      AP1   
ATOM   3955  C   ARG A 412      -2.518  24.446   6.338  0.00  0.00      AP1   
ATOM   3956  O   ARG A 412      -1.832  24.701   7.336  0.00  0.00      AP1   
ATOM   3957  N   GLU A 413      -2.387  23.243   5.707  0.00  0.00      AP1   
ATOM   3958  HN  GLU A 413      -2.988  22.949   4.968  0.00  0.00      AP1   
ATOM   3959  CA  GLU A 413      -1.542  22.176   6.037  0.00  0.00      AP1   
ATOM   3960  HA  GLU A 413      -2.027  21.704   6.878  0.00  0.00      AP1   
ATOM   3961  CB  GLU A 413      -1.544  21.084   4.883  0.00  0.00      AP1   
ATOM   3962  HB1 GLU A 413      -0.983  21.492   4.015  0.00  0.00      AP1   
ATOM   3963  HB2 GLU A 413      -1.023  20.158   5.209  0.00  0.00      AP1   
ATOM   3964  CG  GLU A 413      -2.879  20.517   4.263  0.00  0.00      AP1   
ATOM   3965  HG1 GLU A 413      -2.787  19.570   3.689  0.00  0.00      AP1   
ATOM   3966  HG2 GLU A 413      -3.509  20.244   5.136  0.00  0.00      AP1   
ATOM   3967  CD  GLU A 413      -3.585  21.446   3.239  0.00  0.00      AP1   
ATOM   3968  OE1 GLU A 413      -3.600  21.209   2.004  0.00  0.00      AP1   
ATOM   3969  OE2 GLU A 413      -4.060  22.569   3.634  0.00  0.00      AP1   
ATOM   3970  C   GLU A 413      -0.120  22.490   6.451  0.00  0.00      AP1   
ATOM   3971  O   GLU A 413       0.504  23.425   5.909  0.00  0.00      AP1   
ATOM   3972  N   MET A 414       0.415  21.718   7.491  0.00  0.00      AP1   
ATOM   3973  HN  MET A 414      -0.206  21.059   7.908  0.00  0.00      AP1   
ATOM   3974  CA  MET A 414       1.716  21.892   8.105  0.00  0.00      AP1   
ATOM   3975  HA  MET A 414       1.910  22.922   8.368  0.00  0.00      AP1   
ATOM   3976  CB  MET A 414       1.889  21.015   9.412  0.00  0.00      AP1   
ATOM   3977  HB1 MET A 414       1.664  19.952   9.184  0.00  0.00      AP1   
ATOM   3978  HB2 MET A 414       2.938  20.879   9.751  0.00  0.00      AP1   
ATOM   3979  CG  MET A 414       1.090  21.549  10.582  0.00  0.00      AP1   
ATOM   3980  HG1 MET A 414       0.008  21.595  10.334  0.00  0.00      AP1   
ATOM   3981  HG2 MET A 414       1.218  20.831  11.421  0.00  0.00      AP1   
ATOM   3982  SD  MET A 414       1.615  23.315  11.090  0.00  0.00      AP1   
ATOM   3983  CE  MET A 414       0.832  23.315  12.752  0.00  0.00      AP1   
ATOM   3984  HE1 MET A 414       1.314  22.587  13.439  0.00  0.00      AP1   
ATOM   3985  HE2 MET A 414       1.031  24.304  13.217  0.00  0.00      AP1   
ATOM   3986  HE3 MET A 414      -0.263  23.128  12.740  0.00  0.00      AP1   
ATOM   3987  C   MET A 414       2.748  21.360   7.178  0.00  0.00      AP1   
ATOM   3988  O   MET A 414       2.532  20.329   6.471  0.00  0.00      AP1   
ATOM   3989  N   ALA A 415       3.944  21.989   7.103  0.00  0.00      AP1   
ATOM   3990  HN  ALA A 415       4.020  22.828   7.636  0.00  0.00      AP1   
ATOM   3991  CA  ALA A 415       5.030  21.508   6.276  0.00  0.00      AP1   
ATOM   3992  HA  ALA A 415       4.711  21.425   5.248  0.00  0.00      AP1   
ATOM   3993  CB  ALA A 415       6.149  22.553   6.450  0.00  0.00      AP1   
ATOM   3994  HB1 ALA A 415       6.583  22.490   7.471  0.00  0.00      AP1   
ATOM   3995  HB2 ALA A 415       7.016  22.413   5.771  0.00  0.00      AP1   
ATOM   3996  HB3 ALA A 415       5.654  23.534   6.288  0.00  0.00      AP1   
ATOM   3997  C   ALA A 415       5.569  20.219   6.702  0.00  0.00      AP1   
ATOM   3998  O   ALA A 415       5.978  19.408   5.841  0.00  0.00      AP1   
ATOM   3999  N   ALA A 416       5.648  19.985   7.990  0.00  0.00      AP1   
ATOM   4000  HN  ALA A 416       5.523  20.705   8.668  0.00  0.00      AP1   
ATOM   4001  CA  ALA A 416       5.837  18.672   8.617  0.00  0.00      AP1   
ATOM   4002  HA  ALA A 416       6.822  18.319   8.352  0.00  0.00      AP1   
ATOM   4003  CB  ALA A 416       5.662  18.997  10.130  0.00  0.00      AP1   
ATOM   4004  HB1 ALA A 416       5.786  18.095  10.766  0.00  0.00      AP1   
ATOM   4005  HB2 ALA A 416       6.456  19.745  10.340  0.00  0.00      AP1   
ATOM   4006  HB3 ALA A 416       4.637  19.393  10.293  0.00  0.00      AP1   
ATOM   4007  C   ALA A 416       4.877  17.527   8.239  0.00  0.00      AP1   
ATOM   4008  O   ALA A 416       5.276  16.449   7.993  0.00  0.00      AP1   
ATOM   4009  N   ALA A 417       3.541  17.764   8.274  0.00  0.00      AP1   
ATOM   4010  HN  ALA A 417       3.378  18.568   8.841  0.00  0.00      AP1   
ATOM   4011  CA  ALA A 417       2.561  16.824   7.813  0.00  0.00      AP1   
ATOM   4012  HA  ALA A 417       2.847  15.948   8.376  0.00  0.00      AP1   
ATOM   4013  CB  ALA A 417       1.146  17.307   7.974  0.00  0.00      AP1   
ATOM   4014  HB1 ALA A 417       0.955  18.097   7.216  0.00  0.00      AP1   
ATOM   4015  HB2 ALA A 417       0.378  16.543   7.728  0.00  0.00      AP1   
ATOM   4016  HB3 ALA A 417       0.906  17.710   8.981  0.00  0.00      AP1   
ATOM   4017  C   ALA A 417       2.730  16.437   6.396  0.00  0.00      AP1   
ATOM   4018  O   ALA A 417       2.802  15.258   6.039  0.00  0.00      AP1   
ATOM   4019  N   GLN A 418       2.743  17.432   5.438  0.00  0.00      AP1   
ATOM   4020  HN  GLN A 418       2.646  18.367   5.772  0.00  0.00      AP1   
ATOM   4021  CA  GLN A 418       3.272  17.228   4.051  0.00  0.00      AP1   
ATOM   4022  HA  GLN A 418       2.523  16.618   3.568  0.00  0.00      AP1   
ATOM   4023  CB  GLN A 418       3.401  18.568   3.291  0.00  0.00      AP1   
ATOM   4024  HB1 GLN A 418       4.154  19.166   3.849  0.00  0.00      AP1   
ATOM   4025  HB2 GLN A 418       4.015  18.367   2.387  0.00  0.00      AP1   
ATOM   4026  CG  GLN A 418       1.999  19.193   2.947  0.00  0.00      AP1   
ATOM   4027  HG1 GLN A 418       1.601  18.780   1.996  0.00  0.00      AP1   
ATOM   4028  HG2 GLN A 418       1.221  18.970   3.709  0.00  0.00      AP1   
ATOM   4029  CD  GLN A 418       2.008  20.732   2.748  0.00  0.00      AP1   
ATOM   4030  OE1 GLN A 418       1.936  21.362   1.671  0.00  0.00      AP1   
ATOM   4031  NE2 GLN A 418       2.238  21.447   3.791  0.00  0.00      AP1   
ATOM   4032 HE21 GLN A 418       2.235  22.440   3.670  0.00  0.00      AP1   
ATOM   4033 HE22 GLN A 418       2.355  21.145   4.737  0.00  0.00      AP1   
ATOM   4034  C   GLN A 418       4.589  16.422   3.913  0.00  0.00      AP1   
ATOM   4035  O   GLN A 418       4.665  15.492   3.191  0.00  0.00      AP1   
ATOM   4036  N   LYS A 419       5.645  16.747   4.640  0.00  0.00      AP1   
ATOM   4037  HN  LYS A 419       5.713  17.578   5.187  0.00  0.00      AP1   
ATOM   4038  CA  LYS A 419       6.920  15.934   4.733  0.00  0.00      AP1   
ATOM   4039  HA  LYS A 419       7.144  15.741   3.694  0.00  0.00      AP1   
ATOM   4040  CB  LYS A 419       8.051  16.720   5.436  0.00  0.00      AP1   
ATOM   4041  HB1 LYS A 419       8.268  17.583   4.771  0.00  0.00      AP1   
ATOM   4042  HB2 LYS A 419       7.608  17.008   6.413  0.00  0.00      AP1   
ATOM   4043  CG  LYS A 419       9.400  15.947   5.625  0.00  0.00      AP1   
ATOM   4044  HG1 LYS A 419      10.061  16.709   6.092  0.00  0.00      AP1   
ATOM   4045  HG2 LYS A 419       9.296  15.097   6.332  0.00  0.00      AP1   
ATOM   4046  CD  LYS A 419      10.064  15.500   4.311  0.00  0.00      AP1   
ATOM   4047  HD1 LYS A 419       9.603  14.604   3.844  0.00  0.00      AP1   
ATOM   4048  HD2 LYS A 419       9.930  16.293   3.544  0.00  0.00      AP1   
ATOM   4049  CE  LYS A 419      11.596  15.336   4.471  0.00  0.00      AP1   
ATOM   4050  HE1 LYS A 419      12.017  15.096   3.471  0.00  0.00      AP1   
ATOM   4051  HE2 LYS A 419      11.926  16.285   4.946  0.00  0.00      AP1   
ATOM   4052  NZ  LYS A 419      11.765  14.272   5.447  0.00  0.00      AP1   
ATOM   4053  HZ1 LYS A 419      12.639  13.742   5.257  0.00  0.00      AP1   
ATOM   4054  HZ2 LYS A 419      11.764  14.723   6.385  0.00  0.00      AP1   
ATOM   4055  HZ3 LYS A 419      11.007  13.561   5.424  0.00  0.00      AP1   
ATOM   4056  C   LYS A 419       6.829  14.517   5.249  0.00  0.00      AP1   
ATOM   4057  O   LYS A 419       7.304  13.616   4.619  0.00  0.00      AP1   
ATOM   4058  N   LYS A 420       6.101  14.306   6.337  0.00  0.00      AP1   
ATOM   4059  HN  LYS A 420       5.751  15.088   6.846  0.00  0.00      AP1   
ATOM   4060  CA  LYS A 420       5.872  12.988   6.868  0.00  0.00      AP1   
ATOM   4061  HA  LYS A 420       6.833  12.630   7.206  0.00  0.00      AP1   
ATOM   4062  CB  LYS A 420       5.101  13.171   8.164  0.00  0.00      AP1   
ATOM   4063  HB1 LYS A 420       5.719  13.821   8.821  0.00  0.00      AP1   
ATOM   4064  HB2 LYS A 420       4.133  13.707   8.068  0.00  0.00      AP1   
ATOM   4065  CG  LYS A 420       4.536  11.909   8.864  0.00  0.00      AP1   
ATOM   4066  HG1 LYS A 420       3.984  12.273   9.757  0.00  0.00      AP1   
ATOM   4067  HG2 LYS A 420       3.883  11.369   8.145  0.00  0.00      AP1   
ATOM   4068  CD  LYS A 420       5.656  11.001   9.326  0.00  0.00      AP1   
ATOM   4069  HD1 LYS A 420       5.128  10.037   9.490  0.00  0.00      AP1   
ATOM   4070  HD2 LYS A 420       6.378  10.911   8.486  0.00  0.00      AP1   
ATOM   4071  CE  LYS A 420       6.565  11.443  10.521  0.00  0.00      AP1   
ATOM   4072  HE1 LYS A 420       7.629  11.126  10.535  0.00  0.00      AP1   
ATOM   4073  HE2 LYS A 420       6.383  12.531  10.655  0.00  0.00      AP1   
ATOM   4074  NZ  LYS A 420       5.955  10.791  11.752  0.00  0.00      AP1   
ATOM   4075  HZ1 LYS A 420       4.960  11.020  11.951  0.00  0.00      AP1   
ATOM   4076  HZ2 LYS A 420       6.143   9.772  11.658  0.00  0.00      AP1   
ATOM   4077  HZ3 LYS A 420       6.548  11.113  12.542  0.00  0.00      AP1   
ATOM   4078  C   LYS A 420       5.184  12.014   5.962  0.00  0.00      AP1   
ATOM   4079  O   LYS A 420       5.512  10.811   5.975  0.00  0.00      AP1   
ATOM   4080  N   ILE A 421       4.195  12.507   5.227  0.00  0.00      AP1   
ATOM   4081  HN  ILE A 421       3.873  13.436   5.389  0.00  0.00      AP1   
ATOM   4082  CA  ILE A 421       3.615  11.837   4.109  0.00  0.00      AP1   
ATOM   4083  HA  ILE A 421       3.197  10.911   4.474  0.00  0.00      AP1   
ATOM   4084  CB  ILE A 421       2.494  12.736   3.454  0.00  0.00      AP1   
ATOM   4085  HB  ILE A 421       2.983  13.730   3.372  0.00  0.00      AP1   
ATOM   4086  CG2 ILE A 421       2.046  12.424   2.021  0.00  0.00      AP1   
ATOM   4087 HG21 ILE A 421       2.861  12.753   1.341  0.00  0.00      AP1   
ATOM   4088 HG22 ILE A 421       1.783  11.362   1.831  0.00  0.00      AP1   
ATOM   4089 HG23 ILE A 421       1.166  12.997   1.657  0.00  0.00      AP1   
ATOM   4090  CG1 ILE A 421       1.355  12.795   4.464  0.00  0.00      AP1   
ATOM   4091 HG11 ILE A 421       1.835  13.117   5.412  0.00  0.00      AP1   
ATOM   4092 HG12 ILE A 421       0.595  13.537   4.137  0.00  0.00      AP1   
ATOM   4093  CD1 ILE A 421       0.586  11.519   4.541  0.00  0.00      AP1   
ATOM   4094  HD1 ILE A 421       0.109  11.314   3.558  0.00  0.00      AP1   
ATOM   4095  HD2 ILE A 421       1.099  10.623   4.951  0.00  0.00      AP1   
ATOM   4096  HD3 ILE A 421      -0.225  11.707   5.276  0.00  0.00      AP1   
ATOM   4097  C   ILE A 421       4.643  11.466   3.058  0.00  0.00      AP1   
ATOM   4098  O   ILE A 421       4.662  10.346   2.638  0.00  0.00      AP1   
ATOM   4099  N   GLY A 422       5.568  12.406   2.713  0.00  0.00      AP1   
ATOM   4100  HN  GLY A 422       5.596  13.317   3.117  0.00  0.00      AP1   
ATOM   4101  CA  GLY A 422       6.722  12.013   1.877  0.00  0.00      AP1   
ATOM   4102  HA1 GLY A 422       7.387  12.855   1.754  0.00  0.00      AP1   
ATOM   4103  HA2 GLY A 422       6.486  11.582   0.915  0.00  0.00      AP1   
ATOM   4104  C   GLY A 422       7.661  10.920   2.424  0.00  0.00      AP1   
ATOM   4105  O   GLY A 422       8.098  10.001   1.694  0.00  0.00      AP1   
ATOM   4106  N   ASP A 423       7.964  10.957   3.693  0.00  0.00      AP1   
ATOM   4107  HN  ASP A 423       7.730  11.770   4.221  0.00  0.00      AP1   
ATOM   4108  CA  ASP A 423       8.649   9.938   4.432  0.00  0.00      AP1   
ATOM   4109  HA  ASP A 423       9.558   9.643   3.929  0.00  0.00      AP1   
ATOM   4110  CB  ASP A 423       8.984  10.516   5.884  0.00  0.00      AP1   
ATOM   4111  HB1 ASP A 423       8.043  10.809   6.397  0.00  0.00      AP1   
ATOM   4112  HB2 ASP A 423       9.430   9.761   6.566  0.00  0.00      AP1   
ATOM   4113  CG  ASP A 423       9.907  11.680   5.736  0.00  0.00      AP1   
ATOM   4114  OD1 ASP A 423      10.097  12.335   6.797  0.00  0.00      AP1   
ATOM   4115  OD2 ASP A 423      10.619  11.909   4.710  0.00  0.00      AP1   
ATOM   4116  C   ASP A 423       7.921   8.623   4.500  0.00  0.00      AP1   
ATOM   4117  O   ASP A 423       8.510   7.494   4.381  0.00  0.00      AP1   
ATOM   4118  N   SER A 424       6.618   8.712   4.619  0.00  0.00      AP1   
ATOM   4119  HN  SER A 424       6.338   9.614   4.938  0.00  0.00      AP1   
ATOM   4120  CA  SER A 424       5.678   7.603   4.641  0.00  0.00      AP1   
ATOM   4121  HA  SER A 424       6.049   6.938   5.407  0.00  0.00      AP1   
ATOM   4122  CB  SER A 424       4.211   8.014   5.016  0.00  0.00      AP1   
ATOM   4123  HB1 SER A 424       3.840   8.813   4.338  0.00  0.00      AP1   
ATOM   4124  HB2 SER A 424       3.463   7.197   4.926  0.00  0.00      AP1   
ATOM   4125  OG  SER A 424       4.217   8.560   6.342  0.00  0.00      AP1   
ATOM   4126  HG1 SER A 424       4.827   9.295   6.251  0.00  0.00      AP1   
ATOM   4127  C   SER A 424       5.576   6.956   3.283  0.00  0.00      AP1   
ATOM   4128  O   SER A 424       5.615   5.759   3.250  0.00  0.00      AP1   
ATOM   4129  N   LEU A 425       5.516   7.744   2.170  0.00  0.00      AP1   
ATOM   4130  HN  LEU A 425       5.663   8.714   2.345  0.00  0.00      AP1   
ATOM   4131  CA  LEU A 425       5.643   7.212   0.827  0.00  0.00      AP1   
ATOM   4132  HA  LEU A 425       4.858   6.479   0.721  0.00  0.00      AP1   
ATOM   4133  CB  LEU A 425       5.403   8.450  -0.060  0.00  0.00      AP1   
ATOM   4134  HB1 LEU A 425       6.070   9.306   0.180  0.00  0.00      AP1   
ATOM   4135  HB2 LEU A 425       5.744   8.080  -1.050  0.00  0.00      AP1   
ATOM   4136  CG  LEU A 425       3.914   8.835  -0.324  0.00  0.00      AP1   
ATOM   4137  HG  LEU A 425       3.405   9.152   0.611  0.00  0.00      AP1   
ATOM   4138  CD1 LEU A 425       3.779  10.084  -1.205  0.00  0.00      AP1   
ATOM   4139 HD11 LEU A 425       4.237   9.922  -2.204  0.00  0.00      AP1   
ATOM   4140 HD12 LEU A 425       2.698  10.258  -1.393  0.00  0.00      AP1   
ATOM   4141 HD13 LEU A 425       4.306  10.934  -0.722  0.00  0.00      AP1   
ATOM   4142  CD2 LEU A 425       3.139   7.547  -0.859  0.00  0.00      AP1   
ATOM   4143 HD21 LEU A 425       3.697   6.884  -1.554  0.00  0.00      AP1   
ATOM   4144 HD22 LEU A 425       2.942   6.830  -0.033  0.00  0.00      AP1   
ATOM   4145 HD23 LEU A 425       2.160   7.761  -1.338  0.00  0.00      AP1   
ATOM   4146  C   LEU A 425       6.988   6.590   0.565  0.00  0.00      AP1   
ATOM   4147  O   LEU A 425       7.055   5.550  -0.161  0.00  0.00      AP1   
ATOM   4148  N   ASP A 426       8.101   7.154   1.110  0.00  0.00      AP1   
ATOM   4149  HN  ASP A 426       8.082   8.043   1.562  0.00  0.00      AP1   
ATOM   4150  CA  ASP A 426       9.499   6.562   0.936  0.00  0.00      AP1   
ATOM   4151  HA  ASP A 426       9.765   6.297  -0.077  0.00  0.00      AP1   
ATOM   4152  CB  ASP A 426      10.530   7.492   1.539  0.00  0.00      AP1   
ATOM   4153  HB1 ASP A 426      10.120   7.931   2.473  0.00  0.00      AP1   
ATOM   4154  HB2 ASP A 426      11.445   6.898   1.752  0.00  0.00      AP1   
ATOM   4155  CG  ASP A 426      11.130   8.693   0.732  0.00  0.00      AP1   
ATOM   4156  OD1 ASP A 426      11.580   9.691   1.314  0.00  0.00      AP1   
ATOM   4157  OD2 ASP A 426      11.365   8.486  -0.481  0.00  0.00      AP1   
ATOM   4158  C   ASP A 426       9.599   5.203   1.637  0.00  0.00      AP1   
ATOM   4159  O   ASP A 426      10.236   4.332   1.047  0.00  0.00      AP1   
ATOM   4160  N   TYR A 427       9.027   5.080   2.819  0.00  0.00      AP1   
ATOM   4161  HN  TYR A 427       8.594   5.898   3.189  0.00  0.00      AP1   
ATOM   4162  CA  TYR A 427       9.035   3.995   3.643  0.00  0.00      AP1   
ATOM   4163  HA  TYR A 427      10.010   3.545   3.753  0.00  0.00      AP1   
ATOM   4164  CB  TYR A 427       8.473   4.495   5.044  0.00  0.00      AP1   
ATOM   4165  HB1 TYR A 427       9.261   5.139   5.491  0.00  0.00      AP1   
ATOM   4166  HB2 TYR A 427       7.525   5.042   4.851  0.00  0.00      AP1   
ATOM   4167  CG  TYR A 427       8.186   3.423   6.058  0.00  0.00      AP1   
ATOM   4168  CD1 TYR A 427       7.261   3.614   7.149  0.00  0.00      AP1   
ATOM   4169  HD1 TYR A 427       6.635   4.493   7.182  0.00  0.00      AP1   
ATOM   4170  CE1 TYR A 427       7.099   2.591   8.133  0.00  0.00      AP1   
ATOM   4171  HE1 TYR A 427       6.444   2.787   8.970  0.00  0.00      AP1   
ATOM   4172  CZ  TYR A 427       7.797   1.403   8.145  0.00  0.00      AP1   
ATOM   4173  OH  TYR A 427       7.634   0.387   9.085  0.00  0.00      AP1   
ATOM   4174  HH  TYR A 427       8.120  -0.344   8.698  0.00  0.00      AP1   
ATOM   4175  CD2 TYR A 427       8.744   2.142   6.049  0.00  0.00      AP1   
ATOM   4176  HD2 TYR A 427       9.269   1.867   5.146  0.00  0.00      AP1   
ATOM   4177  CE2 TYR A 427       8.502   1.153   7.011  0.00  0.00      AP1   
ATOM   4178  HE2 TYR A 427       8.909   0.195   6.721  0.00  0.00      AP1   
ATOM   4179  C   TYR A 427       8.225   2.864   3.017  0.00  0.00      AP1   
ATOM   4180  O   TYR A 427       8.580   1.737   2.842  0.00  0.00      AP1   
ATOM   4181  N   ALA A 428       7.045   3.248   2.488  0.00  0.00      AP1   
ATOM   4182  HN  ALA A 428       6.659   4.151   2.666  0.00  0.00      AP1   
ATOM   4183  CA  ALA A 428       6.226   2.460   1.561  0.00  0.00      AP1   
ATOM   4184  HA  ALA A 428       5.825   1.605   2.086  0.00  0.00      AP1   
ATOM   4185  CB  ALA A 428       4.977   3.329   1.185  0.00  0.00      AP1   
ATOM   4186  HB1 ALA A 428       4.363   3.356   2.110  0.00  0.00      AP1   
ATOM   4187  HB2 ALA A 428       5.283   4.320   0.788  0.00  0.00      AP1   
ATOM   4188  HB3 ALA A 428       4.457   2.832   0.338  0.00  0.00      AP1   
ATOM   4189  C   ALA A 428       6.934   2.025   0.295  0.00  0.00      AP1   
ATOM   4190  O   ALA A 428       6.774   0.829  -0.064  0.00  0.00      AP1   
ATOM   4191  N   SER A 429       7.746   2.849  -0.411  0.00  0.00      AP1   
ATOM   4192  HN  SER A 429       7.759   3.836  -0.269  0.00  0.00      AP1   
ATOM   4193  CA  SER A 429       8.618   2.415  -1.438  0.00  0.00      AP1   
ATOM   4194  HA  SER A 429       7.889   1.995  -2.114  0.00  0.00      AP1   
ATOM   4195  CB  SER A 429       9.262   3.677  -2.065  0.00  0.00      AP1   
ATOM   4196  HB1 SER A 429       8.515   4.479  -2.247  0.00  0.00      AP1   
ATOM   4197  HB2 SER A 429       9.973   4.123  -1.337  0.00  0.00      AP1   
ATOM   4198  OG  SER A 429       9.930   3.403  -3.270  0.00  0.00      AP1   
ATOM   4199  HG1 SER A 429       9.319   3.503  -4.004  0.00  0.00      AP1   
ATOM   4200  C   SER A 429       9.673   1.356  -1.031  0.00  0.00      AP1   
ATOM   4201  O   SER A 429       9.632   0.255  -1.601  0.00  0.00      AP1   
ATOM   4202  N   LEU A 430      10.302   1.557   0.138  0.00  0.00      AP1   
ATOM   4203  HN  LEU A 430      10.123   2.387   0.661  0.00  0.00      AP1   
ATOM   4204  CA  LEU A 430      11.110   0.499   0.768  0.00  0.00      AP1   
ATOM   4205  HA  LEU A 430      11.916   0.217   0.107  0.00  0.00      AP1   
ATOM   4206  CB  LEU A 430      11.719   1.173   2.041  0.00  0.00      AP1   
ATOM   4207  HB1 LEU A 430      12.423   1.979   1.743  0.00  0.00      AP1   
ATOM   4208  HB2 LEU A 430      10.956   1.658   2.688  0.00  0.00      AP1   
ATOM   4209  CG  LEU A 430      12.644   0.317   2.877  0.00  0.00      AP1   
ATOM   4210  HG  LEU A 430      12.149  -0.627   3.190  0.00  0.00      AP1   
ATOM   4211  CD1 LEU A 430      13.885  -0.163   1.999  0.00  0.00      AP1   
ATOM   4212 HD11 LEU A 430      14.503   0.741   1.814  0.00  0.00      AP1   
ATOM   4213 HD12 LEU A 430      14.580  -0.853   2.524  0.00  0.00      AP1   
ATOM   4214 HD13 LEU A 430      13.599  -0.718   1.079  0.00  0.00      AP1   
ATOM   4215  CD2 LEU A 430      13.071   1.090   4.117  0.00  0.00      AP1   
ATOM   4216 HD21 LEU A 430      13.248   2.155   3.854  0.00  0.00      AP1   
ATOM   4217 HD22 LEU A 430      12.311   1.216   4.917  0.00  0.00      AP1   
ATOM   4218 HD23 LEU A 430      13.959   0.602   4.574  0.00  0.00      AP1   
ATOM   4219  C   LEU A 430      10.366  -0.781   1.031  0.00  0.00      AP1   
ATOM   4220  O   LEU A 430      10.883  -1.864   0.716  0.00  0.00      AP1   
ATOM   4221  N   ILE A 431       9.139  -0.787   1.668  0.00  0.00      AP1   
ATOM   4222  HN  ILE A 431       8.618   0.046   1.838  0.00  0.00      AP1   
ATOM   4223  CA  ILE A 431       8.453  -2.089   1.940  0.00  0.00      AP1   
ATOM   4224  HA  ILE A 431       9.125  -2.647   2.575  0.00  0.00      AP1   
ATOM   4225  CB  ILE A 431       7.156  -1.888   2.740  0.00  0.00      AP1   
ATOM   4226  HB  ILE A 431       6.619  -1.053   2.241  0.00  0.00      AP1   
ATOM   4227  CG2 ILE A 431       6.328  -3.201   2.749  0.00  0.00      AP1   
ATOM   4228 HG21 ILE A 431       5.945  -3.504   1.751  0.00  0.00      AP1   
ATOM   4229 HG22 ILE A 431       6.943  -3.947   3.297  0.00  0.00      AP1   
ATOM   4230 HG23 ILE A 431       5.458  -2.981   3.405  0.00  0.00      AP1   
ATOM   4231  CG1 ILE A 431       7.453  -1.209   4.112  0.00  0.00      AP1   
ATOM   4232 HG11 ILE A 431       7.675  -1.998   4.863  0.00  0.00      AP1   
ATOM   4233 HG12 ILE A 431       8.315  -0.508   4.076  0.00  0.00      AP1   
ATOM   4234  CD1 ILE A 431       6.223  -0.503   4.732  0.00  0.00      AP1   
ATOM   4235  HD1 ILE A 431       5.509  -1.190   5.233  0.00  0.00      AP1   
ATOM   4236  HD2 ILE A 431       6.434   0.379   5.373  0.00  0.00      AP1   
ATOM   4237  HD3 ILE A 431       5.713  -0.070   3.846  0.00  0.00      AP1   
ATOM   4238  C   ILE A 431       8.103  -2.833   0.641  0.00  0.00      AP1   
ATOM   4239  O   ILE A 431       8.184  -4.073   0.546  0.00  0.00      AP1   
ATOM   4240  N   GLN A 432       7.599  -2.067  -0.363  0.00  0.00      AP1   
ATOM   4241  HN  GLN A 432       7.497  -1.121  -0.066  0.00  0.00      AP1   
ATOM   4242  CA  GLN A 432       7.329  -2.473  -1.780  0.00  0.00      AP1   
ATOM   4243  HA  GLN A 432       6.597  -3.266  -1.742  0.00  0.00      AP1   
ATOM   4244  CB  GLN A 432       6.705  -1.418  -2.691  0.00  0.00      AP1   
ATOM   4245  HB1 GLN A 432       5.655  -1.232  -2.379  0.00  0.00      AP1   
ATOM   4246  HB2 GLN A 432       7.315  -0.497  -2.577  0.00  0.00      AP1   
ATOM   4247  CG  GLN A 432       6.624  -1.894  -4.185  0.00  0.00      AP1   
ATOM   4248  HG1 GLN A 432       7.604  -1.903  -4.709  0.00  0.00      AP1   
ATOM   4249  HG2 GLN A 432       6.305  -2.955  -4.269  0.00  0.00      AP1   
ATOM   4250  CD  GLN A 432       5.762  -0.988  -5.073  0.00  0.00      AP1   
ATOM   4251  OE1 GLN A 432       6.185   0.070  -5.571  0.00  0.00      AP1   
ATOM   4252  NE2 GLN A 432       4.584  -1.509  -5.426  0.00  0.00      AP1   
ATOM   4253 HE21 GLN A 432       3.902  -0.957  -5.906  0.00  0.00      AP1   
ATOM   4254 HE22 GLN A 432       4.302  -2.372  -5.007  0.00  0.00      AP1   
ATOM   4255  C   GLN A 432       8.529  -3.179  -2.465  0.00  0.00      AP1   
ATOM   4256  O   GLN A 432       8.446  -4.292  -2.971  0.00  0.00      AP1   
ATOM   4257  N   ARG A 433       9.694  -2.567  -2.307  0.00  0.00      AP1   
ATOM   4258  HN  ARG A 433       9.668  -1.659  -1.897  0.00  0.00      AP1   
ATOM   4259  CA  ARG A 433      10.929  -3.201  -2.806  0.00  0.00      AP1   
ATOM   4260  HA  ARG A 433      10.710  -3.444  -3.835  0.00  0.00      AP1   
ATOM   4261  CB  ARG A 433      12.190  -2.249  -2.764  0.00  0.00      AP1   
ATOM   4262  HB1 ARG A 433      12.173  -1.815  -1.742  0.00  0.00      AP1   
ATOM   4263  HB2 ARG A 433      13.135  -2.794  -2.975  0.00  0.00      AP1   
ATOM   4264  CG  ARG A 433      12.086  -1.070  -3.742  0.00  0.00      AP1   
ATOM   4265  HG1 ARG A 433      11.021  -0.757  -3.709  0.00  0.00      AP1   
ATOM   4266  HG2 ARG A 433      12.719  -0.231  -3.383  0.00  0.00      AP1   
ATOM   4267  CD  ARG A 433      12.566  -1.360  -5.244  0.00  0.00      AP1   
ATOM   4268  HD1 ARG A 433      13.531  -1.907  -5.192  0.00  0.00      AP1   
ATOM   4269  HD2 ARG A 433      11.829  -2.003  -5.771  0.00  0.00      AP1   
ATOM   4270  NE  ARG A 433      12.839  -0.074  -5.975  0.00  0.00      AP1   
ATOM   4271  HE  ARG A 433      12.688   0.774  -5.468  0.00  0.00      AP1   
ATOM   4272  CZ  ARG A 433      13.425   0.069  -7.134  0.00  0.00      AP1   
ATOM   4273  NH1 ARG A 433      13.567  -1.016  -7.835  0.00  0.00      AP1   
ATOM   4274 HH11 ARG A 433      13.798  -1.061  -8.807  0.00  0.00      AP1   
ATOM   4275 HH12 ARG A 433      13.440  -1.871  -7.332  0.00  0.00      AP1   
ATOM   4276  NH2 ARG A 433      13.629   1.227  -7.697  0.00  0.00      AP1   
ATOM   4277 HH21 ARG A 433      13.838   1.232  -8.675  0.00  0.00      AP1   
ATOM   4278 HH22 ARG A 433      13.589   2.052  -7.133  0.00  0.00      AP1   
ATOM   4279  C   ARG A 433      11.363  -4.586  -2.122  0.00  0.00      AP1   
ATOM   4280  O   ARG A 433      12.022  -5.429  -2.687  0.00  0.00      AP1   
ATOM   4281  N   ALA A 434      10.947  -4.852  -0.836  0.00  0.00      AP1   
ATOM   4282  HN  ALA A 434      10.280  -4.239  -0.420  0.00  0.00      AP1   
ATOM   4283  CA  ALA A 434      11.131  -6.065  -0.114  0.00  0.00      AP1   
ATOM   4284  HA  ALA A 434      12.161  -6.391  -0.085  0.00  0.00      AP1   
ATOM   4285  CB  ALA A 434      10.653  -5.818   1.370  0.00  0.00      AP1   
ATOM   4286  HB1 ALA A 434      10.918  -6.654   2.051  0.00  0.00      AP1   
ATOM   4287  HB2 ALA A 434      11.230  -4.935   1.719  0.00  0.00      AP1   
ATOM   4288  HB3 ALA A 434       9.574  -5.667   1.586  0.00  0.00      AP1   
ATOM   4289  C   ALA A 434      10.441  -7.255  -0.746  0.00  0.00      AP1   
ATOM   4290  O   ALA A 434      11.046  -8.296  -0.906  0.00  0.00      AP1   
ATOM   4291  N   ILE A 435       9.127  -7.226  -1.134  0.00  0.00      AP1   
ATOM   4292  HN  ILE A 435       8.663  -6.345  -1.079  0.00  0.00      AP1   
ATOM   4293  CA  ILE A 435       8.407  -8.307  -1.706  0.00  0.00      AP1   
ATOM   4294  HA  ILE A 435       8.516  -9.238  -1.169  0.00  0.00      AP1   
ATOM   4295  CB  ILE A 435       6.949  -8.019  -1.833  0.00  0.00      AP1   
ATOM   4296  HB  ILE A 435       6.403  -8.827  -2.365  0.00  0.00      AP1   
ATOM   4297  CG2 ILE A 435       6.379  -8.054  -0.378  0.00  0.00      AP1   
ATOM   4298 HG21 ILE A 435       5.279  -7.901  -0.336  0.00  0.00      AP1   
ATOM   4299 HG22 ILE A 435       6.607  -9.024   0.114  0.00  0.00      AP1   
ATOM   4300 HG23 ILE A 435       6.771  -7.266   0.300  0.00  0.00      AP1   
ATOM   4301  CG1 ILE A 435       6.673  -6.650  -2.493  0.00  0.00      AP1   
ATOM   4302 HG11 ILE A 435       6.707  -5.864  -1.709  0.00  0.00      AP1   
ATOM   4303 HG12 ILE A 435       7.406  -6.482  -3.311  0.00  0.00      AP1   
ATOM   4304  CD1 ILE A 435       5.255  -6.595  -3.071  0.00  0.00      AP1   
ATOM   4305  HD1 ILE A 435       5.022  -5.632  -3.573  0.00  0.00      AP1   
ATOM   4306  HD2 ILE A 435       5.117  -7.378  -3.848  0.00  0.00      AP1   
ATOM   4307  HD3 ILE A 435       4.448  -6.784  -2.331  0.00  0.00      AP1   
ATOM   4308  C   ILE A 435       8.972  -8.702  -3.066  0.00  0.00      AP1   
ATOM   4309  O   ILE A 435       8.845  -9.789  -3.611  0.00  0.00      AP1   
ATOM   4310  N   LEU A 436       9.659  -7.781  -3.776  0.00  0.00      AP1   
ATOM   4311  HN  LEU A 436       9.823  -6.885  -3.372  0.00  0.00      AP1   
ATOM   4312  CA  LEU A 436      10.186  -8.022  -5.078  0.00  0.00      AP1   
ATOM   4313  HA  LEU A 436       9.483  -8.628  -5.630  0.00  0.00      AP1   
ATOM   4314  CB  LEU A 436      10.449  -6.600  -5.882  0.00  0.00      AP1   
ATOM   4315  HB1 LEU A 436      11.208  -6.023  -5.312  0.00  0.00      AP1   
ATOM   4316  HB2 LEU A 436      10.866  -6.919  -6.861  0.00  0.00      AP1   
ATOM   4317  CG  LEU A 436       9.233  -5.741  -5.983  0.00  0.00      AP1   
ATOM   4318  HG  LEU A 436       8.910  -5.498  -4.948  0.00  0.00      AP1   
ATOM   4319  CD1 LEU A 436       9.703  -4.453  -6.656  0.00  0.00      AP1   
ATOM   4320 HD11 LEU A 436       8.849  -3.754  -6.786  0.00  0.00      AP1   
ATOM   4321 HD12 LEU A 436      10.567  -3.903  -6.226  0.00  0.00      AP1   
ATOM   4322 HD13 LEU A 436      10.142  -4.699  -7.647  0.00  0.00      AP1   
ATOM   4323  CD2 LEU A 436       8.098  -6.391  -6.793  0.00  0.00      AP1   
ATOM   4324 HD21 LEU A 436       7.690  -7.271  -6.251  0.00  0.00      AP1   
ATOM   4325 HD22 LEU A 436       7.244  -5.698  -6.945  0.00  0.00      AP1   
ATOM   4326 HD23 LEU A 436       8.465  -6.697  -7.797  0.00  0.00      AP1   
ATOM   4327  C   LEU A 436      11.565  -8.693  -4.889  0.00  0.00      AP1   
ATOM   4328  O   LEU A 436      12.277  -8.282  -3.953  0.00  0.00      AP1   
ATOM   4329  N   PRO A 437      11.999  -9.684  -5.668  0.00  0.00      AP1   
ATOM   4330  CD  PRO A 437      11.536  -9.897  -7.035  0.00  0.00      AP1   
ATOM   4331  HD1 PRO A 437      12.317  -9.617  -7.774  0.00  0.00      AP1   
ATOM   4332  HD2 PRO A 437      10.571  -9.416  -7.304  0.00  0.00      AP1   
ATOM   4333  CA  PRO A 437      12.975 -10.663  -5.281  0.00  0.00      AP1   
ATOM   4334  HA  PRO A 437      13.013 -10.735  -4.204  0.00  0.00      AP1   
ATOM   4335  CB  PRO A 437      12.355 -11.895  -6.000  0.00  0.00      AP1   
ATOM   4336  HB1 PRO A 437      11.590 -12.291  -5.299  0.00  0.00      AP1   
ATOM   4337  HB2 PRO A 437      13.041 -12.756  -6.149  0.00  0.00      AP1   
ATOM   4338  CG  PRO A 437      11.591 -11.334  -7.259  0.00  0.00      AP1   
ATOM   4339  HG1 PRO A 437      10.513 -11.582  -7.153  0.00  0.00      AP1   
ATOM   4340  HG2 PRO A 437      11.975 -11.567  -8.275  0.00  0.00      AP1   
ATOM   4341  C   PRO A 437      14.389 -10.275  -5.889  0.00  0.00      AP1   
ATOM   4342  O   PRO A 437      15.058 -11.118  -6.416  0.00  0.00      AP1   
ATOM   4343  N   ASP A 438      14.760  -9.016  -5.685  0.00  0.00      AP1   
ATOM   4344  HN  ASP A 438      14.146  -8.313  -5.335  0.00  0.00      AP1   
ATOM   4345  CA  ASP A 438      16.027  -8.417  -6.271  0.00  0.00      AP1   
ATOM   4346  HA  ASP A 438      15.966  -8.595  -7.334  0.00  0.00      AP1   
ATOM   4347  CB  ASP A 438      16.069  -6.853  -5.965  0.00  0.00      AP1   
ATOM   4348  HB1 ASP A 438      15.643  -6.631  -4.963  0.00  0.00      AP1   
ATOM   4349  HB2 ASP A 438      17.094  -6.449  -6.109  0.00  0.00      AP1   
ATOM   4350  CG  ASP A 438      15.306  -6.022  -6.945  0.00  0.00      AP1   
ATOM   4351  OD1 ASP A 438      14.905  -6.521  -8.008  0.00  0.00      AP1   
ATOM   4352  OD2 ASP A 438      15.338  -4.809  -6.722  0.00  0.00      AP1   
ATOM   4353  C   ASP A 438      17.355  -8.957  -5.712  0.00  0.00      AP1   
ATOM   4354  O   ASP A 438      18.350  -9.145  -6.446  0.00  0.00      AP1   
ATOM   4355  N   ARG A 439      17.444  -9.129  -4.407  0.00  0.00      AP1   
ATOM   4356  HN  ARG A 439      16.632  -8.951  -3.857  0.00  0.00      AP1   
ATOM   4357  CA  ARG A 439      18.573  -9.759  -3.848  0.00  0.00      AP1   
ATOM   4358  HA  ARG A 439      19.455  -9.183  -4.087  0.00  0.00      AP1   
ATOM   4359  CB  ARG A 439      18.478  -9.781  -2.236  0.00  0.00      AP1   
ATOM   4360  HB1 ARG A 439      17.595 -10.259  -1.760  0.00  0.00      AP1   
ATOM   4361  HB2 ARG A 439      19.450 -10.180  -1.876  0.00  0.00      AP1   
ATOM   4362  CG  ARG A 439      18.488  -8.249  -1.634  0.00  0.00      AP1   
ATOM   4363  HG1 ARG A 439      18.642  -8.455  -0.553  0.00  0.00      AP1   
ATOM   4364  HG2 ARG A 439      19.466  -7.912  -2.038  0.00  0.00      AP1   
ATOM   4365  CD  ARG A 439      17.398  -7.222  -1.793  0.00  0.00      AP1   
ATOM   4366  HD1 ARG A 439      17.674  -6.431  -1.063  0.00  0.00      AP1   
ATOM   4367  HD2 ARG A 439      17.320  -6.834  -2.831  0.00  0.00      AP1   
ATOM   4368  NE  ARG A 439      16.274  -8.053  -1.285  0.00  0.00      AP1   
ATOM   4369  HE  ARG A 439      16.412  -8.653  -0.497  0.00  0.00      AP1   
ATOM   4370  CZ  ARG A 439      15.017  -7.918  -1.651  0.00  0.00      AP1   
ATOM   4371  NH1 ARG A 439      14.549  -6.929  -2.366  0.00  0.00      AP1   
ATOM   4372 HH11 ARG A 439      13.575  -6.770  -2.524  0.00  0.00      AP1   
ATOM   4373 HH12 ARG A 439      15.102  -6.096  -2.338  0.00  0.00      AP1   
ATOM   4374  NH2 ARG A 439      14.097  -8.739  -1.163  0.00  0.00      AP1   
ATOM   4375 HH21 ARG A 439      13.178  -8.650  -1.547  0.00  0.00      AP1   
ATOM   4376 HH22 ARG A 439      14.333  -9.544  -0.619  0.00  0.00      AP1   
ATOM   4377  C   ARG A 439      18.876 -11.116  -4.412  0.00  0.00      AP1   
ATOM   4378  O   ARG A 439      20.018 -11.325  -4.892  0.00  0.00      AP1   
ATOM   4379  N   GLN A 440      17.833 -11.937  -4.478  0.00  0.00      AP1   
ATOM   4380  HN  GLN A 440      16.877 -11.688  -4.340  0.00  0.00      AP1   
ATOM   4381  CA  GLN A 440      17.856 -13.246  -5.105  0.00  0.00      AP1   
ATOM   4382  HA  GLN A 440      18.549 -13.972  -4.705  0.00  0.00      AP1   
ATOM   4383  CB  GLN A 440      16.499 -13.968  -4.719  0.00  0.00      AP1   
ATOM   4384  HB1 GLN A 440      15.667 -13.349  -5.116  0.00  0.00      AP1   
ATOM   4385  HB2 GLN A 440      16.588 -14.985  -5.157  0.00  0.00      AP1   
ATOM   4386  CG  GLN A 440      16.234 -14.275  -3.226  0.00  0.00      AP1   
ATOM   4387  HG1 GLN A 440      15.205 -14.668  -3.075  0.00  0.00      AP1   
ATOM   4388  HG2 GLN A 440      16.911 -15.114  -2.959  0.00  0.00      AP1   
ATOM   4389  CD  GLN A 440      16.471 -13.122  -2.256  0.00  0.00      AP1   
ATOM   4390  OE1 GLN A 440      15.845 -12.060  -2.417  0.00  0.00      AP1   
ATOM   4391  NE2 GLN A 440      17.270 -13.308  -1.237  0.00  0.00      AP1   
ATOM   4392 HE21 GLN A 440      17.492 -12.433  -0.806  0.00  0.00      AP1   
ATOM   4393 HE22 GLN A 440      17.564 -14.222  -0.956  0.00  0.00      AP1   
ATOM   4394  C   GLN A 440      18.193 -13.266  -6.569  0.00  0.00      AP1   
ATOM   4395  O   GLN A 440      19.160 -13.915  -6.934  0.00  0.00      AP1   
ATOM   4396  N   LEU A 441      17.580 -12.424  -7.413  0.00  0.00      AP1   
ATOM   4397  HN  LEU A 441      16.809 -11.862  -7.123  0.00  0.00      AP1   
ATOM   4398  CA  LEU A 441      18.117 -12.237  -8.740  0.00  0.00      AP1   
ATOM   4399  HA  LEU A 441      18.021 -13.164  -9.287  0.00  0.00      AP1   
ATOM   4400  CB  LEU A 441      17.289 -11.166  -9.464  0.00  0.00      AP1   
ATOM   4401  HB1 LEU A 441      17.093 -10.363  -8.721  0.00  0.00      AP1   
ATOM   4402  HB2 LEU A 441      17.735 -10.784 -10.407  0.00  0.00      AP1   
ATOM   4403  CG  LEU A 441      15.918 -11.534  -9.948  0.00  0.00      AP1   
ATOM   4404  HG  LEU A 441      15.474 -12.177  -9.158  0.00  0.00      AP1   
ATOM   4405  CD1 LEU A 441      15.120 -10.189  -9.972  0.00  0.00      AP1   
ATOM   4406 HD11 LEU A 441      15.054  -9.632  -9.013  0.00  0.00      AP1   
ATOM   4407 HD12 LEU A 441      15.645  -9.504 -10.671  0.00  0.00      AP1   
ATOM   4408 HD13 LEU A 441      14.090 -10.432 -10.310  0.00  0.00      AP1   
ATOM   4409  CD2 LEU A 441      15.878 -12.238 -11.294  0.00  0.00      AP1   
ATOM   4410 HD21 LEU A 441      16.507 -11.575 -11.925  0.00  0.00      AP1   
ATOM   4411 HD22 LEU A 441      16.304 -13.264 -11.303  0.00  0.00      AP1   
ATOM   4412 HD23 LEU A 441      14.822 -12.345 -11.624  0.00  0.00      AP1   
ATOM   4413  C   LEU A 441      19.620 -11.717  -8.858  0.00  0.00      AP1   
ATOM   4414  O   LEU A 441      20.388 -12.127  -9.715  0.00  0.00      AP1   
ATOM   4415  N   SER A 442      20.075 -10.782  -7.958  0.00  0.00      AP1   
ATOM   4416  HN  SER A 442      19.421 -10.268  -7.408  0.00  0.00      AP1   
ATOM   4417  CA  SER A 442      21.497 -10.346  -7.843  0.00  0.00      AP1   
ATOM   4418  HA  SER A 442      21.762  -9.893  -8.787  0.00  0.00      AP1   
ATOM   4419  CB  SER A 442      21.764  -9.262  -6.764  0.00  0.00      AP1   
ATOM   4420  HB1 SER A 442      21.476  -9.528  -5.725  0.00  0.00      AP1   
ATOM   4421  HB2 SER A 442      22.855  -9.054  -6.765  0.00  0.00      AP1   
ATOM   4422  OG  SER A 442      21.113  -8.082  -7.118  0.00  0.00      AP1   
ATOM   4423  HG1 SER A 442      20.511  -7.813  -6.421  0.00  0.00      AP1   
ATOM   4424  C   SER A 442      22.493 -11.454  -7.420  0.00  0.00      AP1   
ATOM   4425  O   SER A 442      23.567 -11.611  -8.035  0.00  0.00      AP1   
ATOM   4426  N   ALA A 443      22.099 -12.411  -6.595  0.00  0.00      AP1   
ATOM   4427  HN  ALA A 443      21.218 -12.335  -6.135  0.00  0.00      AP1   
ATOM   4428  CA  ALA A 443      23.075 -13.306  -6.016  0.00  0.00      AP1   
ATOM   4429  HA  ALA A 443      24.034 -12.818  -5.923  0.00  0.00      AP1   
ATOM   4430  CB  ALA A 443      22.641 -13.743  -4.556  0.00  0.00      AP1   
ATOM   4431  HB1 ALA A 443      23.392 -14.372  -4.033  0.00  0.00      AP1   
ATOM   4432  HB2 ALA A 443      22.476 -12.884  -3.871  0.00  0.00      AP1   
ATOM   4433  HB3 ALA A 443      21.678 -14.293  -4.483  0.00  0.00      AP1   
ATOM   4434  C   ALA A 443      23.122 -14.640  -6.794  0.00  0.00      AP1   
ATOM   4435  O   ALA A 443      23.991 -15.505  -6.594  0.00  0.00      AP1   
ATOM   4436  N   THR A 444      22.179 -14.800  -7.716  0.00  0.00      AP1   
ATOM   4437  HN  THR A 444      21.458 -14.120  -7.608  0.00  0.00      AP1   
ATOM   4438  CA  THR A 444      22.206 -15.937  -8.611  0.00  0.00      AP1   
ATOM   4439  HA  THR A 444      23.040 -16.597  -8.422  0.00  0.00      AP1   
ATOM   4440  CB  THR A 444      21.073 -16.951  -8.579  0.00  0.00      AP1   
ATOM   4441  HB  THR A 444      20.214 -16.520  -9.138  0.00  0.00      AP1   
ATOM   4442  OG1 THR A 444      20.683 -17.236  -7.314  0.00  0.00      AP1   
ATOM   4443  HG1 THR A 444      19.843 -17.692  -7.413  0.00  0.00      AP1   
ATOM   4444  CG2 THR A 444      21.520 -18.264  -9.239  0.00  0.00      AP1   
ATOM   4445 HG21 THR A 444      21.653 -18.147 -10.336  0.00  0.00      AP1   
ATOM   4446 HG22 THR A 444      22.447 -18.636  -8.753  0.00  0.00      AP1   
ATOM   4447 HG23 THR A 444      20.720 -19.032  -9.169  0.00  0.00      AP1   
ATOM   4448  C   THR A 444      22.433 -15.505 -10.027  0.00  0.00      AP1   
ATOM   4449  O   THR A 444      23.342 -16.074 -10.701  0.00  0.00      AP1   
ATOM   4450  N   LEU A 445      21.721 -14.474 -10.634  0.00  0.00      AP1   
ATOM   4451  HN  LEU A 445      21.050 -13.954 -10.111  0.00  0.00      AP1   
ATOM   4452  CA  LEU A 445      22.004 -14.150 -11.973  0.00  0.00      AP1   
ATOM   4453  HA  LEU A 445      22.430 -15.024 -12.445  0.00  0.00      AP1   
ATOM   4454  CB  LEU A 445      20.683 -13.795 -12.718  0.00  0.00      AP1   
ATOM   4455  HB1 LEU A 445      20.219 -12.890 -12.271  0.00  0.00      AP1   
ATOM   4456  HB2 LEU A 445      20.931 -13.509 -13.763  0.00  0.00      AP1   
ATOM   4457  CG  LEU A 445      19.615 -14.909 -12.722  0.00  0.00      AP1   
ATOM   4458  HG  LEU A 445      19.539 -15.024 -11.620  0.00  0.00      AP1   
ATOM   4459  CD1 LEU A 445      18.256 -14.499 -13.251  0.00  0.00      AP1   
ATOM   4460 HD11 LEU A 445      18.105 -14.762 -14.319  0.00  0.00      AP1   
ATOM   4461 HD12 LEU A 445      17.503 -15.097 -12.695  0.00  0.00      AP1   
ATOM   4462 HD13 LEU A 445      18.047 -13.411 -13.173  0.00  0.00      AP1   
ATOM   4463  CD2 LEU A 445      20.018 -16.301 -13.180  0.00  0.00      AP1   
ATOM   4464 HD21 LEU A 445      20.939 -16.709 -12.711  0.00  0.00      AP1   
ATOM   4465 HD22 LEU A 445      19.220 -17.002 -12.856  0.00  0.00      AP1   
ATOM   4466 HD23 LEU A 445      20.212 -16.338 -14.273  0.00  0.00      AP1   
ATOM   4467  C   LEU A 445      22.967 -12.996 -12.245  0.00  0.00      AP1   
ATOM   4468  O   LEU A 445      23.443 -12.883 -13.407  0.00  0.00      AP1   
ATOM   4469  N   GLY A 446      23.280 -12.097 -11.312  0.00  0.00      AP1   
ATOM   4470  HN  GLY A 446      22.872 -12.313 -10.429  0.00  0.00      AP1   
ATOM   4471  CA  GLY A 446      24.207 -10.913 -11.571  0.00  0.00      AP1   
ATOM   4472  HA1 GLY A 446      25.201 -11.335 -11.585  0.00  0.00      AP1   
ATOM   4473  HA2 GLY A 446      24.050 -10.284 -10.707  0.00  0.00      AP1   
ATOM   4474  C   GLY A 446      24.072 -10.141 -12.806  0.00  0.00      AP1   
ATOM   4475  O   GLY A 446      23.152  -9.333 -12.988  0.00  0.00      AP1   
ATOM   4476  N   GLU A 447      25.055 -10.184 -13.654  0.00  0.00      AP1   
ATOM   4477  HN  GLU A 447      25.787 -10.846 -13.512  0.00  0.00      AP1   
ATOM   4478  CA  GLU A 447      25.110  -9.432 -14.863  0.00  0.00      AP1   
ATOM   4479  HA  GLU A 447      24.557  -8.513 -14.736  0.00  0.00      AP1   
ATOM   4480  CB  GLU A 447      26.614  -9.035 -15.236  0.00  0.00      AP1   
ATOM   4481  HB1 GLU A 447      27.324  -9.885 -15.328  0.00  0.00      AP1   
ATOM   4482  HB2 GLU A 447      26.549  -8.590 -16.252  0.00  0.00      AP1   
ATOM   4483  CG  GLU A 447      27.283  -8.125 -14.185  0.00  0.00      AP1   
ATOM   4484  HG1 GLU A 447      26.515  -7.422 -13.798  0.00  0.00      AP1   
ATOM   4485  HG2 GLU A 447      27.742  -8.743 -13.384  0.00  0.00      AP1   
ATOM   4486  CD  GLU A 447      28.329  -7.341 -14.788  0.00  0.00      AP1   
ATOM   4487  OE1 GLU A 447      28.306  -6.098 -14.636  0.00  0.00      AP1   
ATOM   4488  OE2 GLU A 447      29.265  -7.972 -15.394  0.00  0.00      AP1   
ATOM   4489  C   GLU A 447      24.554 -10.266 -16.008  0.00  0.00      AP1   
ATOM   4490  O   GLU A 447      24.513  -9.807 -17.131  0.00  0.00      AP1   
ATOM   4491  N   HIS A 448      23.948 -11.393 -15.725  0.00  0.00      AP1   
ATOM   4492  HN  HIS A 448      24.072 -11.801 -14.824  0.00  0.00      AP1   
ATOM   4493  CA  HIS A 448      23.311 -12.230 -16.759  0.00  0.00      AP1   
ATOM   4494  HA  HIS A 448      23.561 -11.924 -17.765  0.00  0.00      AP1   
ATOM   4495  CB  HIS A 448      23.616 -13.691 -16.482  0.00  0.00      AP1   
ATOM   4496  HB1 HIS A 448      23.167 -13.939 -15.497  0.00  0.00      AP1   
ATOM   4497  HB2 HIS A 448      23.198 -14.435 -17.194  0.00  0.00      AP1   
ATOM   4498  ND1 HIS A 448      25.884 -13.924 -17.398  0.00  0.00      AP1   
ATOM   4499  HD1 HIS A 448      25.681 -13.801 -18.369  0.00  0.00      AP1   
ATOM   4500  CG  HIS A 448      24.985 -14.016 -16.384  0.00  0.00      AP1   
ATOM   4501  CE1 HIS A 448      27.127 -14.147 -16.973  0.00  0.00      AP1   
ATOM   4502  HE1 HIS A 448      27.957 -14.242 -17.674  0.00  0.00      AP1   
ATOM   4503  NE2 HIS A 448      27.129 -14.402 -15.679  0.00  0.00      AP1   
ATOM   4504  CD2 HIS A 448      25.763 -14.304 -15.308  0.00  0.00      AP1   
ATOM   4505  HD2 HIS A 448      25.556 -14.252 -14.246  0.00  0.00      AP1   
ATOM   4506  C   HIS A 448      21.770 -12.139 -16.732  0.00  0.00      AP1   
ATOM   4507  O   HIS A 448      21.019 -12.820 -17.395  0.00  0.00      AP1   
ATOM   4508  N   HIS A 449      21.255 -11.135 -16.028  0.00  0.00      AP1   
ATOM   4509  HN  HIS A 449      21.743 -10.521 -15.411  0.00  0.00      AP1   
ATOM   4510  CA  HIS A 449      19.904 -10.663 -16.126  0.00  0.00      AP1   
ATOM   4511  HA  HIS A 449      19.476 -11.034 -17.046  0.00  0.00      AP1   
ATOM   4512  CB  HIS A 449      18.991 -11.224 -15.011  0.00  0.00      AP1   
ATOM   4513  HB1 HIS A 449      17.941 -11.033 -15.323  0.00  0.00      AP1   
ATOM   4514  HB2 HIS A 449      19.161 -12.286 -14.732  0.00  0.00      AP1   
ATOM   4515  ND1 HIS A 449      20.174 -10.379 -12.884  0.00  0.00      AP1   
ATOM   4516  HD1 HIS A 449      21.065 -10.804 -13.045  0.00  0.00      AP1   
ATOM   4517  CG  HIS A 449      19.096 -10.416 -13.733  0.00  0.00      AP1   
ATOM   4518  CE1 HIS A 449      19.892  -9.598 -11.891  0.00  0.00      AP1   
ATOM   4519  HE1 HIS A 449      20.619  -9.484 -11.087  0.00  0.00      AP1   
ATOM   4520  NE2 HIS A 449      18.751  -9.019 -11.954  0.00  0.00      AP1   
ATOM   4521  CD2 HIS A 449      18.227  -9.531 -13.189  0.00  0.00      AP1   
ATOM   4522  HD2 HIS A 449      17.227  -9.259 -13.505  0.00  0.00      AP1   
ATOM   4523  C   HIS A 449      19.947  -9.174 -16.099  0.00  0.00      AP1   
ATOM   4524  O   HIS A 449      20.962  -8.481 -15.966  0.00  0.00      AP1   
ATOM   4525  N   PHE A 450      18.823  -8.494 -16.419  0.00  0.00      AP1   
ATOM   4526  HN  PHE A 450      18.017  -9.010 -16.698  0.00  0.00      AP1   
ATOM   4527  CA  PHE A 450      18.559  -7.110 -16.002  0.00  0.00      AP1   
ATOM   4528  HA  PHE A 450      19.187  -6.880 -15.154  0.00  0.00      AP1   
ATOM   4529  CB  PHE A 450      19.052  -6.011 -17.115  0.00  0.00      AP1   
ATOM   4530  HB1 PHE A 450      19.076  -5.019 -16.615  0.00  0.00      AP1   
ATOM   4531  HB2 PHE A 450      20.063  -6.341 -17.437  0.00  0.00      AP1   
ATOM   4532  CG  PHE A 450      18.144  -5.815 -18.327  0.00  0.00      AP1   
ATOM   4533  CD1 PHE A 450      16.794  -5.217 -18.228  0.00  0.00      AP1   
ATOM   4534  HD1 PHE A 450      16.629  -4.872 -17.218  0.00  0.00      AP1   
ATOM   4535  CE1 PHE A 450      16.070  -4.983 -19.390  0.00  0.00      AP1   
ATOM   4536  HE1 PHE A 450      15.085  -4.559 -19.261  0.00  0.00      AP1   
ATOM   4537  CZ  PHE A 450      16.570  -5.326 -20.705  0.00  0.00      AP1   
ATOM   4538  HZ  PHE A 450      16.018  -5.091 -21.603  0.00  0.00      AP1   
ATOM   4539  CD2 PHE A 450      18.613  -6.095 -19.614  0.00  0.00      AP1   
ATOM   4540  HD2 PHE A 450      19.638  -6.384 -19.791  0.00  0.00      AP1   
ATOM   4541  CE2 PHE A 450      17.897  -5.776 -20.778  0.00  0.00      AP1   
ATOM   4542  HE2 PHE A 450      18.302  -5.930 -21.767  0.00  0.00      AP1   
ATOM   4543  C   PHE A 450      17.122  -6.992 -15.458  0.00  0.00      AP1   
ATOM   4544  O   PHE A 450      16.164  -7.661 -15.845  0.00  0.00      AP1   
ATOM   4545  N   ILE A 451      16.876  -5.987 -14.620  0.00  0.00      AP1   
ATOM   4546  HN  ILE A 451      17.646  -5.448 -14.289  0.00  0.00      AP1   
ATOM   4547  CA  ILE A 451      15.582  -5.472 -14.259  0.00  0.00      AP1   
ATOM   4548  HA  ILE A 451      15.066  -5.699 -15.181  0.00  0.00      AP1   
ATOM   4549  CB  ILE A 451      14.932  -6.308 -13.139  0.00  0.00      AP1   
ATOM   4550  HB  ILE A 451      14.708  -7.320 -13.538  0.00  0.00      AP1   
ATOM   4551  CG2 ILE A 451      15.875  -6.510 -11.965  0.00  0.00      AP1   
ATOM   4552 HG21 ILE A 451      16.272  -5.551 -11.566  0.00  0.00      AP1   
ATOM   4553 HG22 ILE A 451      15.562  -7.189 -11.143  0.00  0.00      AP1   
ATOM   4554 HG23 ILE A 451      16.748  -6.981 -12.465  0.00  0.00      AP1   
ATOM   4555  CG1 ILE A 451      13.647  -5.679 -12.671  0.00  0.00      AP1   
ATOM   4556 HG11 ILE A 451      13.091  -6.451 -12.097  0.00  0.00      AP1   
ATOM   4557 HG12 ILE A 451      13.892  -4.748 -12.117  0.00  0.00      AP1   
ATOM   4558  CD1 ILE A 451      12.628  -5.268 -13.768  0.00  0.00      AP1   
ATOM   4559  HD1 ILE A 451      12.920  -4.284 -14.195  0.00  0.00      AP1   
ATOM   4560  HD2 ILE A 451      12.618  -6.049 -14.557  0.00  0.00      AP1   
ATOM   4561  HD3 ILE A 451      11.605  -5.275 -13.334  0.00  0.00      AP1   
ATOM   4562  C   ILE A 451      15.666  -3.964 -14.108  0.00  0.00      AP1   
ATOM   4563  O   ILE A 451      16.358  -3.545 -13.197  0.00  0.00      AP1   
ATOM   4564  N   LEU A 452      14.930  -3.207 -14.922  0.00  0.00      AP1   
ATOM   4565  HN  LEU A 452      14.439  -3.666 -15.659  0.00  0.00      AP1   
ATOM   4566  CA  LEU A 452      14.689  -1.845 -14.805  0.00  0.00      AP1   
ATOM   4567  HA  LEU A 452      15.094  -1.421 -13.898  0.00  0.00      AP1   
ATOM   4568  CB  LEU A 452      15.236  -1.180 -16.109  0.00  0.00      AP1   
ATOM   4569  HB1 LEU A 452      14.558  -1.599 -16.884  0.00  0.00      AP1   
ATOM   4570  HB2 LEU A 452      14.920  -0.120 -16.007  0.00  0.00      AP1   
ATOM   4571  CG  LEU A 452      16.730  -1.410 -16.531  0.00  0.00      AP1   
ATOM   4572  HG  LEU A 452      16.773  -2.489 -16.793  0.00  0.00      AP1   
ATOM   4573  CD1 LEU A 452      16.982  -0.646 -17.847  0.00  0.00      AP1   
ATOM   4574 HD11 LEU A 452      17.959  -0.944 -18.286  0.00  0.00      AP1   
ATOM   4575 HD12 LEU A 452      16.117  -0.818 -18.523  0.00  0.00      AP1   
ATOM   4576 HD13 LEU A 452      17.219   0.413 -17.607  0.00  0.00      AP1   
ATOM   4577  CD2 LEU A 452      17.768  -0.983 -15.469  0.00  0.00      AP1   
ATOM   4578 HD21 LEU A 452      17.792   0.068 -15.110  0.00  0.00      AP1   
ATOM   4579 HD22 LEU A 452      17.618  -1.490 -14.493  0.00  0.00      AP1   
ATOM   4580 HD23 LEU A 452      18.765  -1.290 -15.853  0.00  0.00      AP1   
ATOM   4581  C   LEU A 452      13.187  -1.645 -14.646  0.00  0.00      AP1   
ATOM   4582  O   LEU A 452      12.450  -1.897 -15.627  0.00  0.00      AP1   
ATOM   4583  N   TRP A 453      12.698  -1.332 -13.400  0.00  0.00      AP1   
ATOM   4584  HN  TRP A 453      13.363  -1.075 -12.702  0.00  0.00      AP1   
ATOM   4585  CA  TRP A 453      11.352  -1.334 -12.980  0.00  0.00      AP1   
ATOM   4586  HA  TRP A 453      10.736  -1.732 -13.772  0.00  0.00      AP1   
ATOM   4587  CB  TRP A 453      11.193  -2.210 -11.724  0.00  0.00      AP1   
ATOM   4588  HB1 TRP A 453      11.162  -3.244 -12.127  0.00  0.00      AP1   
ATOM   4589  HB2 TRP A 453      12.114  -2.120 -11.108  0.00  0.00      AP1   
ATOM   4590  CG  TRP A 453       9.967  -2.135 -10.942  0.00  0.00      AP1   
ATOM   4591  CD1 TRP A 453       8.762  -2.859 -11.176  0.00  0.00      AP1   
ATOM   4592  HD1 TRP A 453       8.725  -3.592 -11.968  0.00  0.00      AP1   
ATOM   4593  NE1 TRP A 453       7.863  -2.587 -10.175  0.00  0.00      AP1   
ATOM   4594  HE1 TRP A 453       7.042  -3.074  -9.972  0.00  0.00      AP1   
ATOM   4595  CE2 TRP A 453       8.442  -1.838  -9.160  0.00  0.00      AP1   
ATOM   4596  CD2 TRP A 453       9.767  -1.526  -9.662  0.00  0.00      AP1   
ATOM   4597  CE3 TRP A 453      10.547  -0.636  -8.957  0.00  0.00      AP1   
ATOM   4598  HE3 TRP A 453      11.543  -0.347  -9.258  0.00  0.00      AP1   
ATOM   4599  CZ3 TRP A 453      10.070  -0.035  -7.809  0.00  0.00      AP1   
ATOM   4600  HZ3 TRP A 453      10.700   0.687  -7.311  0.00  0.00      AP1   
ATOM   4601  CZ2 TRP A 453       7.906  -1.259  -8.016  0.00  0.00      AP1   
ATOM   4602  HZ2 TRP A 453       6.894  -1.420  -7.675  0.00  0.00      AP1   
ATOM   4603  CH2 TRP A 453       8.828  -0.373  -7.311  0.00  0.00      AP1   
ATOM   4604  HH2 TRP A 453       8.365   0.054  -6.434  0.00  0.00      AP1   
ATOM   4605  C   TRP A 453      10.958   0.052 -12.615  0.00  0.00      AP1   
ATOM   4606  O   TRP A 453      11.590   0.546 -11.648  0.00  0.00      AP1   
ATOM   4607  N   LYS A 454       9.987   0.779 -13.245  0.00  0.00      AP1   
ATOM   4608  HN  LYS A 454       9.567   0.495 -14.103  0.00  0.00      AP1   
ATOM   4609  CA  LYS A 454       9.716   2.161 -12.844  0.00  0.00      AP1   
ATOM   4610  HA  LYS A 454      10.362   2.543 -12.068  0.00  0.00      AP1   
ATOM   4611  CB  LYS A 454      10.228   3.010 -14.068  0.00  0.00      AP1   
ATOM   4612  HB1 LYS A 454      11.329   2.860 -14.079  0.00  0.00      AP1   
ATOM   4613  HB2 LYS A 454       9.822   2.466 -14.948  0.00  0.00      AP1   
ATOM   4614  CG  LYS A 454      10.012   4.505 -14.073  0.00  0.00      AP1   
ATOM   4615  HG1 LYS A 454      10.497   4.919 -14.982  0.00  0.00      AP1   
ATOM   4616  HG2 LYS A 454       8.954   4.844 -14.092  0.00  0.00      AP1   
ATOM   4617  CD  LYS A 454      10.736   5.281 -12.946  0.00  0.00      AP1   
ATOM   4618  HD1 LYS A 454      10.253   5.063 -11.970  0.00  0.00      AP1   
ATOM   4619  HD2 LYS A 454      11.825   5.059 -12.924  0.00  0.00      AP1   
ATOM   4620  CE  LYS A 454      10.705   6.743 -13.115  0.00  0.00      AP1   
ATOM   4621  HE1 LYS A 454      11.423   7.263 -12.445  0.00  0.00      AP1   
ATOM   4622  HE2 LYS A 454      10.889   7.174 -14.122  0.00  0.00      AP1   
ATOM   4623  NZ  LYS A 454       9.338   7.300 -12.776  0.00  0.00      AP1   
ATOM   4624  HZ1 LYS A 454       9.198   8.304 -13.007  0.00  0.00      AP1   
ATOM   4625  HZ2 LYS A 454       8.664   6.736 -13.333  0.00  0.00      AP1   
ATOM   4626  HZ3 LYS A 454       9.103   7.067 -11.790  0.00  0.00      AP1   
ATOM   4627  C   LYS A 454       8.191   2.495 -12.640  0.00  0.00      AP1   
ATOM   4628  O   LYS A 454       7.429   2.491 -13.603  0.00  0.00      AP1   
ATOM   4629  N   PRO A 455       7.810   2.815 -11.433  0.00  0.00      AP1   
ATOM   4630  CD  PRO A 455       8.496   2.284 -10.175  0.00  0.00      AP1   
ATOM   4631  HD1 PRO A 455       9.396   2.893  -9.942  0.00  0.00      AP1   
ATOM   4632  HD2 PRO A 455       8.785   1.221 -10.314  0.00  0.00      AP1   
ATOM   4633  CA  PRO A 455       6.589   3.478 -11.033  0.00  0.00      AP1   
ATOM   4634  HA  PRO A 455       5.782   2.775 -11.176  0.00  0.00      AP1   
ATOM   4635  CB  PRO A 455       6.797   3.807  -9.562  0.00  0.00      AP1   
ATOM   4636  HB1 PRO A 455       5.836   3.977  -9.031  0.00  0.00      AP1   
ATOM   4637  HB2 PRO A 455       7.446   4.702  -9.451  0.00  0.00      AP1   
ATOM   4638  CG  PRO A 455       7.559   2.550  -9.062  0.00  0.00      AP1   
ATOM   4639  HG1 PRO A 455       6.806   1.735  -8.996  0.00  0.00      AP1   
ATOM   4640  HG2 PRO A 455       7.981   2.679  -8.043  0.00  0.00      AP1   
ATOM   4641  C   PRO A 455       6.282   4.781 -11.769  0.00  0.00      AP1   
ATOM   4642  O   PRO A 455       7.152   5.634 -11.939  0.00  0.00      AP1   
ATOM   4643  N   ARG A 456       4.950   5.005 -12.086  0.00  0.00      AP1   
ATOM   4644  HN  ARG A 456       4.388   4.181 -12.111  0.00  0.00      AP1   
ATOM   4645  CA  ARG A 456       4.309   6.218 -12.424  0.00  0.00      AP1   
ATOM   4646  HA  ARG A 456       5.026   6.730 -13.049  0.00  0.00      AP1   
ATOM   4647  CB  ARG A 456       2.944   5.957 -13.079  0.00  0.00      AP1   
ATOM   4648  HB1 ARG A 456       3.164   5.390 -14.008  0.00  0.00      AP1   
ATOM   4649  HB2 ARG A 456       2.363   5.215 -12.491  0.00  0.00      AP1   
ATOM   4650  CG  ARG A 456       2.062   7.271 -13.181  0.00  0.00      AP1   
ATOM   4651  HG1 ARG A 456       1.765   7.589 -12.159  0.00  0.00      AP1   
ATOM   4652  HG2 ARG A 456       2.669   8.075 -13.651  0.00  0.00      AP1   
ATOM   4653  CD  ARG A 456       0.844   7.094 -14.159  0.00  0.00      AP1   
ATOM   4654  HD1 ARG A 456       1.355   6.680 -15.054  0.00  0.00      AP1   
ATOM   4655  HD2 ARG A 456       0.118   6.507 -13.557  0.00  0.00      AP1   
ATOM   4656  NE  ARG A 456       0.267   8.471 -14.372  0.00  0.00      AP1   
ATOM   4657  HE  ARG A 456       0.970   9.158 -14.188  0.00  0.00      AP1   
ATOM   4658  CZ  ARG A 456      -0.627   8.657 -15.266  0.00  0.00      AP1   
ATOM   4659  NH1 ARG A 456      -1.422   7.754 -15.725  0.00  0.00      AP1   
ATOM   4660 HH11 ARG A 456      -2.185   7.970 -16.334  0.00  0.00      AP1   
ATOM   4661 HH12 ARG A 456      -1.452   6.832 -15.338  0.00  0.00      AP1   
ATOM   4662  NH2 ARG A 456      -0.791   9.895 -15.551  0.00  0.00      AP1   
ATOM   4663 HH21 ARG A 456      -1.666  10.118 -15.979  0.00  0.00      AP1   
ATOM   4664 HH22 ARG A 456      -0.361  10.558 -14.938  0.00  0.00      AP1   
ATOM   4665  C   ARG A 456       4.263   7.176 -11.190  0.00  0.00      AP1   
ATOM   4666  O   ARG A 456       4.517   8.386 -11.288  0.00  0.00      AP1   
ATOM   4667  N   ASP A 457       3.960   6.696 -10.000  0.00  0.00      AP1   
ATOM   4668  HN  ASP A 457       3.545   5.790  -9.978  0.00  0.00      AP1   
ATOM   4669  CA  ASP A 457       4.134   7.470  -8.803  0.00  0.00      AP1   
ATOM   4670  HA  ASP A 457       3.914   8.518  -8.936  0.00  0.00      AP1   
ATOM   4671  CB  ASP A 457       3.053   7.090  -7.744  0.00  0.00      AP1   
ATOM   4672  HB1 ASP A 457       2.880   5.993  -7.788  0.00  0.00      AP1   
ATOM   4673  HB2 ASP A 457       3.321   7.363  -6.701  0.00  0.00      AP1   
ATOM   4674  CG  ASP A 457       1.718   7.758  -7.971  0.00  0.00      AP1   
ATOM   4675  OD1 ASP A 457       1.648   8.899  -8.473  0.00  0.00      AP1   
ATOM   4676  OD2 ASP A 457       0.743   7.231  -7.315  0.00  0.00      AP1   
ATOM   4677  C   ASP A 457       5.497   7.273  -8.249  0.00  0.00      AP1   
ATOM   4678  O   ASP A 457       6.490   7.290  -8.955  0.00  0.00      AP1   
ATOM   4679  N   VAL A 458       5.650   7.031  -6.903  0.00  0.00      AP1   
ATOM   4680  HN  VAL A 458       4.819   7.091  -6.355  0.00  0.00      AP1   
ATOM   4681  CA  VAL A 458       6.878   6.575  -6.192  0.00  0.00      AP1   
ATOM   4682  HA  VAL A 458       7.689   6.623  -6.904  0.00  0.00      AP1   
ATOM   4683  CB  VAL A 458       7.302   7.414  -5.071  0.00  0.00      AP1   
ATOM   4684  HB  VAL A 458       8.264   6.975  -4.729  0.00  0.00      AP1   
ATOM   4685  CG1 VAL A 458       7.602   8.833  -5.644  0.00  0.00      AP1   
ATOM   4686 HG11 VAL A 458       7.625   9.592  -4.832  0.00  0.00      AP1   
ATOM   4687 HG12 VAL A 458       8.572   8.938  -6.175  0.00  0.00      AP1   
ATOM   4688 HG13 VAL A 458       6.828   9.052  -6.410  0.00  0.00      AP1   
ATOM   4689  CG2 VAL A 458       6.252   7.383  -3.963  0.00  0.00      AP1   
ATOM   4690 HG21 VAL A 458       6.179   6.336  -3.600  0.00  0.00      AP1   
ATOM   4691 HG22 VAL A 458       6.581   8.061  -3.147  0.00  0.00      AP1   
ATOM   4692 HG23 VAL A 458       5.306   7.778  -4.390  0.00  0.00      AP1   
ATOM   4693  C   VAL A 458       6.785   5.062  -5.837  0.00  0.00      AP1   
ATOM   4694  O   VAL A 458       7.786   4.473  -5.436  0.00  0.00      AP1   
ATOM   4695  N   VAL A 459       5.581   4.461  -6.038  0.00  0.00      AP1   
ATOM   4696  HN  VAL A 459       4.756   4.976  -6.256  0.00  0.00      AP1   
ATOM   4697  CA  VAL A 459       5.240   3.039  -5.936  0.00  0.00      AP1   
ATOM   4698  HA  VAL A 459       6.190   2.525  -5.902  0.00  0.00      AP1   
ATOM   4699  CB  VAL A 459       4.433   2.778  -4.632  0.00  0.00      AP1   
ATOM   4700  HB  VAL A 459       4.205   1.699  -4.773  0.00  0.00      AP1   
ATOM   4701  CG1 VAL A 459       5.307   2.969  -3.417  0.00  0.00      AP1   
ATOM   4702 HG11 VAL A 459       5.591   4.035  -3.287  0.00  0.00      AP1   
ATOM   4703 HG12 VAL A 459       4.802   2.606  -2.497  0.00  0.00      AP1   
ATOM   4704 HG13 VAL A 459       6.241   2.370  -3.478  0.00  0.00      AP1   
ATOM   4705  CG2 VAL A 459       3.082   3.465  -4.615  0.00  0.00      AP1   
ATOM   4706 HG21 VAL A 459       2.534   3.114  -3.714  0.00  0.00      AP1   
ATOM   4707 HG22 VAL A 459       3.172   4.569  -4.534  0.00  0.00      AP1   
ATOM   4708 HG23 VAL A 459       2.470   3.147  -5.486  0.00  0.00      AP1   
ATOM   4709  C   VAL A 459       4.436   2.629  -7.161  0.00  0.00      AP1   
ATOM   4710  O   VAL A 459       3.797   3.425  -7.813  0.00  0.00      AP1   
ATOM   4711  N   GLY A 460       4.661   1.355  -7.510  0.00  0.00      AP1   
ATOM   4712  HN  GLY A 460       5.182   0.739  -6.925  0.00  0.00      AP1   
ATOM   4713  CA  GLY A 460       4.236   0.716  -8.758  0.00  0.00      AP1   
ATOM   4714  HA1 GLY A 460       5.145   0.211  -9.050  0.00  0.00      AP1   
ATOM   4715  HA2 GLY A 460       3.926   1.494  -9.440  0.00  0.00      AP1   
ATOM   4716  C   GLY A 460       3.149  -0.361  -8.483  0.00  0.00      AP1   
ATOM   4717  O   GLY A 460       2.803  -0.747  -7.336  0.00  0.00      AP1   
ATOM   4718  N   GLY A 461       2.508  -0.805  -9.589  0.00  0.00      AP1   
ATOM   4719  HN  GLY A 461       2.574  -0.310 -10.452  0.00  0.00      AP1   
ATOM   4720  CA  GLY A 461       1.504  -1.838  -9.633  0.00  0.00      AP1   
ATOM   4721  HA1 GLY A 461       0.610  -1.404 -10.055  0.00  0.00      AP1   
ATOM   4722  HA2 GLY A 461       1.277  -2.169  -8.630  0.00  0.00      AP1   
ATOM   4723  C   GLY A 461       1.967  -2.937 -10.390  0.00  0.00      AP1   
ATOM   4724  O   GLY A 461       1.263  -3.926 -10.520  0.00  0.00      AP1   
ATOM   4725  N   ASP A 462       3.142  -2.698 -11.037  0.00  0.00      AP1   
ATOM   4726  HN  ASP A 462       3.496  -1.775 -10.908  0.00  0.00      AP1   
ATOM   4727  CA  ASP A 462       3.786  -3.739 -11.800  0.00  0.00      AP1   
ATOM   4728  HA  ASP A 462       3.049  -4.413 -12.211  0.00  0.00      AP1   
ATOM   4729  CB  ASP A 462       4.774  -3.332 -12.991  0.00  0.00      AP1   
ATOM   4730  HB1 ASP A 462       5.495  -2.623 -12.533  0.00  0.00      AP1   
ATOM   4731  HB2 ASP A 462       5.301  -4.280 -13.232  0.00  0.00      AP1   
ATOM   4732  CG  ASP A 462       4.348  -2.788 -14.322  0.00  0.00      AP1   
ATOM   4733  OD1 ASP A 462       3.130  -2.852 -14.715  0.00  0.00      AP1   
ATOM   4734  OD2 ASP A 462       5.299  -2.365 -15.068  0.00  0.00      AP1   
ATOM   4735  C   ASP A 462       4.659  -4.531 -10.710  0.00  0.00      AP1   
ATOM   4736  O   ASP A 462       5.287  -4.060  -9.842  0.00  0.00      AP1   
ATOM   4737  N   PHE A 463       4.669  -5.822 -10.938  0.00  0.00      AP1   
ATOM   4738  HN  PHE A 463       4.267  -6.113 -11.803  0.00  0.00      AP1   
ATOM   4739  CA  PHE A 463       5.110  -6.928 -10.141  0.00  0.00      AP1   
ATOM   4740  HA  PHE A 463       5.716  -6.454  -9.383  0.00  0.00      AP1   
ATOM   4741  CB  PHE A 463       3.855  -7.591  -9.498  0.00  0.00      AP1   
ATOM   4742  HB1 PHE A 463       3.126  -6.850  -9.105  0.00  0.00      AP1   
ATOM   4743  HB2 PHE A 463       3.384  -8.108 -10.360  0.00  0.00      AP1   
ATOM   4744  CG  PHE A 463       4.149  -8.526  -8.376  0.00  0.00      AP1   
ATOM   4745  CD1 PHE A 463       3.809  -9.868  -8.579  0.00  0.00      AP1   
ATOM   4746  HD1 PHE A 463       3.280 -10.192  -9.463  0.00  0.00      AP1   
ATOM   4747  CE1 PHE A 463       4.138 -10.887  -7.634  0.00  0.00      AP1   
ATOM   4748  HE1 PHE A 463       3.922 -11.912  -7.898  0.00  0.00      AP1   
ATOM   4749  CZ  PHE A 463       4.939 -10.542  -6.523  0.00  0.00      AP1   
ATOM   4750  HZ  PHE A 463       5.106 -11.340  -5.816  0.00  0.00      AP1   
ATOM   4751  CD2 PHE A 463       4.919  -8.205  -7.230  0.00  0.00      AP1   
ATOM   4752  HD2 PHE A 463       5.110  -7.164  -7.015  0.00  0.00      AP1   
ATOM   4753  CE2 PHE A 463       5.245  -9.185  -6.291  0.00  0.00      AP1   
ATOM   4754  HE2 PHE A 463       5.834  -8.936  -5.421  0.00  0.00      AP1   
ATOM   4755  C   PHE A 463       6.048  -7.862 -10.948  0.00  0.00      AP1   
ATOM   4756  O   PHE A 463       5.861  -7.943 -12.187  0.00  0.00      AP1   
ATOM   4757  N   TYR A 464       6.927  -8.623 -10.273  0.00  0.00      AP1   
ATOM   4758  HN  TYR A 464       7.100  -8.651  -9.292  0.00  0.00      AP1   
ATOM   4759  CA  TYR A 464       7.765  -9.534 -11.041  0.00  0.00      AP1   
ATOM   4760  HA  TYR A 464       7.173 -10.061 -11.775  0.00  0.00      AP1   
ATOM   4761  CB  TYR A 464       8.982  -8.818 -11.752  0.00  0.00      AP1   
ATOM   4762  HB1 TYR A 464       9.477  -9.620 -12.341  0.00  0.00      AP1   
ATOM   4763  HB2 TYR A 464       8.480  -8.124 -12.459  0.00  0.00      AP1   
ATOM   4764  CG  TYR A 464       9.922  -8.039 -10.906  0.00  0.00      AP1   
ATOM   4765  CD1 TYR A 464       9.708  -6.672 -10.812  0.00  0.00      AP1   
ATOM   4766  HD1 TYR A 464       8.834  -6.235 -11.272  0.00  0.00      AP1   
ATOM   4767  CE1 TYR A 464      10.643  -5.828 -10.248  0.00  0.00      AP1   
ATOM   4768  HE1 TYR A 464      10.725  -4.752 -10.193  0.00  0.00      AP1   
ATOM   4769  CZ  TYR A 464      11.816  -6.445  -9.713  0.00  0.00      AP1   
ATOM   4770  OH  TYR A 464      12.762  -5.574  -9.169  0.00  0.00      AP1   
ATOM   4771  HH  TYR A 464      13.596  -6.003  -8.964  0.00  0.00      AP1   
ATOM   4772  CD2 TYR A 464      11.095  -8.661 -10.353  0.00  0.00      AP1   
ATOM   4773  HD2 TYR A 464      11.133  -9.734 -10.468  0.00  0.00      AP1   
ATOM   4774  CE2 TYR A 464      12.087  -7.778  -9.807  0.00  0.00      AP1   
ATOM   4775  HE2 TYR A 464      12.935  -8.193  -9.283  0.00  0.00      AP1   
ATOM   4776  C   TYR A 464       8.378 -10.535 -10.060  0.00  0.00      AP1   
ATOM   4777  O   TYR A 464       8.295 -10.336  -8.840  0.00  0.00      AP1   
ATOM   4778  N   VAL A 465       8.759 -11.754 -10.580  0.00  0.00      AP1   
ATOM   4779  HN  VAL A 465       8.707 -11.915 -11.562  0.00  0.00      AP1   
ATOM   4780  CA  VAL A 465       8.947 -12.876  -9.653  0.00  0.00      AP1   
ATOM   4781  HA  VAL A 465       9.146 -12.469  -8.672  0.00  0.00      AP1   
ATOM   4782  CB  VAL A 465       7.819 -13.938  -9.613  0.00  0.00      AP1   
ATOM   4783  HB  VAL A 465       8.056 -14.604  -8.756  0.00  0.00      AP1   
ATOM   4784  CG1 VAL A 465       6.484 -13.271  -9.267  0.00  0.00      AP1   
ATOM   4785 HG11 VAL A 465       5.695 -14.044  -9.144  0.00  0.00      AP1   
ATOM   4786 HG12 VAL A 465       6.606 -12.606  -8.385  0.00  0.00      AP1   
ATOM   4787 HG13 VAL A 465       6.204 -12.530 -10.046  0.00  0.00      AP1   
ATOM   4788  CG2 VAL A 465       7.629 -14.801 -10.870  0.00  0.00      AP1   
ATOM   4789 HG21 VAL A 465       7.700 -14.189 -11.794  0.00  0.00      AP1   
ATOM   4790 HG22 VAL A 465       8.401 -15.598 -10.915  0.00  0.00      AP1   
ATOM   4791 HG23 VAL A 465       6.637 -15.302 -10.904  0.00  0.00      AP1   
ATOM   4792  C   VAL A 465      10.198 -13.643 -10.051  0.00  0.00      AP1   
ATOM   4793  O   VAL A 465      10.636 -13.659 -11.181  0.00  0.00      AP1   
ATOM   4794  N   TYR A 466      10.891 -14.204  -9.066  0.00  0.00      AP1   
ATOM   4795  HN  TYR A 466      10.533 -14.230  -8.136  0.00  0.00      AP1   
ATOM   4796  CA  TYR A 466      11.974 -15.072  -9.284  0.00  0.00      AP1   
ATOM   4797  HA  TYR A 466      11.813 -15.584 -10.222  0.00  0.00      AP1   
ATOM   4798  CB  TYR A 466      13.264 -14.144  -9.415  0.00  0.00      AP1   
ATOM   4799  HB1 TYR A 466      13.246 -13.515 -10.330  0.00  0.00      AP1   
ATOM   4800  HB2 TYR A 466      13.395 -13.524  -8.502  0.00  0.00      AP1   
ATOM   4801  CG  TYR A 466      14.492 -14.926  -9.638  0.00  0.00      AP1   
ATOM   4802  CD1 TYR A 466      14.827 -15.600 -10.755  0.00  0.00      AP1   
ATOM   4803  HD1 TYR A 466      14.222 -15.594 -11.650  0.00  0.00      AP1   
ATOM   4804  CE1 TYR A 466      16.016 -16.341 -10.851  0.00  0.00      AP1   
ATOM   4805  HE1 TYR A 466      16.305 -16.745 -11.810  0.00  0.00      AP1   
ATOM   4806  CZ  TYR A 466      16.873 -16.508  -9.766  0.00  0.00      AP1   
ATOM   4807  OH  TYR A 466      18.032 -17.432  -9.799  0.00  0.00      AP1   
ATOM   4808  HH  TYR A 466      18.177 -17.700  -8.888  0.00  0.00      AP1   
ATOM   4809  CD2 TYR A 466      15.488 -14.907  -8.607  0.00  0.00      AP1   
ATOM   4810  HD2 TYR A 466      15.346 -14.209  -7.796  0.00  0.00      AP1   
ATOM   4811  CE2 TYR A 466      16.640 -15.801  -8.634  0.00  0.00      AP1   
ATOM   4812  HE2 TYR A 466      17.233 -15.958  -7.745  0.00  0.00      AP1   
ATOM   4813  C   TYR A 466      12.071 -16.021  -8.125  0.00  0.00      AP1   
ATOM   4814  O   TYR A 466      12.444 -15.644  -7.009  0.00  0.00      AP1   
ATOM   4815  N   ARG A 467      11.620 -17.264  -8.374  0.00  0.00      AP1   
ATOM   4816  HN  ARG A 467      11.519 -17.621  -9.299  0.00  0.00      AP1   
ATOM   4817  CA  ARG A 467      11.600 -18.352  -7.360  0.00  0.00      AP1   
ATOM   4818  HA  ARG A 467      11.978 -18.051  -6.394  0.00  0.00      AP1   
ATOM   4819  CB  ARG A 467      10.140 -18.949  -7.196  0.00  0.00      AP1   
ATOM   4820  HB1 ARG A 467       9.827 -19.597  -8.043  0.00  0.00      AP1   
ATOM   4821  HB2 ARG A 467      10.127 -19.701  -6.379  0.00  0.00      AP1   
ATOM   4822  CG  ARG A 467       9.009 -17.894  -7.031  0.00  0.00      AP1   
ATOM   4823  HG1 ARG A 467       8.905 -17.364  -8.002  0.00  0.00      AP1   
ATOM   4824  HG2 ARG A 467       8.075 -18.486  -6.927  0.00  0.00      AP1   
ATOM   4825  CD  ARG A 467       9.254 -17.245  -5.657  0.00  0.00      AP1   
ATOM   4826  HD1 ARG A 467       9.642 -17.991  -4.931  0.00  0.00      AP1   
ATOM   4827  HD2 ARG A 467      10.140 -16.575  -5.683  0.00  0.00      AP1   
ATOM   4828  NE  ARG A 467       7.993 -16.475  -5.237  0.00  0.00      AP1   
ATOM   4829  HE  ARG A 467       7.923 -15.529  -5.554  0.00  0.00      AP1   
ATOM   4830  CZ  ARG A 467       7.022 -17.025  -4.459  0.00  0.00      AP1   
ATOM   4831  NH1 ARG A 467       6.915 -18.270  -3.998  0.00  0.00      AP1   
ATOM   4832 HH11 ARG A 467       6.286 -18.445  -3.240  0.00  0.00      AP1   
ATOM   4833 HH12 ARG A 467       7.693 -18.895  -4.060  0.00  0.00      AP1   
ATOM   4834  NH2 ARG A 467       6.032 -16.226  -4.031  0.00  0.00      AP1   
ATOM   4835 HH21 ARG A 467       5.562 -16.619  -3.241  0.00  0.00      AP1   
ATOM   4836 HH22 ARG A 467       6.330 -15.271  -4.026  0.00  0.00      AP1   
ATOM   4837  C   ARG A 467      12.414 -19.484  -7.882  0.00  0.00      AP1   
ATOM   4838  O   ARG A 467      12.044 -19.989  -8.890  0.00  0.00      AP1   
ATOM   4839  N   GLU A 468      13.481 -19.829  -7.104  0.00  0.00      AP1   
ATOM   4840  HN  GLU A 468      13.782 -19.226  -6.370  0.00  0.00      AP1   
ATOM   4841  CA  GLU A 468      14.311 -20.978  -7.411  0.00  0.00      AP1   
ATOM   4842  HA  GLU A 468      14.377 -21.268  -8.449  0.00  0.00      AP1   
ATOM   4843  CB  GLU A 468      15.817 -20.633  -7.007  0.00  0.00      AP1   
ATOM   4844  HB1 GLU A 468      15.831 -20.396  -5.921  0.00  0.00      AP1   
ATOM   4845  HB2 GLU A 468      16.360 -21.602  -7.029  0.00  0.00      AP1   
ATOM   4846  CG  GLU A 468      16.445 -19.519  -7.885  0.00  0.00      AP1   
ATOM   4847  HG1 GLU A 468      16.342 -19.907  -8.921  0.00  0.00      AP1   
ATOM   4848  HG2 GLU A 468      16.041 -18.499  -7.709  0.00  0.00      AP1   
ATOM   4849  CD  GLU A 468      17.894 -19.558  -7.580  0.00  0.00      AP1   
ATOM   4850  OE1 GLU A 468      18.601 -20.604  -7.687  0.00  0.00      AP1   
ATOM   4851  OE2 GLU A 468      18.390 -18.447  -7.147  0.00  0.00      AP1   
ATOM   4852  C   GLU A 468      13.857 -22.275  -6.692  0.00  0.00      AP1   
ATOM   4853  O   GLU A 468      13.429 -22.346  -5.554  0.00  0.00      AP1   
ATOM   4854  N   GLN A 469      13.988 -23.421  -7.394  0.00  0.00      AP1   
ATOM   4855  HN  GLN A 469      14.045 -23.516  -8.385  0.00  0.00      AP1   
ATOM   4856  CA  GLN A 469      13.935 -24.746  -6.762  0.00  0.00      AP1   
ATOM   4857  HA  GLN A 469      13.537 -24.674  -5.761  0.00  0.00      AP1   
ATOM   4858  CB  GLN A 469      12.926 -25.612  -7.543  0.00  0.00      AP1   
ATOM   4859  HB1 GLN A 469      13.106 -25.413  -8.621  0.00  0.00      AP1   
ATOM   4860  HB2 GLN A 469      13.107 -26.700  -7.413  0.00  0.00      AP1   
ATOM   4861  CG  GLN A 469      11.370 -25.326  -7.352  0.00  0.00      AP1   
ATOM   4862  HG1 GLN A 469      10.998 -24.379  -7.798  0.00  0.00      AP1   
ATOM   4863  HG2 GLN A 469      10.771 -26.207  -7.666  0.00  0.00      AP1   
ATOM   4864  CD  GLN A 469      11.005 -25.214  -5.851  0.00  0.00      AP1   
ATOM   4865  OE1 GLN A 469      10.480 -24.174  -5.461  0.00  0.00      AP1   
ATOM   4866  NE2 GLN A 469      11.188 -26.301  -5.002  0.00  0.00      AP1   
ATOM   4867 HE21 GLN A 469      10.784 -26.197  -4.093  0.00  0.00      AP1   
ATOM   4868 HE22 GLN A 469      11.586 -27.177  -5.275  0.00  0.00      AP1   
ATOM   4869  C   GLN A 469      15.308 -25.359  -6.895  0.00  0.00      AP1   
ATOM   4870  O   GLN A 469      16.226 -24.706  -7.258  0.00  0.00      AP1   
ATOM   4871  N   ALA A 470      15.422 -26.682  -6.700  0.00  0.00      AP1   
ATOM   4872  HN  ALA A 470      14.634 -27.256  -6.489  0.00  0.00      AP1   
ATOM   4873  CA  ALA A 470      16.758 -27.306  -6.844  0.00  0.00      AP1   
ATOM   4874  HA  ALA A 470      17.469 -26.751  -6.250  0.00  0.00      AP1   
ATOM   4875  CB  ALA A 470      16.723 -28.720  -6.285  0.00  0.00      AP1   
ATOM   4876  HB1 ALA A 470      16.003 -29.326  -6.874  0.00  0.00      AP1   
ATOM   4877  HB2 ALA A 470      17.695 -29.239  -6.433  0.00  0.00      AP1   
ATOM   4878  HB3 ALA A 470      16.401 -28.664  -5.224  0.00  0.00      AP1   
ATOM   4879  C   ALA A 470      17.229 -27.414  -8.267  0.00  0.00      AP1   
ATOM   4880  O   ALA A 470      18.386 -27.484  -8.578  0.00  0.00      AP1   
ATOM   4881  N   ASP A 471      16.305 -27.573  -9.272  0.00  0.00      AP1   
ATOM   4882  HN  ASP A 471      15.336 -27.443  -9.082  0.00  0.00      AP1   
ATOM   4883  CA  ASP A 471      16.587 -27.662 -10.679  0.00  0.00      AP1   
ATOM   4884  HA  ASP A 471      17.642 -27.853 -10.807  0.00  0.00      AP1   
ATOM   4885  CB  ASP A 471      15.615 -28.729 -11.380  0.00  0.00      AP1   
ATOM   4886  HB1 ASP A 471      15.728 -28.657 -12.483  0.00  0.00      AP1   
ATOM   4887  HB2 ASP A 471      15.987 -29.748 -11.140  0.00  0.00      AP1   
ATOM   4888  CG  ASP A 471      14.140 -28.717 -10.936  0.00  0.00      AP1   
ATOM   4889  OD1 ASP A 471      13.812 -27.865 -10.137  0.00  0.00      AP1   
ATOM   4890  OD2 ASP A 471      13.340 -29.514 -11.524  0.00  0.00      AP1   
ATOM   4891  C   ASP A 471      16.448 -26.297 -11.340  0.00  0.00      AP1   
ATOM   4892  O   ASP A 471      17.394 -25.493 -11.543  0.00  0.00      AP1   
ATOM   4893  N   GLY A 472      15.214 -25.907 -11.744  0.00  0.00      AP1   
ATOM   4894  HN  GLY A 472      14.455 -26.410 -11.338  0.00  0.00      AP1   
ATOM   4895  CA  GLY A 472      14.979 -24.706 -12.497  0.00  0.00      AP1   
ATOM   4896  HA1 GLY A 472      14.116 -25.010 -13.071  0.00  0.00      AP1   
ATOM   4897  HA2 GLY A 472      15.856 -24.478 -13.085  0.00  0.00      AP1   
ATOM   4898  C   GLY A 472      14.738 -23.463 -11.640  0.00  0.00      AP1   
ATOM   4899  O   GLY A 472      14.986 -23.350 -10.406  0.00  0.00      AP1   
ATOM   4900  N   TYR A 473      14.136 -22.443 -12.215  0.00  0.00      AP1   
ATOM   4901  HN  TYR A 473      14.171 -22.499 -13.210  0.00  0.00      AP1   
ATOM   4902  CA  TYR A 473      13.455 -21.347 -11.523  0.00  0.00      AP1   
ATOM   4903  HA  TYR A 473      13.068 -21.733 -10.592  0.00  0.00      AP1   
ATOM   4904  CB  TYR A 473      14.400 -20.128 -11.160  0.00  0.00      AP1   
ATOM   4905  HB1 TYR A 473      13.827 -19.301 -10.688  0.00  0.00      AP1   
ATOM   4906  HB2 TYR A 473      15.118 -20.372 -10.349  0.00  0.00      AP1   
ATOM   4907  CG  TYR A 473      15.134 -19.624 -12.343  0.00  0.00      AP1   
ATOM   4908  CD1 TYR A 473      16.480 -19.940 -12.637  0.00  0.00      AP1   
ATOM   4909  HD1 TYR A 473      17.011 -20.575 -11.942  0.00  0.00      AP1   
ATOM   4910  CE1 TYR A 473      17.190 -19.294 -13.651  0.00  0.00      AP1   
ATOM   4911  HE1 TYR A 473      18.250 -19.496 -13.656  0.00  0.00      AP1   
ATOM   4912  CZ  TYR A 473      16.551 -18.341 -14.537  0.00  0.00      AP1   
ATOM   4913  OH  TYR A 473      17.376 -17.641 -15.408  0.00  0.00      AP1   
ATOM   4914  HH  TYR A 473      18.276 -17.952 -15.285  0.00  0.00      AP1   
ATOM   4915  CD2 TYR A 473      14.602 -18.570 -13.154  0.00  0.00      AP1   
ATOM   4916  HD2 TYR A 473      13.603 -18.214 -12.948  0.00  0.00      AP1   
ATOM   4917  CE2 TYR A 473      15.254 -18.079 -14.210  0.00  0.00      AP1   
ATOM   4918  HE2 TYR A 473      14.662 -17.398 -14.802  0.00  0.00      AP1   
ATOM   4919  C   TYR A 473      12.349 -20.825 -12.369  0.00  0.00      AP1   
ATOM   4920  O   TYR A 473      12.440 -20.901 -13.570  0.00  0.00      AP1   
ATOM   4921  N   LEU A 474      11.393 -20.234 -11.662  0.00  0.00      AP1   
ATOM   4922  HN  LEU A 474      11.476 -20.278 -10.670  0.00  0.00      AP1   
ATOM   4923  CA  LEU A 474      10.318 -19.458 -12.223  0.00  0.00      AP1   
ATOM   4924  HA  LEU A 474       9.904 -19.851 -13.140  0.00  0.00      AP1   
ATOM   4925  CB  LEU A 474       9.134 -19.547 -11.210  0.00  0.00      AP1   
ATOM   4926  HB1 LEU A 474       8.983 -20.567 -10.796  0.00  0.00      AP1   
ATOM   4927  HB2 LEU A 474       9.483 -18.990 -10.314  0.00  0.00      AP1   
ATOM   4928  CG  LEU A 474       7.781 -18.932 -11.621  0.00  0.00      AP1   
ATOM   4929  HG  LEU A 474       7.864 -17.937 -12.108  0.00  0.00      AP1   
ATOM   4930  CD1 LEU A 474       7.125 -19.855 -12.618  0.00  0.00      AP1   
ATOM   4931 HD11 LEU A 474       6.818 -20.834 -12.190  0.00  0.00      AP1   
ATOM   4932 HD12 LEU A 474       6.166 -19.483 -13.036  0.00  0.00      AP1   
ATOM   4933 HD13 LEU A 474       7.844 -20.086 -13.433  0.00  0.00      AP1   
ATOM   4934  CD2 LEU A 474       6.898 -18.743 -10.362  0.00  0.00      AP1   
ATOM   4935 HD21 LEU A 474       7.418 -18.036  -9.681  0.00  0.00      AP1   
ATOM   4936 HD22 LEU A 474       5.961 -18.186 -10.574  0.00  0.00      AP1   
ATOM   4937 HD23 LEU A 474       6.749 -19.745  -9.905  0.00  0.00      AP1   
ATOM   4938  C   LEU A 474      10.774 -18.028 -12.281  0.00  0.00      AP1   
ATOM   4939  O   LEU A 474      11.482 -17.468 -11.424  0.00  0.00      AP1   
ATOM   4940  N   ILE A 475      10.477 -17.331 -13.405  0.00  0.00      AP1   
ATOM   4941  HN  ILE A 475       9.935 -17.814 -14.088  0.00  0.00      AP1   
ATOM   4942  CA  ILE A 475      10.634 -15.923 -13.523  0.00  0.00      AP1   
ATOM   4943  HA  ILE A 475      10.671 -15.495 -12.532  0.00  0.00      AP1   
ATOM   4944  CB  ILE A 475      12.008 -15.476 -14.149  0.00  0.00      AP1   
ATOM   4945  HB  ILE A 475      12.734 -16.007 -13.497  0.00  0.00      AP1   
ATOM   4946  CG2 ILE A 475      12.129 -16.048 -15.603  0.00  0.00      AP1   
ATOM   4947 HG21 ILE A 475      11.354 -15.727 -16.332  0.00  0.00      AP1   
ATOM   4948 HG22 ILE A 475      13.059 -15.803 -16.158  0.00  0.00      AP1   
ATOM   4949 HG23 ILE A 475      11.965 -17.143 -15.517  0.00  0.00      AP1   
ATOM   4950  CG1 ILE A 475      12.280 -14.026 -14.026  0.00  0.00      AP1   
ATOM   4951 HG11 ILE A 475      11.717 -13.539 -14.852  0.00  0.00      AP1   
ATOM   4952 HG12 ILE A 475      11.831 -13.574 -13.116  0.00  0.00      AP1   
ATOM   4953  CD1 ILE A 475      13.768 -13.637 -14.085  0.00  0.00      AP1   
ATOM   4954  HD1 ILE A 475      13.958 -12.592 -13.759  0.00  0.00      AP1   
ATOM   4955  HD2 ILE A 475      14.262 -14.302 -13.343  0.00  0.00      AP1   
ATOM   4956  HD3 ILE A 475      14.220 -13.743 -15.094  0.00  0.00      AP1   
ATOM   4957  C   ILE A 475       9.485 -15.360 -14.231  0.00  0.00      AP1   
ATOM   4958  O   ILE A 475       8.710 -16.132 -14.818  0.00  0.00      AP1   
ATOM   4959  N   GLY A 476       9.223 -13.986 -14.227  0.00  0.00      AP1   
ATOM   4960  HN  GLY A 476       9.755 -13.396 -13.625  0.00  0.00      AP1   
ATOM   4961  CA  GLY A 476       8.138 -13.470 -14.995  0.00  0.00      AP1   
ATOM   4962  HA1 GLY A 476       7.242 -14.057 -14.856  0.00  0.00      AP1   
ATOM   4963  HA2 GLY A 476       8.579 -13.489 -15.981  0.00  0.00      AP1   
ATOM   4964  C   GLY A 476       7.836 -12.035 -14.636  0.00  0.00      AP1   
ATOM   4965  O   GLY A 476       8.236 -11.493 -13.587  0.00  0.00      AP1   
ATOM   4966  N   VAL A 477       7.132 -11.298 -15.519  0.00  0.00      AP1   
ATOM   4967  HN  VAL A 477       6.723 -11.682 -16.342  0.00  0.00      AP1   
ATOM   4968  CA  VAL A 477       6.725  -9.876 -15.227  0.00  0.00      AP1   
ATOM   4969  HA  VAL A 477       6.867  -9.624 -14.186  0.00  0.00      AP1   
ATOM   4970  CB  VAL A 477       7.313  -8.820 -16.068  0.00  0.00      AP1   
ATOM   4971  HB  VAL A 477       7.065  -7.763 -15.829  0.00  0.00      AP1   
ATOM   4972  CG1 VAL A 477       8.900  -8.915 -15.778  0.00  0.00      AP1   
ATOM   4973 HG11 VAL A 477       9.329  -7.909 -15.974  0.00  0.00      AP1   
ATOM   4974 HG12 VAL A 477       9.185  -9.296 -14.774  0.00  0.00      AP1   
ATOM   4975 HG13 VAL A 477       9.420  -9.687 -16.384  0.00  0.00      AP1   
ATOM   4976  CG2 VAL A 477       7.205  -9.061 -17.561  0.00  0.00      AP1   
ATOM   4977 HG21 VAL A 477       7.683 -10.018 -17.860  0.00  0.00      AP1   
ATOM   4978 HG22 VAL A 477       6.220  -9.006 -18.071  0.00  0.00      AP1   
ATOM   4979 HG23 VAL A 477       7.689  -8.245 -18.140  0.00  0.00      AP1   
ATOM   4980  C   VAL A 477       5.162  -9.754 -15.343  0.00  0.00      AP1   
ATOM   4981  O   VAL A 477       4.452 -10.519 -16.069  0.00  0.00      AP1   
ATOM   4982  N   VAL A 478       4.460  -8.910 -14.482  0.00  0.00      AP1   
ATOM   4983  HN  VAL A 478       4.898  -8.317 -13.811  0.00  0.00      AP1   
ATOM   4984  CA  VAL A 478       3.003  -8.853 -14.290  0.00  0.00      AP1   
ATOM   4985  HA  VAL A 478       2.600  -9.179 -15.237  0.00  0.00      AP1   
ATOM   4986  CB  VAL A 478       2.614  -9.596 -13.047  0.00  0.00      AP1   
ATOM   4987  HB  VAL A 478       3.192  -9.212 -12.180  0.00  0.00      AP1   
ATOM   4988  CG1 VAL A 478       1.072  -9.666 -12.772  0.00  0.00      AP1   
ATOM   4989 HG11 VAL A 478       0.569  -9.870 -13.742  0.00  0.00      AP1   
ATOM   4990 HG12 VAL A 478       0.726 -10.399 -12.013  0.00  0.00      AP1   
ATOM   4991 HG13 VAL A 478       0.749  -8.621 -12.576  0.00  0.00      AP1   
ATOM   4992  CG2 VAL A 478       3.095 -11.084 -13.186  0.00  0.00      AP1   
ATOM   4993 HG21 VAL A 478       2.830 -11.576 -14.146  0.00  0.00      AP1   
ATOM   4994 HG22 VAL A 478       4.186 -11.159 -12.991  0.00  0.00      AP1   
ATOM   4995 HG23 VAL A 478       2.652 -11.631 -12.326  0.00  0.00      AP1   
ATOM   4996  C   VAL A 478       2.784  -7.393 -14.058  0.00  0.00      AP1   
ATOM   4997  O   VAL A 478       3.512  -6.699 -13.366  0.00  0.00      AP1   
ATOM   4998  N   ASP A 479       1.767  -6.881 -14.706  0.00  0.00      AP1   
ATOM   4999  HN  ASP A 479       1.249  -7.456 -15.334  0.00  0.00      AP1   
ATOM   5000  CA  ASP A 479       1.140  -5.551 -14.514  0.00  0.00      AP1   
ATOM   5001  HA  ASP A 479       1.731  -4.940 -13.848  0.00  0.00      AP1   
ATOM   5002  CB  ASP A 479       1.048  -4.846 -15.854  0.00  0.00      AP1   
ATOM   5003  HB1 ASP A 479       2.082  -4.743 -16.246  0.00  0.00      AP1   
ATOM   5004  HB2 ASP A 479       0.510  -5.459 -16.609  0.00  0.00      AP1   
ATOM   5005  CG  ASP A 479       0.406  -3.480 -15.778  0.00  0.00      AP1   
ATOM   5006  OD1 ASP A 479      -0.280  -2.962 -14.828  0.00  0.00      AP1   
ATOM   5007  OD2 ASP A 479       0.492  -2.729 -16.803  0.00  0.00      AP1   
ATOM   5008  C   ASP A 479      -0.175  -5.873 -13.684  0.00  0.00      AP1   
ATOM   5009  O   ASP A 479      -1.081  -6.418 -14.255  0.00  0.00      AP1   
ATOM   5010  N   CYS A 480      -0.241  -5.485 -12.377  0.00  0.00      AP1   
ATOM   5011  HN  CYS A 480       0.423  -4.949 -11.861  0.00  0.00      AP1   
ATOM   5012  CA  CYS A 480      -1.483  -5.554 -11.574  0.00  0.00      AP1   
ATOM   5013  HA  CYS A 480      -2.155  -6.330 -11.912  0.00  0.00      AP1   
ATOM   5014  CB  CYS A 480      -1.263  -5.637 -10.058  0.00  0.00      AP1   
ATOM   5015  HB1 CYS A 480      -0.716  -4.708  -9.791  0.00  0.00      AP1   
ATOM   5016  HB2 CYS A 480      -2.269  -5.824  -9.625  0.00  0.00      AP1   
ATOM   5017  SG  CYS A 480      -0.216  -6.934  -9.544  0.00  0.00      AP1   
ATOM   5018  HG1 CYS A 480       0.906  -6.229  -9.537  0.00  0.00      AP1   
ATOM   5019  C   CYS A 480      -2.255  -4.193 -11.797  0.00  0.00      AP1   
ATOM   5020  O   CYS A 480      -1.723  -3.214 -12.294  0.00  0.00      AP1   
ATOM   5021  N   ALA A 481      -3.609  -4.322 -11.533  0.00  0.00      AP1   
ATOM   5022  HN  ALA A 481      -3.850  -5.232 -11.205  0.00  0.00      AP1   
ATOM   5023  CA  ALA A 481      -4.691  -3.381 -11.631  0.00  0.00      AP1   
ATOM   5024  HA  ALA A 481      -4.926  -3.301 -12.682  0.00  0.00      AP1   
ATOM   5025  CB  ALA A 481      -5.843  -3.858 -10.747  0.00  0.00      AP1   
ATOM   5026  HB1 ALA A 481      -5.535  -3.894  -9.680  0.00  0.00      AP1   
ATOM   5027  HB2 ALA A 481      -6.730  -3.199 -10.862  0.00  0.00      AP1   
ATOM   5028  HB3 ALA A 481      -6.167  -4.837 -11.159  0.00  0.00      AP1   
ATOM   5029  C   ALA A 481      -4.299  -1.992 -11.169  0.00  0.00      AP1   
ATOM   5030  O   ALA A 481      -3.669  -1.696 -10.126  0.00  0.00      AP1   
ATOM   5031  N   GLY A 482      -4.700  -0.966 -12.028  0.00  0.00      AP1   
ATOM   5032  HN  GLY A 482      -5.195  -1.173 -12.868  0.00  0.00      AP1   
ATOM   5033  CA  GLY A 482      -4.182   0.405 -11.781  0.00  0.00      AP1   
ATOM   5034  HA1 GLY A 482      -4.530   0.659 -10.791  0.00  0.00      AP1   
ATOM   5035  HA2 GLY A 482      -4.562   1.007 -12.593  0.00  0.00      AP1   
ATOM   5036  C   GLY A 482      -2.698   0.537 -11.761  0.00  0.00      AP1   
ATOM   5037  O   GLY A 482      -1.908  -0.159 -12.405  0.00  0.00      AP1   
ATOM   5038  N   HIS A 483      -2.279   1.592 -11.063  0.00  0.00      AP1   
ATOM   5039  HN  HIS A 483      -2.950   2.073 -10.504  0.00  0.00      AP1   
ATOM   5040  CA  HIS A 483      -0.956   2.010 -10.737  0.00  0.00      AP1   
ATOM   5041  HA  HIS A 483      -0.239   1.203 -10.773  0.00  0.00      AP1   
ATOM   5042  CB  HIS A 483      -0.465   3.072 -11.726  0.00  0.00      AP1   
ATOM   5043  HB1 HIS A 483       0.638   3.206 -11.737  0.00  0.00      AP1   
ATOM   5044  HB2 HIS A 483      -0.624   2.777 -12.785  0.00  0.00      AP1   
ATOM   5045  ND1 HIS A 483      -2.175   4.769 -12.204  0.00  0.00      AP1   
ATOM   5046  HD1 HIS A 483      -2.742   4.087 -12.665  0.00  0.00      AP1   
ATOM   5047  CG  HIS A 483      -1.047   4.450 -11.619  0.00  0.00      AP1   
ATOM   5048  CE1 HIS A 483      -2.382   6.105 -12.010  0.00  0.00      AP1   
ATOM   5049  HE1 HIS A 483      -3.215   6.690 -12.401  0.00  0.00      AP1   
ATOM   5050  NE2 HIS A 483      -1.341   6.664 -11.355  0.00  0.00      AP1   
ATOM   5051  CD2 HIS A 483      -0.456   5.607 -11.142  0.00  0.00      AP1   
ATOM   5052  HD2 HIS A 483       0.431   5.731 -10.533  0.00  0.00      AP1   
ATOM   5053  C   HIS A 483      -1.003   2.596  -9.312  0.00  0.00      AP1   
ATOM   5054  O   HIS A 483      -1.951   2.270  -8.642  0.00  0.00      AP1   
ATOM   5055  N   GLY A 484       0.034   3.324  -8.833  0.00  0.00      AP1   
ATOM   5056  HN  GLY A 484       0.749   3.593  -9.474  0.00  0.00      AP1   
ATOM   5057  CA  GLY A 484       0.228   3.828  -7.446  0.00  0.00      AP1   
ATOM   5058  HA1 GLY A 484      -0.457   4.662  -7.431  0.00  0.00      AP1   
ATOM   5059  HA2 GLY A 484       1.239   4.141  -7.229  0.00  0.00      AP1   
ATOM   5060  C   GLY A 484      -0.255   2.929  -6.281  0.00  0.00      AP1   
ATOM   5061  O   GLY A 484       0.015   1.757  -6.296  0.00  0.00      AP1   
ATOM   5062  N   VAL A 485      -0.857   3.563  -5.190  0.00  0.00      AP1
[truncated: 561,616 more chars]
