# Supplementary material for: The SiaABC threonine phosphorylation pathway controls biofilm formation in response to carbon availability in Pseudomonas aeruginosa
Source: PLoS One. 2020 Nov 6;15(11):e0241019. doi: 10.1371/journal.pone.0241019 (PMC7647112; doi:10.1371/journal.pone.0241019)
Supplement: S2 File — 1. SiaB model_I-Tasser. 2. SiaC-PhosT68 model_Energy minimized. 3. SiaAC complex_MD simulation_60ns2. 4. SiaAC-T68P complex_MD simulation_60ns2. 5. SiaA-PP2C_Mutant allele_homology model. (ZIP) [file pone.0241019.s010.zip › SiaAC-T68P complex_MD simulation_60ns2.pdb]

CRYST1   92.032   97.844  125.938  90.00  90.00  90.00 P 1           1
ATOM      1  N   ARG A 412      14.067  26.950   3.001  0.00  0.00      AP1   
ATOM      2  HT1 ARG A 412      14.824  26.588   3.616  0.00  0.00      AP1   
ATOM      3  HT2 ARG A 412      13.826  27.894   3.365  0.00  0.00      AP1   
ATOM      4  HT3 ARG A 412      14.547  27.046   2.084  0.00  0.00      AP1   
ATOM      5  CA  ARG A 412      12.920  25.997   3.001  0.00  0.00      AP1   
ATOM      6  HA  ARG A 412      13.341  25.141   2.494  0.00  0.00      AP1   
ATOM      7  CB  ARG A 412      12.512  25.542   4.472  0.00  0.00      AP1   
ATOM      8  HB1 ARG A 412      12.972  24.533   4.525  0.00  0.00      AP1   
ATOM      9  HB2 ARG A 412      13.008  26.232   5.187  0.00  0.00      AP1   
ATOM     10  CG  ARG A 412      11.023  25.609   4.854  0.00  0.00      AP1   
ATOM     11  HG1 ARG A 412      10.715  26.676   4.829  0.00  0.00      AP1   
ATOM     12  HG2 ARG A 412      10.381  25.097   4.106  0.00  0.00      AP1   
ATOM     13  CD  ARG A 412      10.761  25.021   6.216  0.00  0.00      AP1   
ATOM     14  HD1 ARG A 412      11.638  25.219   6.868  0.00  0.00      AP1   
ATOM     15  HD2 ARG A 412       9.842  25.425   6.692  0.00  0.00      AP1   
ATOM     16  NE  ARG A 412      10.626  23.550   6.101  0.00  0.00      AP1   
ATOM     17  HE  ARG A 412      10.693  23.102   5.210  0.00  0.00      AP1   
ATOM     18  CZ  ARG A 412      10.755  22.754   7.146  0.00  0.00      AP1   
ATOM     19  NH1 ARG A 412      11.012  23.247   8.356  0.00  0.00      AP1   
ATOM     20 HH11 ARG A 412      10.927  22.530   9.048  0.00  0.00      AP1   
ATOM     21 HH12 ARG A 412      10.730  24.189   8.536  0.00  0.00      AP1   
ATOM     22  NH2 ARG A 412      10.739  21.423   6.916  0.00  0.00      AP1   
ATOM     23 HH21 ARG A 412      11.111  20.840   7.639  0.00  0.00      AP1   
ATOM     24 HH22 ARG A 412      10.777  20.996   6.013  0.00  0.00      AP1   
ATOM     25  C   ARG A 412      11.855  26.632   2.255  0.00  0.00      AP1   
ATOM     26  O   ARG A 412      11.713  27.838   2.231  0.00  0.00      AP1   
ATOM     27  N   GLU A 413      11.211  25.793   1.380  0.00  0.00      AP1   
ATOM     28  HN  GLU A 413      11.487  24.840   1.289  0.00  0.00      AP1   
ATOM     29  CA  GLU A 413      10.069  26.186   0.654  0.00  0.00      AP1   
ATOM     30  HA  GLU A 413       9.754  27.201   0.843  0.00  0.00      AP1   
ATOM     31  CB  GLU A 413      10.315  26.206  -0.820  0.00  0.00      AP1   
ATOM     32  HB1 GLU A 413      10.759  25.232  -1.120  0.00  0.00      AP1   
ATOM     33  HB2 GLU A 413       9.385  26.450  -1.377  0.00  0.00      AP1   
ATOM     34  CG  GLU A 413      11.240  27.395  -1.227  0.00  0.00      AP1   
ATOM     35  HG1 GLU A 413      10.727  28.293  -0.822  0.00  0.00      AP1   
ATOM     36  HG2 GLU A 413      12.288  27.239  -0.893  0.00  0.00      AP1   
ATOM     37  CD  GLU A 413      11.281  27.479  -2.759  0.00  0.00      AP1   
ATOM     38  OE1 GLU A 413      11.843  26.558  -3.428  0.00  0.00      AP1   
ATOM     39  OE2 GLU A 413      10.663  28.455  -3.291  0.00  0.00      AP1   
ATOM     40  C   GLU A 413       8.906  25.195   0.907  0.00  0.00      AP1   
ATOM     41  O   GLU A 413       7.722  25.531   0.965  0.00  0.00      AP1   
ATOM     42  N   MET A 414       9.170  23.861   1.057  0.00  0.00      AP1   
ATOM     43  HN  MET A 414      10.074  23.451   1.152  0.00  0.00      AP1   
ATOM     44  CA  MET A 414       8.070  22.900   1.218  0.00  0.00      AP1   
ATOM     45  HA  MET A 414       7.139  23.240   0.789  0.00  0.00      AP1   
ATOM     46  CB  MET A 414       8.449  21.480   0.733  0.00  0.00      AP1   
ATOM     47  HB1 MET A 414       9.292  21.133   1.368  0.00  0.00      AP1   
ATOM     48  HB2 MET A 414       7.605  20.775   0.888  0.00  0.00      AP1   
ATOM     49  CG  MET A 414       8.976  21.520  -0.696  0.00  0.00      AP1   
ATOM     50  HG1 MET A 414       9.872  22.175  -0.754  0.00  0.00      AP1   
ATOM     51  HG2 MET A 414       9.369  20.543  -1.052  0.00  0.00      AP1   
ATOM     52  SD  MET A 414       7.738  22.064  -1.871  0.00  0.00      AP1   
ATOM     53  CE  MET A 414       6.678  20.548  -2.037  0.00  0.00      AP1   
ATOM     54  HE1 MET A 414       7.319  19.788  -2.534  0.00  0.00      AP1   
ATOM     55  HE2 MET A 414       6.357  20.143  -1.054  0.00  0.00      AP1   
ATOM     56  HE3 MET A 414       5.773  20.783  -2.637  0.00  0.00      AP1   
ATOM     57  C   MET A 414       7.731  22.765   2.638  0.00  0.00      AP1   
ATOM     58  O   MET A 414       8.540  22.843   3.557  0.00  0.00      AP1   
ATOM     59  N   ALA A 415       6.433  22.658   3.017  0.00  0.00      AP1   
ATOM     60  HN  ALA A 415       5.644  22.692   2.408  0.00  0.00      AP1   
ATOM     61  CA  ALA A 415       5.999  22.530   4.382  0.00  0.00      AP1   
ATOM     62  HA  ALA A 415       6.450  23.359   4.907  0.00  0.00      AP1   
ATOM     63  CB  ALA A 415       4.463  22.712   4.422  0.00  0.00      AP1   
ATOM     64  HB1 ALA A 415       4.030  22.636   5.442  0.00  0.00      AP1   
ATOM     65  HB2 ALA A 415       4.202  23.718   4.027  0.00  0.00      AP1   
ATOM     66  HB3 ALA A 415       3.925  21.948   3.822  0.00  0.00      AP1   
ATOM     67  C   ALA A 415       6.428  21.251   5.084  0.00  0.00      AP1   
ATOM     68  O   ALA A 415       6.406  20.207   4.464  0.00  0.00      AP1   
ATOM     69  N   ALA A 416       6.828  21.363   6.377  0.00  0.00      AP1   
ATOM     70  HN  ALA A 416       6.853  22.233   6.862  0.00  0.00      AP1   
ATOM     71  CA  ALA A 416       7.317  20.208   7.155  0.00  0.00      AP1   
ATOM     72  HA  ALA A 416       8.157  19.810   6.606  0.00  0.00      AP1   
ATOM     73  CB  ALA A 416       7.735  20.482   8.585  0.00  0.00      AP1   
ATOM     74  HB1 ALA A 416       6.866  20.600   9.267  0.00  0.00      AP1   
ATOM     75  HB2 ALA A 416       8.233  19.566   8.968  0.00  0.00      AP1   
ATOM     76  HB3 ALA A 416       8.476  21.287   8.777  0.00  0.00      AP1   
ATOM     77  C   ALA A 416       6.286  19.098   7.236  0.00  0.00      AP1   
ATOM     78  O   ALA A 416       6.509  17.875   7.169  0.00  0.00      AP1   
ATOM     79  N   ALA A 417       5.004  19.514   7.420  0.00  0.00      AP1   
ATOM     80  HN  ALA A 417       4.824  20.475   7.615  0.00  0.00      AP1   
ATOM     81  CA  ALA A 417       3.895  18.596   7.358  0.00  0.00      AP1   
ATOM     82  HA  ALA A 417       4.066  17.750   8.007  0.00  0.00      AP1   
ATOM     83  CB  ALA A 417       2.493  19.284   7.726  0.00  0.00      AP1   
ATOM     84  HB1 ALA A 417       2.545  19.856   8.677  0.00  0.00      AP1   
ATOM     85  HB2 ALA A 417       2.155  19.983   6.931  0.00  0.00      AP1   
ATOM     86  HB3 ALA A 417       1.705  18.505   7.806  0.00  0.00      AP1   
ATOM     87  C   ALA A 417       3.766  17.838   6.018  0.00  0.00      AP1   
ATOM     88  O   ALA A 417       3.674  16.625   5.919  0.00  0.00      AP1   
ATOM     89  N   GLN A 418       3.912  18.555   4.878  0.00  0.00      AP1   
ATOM     90  HN  GLN A 418       4.098  19.534   4.909  0.00  0.00      AP1   
ATOM     91  CA  GLN A 418       3.917  17.974   3.508  0.00  0.00      AP1   
ATOM     92  HA  GLN A 418       3.055  17.335   3.386  0.00  0.00      AP1   
ATOM     93  CB  GLN A 418       3.883  19.002   2.301  0.00  0.00      AP1   
ATOM     94  HB1 GLN A 418       4.806  19.620   2.326  0.00  0.00      AP1   
ATOM     95  HB2 GLN A 418       3.975  18.373   1.390  0.00  0.00      AP1   
ATOM     96  CG  GLN A 418       2.531  19.818   2.103  0.00  0.00      AP1   
ATOM     97  HG1 GLN A 418       2.553  20.713   2.761  0.00  0.00      AP1   
ATOM     98  HG2 GLN A 418       2.526  20.164   1.047  0.00  0.00      AP1   
ATOM     99  CD  GLN A 418       1.330  18.965   2.480  0.00  0.00      AP1   
ATOM    100  OE1 GLN A 418       0.783  19.110   3.582  0.00  0.00      AP1   
ATOM    101  NE2 GLN A 418       0.827  18.067   1.616  0.00  0.00      AP1   
ATOM    102 HE21 GLN A 418       0.046  17.552   1.967  0.00  0.00      AP1   
ATOM    103 HE22 GLN A 418       1.061  17.954   0.651  0.00  0.00      AP1   
ATOM    104  C   GLN A 418       5.046  17.009   3.249  0.00  0.00      AP1   
ATOM    105  O   GLN A 418       4.947  15.999   2.508  0.00  0.00      AP1   
ATOM    106  N   LYS A 419       6.176  17.351   3.843  0.00  0.00      AP1   
ATOM    107  HN  LYS A 419       6.237  18.255   4.258  0.00  0.00      AP1   
ATOM    108  CA  LYS A 419       7.367  16.499   3.696  0.00  0.00      AP1   
ATOM    109  HA  LYS A 419       7.426  16.200   2.660  0.00  0.00      AP1   
ATOM    110  CB  LYS A 419       8.578  17.358   4.097  0.00  0.00      AP1   
ATOM    111  HB1 LYS A 419       8.673  18.083   3.261  0.00  0.00      AP1   
ATOM    112  HB2 LYS A 419       8.321  17.929   5.015  0.00  0.00      AP1   
ATOM    113  CG  LYS A 419       9.936  16.700   4.386  0.00  0.00      AP1   
ATOM    114  HG1 LYS A 419      10.596  17.498   4.788  0.00  0.00      AP1   
ATOM    115  HG2 LYS A 419       9.768  15.911   5.150  0.00  0.00      AP1   
ATOM    116  CD  LYS A 419      10.635  16.087   3.103  0.00  0.00      AP1   
ATOM    117  HD1 LYS A 419       9.913  15.502   2.494  0.00  0.00      AP1   
ATOM    118  HD2 LYS A 419      10.778  16.930   2.393  0.00  0.00      AP1   
ATOM    119  CE  LYS A 419      12.000  15.485   3.221  0.00  0.00      AP1   
ATOM    120  HE1 LYS A 419      12.341  15.022   2.271  0.00  0.00      AP1   
ATOM    121  HE2 LYS A 419      12.712  16.274   3.545  0.00  0.00      AP1   
ATOM    122  NZ  LYS A 419      12.032  14.475   4.302  0.00  0.00      AP1   
ATOM    123  HZ1 LYS A 419      11.790  14.999   5.167  0.00  0.00      AP1   
ATOM    124  HZ2 LYS A 419      11.318  13.736   4.140  0.00  0.00      AP1   
ATOM    125  HZ3 LYS A 419      13.017  14.152   4.392  0.00  0.00      AP1   
ATOM    126  C   LYS A 419       7.164  15.282   4.563  0.00  0.00      AP1   
ATOM    127  O   LYS A 419       7.535  14.131   4.209  0.00  0.00      AP1   
ATOM    128  N   LYS A 420       6.481  15.323   5.771  0.00  0.00      AP1   
ATOM    129  HN  LYS A 420       5.992  16.159   6.007  0.00  0.00      AP1   
ATOM    130  CA  LYS A 420       6.235  14.063   6.469  0.00  0.00      AP1   
ATOM    131  HA  LYS A 420       7.163  13.517   6.394  0.00  0.00      AP1   
ATOM    132  CB  LYS A 420       6.025  14.039   7.987  0.00  0.00      AP1   
ATOM    133  HB1 LYS A 420       5.215  14.799   8.024  0.00  0.00      AP1   
ATOM    134  HB2 LYS A 420       5.719  13.052   8.397  0.00  0.00      AP1   
ATOM    135  CG  LYS A 420       7.180  14.717   8.825  0.00  0.00      AP1   
ATOM    136  HG1 LYS A 420       7.267  15.819   8.719  0.00  0.00      AP1   
ATOM    137  HG2 LYS A 420       6.952  14.596   9.906  0.00  0.00      AP1   
ATOM    138  CD  LYS A 420       8.585  14.166   8.511  0.00  0.00      AP1   
ATOM    139  HD1 LYS A 420       8.918  14.402   7.478  0.00  0.00      AP1   
ATOM    140  HD2 LYS A 420       9.267  14.767   9.150  0.00  0.00      AP1   
ATOM    141  CE  LYS A 420       8.806  12.690   8.822  0.00  0.00      AP1   
ATOM    142  HE1 LYS A 420       8.371  12.406   9.804  0.00  0.00      AP1   
ATOM    143  HE2 LYS A 420       8.089  12.261   8.088  0.00  0.00      AP1   
ATOM    144  NZ  LYS A 420      10.172  12.126   8.515  0.00  0.00      AP1   
ATOM    145  HZ1 LYS A 420      10.874  12.315   9.258  0.00  0.00      AP1   
ATOM    146  HZ2 LYS A 420      10.173  11.095   8.380  0.00  0.00      AP1   
ATOM    147  HZ3 LYS A 420      10.429  12.549   7.600  0.00  0.00      AP1   
ATOM    148  C   LYS A 420       5.356  13.094   5.752  0.00  0.00      AP1   
ATOM    149  O   LYS A 420       5.698  11.976   5.628  0.00  0.00      AP1   
ATOM    150  N   ILE A 421       4.262  13.543   5.145  0.00  0.00      AP1   
ATOM    151  HN  ILE A 421       3.968  14.485   5.286  0.00  0.00      AP1   
ATOM    152  CA  ILE A 421       3.442  12.847   4.218  0.00  0.00      AP1   
ATOM    153  HA  ILE A 421       2.959  12.090   4.818  0.00  0.00      AP1   
ATOM    154  CB  ILE A 421       2.314  13.699   3.621  0.00  0.00      AP1   
ATOM    155  HB  ILE A 421       2.755  14.621   3.185  0.00  0.00      AP1   
ATOM    156  CG2 ILE A 421       1.583  12.889   2.495  0.00  0.00      AP1   
ATOM    157 HG21 ILE A 421       1.412  11.844   2.829  0.00  0.00      AP1   
ATOM    158 HG22 ILE A 421       0.578  13.273   2.217  0.00  0.00      AP1   
ATOM    159 HG23 ILE A 421       2.120  12.827   1.525  0.00  0.00      AP1   
ATOM    160  CG1 ILE A 421       1.182  14.132   4.645  0.00  0.00      AP1   
ATOM    161 HG11 ILE A 421       0.412  13.340   4.765  0.00  0.00      AP1   
ATOM    162 HG12 ILE A 421       1.758  14.196   5.592  0.00  0.00      AP1   
ATOM    163  CD1 ILE A 421       0.523  15.438   4.309  0.00  0.00      AP1   
ATOM    164  HD1 ILE A 421      -0.060  15.274   3.378  0.00  0.00      AP1   
ATOM    165  HD2 ILE A 421      -0.020  15.775   5.218  0.00  0.00      AP1   
ATOM    166  HD3 ILE A 421       1.293  16.206   4.082  0.00  0.00      AP1   
ATOM    167  C   ILE A 421       4.173  12.245   3.106  0.00  0.00      AP1   
ATOM    168  O   ILE A 421       3.972  11.031   2.916  0.00  0.00      AP1   
ATOM    169  N   GLY A 422       5.165  12.919   2.483  0.00  0.00      AP1   
ATOM    170  HN  GLY A 422       5.432  13.796   2.873  0.00  0.00      AP1   
ATOM    171  CA  GLY A 422       6.142  12.343   1.479  0.00  0.00      AP1   
ATOM    172  HA1 GLY A 422       6.770  13.176   1.201  0.00  0.00      AP1   
ATOM    173  HA2 GLY A 422       5.677  11.793   0.674  0.00  0.00      AP1   
ATOM    174  C   GLY A 422       7.035  11.311   2.059  0.00  0.00      AP1   
ATOM    175  O   GLY A 422       7.164  10.246   1.433  0.00  0.00      AP1   
ATOM    176  N   ASP A 423       7.614  11.526   3.273  0.00  0.00      AP1   
ATOM    177  HN  ASP A 423       7.481  12.367   3.792  0.00  0.00      AP1   
ATOM    178  CA  ASP A 423       8.351  10.458   4.004  0.00  0.00      AP1   
ATOM    179  HA  ASP A 423       9.286  10.161   3.552  0.00  0.00      AP1   
ATOM    180  CB  ASP A 423       9.029  11.117   5.284  0.00  0.00      AP1   
ATOM    181  HB1 ASP A 423       8.282  11.573   5.969  0.00  0.00      AP1   
ATOM    182  HB2 ASP A 423       9.650  10.367   5.819  0.00  0.00      AP1   
ATOM    183  CG  ASP A 423      10.139  12.126   4.996  0.00  0.00      AP1   
ATOM    184  OD1 ASP A 423      10.658  12.171   3.831  0.00  0.00      AP1   
ATOM    185  OD2 ASP A 423      10.609  12.864   5.900  0.00  0.00      AP1   
ATOM    186  C   ASP A 423       7.597   9.222   4.310  0.00  0.00      AP1   
ATOM    187  O   ASP A 423       8.198   8.141   4.341  0.00  0.00      AP1   
ATOM    188  N   SER A 424       6.265   9.276   4.637  0.00  0.00      AP1   
ATOM    189  HN  SER A 424       5.844  10.180   4.656  0.00  0.00      AP1   
ATOM    190  CA  SER A 424       5.492   7.993   4.733  0.00  0.00      AP1   
ATOM    191  HA  SER A 424       6.015   7.375   5.448  0.00  0.00      AP1   
ATOM    192  CB  SER A 424       4.105   8.141   5.341  0.00  0.00      AP1   
ATOM    193  HB1 SER A 424       3.474   8.869   4.787  0.00  0.00      AP1   
ATOM    194  HB2 SER A 424       3.575   7.196   5.097  0.00  0.00      AP1   
ATOM    195  OG  SER A 424       4.136   8.342   6.694  0.00  0.00      AP1   
ATOM    196  HG1 SER A 424       3.738   9.209   6.803  0.00  0.00      AP1   
ATOM    197  C   SER A 424       5.385   7.127   3.428  0.00  0.00      AP1   
ATOM    198  O   SER A 424       5.402   5.876   3.440  0.00  0.00      AP1   
ATOM    199  N   LEU A 425       5.352   7.803   2.245  0.00  0.00      AP1   
ATOM    200  HN  LEU A 425       5.351   8.800   2.256  0.00  0.00      AP1   
ATOM    201  CA  LEU A 425       5.232   7.212   0.928  0.00  0.00      AP1   
ATOM    202  HA  LEU A 425       4.482   6.439   1.011  0.00  0.00      AP1   
ATOM    203  CB  LEU A 425       4.860   8.251  -0.114  0.00  0.00      AP1   
ATOM    204  HB1 LEU A 425       5.610   9.071  -0.139  0.00  0.00      AP1   
ATOM    205  HB2 LEU A 425       4.917   7.838  -1.143  0.00  0.00      AP1   
ATOM    206  CG  LEU A 425       3.425   8.814   0.058  0.00  0.00      AP1   
ATOM    207  HG  LEU A 425       3.274   9.259   1.064  0.00  0.00      AP1   
ATOM    208  CD1 LEU A 425       3.190   9.936  -0.895  0.00  0.00      AP1   
ATOM    209 HD11 LEU A 425       3.083   9.656  -1.964  0.00  0.00      AP1   
ATOM    210 HD12 LEU A 425       2.232  10.460  -0.691  0.00  0.00      AP1   
ATOM    211 HD13 LEU A 425       3.977  10.714  -0.792  0.00  0.00      AP1   
ATOM    212  CD2 LEU A 425       2.401   7.658  -0.231  0.00  0.00      AP1   
ATOM    213 HD21 LEU A 425       1.365   8.037  -0.361  0.00  0.00      AP1   
ATOM    214 HD22 LEU A 425       2.592   6.965  -1.077  0.00  0.00      AP1   
ATOM    215 HD23 LEU A 425       2.324   6.921   0.597  0.00  0.00      AP1   
ATOM    216  C   LEU A 425       6.602   6.649   0.498  0.00  0.00      AP1   
ATOM    217  O   LEU A 425       6.671   5.533  -0.074  0.00  0.00      AP1   
ATOM    218  N   ASP A 426       7.717   7.293   0.884  0.00  0.00      AP1   
ATOM    219  HN  ASP A 426       7.590   8.203   1.270  0.00  0.00      AP1   
ATOM    220  CA  ASP A 426       9.004   6.605   0.720  0.00  0.00      AP1   
ATOM    221  HA  ASP A 426       9.011   6.274  -0.308  0.00  0.00      AP1   
ATOM    222  CB  ASP A 426      10.139   7.605   1.158  0.00  0.00      AP1   
ATOM    223  HB1 ASP A 426       9.926   7.992   2.177  0.00  0.00      AP1   
ATOM    224  HB2 ASP A 426      11.127   7.099   1.213  0.00  0.00      AP1   
ATOM    225  CG  ASP A 426      10.246   8.885   0.285  0.00  0.00      AP1   
ATOM    226  OD1 ASP A 426       9.897   8.899  -0.899  0.00  0.00      AP1   
ATOM    227  OD2 ASP A 426      10.985   9.757   0.770  0.00  0.00      AP1   
ATOM    228  C   ASP A 426       9.164   5.310   1.544  0.00  0.00      AP1   
ATOM    229  O   ASP A 426       9.661   4.353   0.978  0.00  0.00      AP1   
ATOM    230  N   TYR A 427       8.781   5.299   2.873  0.00  0.00      AP1   
ATOM    231  HN  TYR A 427       8.810   6.209   3.278  0.00  0.00      AP1   
ATOM    232  CA  TYR A 427       8.772   4.040   3.660  0.00  0.00      AP1   
ATOM    233  HA  TYR A 427       9.719   3.557   3.468  0.00  0.00      AP1   
ATOM    234  CB  TYR A 427       8.644   4.329   5.222  0.00  0.00      AP1   
ATOM    235  HB1 TYR A 427       9.665   4.639   5.532  0.00  0.00      AP1   
ATOM    236  HB2 TYR A 427       7.905   5.131   5.436  0.00  0.00      AP1   
ATOM    237  CG  TYR A 427       8.376   3.231   6.177  0.00  0.00      AP1   
ATOM    238  CD1 TYR A 427       7.301   3.419   7.092  0.00  0.00      AP1   
ATOM    239  HD1 TYR A 427       6.673   4.284   6.934  0.00  0.00      AP1   
ATOM    240  CE1 TYR A 427       6.895   2.448   7.989  0.00  0.00      AP1   
ATOM    241  HE1 TYR A 427       5.976   2.516   8.554  0.00  0.00      AP1   
ATOM    242  CZ  TYR A 427       7.659   1.213   8.015  0.00  0.00      AP1   
ATOM    243  OH  TYR A 427       7.362   0.204   8.966  0.00  0.00      AP1   
ATOM    244  HH  TYR A 427       8.031  -0.484   8.998  0.00  0.00      AP1   
ATOM    245  CD2 TYR A 427       9.073   2.011   6.185  0.00  0.00      AP1   
ATOM    246  HD2 TYR A 427       9.889   2.014   5.478  0.00  0.00      AP1   
ATOM    247  CE2 TYR A 427       8.737   1.030   7.100  0.00  0.00      AP1   
ATOM    248  HE2 TYR A 427       9.303   0.111   7.109  0.00  0.00      AP1   
ATOM    249  C   TYR A 427       7.745   2.971   3.166  0.00  0.00      AP1   
ATOM    250  O   TYR A 427       7.887   1.765   3.187  0.00  0.00      AP1   
ATOM    251  N   ALA A 428       6.649   3.357   2.561  0.00  0.00      AP1   
ATOM    252  HN  ALA A 428       6.384   4.318   2.564  0.00  0.00      AP1   
ATOM    253  CA  ALA A 428       5.821   2.360   1.879  0.00  0.00      AP1   
ATOM    254  HA  ALA A 428       5.623   1.590   2.610  0.00  0.00      AP1   
ATOM    255  CB  ALA A 428       4.565   3.019   1.445  0.00  0.00      AP1   
ATOM    256  HB1 ALA A 428       4.515   4.112   1.255  0.00  0.00      AP1   
ATOM    257  HB2 ALA A 428       3.969   2.650   0.583  0.00  0.00      AP1   
ATOM    258  HB3 ALA A 428       3.908   2.786   2.310  0.00  0.00      AP1   
ATOM    259  C   ALA A 428       6.516   1.716   0.605  0.00  0.00      AP1   
ATOM    260  O   ALA A 428       6.464   0.520   0.514  0.00  0.00      AP1   
ATOM    261  N   SER A 429       7.291   2.532  -0.181  0.00  0.00      AP1   
ATOM    262  HN  SER A 429       7.285   3.524  -0.080  0.00  0.00      AP1   
ATOM    263  CA  SER A 429       8.268   1.948  -1.179  0.00  0.00      AP1   
ATOM    264  HA  SER A 429       7.692   1.350  -1.869  0.00  0.00      AP1   
ATOM    265  CB  SER A 429       9.112   3.060  -1.963  0.00  0.00      AP1   
ATOM    266  HB1 SER A 429       8.402   3.874  -2.222  0.00  0.00      AP1   
ATOM    267  HB2 SER A 429       9.891   3.461  -1.280  0.00  0.00      AP1   
ATOM    268  OG  SER A 429       9.796   2.645  -3.122  0.00  0.00      AP1   
ATOM    269  HG1 SER A 429       9.160   2.862  -3.807  0.00  0.00      AP1   
ATOM    270  C   SER A 429       9.317   1.043  -0.604  0.00  0.00      AP1   
ATOM    271  O   SER A 429       9.562  -0.024  -1.143  0.00  0.00      AP1   
ATOM    272  N   LEU A 430       9.797   1.289   0.636  0.00  0.00      AP1   
ATOM    273  HN  LEU A 430       9.395   1.924   1.291  0.00  0.00      AP1   
ATOM    274  CA  LEU A 430      10.755   0.416   1.277  0.00  0.00      AP1   
ATOM    275  HA  LEU A 430      11.583   0.334   0.588  0.00  0.00      AP1   
ATOM    276  CB  LEU A 430      11.304   1.024   2.643  0.00  0.00      AP1   
ATOM    277  HB1 LEU A 430      10.405   1.186   3.276  0.00  0.00      AP1   
ATOM    278  HB2 LEU A 430      12.016   0.262   3.027  0.00  0.00      AP1   
ATOM    279  CG  LEU A 430      12.044   2.346   2.518  0.00  0.00      AP1   
ATOM    280  HG  LEU A 430      11.311   3.128   2.225  0.00  0.00      AP1   
ATOM    281  CD1 LEU A 430      12.602   2.849   3.904  0.00  0.00      AP1   
ATOM    282 HD11 LEU A 430      12.845   3.930   3.978  0.00  0.00      AP1   
ATOM    283 HD12 LEU A 430      11.866   2.615   4.703  0.00  0.00      AP1   
ATOM    284 HD13 LEU A 430      13.510   2.266   4.169  0.00  0.00      AP1   
ATOM    285  CD2 LEU A 430      13.193   2.311   1.495  0.00  0.00      AP1   
ATOM    286 HD21 LEU A 430      13.945   1.531   1.738  0.00  0.00      AP1   
ATOM    287 HD22 LEU A 430      12.783   1.931   0.534  0.00  0.00      AP1   
ATOM    288 HD23 LEU A 430      13.664   3.296   1.289  0.00  0.00      AP1   
ATOM    289  C   LEU A 430      10.278  -0.949   1.684  0.00  0.00      AP1   
ATOM    290  O   LEU A 430      11.005  -1.886   1.491  0.00  0.00      AP1   
ATOM    291  N   ILE A 431       9.025  -1.033   2.191  0.00  0.00      AP1   
ATOM    292  HN  ILE A 431       8.542  -0.226   2.520  0.00  0.00      AP1   
ATOM    293  CA  ILE A 431       8.270  -2.290   2.355  0.00  0.00      AP1   
ATOM    294  HA  ILE A 431       8.843  -2.993   2.942  0.00  0.00      AP1   
ATOM    295  CB  ILE A 431       6.992  -2.066   3.094  0.00  0.00      AP1   
ATOM    296  HB  ILE A 431       6.550  -1.167   2.615  0.00  0.00      AP1   
ATOM    297  CG2 ILE A 431       6.088  -3.285   3.063  0.00  0.00      AP1   
ATOM    298 HG21 ILE A 431       5.850  -3.583   2.020  0.00  0.00      AP1   
ATOM    299 HG22 ILE A 431       6.438  -4.192   3.600  0.00  0.00      AP1   
ATOM    300 HG23 ILE A 431       5.103  -3.109   3.545  0.00  0.00      AP1   
ATOM    301  CG1 ILE A 431       7.387  -1.604   4.498  0.00  0.00      AP1   
ATOM    302 HG11 ILE A 431       8.288  -2.221   4.705  0.00  0.00      AP1   
ATOM    303 HG12 ILE A 431       7.645  -0.523   4.514  0.00  0.00      AP1   
ATOM    304  CD1 ILE A 431       6.397  -1.981   5.647  0.00  0.00      AP1   
ATOM    305  HD1 ILE A 431       5.371  -1.643   5.386  0.00  0.00      AP1   
ATOM    306  HD2 ILE A 431       6.457  -3.083   5.774  0.00  0.00      AP1   
ATOM    307  HD3 ILE A 431       6.672  -1.366   6.531  0.00  0.00      AP1   
ATOM    308  C   ILE A 431       8.116  -3.027   1.033  0.00  0.00      AP1   
ATOM    309  O   ILE A 431       8.444  -4.216   0.986  0.00  0.00      AP1   
ATOM    310  N   GLN A 432       7.829  -2.392  -0.104  0.00  0.00      AP1   
ATOM    311  HN  GLN A 432       7.686  -1.406  -0.052  0.00  0.00      AP1   
ATOM    312  CA  GLN A 432       7.776  -2.989  -1.430  0.00  0.00      AP1   
ATOM    313  HA  GLN A 432       7.168  -3.879  -1.356  0.00  0.00      AP1   
ATOM    314  CB  GLN A 432       7.046  -2.014  -2.320  0.00  0.00      AP1   
ATOM    315  HB1 GLN A 432       6.113  -1.819  -1.749  0.00  0.00      AP1   
ATOM    316  HB2 GLN A 432       7.543  -1.021  -2.310  0.00  0.00      AP1   
ATOM    317  CG  GLN A 432       6.897  -2.327  -3.770  0.00  0.00      AP1   
ATOM    318  HG1 GLN A 432       7.936  -2.337  -4.162  0.00  0.00      AP1   
ATOM    319  HG2 GLN A 432       6.588  -3.390  -3.870  0.00  0.00      AP1   
ATOM    320  CD  GLN A 432       5.912  -1.500  -4.497  0.00  0.00      AP1   
ATOM    321  OE1 GLN A 432       6.202  -0.392  -5.012  0.00  0.00      AP1   
ATOM    322  NE2 GLN A 432       4.625  -1.866  -4.587  0.00  0.00      AP1   
ATOM    323 HE21 GLN A 432       4.115  -1.361  -5.283  0.00  0.00      AP1   
ATOM    324 HE22 GLN A 432       4.301  -2.721  -4.182  0.00  0.00      AP1   
ATOM    325  C   GLN A 432       9.126  -3.459  -1.948  0.00  0.00      AP1   
ATOM    326  O   GLN A 432       9.131  -4.547  -2.553  0.00  0.00      AP1   
ATOM    327  N   ARG A 433      10.285  -2.785  -1.674  0.00  0.00      AP1   
ATOM    328  HN  ARG A 433      10.291  -1.969  -1.101  0.00  0.00      AP1   
ATOM    329  CA  ARG A 433      11.629  -3.129  -2.049  0.00  0.00      AP1   
ATOM    330  HA  ARG A 433      11.634  -3.338  -3.109  0.00  0.00      AP1   
ATOM    331  CB  ARG A 433      12.633  -1.898  -1.804  0.00  0.00      AP1   
ATOM    332  HB1 ARG A 433      12.355  -1.522  -0.796  0.00  0.00      AP1   
ATOM    333  HB2 ARG A 433      13.675  -2.282  -1.770  0.00  0.00      AP1   
ATOM    334  CG  ARG A 433      12.430  -0.784  -2.926  0.00  0.00      AP1   
ATOM    335  HG1 ARG A 433      12.517  -1.341  -3.883  0.00  0.00      AP1   
ATOM    336  HG2 ARG A 433      11.379  -0.470  -2.750  0.00  0.00      AP1   
ATOM    337  CD  ARG A 433      13.262   0.494  -2.838  0.00  0.00      AP1   
ATOM    338  HD1 ARG A 433      13.739   0.612  -1.842  0.00  0.00      AP1   
ATOM    339  HD2 ARG A 433      14.065   0.425  -3.603  0.00  0.00      AP1   
ATOM    340  NE  ARG A 433      12.527   1.748  -3.104  0.00  0.00      AP1   
ATOM    341  HE  ARG A 433      11.539   1.729  -2.949  0.00  0.00      AP1   
ATOM    342  CZ  ARG A 433      13.079   2.924  -3.285  0.00  0.00      AP1   
ATOM    343  NH1 ARG A 433      14.380   3.068  -3.389  0.00  0.00      AP1   
ATOM    344 HH11 ARG A 433      14.771   3.988  -3.367  0.00  0.00      AP1   
ATOM    345 HH12 ARG A 433      14.976   2.293  -3.176  0.00  0.00      AP1   
ATOM    346  NH2 ARG A 433      12.352   4.000  -3.583  0.00  0.00      AP1   
ATOM    347 HH21 ARG A 433      12.802   4.886  -3.688  0.00  0.00      AP1   
ATOM    348 HH22 ARG A 433      11.371   3.821  -3.668  0.00  0.00      AP1   
ATOM    349  C   ARG A 433      12.141  -4.395  -1.242  0.00  0.00      AP1   
ATOM    350  O   ARG A 433      13.242  -4.891  -1.516  0.00  0.00      AP1   
ATOM    351  N   ALA A 434      11.346  -4.906  -0.298  0.00  0.00      AP1   
ATOM    352  HN  ALA A 434      10.512  -4.390  -0.122  0.00  0.00      AP1   
ATOM    353  CA  ALA A 434      11.525  -6.144   0.503  0.00  0.00      AP1   
ATOM    354  HA  ALA A 434      12.488  -6.541   0.215  0.00  0.00      AP1   
ATOM    355  CB  ALA A 434      11.116  -5.902   1.932  0.00  0.00      AP1   
ATOM    356  HB1 ALA A 434      10.011  -5.840   2.031  0.00  0.00      AP1   
ATOM    357  HB2 ALA A 434      11.613  -6.556   2.680  0.00  0.00      AP1   
ATOM    358  HB3 ALA A 434      11.532  -4.895   2.149  0.00  0.00      AP1   
ATOM    359  C   ALA A 434      10.594  -7.304  -0.054  0.00  0.00      AP1   
ATOM    360  O   ALA A 434      10.713  -8.404   0.434  0.00  0.00      AP1   
ATOM    361  N   ILE A 435       9.804  -7.040  -1.051  0.00  0.00      AP1   
ATOM    362  HN  ILE A 435       9.870  -6.101  -1.381  0.00  0.00      AP1   
ATOM    363  CA  ILE A 435       9.100  -8.118  -1.727  0.00  0.00      AP1   
ATOM    364  HA  ILE A 435       9.415  -9.048  -1.276  0.00  0.00      AP1   
ATOM    365  CB  ILE A 435       7.559  -8.018  -1.712  0.00  0.00      AP1   
ATOM    366  HB  ILE A 435       7.134  -8.944  -2.155  0.00  0.00      AP1   
ATOM    367  CG2 ILE A 435       7.091  -7.903  -0.209  0.00  0.00      AP1   
ATOM    368 HG21 ILE A 435       5.995  -7.724  -0.195  0.00  0.00      AP1   
ATOM    369 HG22 ILE A 435       7.321  -8.813   0.385  0.00  0.00      AP1   
ATOM    370 HG23 ILE A 435       7.619  -7.034   0.238  0.00  0.00      AP1   
ATOM    371  CG1 ILE A 435       7.040  -6.816  -2.501  0.00  0.00      AP1   
ATOM    372 HG11 ILE A 435       7.174  -5.995  -1.765  0.00  0.00      AP1   
ATOM    373 HG12 ILE A 435       7.708  -6.586  -3.359  0.00  0.00      AP1   
ATOM    374  CD1 ILE A 435       5.639  -6.908  -3.014  0.00  0.00      AP1   
ATOM    375  HD1 ILE A 435       5.291  -7.913  -3.336  0.00  0.00      AP1   
ATOM    376  HD2 ILE A 435       4.946  -6.504  -2.245  0.00  0.00      AP1   
ATOM    377  HD3 ILE A 435       5.669  -6.167  -3.842  0.00  0.00      AP1   
ATOM    378  C   ILE A 435       9.629  -8.254  -3.128  0.00  0.00      AP1   
ATOM    379  O   ILE A 435       9.207  -9.101  -3.928  0.00  0.00      AP1   
ATOM    380  N   LEU A 436      10.703  -7.551  -3.478  0.00  0.00      AP1   
ATOM    381  HN  LEU A 436      11.101  -6.887  -2.849  0.00  0.00      AP1   
ATOM    382  CA  LEU A 436      11.388  -7.678  -4.703  0.00  0.00      AP1   
ATOM    383  HA  LEU A 436      10.707  -8.104  -5.424  0.00  0.00      AP1   
ATOM    384  CB  LEU A 436      11.928  -6.309  -5.173  0.00  0.00      AP1   
ATOM    385  HB1 LEU A 436      12.659  -5.927  -4.429  0.00  0.00      AP1   
ATOM    386  HB2 LEU A 436      12.464  -6.411  -6.140  0.00  0.00      AP1   
ATOM    387  CG  LEU A 436      10.927  -5.117  -5.364  0.00  0.00      AP1   
ATOM    388  HG  LEU A 436      10.544  -4.936  -4.337  0.00  0.00      AP1   
ATOM    389  CD1 LEU A 436      11.638  -3.868  -5.997  0.00  0.00      AP1   
ATOM    390 HD11 LEU A 436      12.526  -3.415  -5.506  0.00  0.00      AP1   
ATOM    391 HD12 LEU A 436      11.898  -4.101  -7.051  0.00  0.00      AP1   
ATOM    392 HD13 LEU A 436      10.893  -3.047  -6.075  0.00  0.00      AP1   
ATOM    393  CD2 LEU A 436       9.754  -5.525  -6.238  0.00  0.00      AP1   
ATOM    394 HD21 LEU A 436       9.030  -6.061  -5.588  0.00  0.00      AP1   
ATOM    395 HD22 LEU A 436       9.220  -4.625  -6.613  0.00  0.00      AP1   
ATOM    396 HD23 LEU A 436      10.101  -6.195  -7.054  0.00  0.00      AP1   
ATOM    397  C   LEU A 436      12.668  -8.558  -4.517  0.00  0.00      AP1   
ATOM    398  O   LEU A 436      13.580  -8.119  -3.765  0.00  0.00      AP1   
ATOM    399  N   PRO A 437      12.819  -9.797  -4.953  0.00  0.00      AP1   
ATOM    400  CD  PRO A 437      11.748 -10.644  -5.492  0.00  0.00      AP1   
ATOM    401  HD1 PRO A 437      11.165 -10.122  -6.281  0.00  0.00      AP1   
ATOM    402  HD2 PRO A 437      11.083 -10.758  -4.609  0.00  0.00      AP1   
ATOM    403  CA  PRO A 437      14.002 -10.548  -4.524  0.00  0.00      AP1   
ATOM    404  HA  PRO A 437      14.278 -10.439  -3.486  0.00  0.00      AP1   
ATOM    405  CB  PRO A 437      13.553 -11.992  -4.918  0.00  0.00      AP1   
ATOM    406  HB1 PRO A 437      13.333 -12.425  -3.919  0.00  0.00      AP1   
ATOM    407  HB2 PRO A 437      14.377 -12.633  -5.298  0.00  0.00      AP1   
ATOM    408  CG  PRO A 437      12.443 -11.922  -5.932  0.00  0.00      AP1   
ATOM    409  HG1 PRO A 437      11.773 -12.801  -5.815  0.00  0.00      AP1   
ATOM    410  HG2 PRO A 437      12.839 -11.826  -6.965  0.00  0.00      AP1   
ATOM    411  C   PRO A 437      15.135 -10.140  -5.428  0.00  0.00      AP1   
ATOM    412  O   PRO A 437      15.821 -10.987  -6.012  0.00  0.00      AP1   
ATOM    413  N   ASP A 438      15.469  -8.890  -5.460  0.00  0.00      AP1   
ATOM    414  HN  ASP A 438      14.891  -8.308  -4.894  0.00  0.00      AP1   
ATOM    415  CA  ASP A 438      16.595  -8.311  -6.223  0.00  0.00      AP1   
ATOM    416  HA  ASP A 438      16.444  -8.729  -7.207  0.00  0.00      AP1   
ATOM    417  CB  ASP A 438      16.578  -6.776  -6.260  0.00  0.00      AP1   
ATOM    418  HB1 ASP A 438      17.394  -6.300  -6.843  0.00  0.00      AP1   
ATOM    419  HB2 ASP A 438      15.603  -6.433  -6.667  0.00  0.00      AP1   
ATOM    420  CG  ASP A 438      16.688  -6.080  -4.946  0.00  0.00      AP1   
ATOM    421  OD1 ASP A 438      16.542  -4.785  -4.972  0.00  0.00      AP1   
ATOM    422  OD2 ASP A 438      16.895  -6.695  -3.824  0.00  0.00      AP1   
ATOM    423  C   ASP A 438      18.004  -8.866  -5.823  0.00  0.00      AP1   
ATOM    424  O   ASP A 438      18.864  -9.189  -6.638  0.00  0.00      AP1   
ATOM    425  N   ARG A 439      18.247  -8.919  -4.477  0.00  0.00      AP1   
ATOM    426  HN  ARG A 439      17.698  -8.283  -3.940  0.00  0.00      AP1   
ATOM    427  CA  ARG A 439      19.413  -9.394  -3.819  0.00  0.00      AP1   
ATOM    428  HA  ARG A 439      20.147  -8.764  -4.299  0.00  0.00      AP1   
ATOM    429  CB  ARG A 439      19.462  -9.223  -2.284  0.00  0.00      AP1   
ATOM    430  HB1 ARG A 439      20.491  -9.416  -1.912  0.00  0.00      AP1   
ATOM    431  HB2 ARG A 439      19.258  -8.131  -2.272  0.00  0.00      AP1   
ATOM    432  CG  ARG A 439      18.493  -9.892  -1.331  0.00  0.00      AP1   
ATOM    433  HG1 ARG A 439      18.764 -10.961  -1.459  0.00  0.00      AP1   
ATOM    434  HG2 ARG A 439      18.779  -9.548  -0.314  0.00  0.00      AP1   
ATOM    435  CD  ARG A 439      17.012  -9.713  -1.388  0.00  0.00      AP1   
ATOM    436  HD1 ARG A 439      16.626 -10.246  -2.283  0.00  0.00      AP1   
ATOM    437  HD2 ARG A 439      16.613 -10.225  -0.486  0.00  0.00      AP1   
ATOM    438  NE  ARG A 439      16.665  -8.244  -1.577  0.00  0.00      AP1   
ATOM    439  HE  ARG A 439      16.664  -7.779  -2.462  0.00  0.00      AP1   
ATOM    440  CZ  ARG A 439      16.062  -7.506  -0.633  0.00  0.00      AP1   
ATOM    441  NH1 ARG A 439      15.738  -7.831   0.561  0.00  0.00      AP1   
ATOM    442 HH11 ARG A 439      15.411  -7.006   1.022  0.00  0.00      AP1   
ATOM    443 HH12 ARG A 439      16.274  -8.552   1.000  0.00  0.00      AP1   
ATOM    444  NH2 ARG A 439      15.703  -6.277  -0.979  0.00  0.00      AP1   
ATOM    445 HH21 ARG A 439      15.184  -5.819  -0.257  0.00  0.00      AP1   
ATOM    446 HH22 ARG A 439      16.097  -5.807  -1.769  0.00  0.00      AP1   
ATOM    447  C   ARG A 439      19.787 -10.834  -4.218  0.00  0.00      AP1   
ATOM    448  O   ARG A 439      20.936 -11.186  -4.455  0.00  0.00      AP1   
ATOM    449  N   GLN A 440      18.746 -11.613  -4.360  0.00  0.00      AP1   
ATOM    450  HN  GLN A 440      17.823 -11.236  -4.401  0.00  0.00      AP1   
ATOM    451  CA  GLN A 440      18.760 -13.022  -4.687  0.00  0.00      AP1   
ATOM    452  HA  GLN A 440      19.607 -13.403  -4.135  0.00  0.00      AP1   
ATOM    453  CB  GLN A 440      17.494 -13.727  -4.299  0.00  0.00      AP1   
ATOM    454  HB1 GLN A 440      16.609 -13.166  -4.667  0.00  0.00      AP1   
ATOM    455  HB2 GLN A 440      17.521 -14.594  -4.992  0.00  0.00      AP1   
ATOM    456  CG  GLN A 440      17.221 -14.173  -2.817  0.00  0.00      AP1   
ATOM    457  HG1 GLN A 440      16.707 -13.361  -2.259  0.00  0.00      AP1   
ATOM    458  HG2 GLN A 440      16.441 -14.962  -2.879  0.00  0.00      AP1   
ATOM    459  CD  GLN A 440      18.428 -14.435  -1.977  0.00  0.00      AP1   
ATOM    460  OE1 GLN A 440      18.896 -13.649  -1.125  0.00  0.00      AP1   
ATOM    461  NE2 GLN A 440      18.906 -15.734  -2.081  0.00  0.00      AP1   
ATOM    462 HE21 GLN A 440      19.682 -16.032  -1.526  0.00  0.00      AP1   
ATOM    463 HE22 GLN A 440      18.622 -16.310  -2.848  0.00  0.00      AP1   
ATOM    464  C   GLN A 440      19.056 -13.095  -6.139  0.00  0.00      AP1   
ATOM    465  O   GLN A 440      19.877 -13.880  -6.624  0.00  0.00      AP1   
ATOM    466  N   LEU A 441      18.183 -12.434  -7.005  0.00  0.00      AP1   
ATOM    467  HN  LEU A 441      17.432 -11.841  -6.724  0.00  0.00      AP1   
ATOM    468  CA  LEU A 441      18.274 -12.460  -8.465  0.00  0.00      AP1   
ATOM    469  HA  LEU A 441      17.976 -13.446  -8.790  0.00  0.00      AP1   
ATOM    470  CB  LEU A 441      17.092 -11.597  -8.994  0.00  0.00      AP1   
ATOM    471  HB1 LEU A 441      16.182 -12.046  -8.543  0.00  0.00      AP1   
ATOM    472  HB2 LEU A 441      17.265 -10.574  -8.597  0.00  0.00      AP1   
ATOM    473  CG  LEU A 441      17.047 -11.480 -10.532  0.00  0.00      AP1   
ATOM    474  HG  LEU A 441      17.924 -10.884 -10.863  0.00  0.00      AP1   
ATOM    475  CD1 LEU A 441      17.178 -12.889 -11.221  0.00  0.00      AP1   
ATOM    476 HD11 LEU A 441      17.210 -12.605 -12.295  0.00  0.00      AP1   
ATOM    477 HD12 LEU A 441      18.170 -13.352 -11.033  0.00  0.00      AP1   
ATOM    478 HD13 LEU A 441      16.452 -13.671 -10.912  0.00  0.00      AP1   
ATOM    479  CD2 LEU A 441      15.687 -10.829 -10.996  0.00  0.00      AP1   
ATOM    480 HD21 LEU A 441      14.855 -11.558 -10.890  0.00  0.00      AP1   
ATOM    481 HD22 LEU A 441      15.618 -10.036 -10.221  0.00  0.00      AP1   
ATOM    482 HD23 LEU A 441      15.887 -10.386 -11.995  0.00  0.00      AP1   
ATOM    483  C   LEU A 441      19.566 -11.956  -9.047  0.00  0.00      AP1   
ATOM    484  O   LEU A 441      20.275 -12.524  -9.913  0.00  0.00      AP1   
ATOM    485  N   SER A 442      20.040 -10.824  -8.596  0.00  0.00      AP1   
ATOM    486  HN  SER A 442      19.545 -10.326  -7.887  0.00  0.00      AP1   
ATOM    487  CA  SER A 442      21.230 -10.086  -9.021  0.00  0.00      AP1   
ATOM    488  HA  SER A 442      21.169  -9.975 -10.093  0.00  0.00      AP1   
ATOM    489  CB  SER A 442      21.260  -8.729  -8.317  0.00  0.00      AP1   
ATOM    490  HB1 SER A 442      20.220  -8.346  -8.396  0.00  0.00      AP1   
ATOM    491  HB2 SER A 442      21.368  -8.818  -7.215  0.00  0.00      AP1   
ATOM    492  OG  SER A 442      22.245  -7.827  -8.882  0.00  0.00      AP1   
ATOM    493  HG1 SER A 442      23.089  -8.025  -8.470  0.00  0.00      AP1   
ATOM    494  C   SER A 442      22.485 -10.739  -8.745  0.00  0.00      AP1   
ATOM    495  O   SER A 442      23.383 -10.762  -9.608  0.00  0.00      AP1   
ATOM    496  N   ALA A 443      22.653 -11.280  -7.489  0.00  0.00      AP1   
ATOM    497  HN  ALA A 443      21.937 -11.141  -6.808  0.00  0.00      AP1   
ATOM    498  CA  ALA A 443      23.810 -12.117  -7.154  0.00  0.00      AP1   
ATOM    499  HA  ALA A 443      24.777 -11.667  -7.320  0.00  0.00      AP1   
ATOM    500  CB  ALA A 443      23.799 -12.552  -5.688  0.00  0.00      AP1   
ATOM    501  HB1 ALA A 443      23.952 -11.560  -5.211  0.00  0.00      AP1   
ATOM    502  HB2 ALA A 443      22.838 -12.973  -5.323  0.00  0.00      AP1   
ATOM    503  HB3 ALA A 443      24.619 -13.224  -5.356  0.00  0.00      AP1   
ATOM    504  C   ALA A 443      23.886 -13.372  -7.931  0.00  0.00      AP1   
ATOM    505  O   ALA A 443      24.932 -13.770  -8.466  0.00  0.00      AP1   
ATOM    506  N   THR A 444      22.717 -14.040  -8.013  0.00  0.00      AP1   
ATOM    507  HN  THR A 444      21.910 -13.675  -7.554  0.00  0.00      AP1   
ATOM    508  CA  THR A 444      22.701 -15.412  -8.574  0.00  0.00      AP1   
ATOM    509  HA  THR A 444      23.598 -15.841  -8.153  0.00  0.00      AP1   
ATOM    510  CB  THR A 444      21.447 -16.299  -8.271  0.00  0.00      AP1   
ATOM    511  HB  THR A 444      20.560 -15.876  -8.790  0.00  0.00      AP1   
ATOM    512  OG1 THR A 444      21.267 -16.501  -6.889  0.00  0.00      AP1   
ATOM    513  HG1 THR A 444      20.455 -17.013  -6.912  0.00  0.00      AP1   
ATOM    514  CG2 THR A 444      21.646 -17.733  -8.823  0.00  0.00      AP1   
ATOM    515 HG21 THR A 444      22.513 -18.168  -8.283  0.00  0.00      AP1   
ATOM    516 HG22 THR A 444      20.802 -18.430  -8.632  0.00  0.00      AP1   
ATOM    517 HG23 THR A 444      21.716 -17.692  -9.931  0.00  0.00      AP1   
ATOM    518  C   THR A 444      22.966 -15.337 -10.062  0.00  0.00      AP1   
ATOM    519  O   THR A 444      23.647 -16.159 -10.680  0.00  0.00      AP1   
ATOM    520  N   LEU A 445      22.467 -14.284 -10.811  0.00  0.00      AP1   
ATOM    521  HN  LEU A 445      21.887 -13.565 -10.434  0.00  0.00      AP1   
ATOM    522  CA  LEU A 445      22.682 -14.149 -12.265  0.00  0.00      AP1   
ATOM    523  HA  LEU A 445      23.267 -14.980 -12.631  0.00  0.00      AP1   
ATOM    524  CB  LEU A 445      21.344 -14.097 -13.068  0.00  0.00      AP1   
ATOM    525  HB1 LEU A 445      20.872 -13.105 -12.904  0.00  0.00      AP1   
ATOM    526  HB2 LEU A 445      21.690 -14.211 -14.117  0.00  0.00      AP1   
ATOM    527  CG  LEU A 445      20.313 -15.215 -12.859  0.00  0.00      AP1   
ATOM    528  HG  LEU A 445      20.101 -15.251 -11.769  0.00  0.00      AP1   
ATOM    529  CD1 LEU A 445      18.936 -14.926 -13.536  0.00  0.00      AP1   
ATOM    530 HD11 LEU A 445      18.161 -15.706 -13.378  0.00  0.00      AP1   
ATOM    531 HD12 LEU A 445      18.508 -13.939 -13.259  0.00  0.00      AP1   
ATOM    532 HD13 LEU A 445      19.094 -14.855 -14.633  0.00  0.00      AP1   
ATOM    533  CD2 LEU A 445      20.893 -16.593 -13.336  0.00  0.00      AP1   
ATOM    534 HD21 LEU A 445      21.794 -16.765 -12.709  0.00  0.00      AP1   
ATOM    535 HD22 LEU A 445      20.207 -17.444 -13.137  0.00  0.00      AP1   
ATOM    536 HD23 LEU A 445      21.185 -16.513 -14.406  0.00  0.00      AP1   
ATOM    537  C   LEU A 445      23.608 -13.046 -12.683  0.00  0.00      AP1   
ATOM    538  O   LEU A 445      23.587 -12.773 -13.872  0.00  0.00      AP1   
ATOM    539  N   GLY A 446      24.345 -12.410 -11.758  0.00  0.00      AP1   
ATOM    540  HN  GLY A 446      24.171 -12.470 -10.778  0.00  0.00      AP1   
ATOM    541  CA  GLY A 446      25.487 -11.662 -12.164  0.00  0.00      AP1   
ATOM    542  HA1 GLY A 446      26.238 -12.369 -12.484  0.00  0.00      AP1   
ATOM    543  HA2 GLY A 446      25.780 -11.086 -11.298  0.00  0.00      AP1   
ATOM    544  C   GLY A 446      25.342 -10.622 -13.200  0.00  0.00      AP1   
ATOM    545  O   GLY A 446      24.585  -9.629 -13.091  0.00  0.00      AP1   
ATOM    546  N   GLU A 447      26.074 -10.752 -14.265  0.00  0.00      AP1   
ATOM    547  HN  GLU A 447      26.689 -11.535 -14.322  0.00  0.00      AP1   
ATOM    548  CA  GLU A 447      26.096  -9.817 -15.415  0.00  0.00      AP1   
ATOM    549  HA  GLU A 447      25.657  -8.857 -15.189  0.00  0.00      AP1   
ATOM    550  CB  GLU A 447      27.543  -9.433 -15.883  0.00  0.00      AP1   
ATOM    551  HB1 GLU A 447      28.113 -10.375 -16.034  0.00  0.00      AP1   
ATOM    552  HB2 GLU A 447      27.673  -8.855 -16.823  0.00  0.00      AP1   
ATOM    553  CG  GLU A 447      28.146  -8.577 -14.781  0.00  0.00      AP1   
ATOM    554  HG1 GLU A 447      27.656  -7.581 -14.793  0.00  0.00      AP1   
ATOM    555  HG2 GLU A 447      28.065  -9.025 -13.767  0.00  0.00      AP1   
ATOM    556  CD  GLU A 447      29.585  -8.290 -14.999  0.00  0.00      AP1   
ATOM    557  OE1 GLU A 447      29.911  -7.859 -16.144  0.00  0.00      AP1   
ATOM    558  OE2 GLU A 447      30.501  -8.359 -14.060  0.00  0.00      AP1   
ATOM    559  C   GLU A 447      25.422 -10.450 -16.588  0.00  0.00      AP1   
ATOM    560  O   GLU A 447      25.576  -9.982 -17.677  0.00  0.00      AP1   
ATOM    561  N   HIS A 448      24.614 -11.510 -16.302  0.00  0.00      AP1   
ATOM    562  HN  HIS A 448      24.591 -11.904 -15.386  0.00  0.00      AP1   
ATOM    563  CA  HIS A 448      23.962 -12.286 -17.328  0.00  0.00      AP1   
ATOM    564  HA  HIS A 448      24.313 -12.209 -18.346  0.00  0.00      AP1   
ATOM    565  CB  HIS A 448      23.997 -13.786 -16.983  0.00  0.00      AP1   
ATOM    566  HB1 HIS A 448      23.273 -13.955 -16.158  0.00  0.00      AP1   
ATOM    567  HB2 HIS A 448      23.601 -14.258 -17.908  0.00  0.00      AP1   
ATOM    568  ND1 HIS A 448      25.601 -15.340 -15.904  0.00  0.00      AP1   
ATOM    569  HD1 HIS A 448      25.045 -15.580 -15.108  0.00  0.00      AP1   
ATOM    570  CG  HIS A 448      25.308 -14.327 -16.709  0.00  0.00      AP1   
ATOM    571  CE1 HIS A 448      26.898 -15.639 -16.040  0.00  0.00      AP1   
ATOM    572  HE1 HIS A 448      27.393 -16.442 -15.495  0.00  0.00      AP1   
ATOM    573  NE2 HIS A 448      27.450 -14.838 -16.840  0.00  0.00      AP1   
ATOM    574  CD2 HIS A 448      26.455 -13.994 -17.303  0.00  0.00      AP1   
ATOM    575  HD2 HIS A 448      26.657 -13.181 -17.988  0.00  0.00      AP1   
ATOM    576  C   HIS A 448      22.507 -11.860 -17.311  0.00  0.00      AP1   
ATOM    577  O   HIS A 448      21.644 -12.536 -17.826  0.00  0.00      AP1   
ATOM    578  N   HIS A 449      22.093 -10.606 -16.718  0.00  0.00      AP1   
ATOM    579  HN  HIS A 449      22.792 -10.085 -16.235  0.00  0.00      AP1   
ATOM    580  CA  HIS A 449      20.672 -10.225 -16.499  0.00  0.00      AP1   
ATOM    581  HA  HIS A 449      20.070 -10.428 -17.373  0.00  0.00      AP1   
ATOM    582  CB  HIS A 449      20.080 -10.966 -15.308  0.00  0.00      AP1   
ATOM    583  HB1 HIS A 449      19.001 -10.797 -15.512  0.00  0.00      AP1   
ATOM    584  HB2 HIS A 449      20.324 -12.049 -15.338  0.00  0.00      AP1   
ATOM    585  ND1 HIS A 449      21.596 -10.414 -13.339  0.00  0.00      AP1   
ATOM    586  HD1 HIS A 449      22.383 -10.961 -13.626  0.00  0.00      AP1   
ATOM    587  CG  HIS A 449      20.398 -10.287 -14.029  0.00  0.00      AP1   
ATOM    588  CE1 HIS A 449      21.567  -9.515 -12.306  0.00  0.00      AP1   
ATOM    589  HE1 HIS A 449      22.345  -9.381 -11.554  0.00  0.00      AP1   
ATOM    590  NE2 HIS A 449      20.456  -8.757 -12.326  0.00  0.00      AP1   
ATOM    591  CD2 HIS A 449      19.780  -9.223 -13.404  0.00  0.00      AP1   
ATOM    592  HD2 HIS A 449      18.912  -8.631 -13.667  0.00  0.00      AP1   
ATOM    593  C   HIS A 449      20.630  -8.690 -16.322  0.00  0.00      AP1   
ATOM    594  O   HIS A 449      21.611  -8.044 -15.989  0.00  0.00      AP1   
ATOM    595  N   PHE A 450      19.466  -8.010 -16.504  0.00  0.00      AP1   
ATOM    596  HN  PHE A 450      18.700  -8.495 -16.918  0.00  0.00      AP1   
ATOM    597  CA  PHE A 450      19.279  -6.586 -16.214  0.00  0.00      AP1   
ATOM    598  HA  PHE A 450      19.928  -6.246 -15.421  0.00  0.00      AP1   
ATOM    599  CB  PHE A 450      19.622  -5.534 -17.326  0.00  0.00      AP1   
ATOM    600  HB1 PHE A 450      19.589  -4.562 -16.788  0.00  0.00      AP1   
ATOM    601  HB2 PHE A 450      20.667  -5.556 -17.702  0.00  0.00      AP1   
ATOM    602  CG  PHE A 450      18.607  -5.447 -18.526  0.00  0.00      AP1   
ATOM    603  CD1 PHE A 450      17.410  -4.802 -18.312  0.00  0.00      AP1   
ATOM    604  HD1 PHE A 450      17.280  -4.408 -17.315  0.00  0.00      AP1   
ATOM    605  CE1 PHE A 450      16.518  -4.436 -19.344  0.00  0.00      AP1   
ATOM    606  HE1 PHE A 450      15.609  -3.983 -18.976  0.00  0.00      AP1   
ATOM    607  CZ  PHE A 450      16.788  -4.857 -20.639  0.00  0.00      AP1   
ATOM    608  HZ  PHE A 450      16.116  -4.527 -21.418  0.00  0.00      AP1   
ATOM    609  CD2 PHE A 450      18.923  -5.758 -19.802  0.00  0.00      AP1   
ATOM    610  HD2 PHE A 450      19.893  -6.191 -19.995  0.00  0.00      AP1   
ATOM    611  CE2 PHE A 450      18.009  -5.529 -20.875  0.00  0.00      AP1   
ATOM    612  HE2 PHE A 450      18.273  -5.862 -21.868  0.00  0.00      AP1   
ATOM    613  C   PHE A 450      17.854  -6.531 -15.683  0.00  0.00      AP1   
ATOM    614  O   PHE A 450      16.935  -7.112 -16.162  0.00  0.00      AP1   
ATOM    615  N   ILE A 451      17.727  -5.649 -14.641  0.00  0.00      AP1   
ATOM    616  HN  ILE A 451      18.557  -5.262 -14.247  0.00  0.00      AP1   
ATOM    617  CA  ILE A 451      16.445  -5.150 -14.035  0.00  0.00      AP1   
ATOM    618  HA  ILE A 451      15.575  -5.752 -14.248  0.00  0.00      AP1   
ATOM    619  CB  ILE A 451      16.446  -5.317 -12.598  0.00  0.00      AP1   
ATOM    620  HB  ILE A 451      17.201  -4.566 -12.280  0.00  0.00      AP1   
ATOM    621  CG2 ILE A 451      15.086  -5.043 -11.925  0.00  0.00      AP1   
ATOM    622 HG21 ILE A 451      14.725  -4.004 -12.086  0.00  0.00      AP1   
ATOM    623 HG22 ILE A 451      14.289  -5.639 -12.418  0.00  0.00      AP1   
ATOM    624 HG23 ILE A 451      15.149  -5.231 -10.832  0.00  0.00      AP1   
ATOM    625  CG1 ILE A 451      16.985  -6.768 -12.178  0.00  0.00      AP1   
ATOM    626 HG11 ILE A 451      16.418  -7.544 -12.735  0.00  0.00      AP1   
ATOM    627 HG12 ILE A 451      18.006  -6.946 -12.578  0.00  0.00      AP1   
ATOM    628  CD1 ILE A 451      17.014  -7.041 -10.740  0.00  0.00      AP1   
ATOM    629  HD1 ILE A 451      16.044  -7.370 -10.309  0.00  0.00      AP1   
ATOM    630  HD2 ILE A 451      17.697  -7.911 -10.635  0.00  0.00      AP1   
ATOM    631  HD3 ILE A 451      17.369  -6.289 -10.003  0.00  0.00      AP1   
ATOM    632  C   ILE A 451      16.174  -3.690 -14.453  0.00  0.00      AP1   
ATOM    633  O   ILE A 451      16.951  -2.783 -14.595  0.00  0.00      AP1   
ATOM    634  N   LEU A 452      14.860  -3.384 -14.704  0.00  0.00      AP1   
ATOM    635  HN  LEU A 452      14.229  -4.130 -14.901  0.00  0.00      AP1   
ATOM    636  CA  LEU A 452      14.284  -2.063 -14.746  0.00  0.00      AP1   
ATOM    637  HA  LEU A 452      14.812  -1.418 -14.059  0.00  0.00      AP1   
ATOM    638  CB  LEU A 452      14.172  -1.569 -16.217  0.00  0.00      AP1   
ATOM    639  HB1 LEU A 452      15.192  -1.294 -16.562  0.00  0.00      AP1   
ATOM    640  HB2 LEU A 452      13.868  -2.432 -16.847  0.00  0.00      AP1   
ATOM    641  CG  LEU A 452      13.448  -0.247 -16.490  0.00  0.00      AP1   
ATOM    642  HG  LEU A 452      12.364  -0.485 -16.439  0.00  0.00      AP1   
ATOM    643  CD1 LEU A 452      13.715   0.847 -15.415  0.00  0.00      AP1   
ATOM    644 HD11 LEU A 452      12.997   0.771 -14.570  0.00  0.00      AP1   
ATOM    645 HD12 LEU A 452      14.762   0.826 -15.044  0.00  0.00      AP1   
ATOM    646 HD13 LEU A 452      13.468   1.819 -15.892  0.00  0.00      AP1   
ATOM    647  CD2 LEU A 452      13.574   0.248 -17.980  0.00  0.00      AP1   
ATOM    648 HD21 LEU A 452      13.268   1.315 -18.022  0.00  0.00      AP1   
ATOM    649 HD22 LEU A 452      14.652   0.235 -18.251  0.00  0.00      AP1   
ATOM    650 HD23 LEU A 452      13.097  -0.373 -18.769  0.00  0.00      AP1   
ATOM    651  C   LEU A 452      12.895  -2.121 -14.058  0.00  0.00      AP1   
ATOM    652  O   LEU A 452      11.970  -2.771 -14.561  0.00  0.00      AP1   
ATOM    653  N   TRP A 453      12.783  -1.385 -12.901  0.00  0.00      AP1   
ATOM    654  HN  TRP A 453      13.486  -0.845 -12.446  0.00  0.00      AP1   
ATOM    655  CA  TRP A 453      11.548  -1.362 -12.206  0.00  0.00      AP1   
ATOM    656  HA  TRP A 453      10.711  -1.822 -12.710  0.00  0.00      AP1   
ATOM    657  CB  TRP A 453      11.488  -2.265 -10.967  0.00  0.00      AP1   
ATOM    658  HB1 TRP A 453      11.640  -3.255 -11.448  0.00  0.00      AP1   
ATOM    659  HB2 TRP A 453      12.407  -2.118 -10.359  0.00  0.00      AP1   
ATOM    660  CG  TRP A 453      10.356  -2.289 -10.028  0.00  0.00      AP1   
ATOM    661  CD1 TRP A 453       9.423  -3.271  -9.938  0.00  0.00      AP1   
ATOM    662  HD1 TRP A 453       9.288  -4.094 -10.624  0.00  0.00      AP1   
ATOM    663  NE1 TRP A 453       8.544  -3.083  -8.922  0.00  0.00      AP1   
ATOM    664  HE1 TRP A 453       7.644  -3.461  -8.947  0.00  0.00      AP1   
ATOM    665  CE2 TRP A 453       8.934  -1.914  -8.232  0.00  0.00      AP1   
ATOM    666  CD2 TRP A 453      10.094  -1.385  -8.906  0.00  0.00      AP1   
ATOM    667  CE3 TRP A 453      10.715  -0.241  -8.301  0.00  0.00      AP1   
ATOM    668  HE3 TRP A 453      11.595   0.140  -8.799  0.00  0.00      AP1   
ATOM    669  CZ3 TRP A 453      10.169   0.364  -7.208  0.00  0.00      AP1   
ATOM    670  HZ3 TRP A 453      10.550   1.189  -6.624  0.00  0.00      AP1   
ATOM    671  CZ2 TRP A 453       8.311  -1.238  -7.214  0.00  0.00      AP1   
ATOM    672  HZ2 TRP A 453       7.527  -1.699  -6.632  0.00  0.00      AP1   
ATOM    673  CH2 TRP A 453       8.917  -0.107  -6.657  0.00  0.00      AP1   
ATOM    674  HH2 TRP A 453       8.477   0.503  -5.882  0.00  0.00      AP1   
ATOM    675  C   TRP A 453      11.187  -0.004 -11.887  0.00  0.00      AP1   
ATOM    676  O   TRP A 453      11.977   0.800 -11.403  0.00  0.00      AP1   
ATOM    677  N   LYS A 454      10.015   0.471 -12.370  0.00  0.00      AP1   
ATOM    678  HN  LYS A 454       9.320   0.019 -12.924  0.00  0.00      AP1   
ATOM    679  CA  LYS A 454       9.797   1.936 -12.345  0.00  0.00      AP1   
ATOM    680  HA  LYS A 454      10.322   2.350 -11.497  0.00  0.00      AP1   
ATOM    681  CB  LYS A 454      10.314   2.482 -13.760  0.00  0.00      AP1   
ATOM    682  HB1 LYS A 454      11.367   2.130 -13.802  0.00  0.00      AP1   
ATOM    683  HB2 LYS A 454       9.727   1.900 -14.502  0.00  0.00      AP1   
ATOM    684  CG  LYS A 454      10.192   4.033 -14.017  0.00  0.00      AP1   
ATOM    685  HG1 LYS A 454      10.769   4.239 -14.943  0.00  0.00      AP1   
ATOM    686  HG2 LYS A 454       9.172   4.313 -14.356  0.00  0.00      AP1   
ATOM    687  CD  LYS A 454      10.793   4.936 -12.865  0.00  0.00      AP1   
ATOM    688  HD1 LYS A 454      10.498   5.990 -13.058  0.00  0.00      AP1   
ATOM    689  HD2 LYS A 454      10.347   4.700 -11.875  0.00  0.00      AP1   
ATOM    690  CE  LYS A 454      12.312   4.955 -12.693  0.00  0.00      AP1   
ATOM    691  HE1 LYS A 454      12.846   3.981 -12.726  0.00  0.00      AP1   
ATOM    692  HE2 LYS A 454      12.702   5.517 -13.568  0.00  0.00      AP1   
ATOM    693  NZ  LYS A 454      12.757   5.669 -11.501  0.00  0.00      AP1   
ATOM    694  HZ1 LYS A 454      12.152   5.212 -10.790  0.00  0.00      AP1   
ATOM    695  HZ2 LYS A 454      13.760   5.558 -11.250  0.00  0.00      AP1   
ATOM    696  HZ3 LYS A 454      12.619   6.699 -11.510  0.00  0.00      AP1   
ATOM    697  C   LYS A 454       8.310   2.196 -12.108  0.00  0.00      AP1   
ATOM    698  O   LYS A 454       7.523   2.009 -13.011  0.00  0.00      AP1   
ATOM    699  N   PRO A 455       7.923   2.654 -10.913  0.00  0.00      AP1   
ATOM    700  CD  PRO A 455       8.585   2.266  -9.658  0.00  0.00      AP1   
ATOM    701  HD1 PRO A 455       9.472   2.904  -9.460  0.00  0.00      AP1   
ATOM    702  HD2 PRO A 455       8.935   1.222  -9.810  0.00  0.00      AP1   
ATOM    703  CA  PRO A 455       6.482   2.871 -10.673  0.00  0.00      AP1   
ATOM    704  HA  PRO A 455       5.938   1.980 -10.950  0.00  0.00      AP1   
ATOM    705  CB  PRO A 455       6.388   3.146  -9.162  0.00  0.00      AP1   
ATOM    706  HB1 PRO A 455       5.378   2.977  -8.730  0.00  0.00      AP1   
ATOM    707  HB2 PRO A 455       6.690   4.198  -8.972  0.00  0.00      AP1   
ATOM    708  CG  PRO A 455       7.422   2.214  -8.606  0.00  0.00      AP1   
ATOM    709  HG1 PRO A 455       7.133   1.150  -8.463  0.00  0.00      AP1   
ATOM    710  HG2 PRO A 455       7.745   2.604  -7.618  0.00  0.00      AP1   
ATOM    711  C   PRO A 455       6.003   4.021 -11.494  0.00  0.00      AP1   
ATOM    712  O   PRO A 455       6.815   4.875 -11.896  0.00  0.00      AP1   
ATOM    713  N   ARG A 456       4.732   4.204 -11.890  0.00  0.00      AP1   
ATOM    714  HN  ARG A 456       4.130   3.418 -11.773  0.00  0.00      AP1   
ATOM    715  CA  ARG A 456       4.187   5.459 -12.413  0.00  0.00      AP1   
ATOM    716  HA  ARG A 456       4.638   5.647 -13.376  0.00  0.00      AP1   
ATOM    717  CB  ARG A 456       2.681   5.379 -12.676  0.00  0.00      AP1   
ATOM    718  HB1 ARG A 456       2.298   4.375 -12.956  0.00  0.00      AP1   
ATOM    719  HB2 ARG A 456       2.164   5.720 -11.754  0.00  0.00      AP1   
ATOM    720  CG  ARG A 456       2.125   6.286 -13.849  0.00  0.00      AP1   
ATOM    721  HG1 ARG A 456       2.472   7.341 -13.878  0.00  0.00      AP1   
ATOM    722  HG2 ARG A 456       2.438   5.661 -14.713  0.00  0.00      AP1   
ATOM    723  CD  ARG A 456       0.616   6.467 -13.826  0.00  0.00      AP1   
ATOM    724  HD1 ARG A 456       0.191   6.881 -14.766  0.00  0.00      AP1   
ATOM    725  HD2 ARG A 456       0.301   5.406 -13.733  0.00  0.00      AP1   
ATOM    726  NE  ARG A 456       0.179   7.156 -12.580  0.00  0.00      AP1   
ATOM    727  HE  ARG A 456       0.862   7.219 -11.853  0.00  0.00      AP1   
ATOM    728  CZ  ARG A 456      -1.015   7.807 -12.378  0.00  0.00      AP1   
ATOM    729  NH1 ARG A 456      -2.059   7.734 -13.110  0.00  0.00      AP1   
ATOM    730 HH11 ARG A 456      -3.009   7.929 -12.867  0.00  0.00      AP1   
ATOM    731 HH12 ARG A 456      -2.044   6.977 -13.763  0.00  0.00      AP1   
ATOM    732  NH2 ARG A 456      -1.136   8.284 -11.165  0.00  0.00      AP1   
ATOM    733 HH21 ARG A 456      -1.912   8.915 -11.165  0.00  0.00      AP1   
ATOM    734 HH22 ARG A 456      -0.262   8.344 -10.683  0.00  0.00      AP1   
ATOM    735  C   ARG A 456       4.373   6.714 -11.441  0.00  0.00      AP1   
ATOM    736  O   ARG A 456       4.775   7.762 -11.890  0.00  0.00      AP1   
ATOM    737  N   ASP A 457       4.050   6.617 -10.173  0.00  0.00      AP1   
ATOM    738  HN  ASP A 457       3.708   5.756  -9.806  0.00  0.00      AP1   
ATOM    739  CA  ASP A 457       4.071   7.744  -9.269  0.00  0.00      AP1   
ATOM    740  HA  ASP A 457       4.274   8.672  -9.782  0.00  0.00      AP1   
ATOM    741  CB  ASP A 457       2.721   7.833  -8.343  0.00  0.00      AP1   
ATOM    742  HB1 ASP A 457       2.576   6.798  -7.965  0.00  0.00      AP1   
ATOM    743  HB2 ASP A 457       2.739   8.675  -7.620  0.00  0.00      AP1   
ATOM    744  CG  ASP A 457       1.483   8.099  -9.085  0.00  0.00      AP1   
ATOM    745  OD1 ASP A 457       0.397   7.721  -8.543  0.00  0.00      AP1   
ATOM    746  OD2 ASP A 457       1.549   8.680 -10.222  0.00  0.00      AP1   
ATOM    747  C   ASP A 457       5.238   7.548  -8.344  0.00  0.00      AP1   
ATOM    748  O   ASP A 457       6.370   7.834  -8.705  0.00  0.00      AP1   
ATOM    749  N   VAL A 458       4.922   7.007  -7.148  0.00  0.00      AP1   
ATOM    750  HN  VAL A 458       3.986   6.727  -6.953  0.00  0.00      AP1   
ATOM    751  CA  VAL A 458       5.884   6.859  -6.030  0.00  0.00      AP1   
ATOM    752  HA  VAL A 458       6.760   7.396  -6.363  0.00  0.00      AP1   
ATOM    753  CB  VAL A 458       5.240   7.549  -4.851  0.00  0.00      AP1   
ATOM    754  HB  VAL A 458       4.434   6.982  -4.338  0.00  0.00      AP1   
ATOM    755  CG1 VAL A 458       6.295   7.672  -3.771  0.00  0.00      AP1   
ATOM    756 HG11 VAL A 458       7.205   8.071  -4.268  0.00  0.00      AP1   
ATOM    757 HG12 VAL A 458       5.989   8.473  -3.064  0.00  0.00      AP1   
ATOM    758 HG13 VAL A 458       6.637   6.700  -3.356  0.00  0.00      AP1   
ATOM    759  CG2 VAL A 458       4.480   8.903  -5.129  0.00  0.00      AP1   
ATOM    760 HG21 VAL A 458       3.527   8.547  -5.574  0.00  0.00      AP1   
ATOM    761 HG22 VAL A 458       4.215   9.457  -4.203  0.00  0.00      AP1   
ATOM    762 HG23 VAL A 458       5.118   9.495  -5.820  0.00  0.00      AP1   
ATOM    763  C   VAL A 458       6.237   5.430  -5.651  0.00  0.00      AP1   
ATOM    764  O   VAL A 458       7.372   4.958  -5.811  0.00  0.00      AP1   
ATOM    765  N   VAL A 459       5.256   4.721  -5.123  0.00  0.00      AP1   
ATOM    766  HN  VAL A 459       4.434   5.185  -4.802  0.00  0.00      AP1   
ATOM    767  CA  VAL A 459       5.092   3.295  -5.190  0.00  0.00      AP1   
ATOM    768  HA  VAL A 459       6.080   2.865  -5.254  0.00  0.00      AP1   
ATOM    769  CB  VAL A 459       4.340   2.628  -3.994  0.00  0.00      AP1   
ATOM    770  HB  VAL A 459       4.453   1.534  -4.151  0.00  0.00      AP1   
ATOM    771  CG1 VAL A 459       5.251   2.888  -2.792  0.00  0.00      AP1   
ATOM    772 HG11 VAL A 459       4.877   2.169  -2.033  0.00  0.00      AP1   
ATOM    773 HG12 VAL A 459       6.319   2.704  -3.036  0.00  0.00      AP1   
ATOM    774 HG13 VAL A 459       5.113   3.905  -2.367  0.00  0.00      AP1   
ATOM    775  CG2 VAL A 459       2.927   3.201  -3.779  0.00  0.00      AP1   
ATOM    776 HG21 VAL A 459       2.973   4.177  -3.250  0.00  0.00      AP1   
ATOM    777 HG22 VAL A 459       2.485   3.259  -4.797  0.00  0.00      AP1   
ATOM    778 HG23 VAL A 459       2.344   2.605  -3.046  0.00  0.00      AP1   
ATOM    779  C   VAL A 459       4.327   2.788  -6.400  0.00  0.00      AP1   
ATOM    780  O   VAL A 459       3.636   3.564  -7.035  0.00  0.00      AP1   
ATOM    781  N   GLY A 460       4.407   1.484  -6.794  0.00  0.00      AP1   
ATOM    782  HN  GLY A 460       4.904   0.872  -6.183  0.00  0.00      AP1   
ATOM    783  CA  GLY A 460       3.657   0.934  -7.890  0.00  0.00      AP1   
ATOM    784  HA1 GLY A 460       4.338   0.799  -8.717  0.00  0.00      AP1   
ATOM    785  HA2 GLY A 460       2.855   1.559  -8.253  0.00  0.00      AP1   
ATOM    786  C   GLY A 460       2.997  -0.352  -7.563  0.00  0.00      AP1   
ATOM    787  O   GLY A 460       2.905  -0.715  -6.372  0.00  0.00      AP1   
ATOM    788  N   GLY A 461       2.495  -0.979  -8.634  0.00  0.00      AP1   
ATOM    789  HN  GLY A 461       2.529  -0.511  -9.514  0.00  0.00      AP1   
ATOM    790  CA  GLY A 461       1.682  -2.228  -8.666  0.00  0.00      AP1   
ATOM    791  HA1 GLY A 461       0.802  -1.974  -9.239  0.00  0.00      AP1   
ATOM    792  HA2 GLY A 461       1.441  -2.674  -7.713  0.00  0.00      AP1   
ATOM    793  C   GLY A 461       2.414  -3.250  -9.517  0.00  0.00      AP1   
ATOM    794  O   GLY A 461       1.930  -4.363  -9.666  0.00  0.00      AP1   
ATOM    795  N   ASP A 462       3.432  -2.894 -10.259  0.00  0.00      AP1   
ATOM    796  HN  ASP A 462       3.660  -1.928 -10.164  0.00  0.00      AP1   
ATOM    797  CA  ASP A 462       4.247  -3.926 -11.006  0.00  0.00      AP1   
ATOM    798  HA  ASP A 462       3.531  -4.717 -11.174  0.00  0.00      AP1   
ATOM    799  CB  ASP A 462       4.762  -3.276 -12.352  0.00  0.00      AP1   
ATOM    800  HB1 ASP A 462       5.242  -2.284 -12.210  0.00  0.00      AP1   
ATOM    801  HB2 ASP A 462       5.473  -4.014 -12.782  0.00  0.00      AP1   
ATOM    802  CG  ASP A 462       3.736  -3.181 -13.391  0.00  0.00      AP1   
ATOM    803  OD1 ASP A 462       2.507  -3.172 -13.046  0.00  0.00      AP1   
ATOM    804  OD2 ASP A 462       4.139  -2.944 -14.567  0.00  0.00      AP1   
ATOM    805  C   ASP A 462       5.391  -4.528 -10.203  0.00  0.00      AP1   
ATOM    806  O   ASP A 462       5.958  -3.774  -9.392  0.00  0.00      AP1   
ATOM    807  N   PHE A 463       5.734  -5.811 -10.374  0.00  0.00      AP1   
ATOM    808  HN  PHE A 463       5.153  -6.299 -11.020  0.00  0.00      AP1   
ATOM    809  CA  PHE A 463       6.794  -6.484  -9.705  0.00  0.00      AP1   
ATOM    810  HA  PHE A 463       7.630  -5.812  -9.578  0.00  0.00      AP1   
ATOM    811  CB  PHE A 463       6.329  -6.794  -8.196  0.00  0.00      AP1   
ATOM    812  HB1 PHE A 463       7.283  -6.837  -7.629  0.00  0.00      AP1   
ATOM    813  HB2 PHE A 463       5.910  -5.850  -7.787  0.00  0.00      AP1   
ATOM    814  CG  PHE A 463       5.515  -8.090  -7.857  0.00  0.00      AP1   
ATOM    815  CD1 PHE A 463       4.223  -8.306  -8.406  0.00  0.00      AP1   
ATOM    816  HD1 PHE A 463       3.818  -7.654  -9.165  0.00  0.00      AP1   
ATOM    817  CE1 PHE A 463       3.585  -9.554  -8.073  0.00  0.00      AP1   
ATOM    818  HE1 PHE A 463       2.627  -9.836  -8.483  0.00  0.00      AP1   
ATOM    819  CZ  PHE A 463       4.178 -10.461  -7.192  0.00  0.00      AP1   
ATOM    820  HZ  PHE A 463       3.754 -11.432  -6.984  0.00  0.00      AP1   
ATOM    821  CD2 PHE A 463       6.090  -9.010  -6.956  0.00  0.00      AP1   
ATOM    822  HD2 PHE A 463       6.976  -8.779  -6.382  0.00  0.00      AP1   
ATOM    823  CE2 PHE A 463       5.368 -10.152  -6.616  0.00  0.00      AP1   
ATOM    824  HE2 PHE A 463       5.808 -10.844  -5.913  0.00  0.00      AP1   
ATOM    825  C   PHE A 463       7.147  -7.783 -10.416  0.00  0.00      AP1   
ATOM    826  O   PHE A 463       6.746  -8.074 -11.572  0.00  0.00      AP1   
ATOM    827  N   TYR A 464       8.105  -8.492  -9.890  0.00  0.00      AP1   
ATOM    828  HN  TYR A 464       8.500  -8.115  -9.056  0.00  0.00      AP1   
ATOM    829  CA  TYR A 464       8.786  -9.604 -10.402  0.00  0.00      AP1   
ATOM    830  HA  TYR A 464       8.186 -10.006 -11.206  0.00  0.00      AP1   
ATOM    831  CB  TYR A 464      10.125  -9.312 -11.103  0.00  0.00      AP1   
ATOM    832  HB1 TYR A 464      10.535 -10.289 -11.439  0.00  0.00      AP1   
ATOM    833  HB2 TYR A 464       9.894  -8.799 -12.061  0.00  0.00      AP1   
ATOM    834  CG  TYR A 464      11.185  -8.569 -10.332  0.00  0.00      AP1   
ATOM    835  CD1 TYR A 464      11.145  -7.191 -10.378  0.00  0.00      AP1   
ATOM    836  HD1 TYR A 464      10.264  -6.817 -10.878  0.00  0.00      AP1   
ATOM    837  CE1 TYR A 464      12.149  -6.350  -9.848  0.00  0.00      AP1   
ATOM    838  HE1 TYR A 464      12.168  -5.270  -9.840  0.00  0.00      AP1   
ATOM    839  CZ  TYR A 464      13.184  -7.003  -9.194  0.00  0.00      AP1   
ATOM    840  OH  TYR A 464      14.243  -6.295  -8.589  0.00  0.00      AP1   
ATOM    841  HH  TYR A 464      14.068  -5.358  -8.701  0.00  0.00      AP1   
ATOM    842  CD2 TYR A 464      12.330  -9.215  -9.746  0.00  0.00      AP1   
ATOM    843  HD2 TYR A 464      12.511 -10.280  -9.725  0.00  0.00      AP1   
ATOM    844  CE2 TYR A 464      13.263  -8.384  -9.107  0.00  0.00      AP1   
ATOM    845  HE2 TYR A 464      14.188  -8.771  -8.707  0.00  0.00      AP1   
ATOM    846  C   TYR A 464       9.027 -10.707  -9.324  0.00  0.00      AP1   
ATOM    847  O   TYR A 464       9.113 -10.422  -8.176  0.00  0.00      AP1   
ATOM    848  N   VAL A 465       9.009 -11.981  -9.850  0.00  0.00      AP1   
ATOM    849  HN  VAL A 465       8.992 -12.057 -10.844  0.00  0.00      AP1   
ATOM    850  CA  VAL A 465       9.205 -13.133  -8.962  0.00  0.00      AP1   
ATOM    851  HA  VAL A 465       9.398 -12.837  -7.942  0.00  0.00      AP1   
ATOM    852  CB  VAL A 465       7.932 -13.985  -8.949  0.00  0.00      AP1   
ATOM    853  HB  VAL A 465       7.569 -14.058  -9.996  0.00  0.00      AP1   
ATOM    854  CG1 VAL A 465       8.140 -15.385  -8.395  0.00  0.00      AP1   
ATOM    855 HG11 VAL A 465       8.669 -15.390  -7.418  0.00  0.00      AP1   
ATOM    856 HG12 VAL A 465       7.119 -15.764  -8.178  0.00  0.00      AP1   
ATOM    857 HG13 VAL A 465       8.564 -16.113  -9.120  0.00  0.00      AP1   
ATOM    858  CG2 VAL A 465       6.898 -13.290  -8.053  0.00  0.00      AP1   
ATOM    859 HG21 VAL A 465       5.990 -13.917  -7.925  0.00  0.00      AP1   
ATOM    860 HG22 VAL A 465       7.362 -13.018  -7.080  0.00  0.00      AP1   
ATOM    861 HG23 VAL A 465       6.738 -12.336  -8.599  0.00  0.00      AP1   
ATOM    862  C   VAL A 465      10.372 -13.880  -9.381  0.00  0.00      AP1   
ATOM    863  O   VAL A 465      10.744 -13.991 -10.574  0.00  0.00      AP1   
ATOM    864  N   TYR A 466      11.090 -14.316  -8.380  0.00  0.00      AP1   
ATOM    865  HN  TYR A 466      10.757 -14.201  -7.447  0.00  0.00      AP1   
ATOM    866  CA  TYR A 466      12.178 -15.226  -8.678  0.00  0.00      AP1   
ATOM    867  HA  TYR A 466      11.974 -15.790  -9.576  0.00  0.00      AP1   
ATOM    868  CB  TYR A 466      13.480 -14.362  -8.915  0.00  0.00      AP1   
ATOM    869  HB1 TYR A 466      13.368 -13.715  -9.811  0.00  0.00      AP1   
ATOM    870  HB2 TYR A 466      13.572 -13.739  -8.000  0.00  0.00      AP1   
ATOM    871  CG  TYR A 466      14.700 -15.159  -9.047  0.00  0.00      AP1   
ATOM    872  CD1 TYR A 466      15.121 -15.760 -10.288  0.00  0.00      AP1   
ATOM    873  HD1 TYR A 466      14.404 -15.596 -11.079  0.00  0.00      AP1   
ATOM    874  CE1 TYR A 466      16.203 -16.600 -10.237  0.00  0.00      AP1   
ATOM    875  HE1 TYR A 466      16.446 -17.208 -11.095  0.00  0.00      AP1   
ATOM    876  CZ  TYR A 466      17.040 -16.570  -9.094  0.00  0.00      AP1   
ATOM    877  OH  TYR A 466      18.205 -17.466  -9.191  0.00  0.00      AP1   
ATOM    878  HH  TYR A 466      18.431 -17.620  -8.270  0.00  0.00      AP1   
ATOM    879  CD2 TYR A 466      15.619 -15.009  -8.000  0.00  0.00      AP1   
ATOM    880  HD2 TYR A 466      15.415 -14.472  -7.085  0.00  0.00      AP1   
ATOM    881  CE2 TYR A 466      16.808 -15.728  -8.036  0.00  0.00      AP1   
ATOM    882  HE2 TYR A 466      17.493 -15.714  -7.202  0.00  0.00      AP1   
ATOM    883  C   TYR A 466      12.261 -16.214  -7.483  0.00  0.00      AP1   
ATOM    884  O   TYR A 466      12.315 -15.764  -6.347  0.00  0.00      AP1   
ATOM    885  N   ARG A 467      12.161 -17.539  -7.743  0.00  0.00      AP1   
ATOM    886  HN  ARG A 467      12.173 -17.912  -8.667  0.00  0.00      AP1   
ATOM    887  CA  ARG A 467      12.518 -18.552  -6.748  0.00  0.00      AP1   
ATOM    888  HA  ARG A 467      13.224 -18.108  -6.062  0.00  0.00      AP1   
ATOM    889  CB  ARG A 467      11.391 -19.034  -5.799  0.00  0.00      AP1   
ATOM    890  HB1 ARG A 467      10.517 -19.160  -6.473  0.00  0.00      AP1   
ATOM    891  HB2 ARG A 467      11.598 -20.032  -5.358  0.00  0.00      AP1   
ATOM    892  CG  ARG A 467      10.963 -18.138  -4.637  0.00  0.00      AP1   
ATOM    893  HG1 ARG A 467      11.794 -17.832  -3.966  0.00  0.00      AP1   
ATOM    894  HG2 ARG A 467      10.636 -17.221  -5.171  0.00  0.00      AP1   
ATOM    895  CD  ARG A 467       9.808 -18.709  -3.868  0.00  0.00      AP1   
ATOM    896  HD1 ARG A 467       9.464 -18.053  -3.039  0.00  0.00      AP1   
ATOM    897  HD2 ARG A 467       8.888 -18.845  -4.476  0.00  0.00      AP1   
ATOM    898  NE  ARG A 467      10.170 -20.045  -3.311  0.00  0.00      AP1   
ATOM    899  HE  ARG A 467      11.111 -20.372  -3.396  0.00  0.00      AP1   
ATOM    900  CZ  ARG A 467       9.265 -20.877  -2.828  0.00  0.00      AP1   
ATOM    901  NH1 ARG A 467       8.008 -20.658  -2.774  0.00  0.00      AP1   
ATOM    902 HH11 ARG A 467       7.337 -21.257  -2.337  0.00  0.00      AP1   
ATOM    903 HH12 ARG A 467       7.696 -19.708  -2.794  0.00  0.00      AP1   
ATOM    904  NH2 ARG A 467       9.660 -22.111  -2.558  0.00  0.00      AP1   
ATOM    905 HH21 ARG A 467       8.919 -22.746  -2.339  0.00  0.00      AP1   
ATOM    906 HH22 ARG A 467      10.630 -22.287  -2.395  0.00  0.00      AP1   
ATOM    907  C   ARG A 467      13.287 -19.711  -7.344  0.00  0.00      AP1   
ATOM    908  O   ARG A 467      13.012 -20.182  -8.476  0.00  0.00      AP1   
ATOM    909  N   GLU A 468      14.335 -20.213  -6.656  0.00  0.00      AP1   
ATOM    910  HN  GLU A 468      14.593 -19.801  -5.785  0.00  0.00      AP1   
ATOM    911  CA  GLU A 468      15.200 -21.297  -7.082  0.00  0.00      AP1   
ATOM    912  HA  GLU A 468      15.175 -21.372  -8.159  0.00  0.00      AP1   
ATOM    913  CB  GLU A 468      16.676 -21.060  -6.588  0.00  0.00      AP1   
ATOM    914  HB1 GLU A 468      16.779 -21.068  -5.482  0.00  0.00      AP1   
ATOM    915  HB2 GLU A 468      17.281 -21.852  -7.079  0.00  0.00      AP1   
ATOM    916  CG  GLU A 468      17.375 -19.778  -7.197  0.00  0.00      AP1   
ATOM    917  HG1 GLU A 468      17.638 -20.054  -8.241  0.00  0.00      AP1   
ATOM    918  HG2 GLU A 468      16.655 -18.942  -7.062  0.00  0.00      AP1   
ATOM    919  CD  GLU A 468      18.667 -19.359  -6.479  0.00  0.00      AP1   
ATOM    920  OE1 GLU A 468      19.012 -18.143  -6.658  0.00  0.00      AP1   
ATOM    921  OE2 GLU A 468      19.339 -20.126  -5.776  0.00  0.00      AP1   
ATOM    922  C   GLU A 468      14.720 -22.639  -6.609  0.00  0.00      AP1   
ATOM    923  O   GLU A 468      14.064 -22.739  -5.577  0.00  0.00      AP1   
ATOM    924  N   GLN A 469      15.111 -23.756  -7.214  0.00  0.00      AP1   
ATOM    925  HN  GLN A 469      15.635 -23.724  -8.061  0.00  0.00      AP1   
ATOM    926  CA  GLN A 469      14.885 -25.095  -6.718  0.00  0.00      AP1   
ATOM    927  HA  GLN A 469      14.952 -24.980  -5.646  0.00  0.00      AP1   
ATOM    928  CB  GLN A 469      13.524 -25.685  -7.167  0.00  0.00      AP1   
ATOM    929  HB1 GLN A 469      13.526 -25.708  -8.278  0.00  0.00      AP1   
ATOM    930  HB2 GLN A 469      13.408 -26.742  -6.845  0.00  0.00      AP1   
ATOM    931  CG  GLN A 469      12.223 -24.965  -6.648  0.00  0.00      AP1   
ATOM    932  HG1 GLN A 469      12.146 -23.950  -7.093  0.00  0.00      AP1   
ATOM    933  HG2 GLN A 469      11.400 -25.521  -7.145  0.00  0.00      AP1   
ATOM    934  CD  GLN A 469      11.857 -25.113  -5.178  0.00  0.00      AP1   
ATOM    935  OE1 GLN A 469      11.876 -26.204  -4.661  0.00  0.00      AP1   
ATOM    936  NE2 GLN A 469      11.319 -23.994  -4.621  0.00  0.00      AP1   
ATOM    937 HE21 GLN A 469      10.999 -24.147  -3.686  0.00  0.00      AP1   
ATOM    938 HE22 GLN A 469      11.146 -23.158  -5.142  0.00  0.00      AP1   
ATOM    939  C   GLN A 469      16.137 -25.867  -7.147  0.00  0.00      AP1   
ATOM    940  O   GLN A 469      17.059 -25.256  -7.671  0.00  0.00      AP1   
ATOM    941  N   ALA A 470      16.297 -27.152  -6.752  0.00  0.00      AP1   
ATOM    942  HN  ALA A 470      15.617 -27.494  -6.108  0.00  0.00      AP1   
ATOM    943  CA  ALA A 470      17.454 -28.048  -7.072  0.00  0.00      AP1   
ATOM    944  HA  ALA A 470      18.328 -27.483  -6.782  0.00  0.00      AP1   
ATOM    945  CB  ALA A 470      17.059 -29.401  -6.310  0.00  0.00      AP1   
ATOM    946  HB1 ALA A 470      16.747 -29.066  -5.298  0.00  0.00      AP1   
ATOM    947  HB2 ALA A 470      16.364 -30.042  -6.894  0.00  0.00      AP1   
ATOM    948  HB3 ALA A 470      18.013 -29.940  -6.129  0.00  0.00      AP1   
ATOM    949  C   ALA A 470      17.677 -28.456  -8.444  0.00  0.00      AP1   
ATOM    950  O   ALA A 470      18.828 -28.864  -8.749  0.00  0.00      AP1   
ATOM    951  N   ASP A 471      16.636 -28.353  -9.253  0.00  0.00      AP1   
ATOM    952  HN  ASP A 471      15.708 -28.240  -8.904  0.00  0.00      AP1   
ATOM    953  CA  ASP A 471      16.747 -28.748 -10.680  0.00  0.00      AP1   
ATOM    954  HA  ASP A 471      17.746 -29.133 -10.827  0.00  0.00      AP1   
ATOM    955  CB  ASP A 471      15.628 -29.744 -10.904  0.00  0.00      AP1   
ATOM    956  HB1 ASP A 471      14.658 -29.239 -10.705  0.00  0.00      AP1   
ATOM    957  HB2 ASP A 471      15.413 -29.999 -11.964  0.00  0.00      AP1   
ATOM    958  CG  ASP A 471      15.827 -31.024 -10.242  0.00  0.00      AP1   
ATOM    959  OD1 ASP A 471      16.985 -31.538 -10.273  0.00  0.00      AP1   
ATOM    960  OD2 ASP A 471      14.837 -31.577  -9.613  0.00  0.00      AP1   
ATOM    961  C   ASP A 471      16.689 -27.578 -11.693  0.00  0.00      AP1   
ATOM    962  O   ASP A 471      16.779 -27.872 -12.882  0.00  0.00      AP1   
ATOM    963  N   GLY A 472      16.622 -26.308 -11.275  0.00  0.00      AP1   
ATOM    964  HN  GLY A 472      16.564 -26.034 -10.318  0.00  0.00      AP1   
ATOM    965  CA  GLY A 472      16.611 -25.227 -12.243  0.00  0.00      AP1   
ATOM    966  HA1 GLY A 472      15.888 -25.519 -12.991  0.00  0.00      AP1   
ATOM    967  HA2 GLY A 472      17.632 -24.997 -12.512  0.00  0.00      AP1   
ATOM    968  C   GLY A 472      15.972 -24.031 -11.427  0.00  0.00      AP1   
ATOM    969  O   GLY A 472      16.105 -24.030 -10.161  0.00  0.00      AP1   
ATOM    970  N   TYR A 473      15.365 -23.109 -12.128  0.00  0.00      AP1   
ATOM    971  HN  TYR A 473      15.425 -23.120 -13.123  0.00  0.00      AP1   
ATOM    972  CA  TYR A 473      14.704 -21.975 -11.512  0.00  0.00      AP1   
ATOM    973  HA  TYR A 473      14.419 -22.173 -10.489  0.00  0.00      AP1   
ATOM    974  CB  TYR A 473      15.693 -20.804 -11.359  0.00  0.00      AP1   
ATOM    975  HB1 TYR A 473      15.295 -20.060 -10.636  0.00  0.00      AP1   
ATOM    976  HB2 TYR A 473      16.657 -21.199 -10.973  0.00  0.00      AP1   
ATOM    977  CG  TYR A 473      16.100 -20.002 -12.639  0.00  0.00      AP1   
ATOM    978  CD1 TYR A 473      17.282 -20.411 -13.348  0.00  0.00      AP1   
ATOM    979  HD1 TYR A 473      17.917 -21.183 -12.939  0.00  0.00      AP1   
ATOM    980  CE1 TYR A 473      17.776 -19.737 -14.481  0.00  0.00      AP1   
ATOM    981  HE1 TYR A 473      18.691 -20.016 -14.983  0.00  0.00      AP1   
ATOM    982  CZ  TYR A 473      17.050 -18.676 -14.932  0.00  0.00      AP1   
ATOM    983  OH  TYR A 473      17.443 -17.991 -16.165  0.00  0.00      AP1   
ATOM    984  HH  TYR A 473      16.935 -17.177 -16.138  0.00  0.00      AP1   
ATOM    985  CD2 TYR A 473      15.580 -18.779 -13.006  0.00  0.00      AP1   
ATOM    986  HD2 TYR A 473      14.669 -18.464 -12.519  0.00  0.00      AP1   
ATOM    987  CE2 TYR A 473      15.970 -18.157 -14.253  0.00  0.00      AP1   
ATOM    988  HE2 TYR A 473      15.437 -17.367 -14.761  0.00  0.00      AP1   
ATOM    989  C   TYR A 473      13.469 -21.414 -12.188  0.00  0.00      AP1   
ATOM    990  O   TYR A 473      13.178 -21.779 -13.369  0.00  0.00      AP1   
ATOM    991  N   LEU A 474      12.692 -20.646 -11.460  0.00  0.00      AP1   
ATOM    992  HN  LEU A 474      12.944 -20.367 -10.536  0.00  0.00      AP1   
ATOM    993  CA  LEU A 474      11.534 -20.017 -11.928  0.00  0.00      AP1   
ATOM    994  HA  LEU A 474      11.511 -20.240 -12.985  0.00  0.00      AP1   
ATOM    995  CB  LEU A 474      10.279 -20.669 -11.310  0.00  0.00      AP1   
ATOM    996  HB1 LEU A 474      10.098 -21.620 -11.855  0.00  0.00      AP1   
ATOM    997  HB2 LEU A 474      10.408 -20.921 -10.235  0.00  0.00      AP1   
ATOM    998  CG  LEU A 474       8.983 -19.770 -11.206  0.00  0.00      AP1   
ATOM    999  HG  LEU A 474       8.893 -19.034 -12.033  0.00  0.00      AP1   
ATOM   1000  CD1 LEU A 474       7.641 -20.577 -11.184  0.00  0.00      AP1   
ATOM   1001 HD11 LEU A 474       7.618 -21.225 -12.086  0.00  0.00      AP1   
ATOM   1002 HD12 LEU A 474       7.707 -21.240 -10.296  0.00  0.00      AP1   
ATOM   1003 HD13 LEU A 474       6.838 -19.825 -11.030  0.00  0.00      AP1   
ATOM   1004  CD2 LEU A 474       9.021 -18.830  -9.992  0.00  0.00      AP1   
ATOM   1005 HD21 LEU A 474       9.101 -19.374  -9.027  0.00  0.00      AP1   
ATOM   1006 HD22 LEU A 474       9.879 -18.129 -10.082  0.00  0.00      AP1   
ATOM   1007 HD23 LEU A 474       8.124 -18.176  -9.986  0.00  0.00      AP1   
ATOM   1008  C   LEU A 474      11.660 -18.437 -11.819  0.00  0.00      AP1   
ATOM   1009  O   LEU A 474      12.163 -17.899 -10.833  0.00  0.00      AP1   
ATOM   1010  N   ILE A 475      11.144 -17.655 -12.824  0.00  0.00      AP1   
ATOM   1011  HN  ILE A 475      10.542 -18.154 -13.443  0.00  0.00      AP1   
ATOM   1012  CA  ILE A 475      11.265 -16.218 -12.909  0.00  0.00      AP1   
ATOM   1013  HA  ILE A 475      11.268 -15.831 -11.901  0.00  0.00      AP1   
ATOM   1014  CB  ILE A 475      12.614 -15.935 -13.486  0.00  0.00      AP1   
ATOM   1015  HB  ILE A 475      13.369 -16.523 -12.922  0.00  0.00      AP1   
ATOM   1016  CG2 ILE A 475      12.678 -16.309 -14.970  0.00  0.00      AP1   
ATOM   1017 HG21 ILE A 475      12.605 -17.415 -15.045  0.00  0.00      AP1   
ATOM   1018 HG22 ILE A 475      11.906 -15.739 -15.530  0.00  0.00      AP1   
ATOM   1019 HG23 ILE A 475      13.674 -16.164 -15.440  0.00  0.00      AP1   
ATOM   1020  CG1 ILE A 475      12.956 -14.407 -13.290  0.00  0.00      AP1   
ATOM   1021 HG11 ILE A 475      12.339 -13.871 -14.042  0.00  0.00      AP1   
ATOM   1022 HG12 ILE A 475      12.551 -14.076 -12.309  0.00  0.00      AP1   
ATOM   1023  CD1 ILE A 475      14.432 -13.996 -13.461  0.00  0.00      AP1   
ATOM   1024  HD1 ILE A 475      15.108 -14.606 -12.825  0.00  0.00      AP1   
ATOM   1025  HD2 ILE A 475      14.808 -14.135 -14.497  0.00  0.00      AP1   
ATOM   1026  HD3 ILE A 475      14.654 -12.916 -13.325  0.00  0.00      AP1   
ATOM   1027  C   ILE A 475      10.048 -15.539 -13.476  0.00  0.00      AP1   
ATOM   1028  O   ILE A 475       9.295 -16.266 -14.118  0.00  0.00      AP1   
ATOM   1029  N   GLY A 476       9.755 -14.239 -13.240  0.00  0.00      AP1   
ATOM   1030  HN  GLY A 476      10.236 -13.605 -12.640  0.00  0.00      AP1   
ATOM   1031  CA  GLY A 476       8.495 -13.680 -13.865  0.00  0.00      AP1   
ATOM   1032  HA1 GLY A 476       7.600 -14.166 -13.505  0.00  0.00      AP1   
ATOM   1033  HA2 GLY A 476       8.538 -13.897 -14.922  0.00  0.00      AP1   
ATOM   1034  C   GLY A 476       8.299 -12.247 -13.581  0.00  0.00      AP1   
ATOM   1035  O   GLY A 476       8.920 -11.683 -12.692  0.00  0.00      AP1   
ATOM   1036  N   VAL A 477       7.472 -11.600 -14.460  0.00  0.00      AP1   
ATOM   1037  HN  VAL A 477       7.109 -11.993 -15.301  0.00  0.00      AP1   
ATOM   1038  CA  VAL A 477       6.953 -10.272 -14.285  0.00  0.00      AP1   
ATOM   1039  HA  VAL A 477       7.244  -9.931 -13.303  0.00  0.00      AP1   
ATOM   1040  CB  VAL A 477       7.503  -9.320 -15.394  0.00  0.00      AP1   
ATOM   1041  HB  VAL A 477       7.130  -8.357 -14.984  0.00  0.00      AP1   
ATOM   1042  CG1 VAL A 477       9.040  -9.184 -15.302  0.00  0.00      AP1   
ATOM   1043 HG11 VAL A 477       9.361  -8.479 -16.098  0.00  0.00      AP1   
ATOM   1044 HG12 VAL A 477       9.405  -8.867 -14.301  0.00  0.00      AP1   
ATOM   1045 HG13 VAL A 477       9.432 -10.212 -15.459  0.00  0.00      AP1   
ATOM   1046  CG2 VAL A 477       6.964  -9.609 -16.811  0.00  0.00      AP1   
ATOM   1047 HG21 VAL A 477       7.206  -8.743 -17.463  0.00  0.00      AP1   
ATOM   1048 HG22 VAL A 477       7.386 -10.560 -17.200  0.00  0.00      AP1   
ATOM   1049 HG23 VAL A 477       5.862  -9.752 -16.806  0.00  0.00      AP1   
ATOM   1050  C   VAL A 477       5.480 -10.143 -14.160  0.00  0.00      AP1   
ATOM   1051  O   VAL A 477       4.727 -10.827 -14.887  0.00  0.00      AP1   
ATOM   1052  N   VAL A 478       4.889  -9.402 -13.195  0.00  0.00      AP1   
ATOM   1053  HN  VAL A 478       5.503  -8.904 -12.587  0.00  0.00      AP1   
ATOM   1054  CA  VAL A 478       3.496  -9.383 -12.882  0.00  0.00      AP1   
ATOM   1055  HA  VAL A 478       2.939  -9.863 -13.673  0.00  0.00      AP1   
ATOM   1056  CB  VAL A 478       3.153 -10.008 -11.522  0.00  0.00      AP1   
ATOM   1057  HB  VAL A 478       3.783  -9.479 -10.775  0.00  0.00      AP1   
ATOM   1058  CG1 VAL A 478       1.631  -9.817 -11.214  0.00  0.00      AP1   
ATOM   1059 HG11 VAL A 478       1.125 -10.105 -12.159  0.00  0.00      AP1   
ATOM   1060 HG12 VAL A 478       1.292 -10.351 -10.301  0.00  0.00      AP1   
ATOM   1061 HG13 VAL A 478       1.299  -8.771 -11.039  0.00  0.00      AP1   
ATOM   1062  CG2 VAL A 478       3.548 -11.495 -11.435  0.00  0.00      AP1   
ATOM   1063 HG21 VAL A 478       4.635 -11.619 -11.630  0.00  0.00      AP1   
ATOM   1064 HG22 VAL A 478       3.388 -11.900 -10.413  0.00  0.00      AP1   
ATOM   1065 HG23 VAL A 478       3.020 -12.137 -12.172  0.00  0.00      AP1   
ATOM   1066  C   VAL A 478       3.094  -7.881 -12.823  0.00  0.00      AP1   
ATOM   1067  O   VAL A 478       3.641  -7.080 -12.106  0.00  0.00      AP1   
ATOM   1068  N   ASP A 479       2.032  -7.455 -13.630  0.00  0.00      AP1   
ATOM   1069  HN  ASP A 479       1.624  -8.155 -14.212  0.00  0.00      AP1   
ATOM   1070  CA  ASP A 479       1.350  -6.157 -13.368  0.00  0.00      AP1   
ATOM   1071  HA  ASP A 479       1.990  -5.527 -12.768  0.00  0.00      AP1   
ATOM   1072  CB  ASP A 479       0.915  -5.469 -14.739  0.00  0.00      AP1   
ATOM   1073  HB1 ASP A 479       1.857  -5.322 -15.309  0.00  0.00      AP1   
ATOM   1074  HB2 ASP A 479       0.312  -6.248 -15.253  0.00  0.00      AP1   
ATOM   1075  CG  ASP A 479       0.236  -4.086 -14.490  0.00  0.00      AP1   
ATOM   1076  OD1 ASP A 479      -0.366  -3.760 -13.423  0.00  0.00      AP1   
ATOM   1077  OD2 ASP A 479       0.147  -3.352 -15.518  0.00  0.00      AP1   
ATOM   1078  C   ASP A 479       0.115  -6.477 -12.432  0.00  0.00      AP1   
ATOM   1079  O   ASP A 479      -0.934  -6.954 -12.930  0.00  0.00      AP1   
ATOM   1080  N   CYS A 480       0.201  -6.124 -11.123  0.00  0.00      AP1   
ATOM   1081  HN  CYS A 480       0.995  -5.656 -10.744  0.00  0.00      AP1   
ATOM   1082  CA  CYS A 480      -1.020  -6.232 -10.280  0.00  0.00      AP1   
ATOM   1083  HA  CYS A 480      -1.507  -7.178 -10.468  0.00  0.00      AP1   
ATOM   1084  CB  CYS A 480      -0.688  -6.308  -8.722  0.00  0.00      AP1   
ATOM   1085  HB1 CYS A 480      -0.274  -5.299  -8.507  0.00  0.00      AP1   
ATOM   1086  HB2 CYS A 480      -1.620  -6.474  -8.141  0.00  0.00      AP1   
ATOM   1087  SG  CYS A 480       0.501  -7.641  -8.379  0.00  0.00      AP1   
ATOM   1088  HG1 CYS A 480       1.654  -7.033  -8.620  0.00  0.00      AP1   
ATOM   1089  C   CYS A 480      -2.013  -5.061 -10.618  0.00  0.00      AP1   
ATOM   1090  O   CYS A 480      -1.606  -3.990 -11.096  0.00  0.00      AP1   
ATOM   1091  N   ALA A 481      -3.366  -5.363 -10.494  0.00  0.00      AP1   
ATOM   1092  HN  ALA A 481      -3.541  -6.266 -10.109  0.00  0.00      AP1   
ATOM   1093  CA  ALA A 481      -4.556  -4.615 -10.567  0.00  0.00      AP1   
ATOM   1094  HA  ALA A 481      -4.923  -4.466 -11.572  0.00  0.00      AP1   
ATOM   1095  CB  ALA A 481      -5.641  -5.329  -9.659  0.00  0.00      AP1   
ATOM   1096  HB1 ALA A 481      -5.225  -5.444  -8.636  0.00  0.00      AP1   
ATOM   1097  HB2 ALA A 481      -6.608  -4.820  -9.459  0.00  0.00      AP1   
ATOM   1098  HB3 ALA A 481      -5.925  -6.300 -10.118  0.00  0.00      AP1   
ATOM   1099  C   ALA A 481      -4.378  -3.244 -10.023  0.00  0.00      AP1   
ATOM   1100  O   ALA A 481      -3.803  -3.033  -8.992  0.00  0.00      AP1   
ATOM   1101  N   GLY A 482      -4.815  -2.233 -10.752  0.00  0.00      AP1   
ATOM   1102  HN  GLY A 482      -5.372  -2.353 -11.570  0.00  0.00      AP1   
ATOM   1103  CA  GLY A 482      -4.432  -0.797 -10.440  0.00  0.00      AP1   
ATOM   1104  HA1 GLY A 482      -4.544  -0.665  -9.374  0.00  0.00      AP1   
ATOM   1105  HA2 GLY A 482      -4.938  -0.182 -11.168  0.00  0.00      AP1   
ATOM   1106  C   GLY A 482      -2.965  -0.560 -10.642  0.00  0.00      AP1   
ATOM   1107  O   GLY A 482      -2.189  -1.348 -11.215  0.00  0.00      AP1   
ATOM   1108  N   HIS A 483      -2.535   0.519 -10.078  0.00  0.00      AP1   
ATOM   1109  HN  HIS A 483      -3.137   1.132  -9.573  0.00  0.00      AP1   
ATOM   1110  CA  HIS A 483      -1.228   1.115 -10.249  0.00  0.00      AP1   
ATOM   1111  HA  HIS A 483      -0.497   0.322 -10.196  0.00  0.00      AP1   
ATOM   1112  CB  HIS A 483      -1.024   1.901 -11.583  0.00  0.00      AP1   
ATOM   1113  HB1 HIS A 483      -0.016   2.357 -11.481  0.00  0.00      AP1   
ATOM   1114  HB2 HIS A 483      -0.943   1.171 -12.416  0.00  0.00      AP1   
ATOM   1115  ND1 HIS A 483      -1.992   4.344 -11.697  0.00  0.00      AP1   
ATOM   1116  HD1 HIS A 483      -1.165   4.774 -11.334  0.00  0.00      AP1   
ATOM   1117  CG  HIS A 483      -2.070   2.975 -11.871  0.00  0.00      AP1   
ATOM   1118  CE1 HIS A 483      -3.144   4.907 -12.174  0.00  0.00      AP1   
ATOM   1119  HE1 HIS A 483      -3.220   5.988 -12.055  0.00  0.00      AP1   
ATOM   1120  NE2 HIS A 483      -3.957   4.006 -12.658  0.00  0.00      AP1   
ATOM   1121  CD2 HIS A 483      -3.240   2.792 -12.503  0.00  0.00      AP1   
ATOM   1122  HD2 HIS A 483      -3.536   1.870 -12.987  0.00  0.00      AP1   
ATOM   1123  C   HIS A 483      -1.055   2.039  -9.091  0.00  0.00      AP1   
ATOM   1124  O   HIS A 483      -2.050   2.494  -8.570  0.00  0.00      AP1   
ATOM   1125  N   GLY A 484       0.195   2.373  -8.655  0.00  0.00      AP1   
ATOM   1126  HN  GLY A 484       0.975   2.165  -9.240  0.00  0.00      AP1   
ATOM   1127  CA  GLY A 484       0.425   3.266  -7.460  0.00  0.00      AP1   
ATOM   1128  HA1 GLY A 484       0.100   4.254  -7.750  0.00  0.00      AP1   
ATOM   1129  HA2 GLY A 484       1.483   3.238  -7.244  0.00  0.00      AP1   
ATOM   1130  C   GLY A 484      -0.207   2.873  -6.206  0.00  0.00      AP1   
ATOM   1131  O   GLY A 484      -0.117   1.718  -5.733  0.00  0.00      AP1   
ATOM   1132  N   VAL A 485      -0.909   3.791  -5.512  0.00  0.00      AP1   
ATOM   1133  HN  VAL A 485      -1.059   4.711  -5.866  0.00  0.00      AP1   
ATOM   1134  CA  VAL A 485      -1.434   3.522  -4.136  0.00  0.00      AP1   
ATOM   1135  HA  VAL A 485      -0.643   3.103  -3.532  0.00  0.00      AP1   
ATOM   1136  CB  VAL A 485      -1.934   4.956  -3.595  0.00  0.00      AP1   
ATOM   1137  HB  VAL A 485      -2.552   5.410  -4.400  0.00  0.00      AP1   
ATOM   1138  CG1 VAL A 485      -2.862   4.847  -2.304  0.00  0.00      AP1   
ATOM   1139 HG11 VAL A 485      -2.334   4.344  -1.467  0.00  0.00      AP1   
ATOM   1140 HG12 VAL A 485      -3.072   5.916  -2.086  0.00  0.00      AP1   
ATOM   1141 HG13 VAL A 485      -3.878   4.453  -2.521  0.00  0.00      AP1   
ATOM   1142  CG2 VAL A 485      -0.693   5.746  -3.157  0.00  0.00      AP1   
ATOM   1143 HG21 VAL A 485      -0.253   5.437  -2.185  0.00  0.00      AP1   
ATOM   1144 HG22 VAL A 485       0.114   5.750  -3.921  0.00  0.00      AP1   
ATOM   1145 HG23 VAL A 485      -1.026   6.799  -3.030  0.00  0.00      AP1   
ATOM   1146  C   VAL A 485      -2.430   2.313  -3.902  0.00  0.00      AP1   
ATOM   1147  O   VAL A 485      -2.101   1.399  -3.109  0.00  0.00      AP1   
ATOM   1148  N   PRO A 486      -3.477   2.005  -4.645  0.00  0.00      AP1   
ATOM   1149  CD  PRO A 486      -4.150   2.982  -5.534  0.00  0.00      AP1   
ATOM   1150  HD1 PRO A 486      -3.441   3.442  -6.255  0.00  0.00      AP1   
ATOM   1151  HD2 PRO A 486      -4.511   3.761  -4.829  0.00  0.00      AP1   
ATOM   1152  CA  PRO A 486      -4.111   0.707  -4.560  0.00  0.00      AP1   
ATOM   1153  HA  PRO A 486      -4.273   0.413  -3.533  0.00  0.00      AP1   
ATOM   1154  CB  PRO A 486      -5.457   0.909  -5.302  0.00  0.00      AP1   
ATOM   1155  HB1 PRO A 486      -6.231   1.233  -4.575  0.00  0.00      AP1   
ATOM   1156  HB2 PRO A 486      -5.866  -0.011  -5.773  0.00  0.00      AP1   
ATOM   1157  CG  PRO A 486      -5.228   2.166  -6.206  0.00  0.00      AP1   
ATOM   1158  HG1 PRO A 486      -6.084   2.779  -6.560  0.00  0.00      AP1   
ATOM   1159  HG2 PRO A 486      -4.830   1.744  -7.153  0.00  0.00      AP1   
ATOM   1160  C   PRO A 486      -3.329  -0.459  -5.158  0.00  0.00      AP1   
ATOM   1161  O   PRO A 486      -3.524  -1.522  -4.595  0.00  0.00      AP1   
ATOM   1162  N   GLY A 487      -2.458  -0.220  -6.220  0.00  0.00      AP1   
ATOM   1163  HN  GLY A 487      -2.432   0.710  -6.578  0.00  0.00      AP1   
ATOM   1164  CA  GLY A 487      -1.598  -1.318  -6.726  0.00  0.00      AP1   
ATOM   1165  HA1 GLY A 487      -1.035  -0.731  -7.437  0.00  0.00      AP1   
ATOM   1166  HA2 GLY A 487      -2.200  -2.082  -7.196  0.00  0.00      AP1   
ATOM   1167  C   GLY A 487      -0.669  -1.876  -5.763  0.00  0.00      AP1   
ATOM   1168  O   GLY A 487      -0.422  -3.084  -5.819  0.00  0.00      AP1   
ATOM   1169  N   ALA A 488      -0.150  -1.072  -4.845  0.00  0.00      AP1   
ATOM   1170  HN  ALA A 488      -0.470  -0.134  -4.950  0.00  0.00      AP1   
ATOM   1171  CA  ALA A 488       0.862  -1.485  -3.874  0.00  0.00      AP1   
ATOM   1172  HA  ALA A 488       1.632  -1.981  -4.448  0.00  0.00      AP1   
ATOM   1173  CB  ALA A 488       1.413  -0.298  -3.120  0.00  0.00      AP1   
ATOM   1174  HB1 ALA A 488       2.124  -0.636  -2.335  0.00  0.00      AP1   
ATOM   1175  HB2 ALA A 488       2.032   0.234  -3.874  0.00  0.00      AP1   
ATOM   1176  HB3 ALA A 488       0.672   0.325  -2.576  0.00  0.00      AP1   
ATOM   1177  C   ALA A 488       0.321  -2.486  -2.893  0.00  0.00      AP1   
ATOM   1178  O   ALA A 488       1.048  -3.411  -2.528  0.00  0.00      AP1   
ATOM   1179  N   LEU A 489      -0.968  -2.471  -2.554  0.00  0.00      AP1   
ATOM   1180  HN  LEU A 489      -1.413  -1.643  -2.886  0.00  0.00      AP1   
ATOM   1181  CA  LEU A 489      -1.679  -3.434  -1.749  0.00  0.00      AP1   
ATOM   1182  HA  LEU A 489      -1.203  -3.545  -0.787  0.00  0.00      AP1   
ATOM   1183  CB  LEU A 489      -3.033  -2.955  -1.400  0.00  0.00      AP1   
ATOM   1184  HB1 LEU A 489      -3.571  -2.848  -2.366  0.00  0.00      AP1   
ATOM   1185  HB2 LEU A 489      -3.631  -3.707  -0.841  0.00  0.00      AP1   
ATOM   1186  CG  LEU A 489      -3.203  -1.600  -0.751  0.00  0.00      AP1   
ATOM   1187  HG  LEU A 489      -2.802  -0.846  -1.462  0.00  0.00      AP1   
ATOM   1188  CD1 LEU A 489      -4.608  -1.139  -0.622  0.00  0.00      AP1   
ATOM   1189 HD11 LEU A 489      -5.195  -1.230  -1.561  0.00  0.00      AP1   
ATOM   1190 HD12 LEU A 489      -5.047  -1.881   0.079  0.00  0.00      AP1   
ATOM   1191 HD13 LEU A 489      -4.687  -0.110  -0.211  0.00  0.00      AP1   
ATOM   1192  CD2 LEU A 489      -2.518  -1.477   0.536  0.00  0.00      AP1   
ATOM   1193 HD21 LEU A 489      -3.131  -1.903   1.359  0.00  0.00      AP1   
ATOM   1194 HD22 LEU A 489      -1.575  -2.063   0.562  0.00  0.00      AP1   
ATOM   1195 HD23 LEU A 489      -2.353  -0.446   0.914  0.00  0.00      AP1   
ATOM   1196  C   LEU A 489      -1.764  -4.773  -2.428  0.00  0.00      AP1   
ATOM   1197  O   LEU A 489      -1.327  -5.840  -1.973  0.00  0.00      AP1   
ATOM   1198  N   MET A 490      -2.144  -4.702  -3.703  0.00  0.00      AP1   
ATOM   1199  HN  MET A 490      -2.255  -3.785  -4.080  0.00  0.00      AP1   
ATOM   1200  CA  MET A 490      -2.319  -5.770  -4.588  0.00  0.00      AP1   
ATOM   1201  HA  MET A 490      -3.024  -6.453  -4.138  0.00  0.00      AP1   
ATOM   1202  CB  MET A 490      -2.986  -5.454  -5.879  0.00  0.00      AP1   
ATOM   1203  HB1 MET A 490      -2.465  -4.628  -6.409  0.00  0.00      AP1   
ATOM   1204  HB2 MET A 490      -3.106  -6.354  -6.519  0.00  0.00      AP1   
ATOM   1205  CG  MET A 490      -4.504  -4.928  -5.817  0.00  0.00      AP1   
ATOM   1206  HG1 MET A 490      -4.468  -3.878  -5.455  0.00  0.00      AP1   
ATOM   1207  HG2 MET A 490      -4.855  -4.627  -6.827  0.00  0.00      AP1   
ATOM   1208  SD  MET A 490      -5.717  -5.914  -4.978  0.00  0.00      AP1   
ATOM   1209  CE  MET A 490      -5.630  -7.431  -5.943  0.00  0.00      AP1   
ATOM   1210  HE1 MET A 490      -6.289  -8.265  -5.621  0.00  0.00      AP1   
ATOM   1211  HE2 MET A 490      -5.817  -7.416  -7.038  0.00  0.00      AP1   
ATOM   1212  HE3 MET A 490      -4.616  -7.875  -5.854  0.00  0.00      AP1   
ATOM   1213  C   MET A 490      -1.053  -6.595  -4.824  0.00  0.00      AP1   
ATOM   1214  O   MET A 490      -1.189  -7.807  -5.076  0.00  0.00      AP1   
ATOM   1215  N   THR A 491       0.130  -5.935  -4.859  0.00  0.00      AP1   
ATOM   1216  HN  THR A 491       0.062  -4.941  -4.885  0.00  0.00      AP1   
ATOM   1217  CA  THR A 491       1.432  -6.569  -4.860  0.00  0.00      AP1   
ATOM   1218  HA  THR A 491       1.426  -7.242  -5.705  0.00  0.00      AP1   
ATOM   1219  CB  THR A 491       2.661  -5.712  -4.915  0.00  0.00      AP1   
ATOM   1220  HB  THR A 491       3.516  -6.418  -4.995  0.00  0.00      AP1   
ATOM   1221  OG1 THR A 491       3.008  -4.679  -3.985  0.00  0.00      AP1   
ATOM   1222  HG1 THR A 491       2.789  -5.045  -3.126  0.00  0.00      AP1   
ATOM   1223  CG2 THR A 491       2.620  -4.996  -6.321  0.00  0.00      AP1   
ATOM   1224 HG21 THR A 491       2.671  -5.689  -7.188  0.00  0.00      AP1   
ATOM   1225 HG22 THR A 491       1.650  -4.457  -6.379  0.00  0.00      AP1   
ATOM   1226 HG23 THR A 491       3.480  -4.305  -6.449  0.00  0.00      AP1   
ATOM   1227  C   THR A 491       1.733  -7.396  -3.672  0.00  0.00      AP1   
ATOM   1228  O   THR A 491       2.412  -8.400  -3.866  0.00  0.00      AP1   
ATOM   1229  N   MET A 492       1.381  -7.005  -2.463  0.00  0.00      AP1   
ATOM   1230  HN  MET A 492       0.632  -6.350  -2.411  0.00  0.00      AP1   
ATOM   1231  CA  MET A 492       1.522  -7.911  -1.305  0.00  0.00      AP1   
ATOM   1232  HA  MET A 492       2.478  -8.341  -1.049  0.00  0.00      AP1   
ATOM   1233  CB  MET A 492       1.078  -7.179   0.007  0.00  0.00      AP1   
ATOM   1234  HB1 MET A 492       0.023  -6.935  -0.241  0.00  0.00      AP1   
ATOM   1235  HB2 MET A 492       1.173  -7.751   0.954  0.00  0.00      AP1   
ATOM   1236  CG  MET A 492       1.908  -5.875   0.175  0.00  0.00      AP1   
ATOM   1237  HG1 MET A 492       1.545  -5.163  -0.596  0.00  0.00      AP1   
ATOM   1238  HG2 MET A 492       1.406  -5.419   1.055  0.00  0.00      AP1   
ATOM   1239  SD  MET A 492       3.747  -6.009   0.154  0.00  0.00      AP1   
ATOM   1240  CE  MET A 492       4.272  -4.565  -0.840  0.00  0.00      AP1   
ATOM   1241  HE1 MET A 492       4.254  -3.678  -0.171  0.00  0.00      AP1   
ATOM   1242  HE2 MET A 492       5.329  -4.731  -1.139  0.00  0.00      AP1   
ATOM   1243  HE3 MET A 492       3.622  -4.365  -1.719  0.00  0.00      AP1   
ATOM   1244  C   MET A 492       0.570  -9.176  -1.379  0.00  0.00      AP1   
ATOM   1245  O   MET A 492       0.981 -10.306  -1.079  0.00  0.00      AP1   
ATOM   1246  N   LEU A 493      -0.678  -9.021  -1.812  0.00  0.00      AP1   
ATOM   1247  HN  LEU A 493      -1.053  -8.140  -2.087  0.00  0.00      AP1   
ATOM   1248  CA  LEU A 493      -1.553 -10.063  -2.071  0.00  0.00      AP1   
ATOM   1249  HA  LEU A 493      -1.713 -10.551  -1.121  0.00  0.00      AP1   
ATOM   1250  CB  LEU A 493      -2.985  -9.589  -2.483  0.00  0.00      AP1   
ATOM   1251  HB1 LEU A 493      -2.862  -8.854  -3.307  0.00  0.00      AP1   
ATOM   1252  HB2 LEU A 493      -3.472 -10.433  -3.017  0.00  0.00      AP1   
ATOM   1253  CG  LEU A 493      -3.827  -8.934  -1.440  0.00  0.00      AP1   
ATOM   1254  HG  LEU A 493      -3.344  -7.956  -1.229  0.00  0.00      AP1   
ATOM   1255  CD1 LEU A 493      -5.170  -8.495  -1.961  0.00  0.00      AP1   
ATOM   1256 HD11 LEU A 493      -5.040  -7.866  -2.868  0.00  0.00      AP1   
ATOM   1257 HD12 LEU A 493      -5.712  -9.419  -2.254  0.00  0.00      AP1   
ATOM   1258 HD13 LEU A 493      -5.888  -8.029  -1.252  0.00  0.00      AP1   
ATOM   1259  CD2 LEU A 493      -3.975  -9.799  -0.108  0.00  0.00      AP1   
ATOM   1260 HD21 LEU A 493      -4.354 -10.793  -0.428  0.00  0.00      AP1   
ATOM   1261 HD22 LEU A 493      -2.934  -9.736   0.276  0.00  0.00      AP1   
ATOM   1262 HD23 LEU A 493      -4.599  -9.373   0.706  0.00  0.00      AP1   
ATOM   1263  C   LEU A 493      -0.970 -11.106  -3.070  0.00  0.00      AP1   
ATOM   1264  O   LEU A 493      -1.008 -12.359  -2.900  0.00  0.00      AP1   
ATOM   1265  N   ALA A 494      -0.470 -10.588  -4.246  0.00  0.00      AP1   
ATOM   1266  HN  ALA A 494      -0.609  -9.653  -4.562  0.00  0.00      AP1   
ATOM   1267  CA  ALA A 494       0.172 -11.366  -5.289  0.00  0.00      AP1   
ATOM   1268  HA  ALA A 494      -0.436 -12.196  -5.618  0.00  0.00      AP1   
ATOM   1269  CB  ALA A 494       0.509 -10.493  -6.490  0.00  0.00      AP1   
ATOM   1270  HB1 ALA A 494       1.129  -9.658  -6.100  0.00  0.00      AP1   
ATOM   1271  HB2 ALA A 494       0.951 -11.003  -7.373  0.00  0.00      AP1   
ATOM   1272  HB3 ALA A 494      -0.523 -10.146  -6.714  0.00  0.00      AP1   
ATOM   1273  C   ALA A 494       1.387 -12.145  -4.844  0.00  0.00      AP1   
ATOM   1274  O   ALA A 494       1.736 -13.244  -5.207  0.00  0.00      AP1   
ATOM   1275  N   ARG A 495       2.229 -11.458  -4.014  0.00  0.00      AP1   
ATOM   1276  HN  ARG A 495       2.074 -10.494  -3.811  0.00  0.00      AP1   
ATOM   1277  CA  ARG A 495       3.401 -12.104  -3.359  0.00  0.00      AP1   
ATOM   1278  HA  ARG A 495       4.066 -12.411  -4.152  0.00  0.00      AP1   
ATOM   1279  CB  ARG A 495       4.219 -11.075  -2.554  0.00  0.00      AP1   
ATOM   1280  HB1 ARG A 495       4.491 -10.268  -3.267  0.00  0.00      AP1   
ATOM   1281  HB2 ARG A 495       3.598 -10.571  -1.783  0.00  0.00      AP1   
ATOM   1282  CG  ARG A 495       5.444 -11.567  -1.769  0.00  0.00      AP1   
ATOM   1283  HG1 ARG A 495       5.820 -10.773  -1.089  0.00  0.00      AP1   
ATOM   1284  HG2 ARG A 495       5.054 -12.287  -1.018  0.00  0.00      AP1   
ATOM   1285  CD  ARG A 495       6.519 -12.280  -2.663  0.00  0.00      AP1   
ATOM   1286  HD1 ARG A 495       6.139 -13.127  -3.273  0.00  0.00      AP1   
ATOM   1287  HD2 ARG A 495       6.975 -11.483  -3.289  0.00  0.00      AP1   
ATOM   1288  NE  ARG A 495       7.594 -12.845  -1.856  0.00  0.00      AP1   
ATOM   1289  HE  ARG A 495       8.455 -12.336  -1.849  0.00  0.00      AP1   
ATOM   1290  CZ  ARG A 495       7.555 -14.035  -1.245  0.00  0.00      AP1   
ATOM   1291  NH1 ARG A 495       6.445 -14.809  -1.259  0.00  0.00      AP1   
ATOM   1292 HH11 ARG A 495       6.520 -15.799  -1.147  0.00  0.00      AP1   
ATOM   1293 HH12 ARG A 495       5.646 -14.421  -1.719  0.00  0.00      AP1   
ATOM   1294  NH2 ARG A 495       8.670 -14.561  -0.783  0.00  0.00      AP1   
ATOM   1295 HH21 ARG A 495       8.578 -15.414  -0.268  0.00  0.00      AP1   
ATOM   1296 HH22 ARG A 495       9.358 -13.933  -0.420  0.00  0.00      AP1   
ATOM   1297  C   ARG A 495       3.034 -13.303  -2.491  0.00  0.00      AP1   
ATOM   1298  O   ARG A 495       3.697 -14.338  -2.471  0.00  0.00      AP1   
ATOM   1299  N   ALA A 496       2.005 -13.128  -1.678  0.00  0.00      AP1   
ATOM   1300  HN  ALA A 496       1.525 -12.254  -1.683  0.00  0.00      AP1   
ATOM   1301  CA  ALA A 496       1.501 -14.182  -0.830  0.00  0.00      AP1   
ATOM   1302  HA  ALA A 496       2.348 -14.659  -0.359  0.00  0.00      AP1   
ATOM   1303  CB  ALA A 496       0.532 -13.668   0.218  0.00  0.00      AP1   
ATOM   1304  HB1 ALA A 496      -0.348 -13.178  -0.250  0.00  0.00      AP1   
ATOM   1305  HB2 ALA A 496       0.105 -14.568   0.711  0.00  0.00      AP1   
ATOM   1306  HB3 ALA A 496       1.014 -12.962   0.928  0.00  0.00      AP1   
ATOM   1307  C   ALA A 496       0.768 -15.260  -1.641  0.00  0.00      AP1   
ATOM   1308  O   ALA A 496       1.039 -16.450  -1.433  0.00  0.00      AP1   
ATOM   1309  N   ALA A 497      -0.053 -14.871  -2.670  0.00  0.00      AP1   
ATOM   1310  HN  ALA A 497      -0.346 -13.941  -2.876  0.00  0.00      AP1   
ATOM   1311  CA  ALA A 497      -0.643 -15.847  -3.562  0.00  0.00      AP1   
ATOM   1312  HA  ALA A 497      -1.279 -16.521  -3.008  0.00  0.00      AP1   
ATOM   1313  CB  ALA A 497      -1.660 -15.189  -4.436  0.00  0.00      AP1   
ATOM   1314  HB1 ALA A 497      -2.470 -14.708  -3.846  0.00  0.00      AP1   
ATOM   1315  HB2 ALA A 497      -1.250 -14.343  -5.029  0.00  0.00      AP1   
ATOM   1316  HB3 ALA A 497      -2.149 -15.905  -5.131  0.00  0.00      AP1   
ATOM   1317  C   ALA A 497       0.366 -16.735  -4.418  0.00  0.00      AP1   
ATOM   1318  O   ALA A 497       0.117 -17.917  -4.550  0.00  0.00      AP1   
ATOM   1319  N   ILE A 498       1.513 -16.198  -4.973  0.00  0.00      AP1   
ATOM   1320  HN  ILE A 498       1.825 -15.251  -4.953  0.00  0.00      AP1   
ATOM   1321  CA  ILE A 498       2.479 -16.903  -5.888  0.00  0.00      AP1   
ATOM   1322  HA  ILE A 498       1.894 -17.447  -6.615  0.00  0.00      AP1   
ATOM   1323  CB  ILE A 498       3.543 -15.945  -6.488  0.00  0.00      AP1   
ATOM   1324  HB  ILE A 498       3.043 -15.059  -6.935  0.00  0.00      AP1   
ATOM   1325  CG2 ILE A 498       4.499 -15.448  -5.433  0.00  0.00      AP1   
ATOM   1326 HG21 ILE A 498       5.045 -16.255  -4.900  0.00  0.00      AP1   
ATOM   1327 HG22 ILE A 498       5.185 -14.688  -5.866  0.00  0.00      AP1   
ATOM   1328 HG23 ILE A 498       3.913 -14.941  -4.637  0.00  0.00      AP1   
ATOM   1329  CG1 ILE A 498       4.415 -16.620  -7.596  0.00  0.00      AP1   
ATOM   1330 HG11 ILE A 498       4.888 -15.884  -8.282  0.00  0.00      AP1   
ATOM   1331 HG12 ILE A 498       5.337 -17.099  -7.202  0.00  0.00      AP1   
ATOM   1332  CD1 ILE A 498       3.584 -17.567  -8.472  0.00  0.00      AP1   
ATOM   1333  HD1 ILE A 498       4.173 -18.174  -9.191  0.00  0.00      AP1   
ATOM   1334  HD2 ILE A 498       3.024 -18.342  -7.907  0.00  0.00      AP1   
ATOM   1335  HD3 ILE A 498       2.768 -17.048  -9.020  0.00  0.00      AP1   
ATOM   1336  C   ILE A 498       3.170 -18.050  -5.110  0.00  0.00      AP1   
ATOM   1337  O   ILE A 498       3.295 -19.131  -5.649  0.00  0.00      AP1   
ATOM   1338  N   ASP A 499       3.560 -17.982  -3.797  0.00  0.00      AP1   
ATOM   1339  HN  ASP A 499       3.549 -17.086  -3.361  0.00  0.00      AP1   
ATOM   1340  CA  ASP A 499       4.187 -19.121  -3.050  0.00  0.00      AP1   
ATOM   1341  HA  ASP A 499       4.940 -19.539  -3.703  0.00  0.00      AP1   
ATOM   1342  CB  ASP A 499       4.844 -18.698  -1.698  0.00  0.00      AP1   
ATOM   1343  HB1 ASP A 499       4.217 -17.921  -1.210  0.00  0.00      AP1   
ATOM   1344  HB2 ASP A 499       5.012 -19.523  -0.973  0.00  0.00      AP1   
ATOM   1345  CG  ASP A 499       6.222 -18.079  -1.838  0.00  0.00      AP1   
ATOM   1346  OD1 ASP A 499       6.658 -17.375  -0.949  0.00  0.00      AP1   
ATOM   1347  OD2 ASP A 499       6.890 -18.336  -2.849  0.00  0.00      AP1   
ATOM   1348  C   ASP A 499       3.127 -20.220  -2.897  0.00  0.00      AP1   
ATOM   1349  O   ASP A 499       3.561 -21.321  -3.028  0.00  0.00      AP1   
ATOM   1350  N   HIS A 500       1.824 -19.895  -2.526  0.00  0.00      AP1   
ATOM   1351  HN  HIS A 500       1.444 -18.983  -2.656  0.00  0.00      AP1   
ATOM   1352  CA  HIS A 500       0.855 -21.008  -2.392  0.00  0.00      AP1   
ATOM   1353  HA  HIS A 500       1.267 -21.696  -1.669  0.00  0.00      AP1   
ATOM   1354  CB  HIS A 500      -0.499 -20.506  -1.930  0.00  0.00      AP1   
ATOM   1355  HB1 HIS A 500      -0.887 -19.819  -2.712  0.00  0.00      AP1   
ATOM   1356  HB2 HIS A 500      -1.128 -21.422  -1.905  0.00  0.00      AP1   
ATOM   1357  ND1 HIS A 500      -0.207 -18.591  -0.278  0.00  0.00      AP1   
ATOM   1358  HD1 HIS A 500       0.037 -17.868  -0.924  0.00  0.00      AP1   
ATOM   1359  CG  HIS A 500      -0.510 -19.924  -0.555  0.00  0.00      AP1   
ATOM   1360  CE1 HIS A 500      -0.529 -18.304   1.001  0.00  0.00      AP1   
ATOM   1361  HE1 HIS A 500      -0.390 -17.381   1.563  0.00  0.00      AP1   
ATOM   1362  NE2 HIS A 500      -1.137 -19.426   1.556  0.00  0.00      AP1   
ATOM   1363  CD2 HIS A 500      -1.143 -20.399   0.569  0.00  0.00      AP1   
ATOM   1364  HD2 HIS A 500      -1.675 -21.338   0.657  0.00  0.00      AP1   
ATOM   1365  C   HIS A 500       0.670 -21.796  -3.694  0.00  0.00      AP1   
ATOM   1366  O   HIS A 500       0.517 -23.010  -3.707  0.00  0.00      AP1   
ATOM   1367  N   ALA A 501       0.626 -21.077  -4.797  0.00  0.00      AP1   
ATOM   1368  HN  ALA A 501       0.656 -20.082  -4.742  0.00  0.00      AP1   
ATOM   1369  CA  ALA A 501       0.578 -21.648  -6.147  0.00  0.00      AP1   
ATOM   1370  HA  ALA A 501      -0.270 -22.314  -6.194  0.00  0.00      AP1   
ATOM   1371  CB  ALA A 501       0.298 -20.500  -7.147  0.00  0.00      AP1   
ATOM   1372  HB1 ALA A 501       1.117 -19.749  -7.159  0.00  0.00      AP1   
ATOM   1373  HB2 ALA A 501       0.333 -20.904  -8.181  0.00  0.00      AP1   
ATOM   1374  HB3 ALA A 501      -0.654 -19.946  -6.997  0.00  0.00      AP1   
ATOM   1375  C   ALA A 501       1.773 -22.602  -6.529  0.00  0.00      AP1   
ATOM   1376  O   ALA A 501       1.625 -23.777  -6.902  0.00  0.00      AP1   
ATOM   1377  N   ILE A 502       2.965 -22.125  -6.297  0.00  0.00      AP1   
ATOM   1378  HN  ILE A 502       3.139 -21.178  -6.040  0.00  0.00      AP1   
ATOM   1379  CA  ILE A 502       4.137 -22.935  -6.365  0.00  0.00      AP1   
ATOM   1380  HA  ILE A 502       4.162 -23.387  -7.346  0.00  0.00      AP1   
ATOM   1381  CB  ILE A 502       5.348 -21.977  -6.241  0.00  0.00      AP1   
ATOM   1382  HB  ILE A 502       5.083 -21.264  -5.431  0.00  0.00      AP1   
ATOM   1383  CG2 ILE A 502       6.724 -22.666  -5.856  0.00  0.00      AP1   
ATOM   1384 HG21 ILE A 502       6.710 -23.310  -4.950  0.00  0.00      AP1   
ATOM   1385 HG22 ILE A 502       7.075 -23.283  -6.711  0.00  0.00      AP1   
ATOM   1386 HG23 ILE A 502       7.542 -21.921  -5.762  0.00  0.00      AP1   
ATOM   1387  CG1 ILE A 502       5.553 -21.067  -7.597  0.00  0.00      AP1   
ATOM   1388 HG11 ILE A 502       6.019 -21.667  -8.408  0.00  0.00      AP1   
ATOM   1389 HG12 ILE A 502       4.529 -20.727  -7.862  0.00  0.00      AP1   
ATOM   1390  CD1 ILE A 502       6.451 -19.974  -7.260  0.00  0.00      AP1   
ATOM   1391  HD1 ILE A 502       6.268 -19.522  -6.262  0.00  0.00      AP1   
ATOM   1392  HD2 ILE A 502       7.473 -20.407  -7.285  0.00  0.00      AP1   
ATOM   1393  HD3 ILE A 502       6.317 -19.185  -8.031  0.00  0.00      AP1   
ATOM   1394  C   ILE A 502       4.226 -24.050  -5.405  0.00  0.00      AP1   
ATOM   1395  O   ILE A 502       4.606 -25.065  -5.910  0.00  0.00      AP1   
ATOM   1396  N   GLU A 503       3.787 -23.990  -4.094  0.00  0.00      AP1   
ATOM   1397  HN  GLU A 503       3.652 -23.080  -3.709  0.00  0.00      AP1   
ATOM   1398  CA  GLU A 503       3.702 -25.154  -3.276  0.00  0.00      AP1   
ATOM   1399  HA  GLU A 503       4.647 -25.667  -3.375  0.00  0.00      AP1   
ATOM   1400  CB  GLU A 503       3.301 -24.778  -1.878  0.00  0.00      AP1   
ATOM   1401  HB1 GLU A 503       2.480 -24.047  -2.042  0.00  0.00      AP1   
ATOM   1402  HB2 GLU A 503       2.896 -25.674  -1.362  0.00  0.00      AP1   
ATOM   1403  CG  GLU A 503       4.378 -24.157  -0.986  0.00  0.00      AP1   
ATOM   1404  HG1 GLU A 503       5.270 -24.807  -0.861  0.00  0.00      AP1   
ATOM   1405  HG2 GLU A 503       4.784 -23.245  -1.473  0.00  0.00      AP1   
ATOM   1406  CD  GLU A 503       3.856 -23.694   0.337  0.00  0.00      AP1   
ATOM   1407  OE1 GLU A 503       4.498 -22.822   0.972  0.00  0.00      AP1   
ATOM   1408  OE2 GLU A 503       2.816 -24.198   0.841  0.00  0.00      AP1   
ATOM   1409  C   GLU A 503       2.700 -26.169  -3.809  0.00  0.00      AP1   
ATOM   1410  O   GLU A 503       2.873 -27.368  -3.720  0.00  0.00      AP1   
ATOM   1411  N   ALA A 504       1.555 -25.728  -4.403  0.00  0.00      AP1   
ATOM   1412  HN  ALA A 504       1.347 -24.759  -4.519  0.00  0.00      AP1   
ATOM   1413  CA  ALA A 504       0.577 -26.714  -4.803  0.00  0.00      AP1   
ATOM   1414  HA  ALA A 504       0.358 -27.341  -3.951  0.00  0.00      AP1   
ATOM   1415  CB  ALA A 504      -0.734 -26.026  -5.156  0.00  0.00      AP1   
ATOM   1416  HB1 ALA A 504      -1.208 -25.507  -4.295  0.00  0.00      AP1   
ATOM   1417  HB2 ALA A 504      -0.608 -25.375  -6.047  0.00  0.00      AP1   
ATOM   1418  HB3 ALA A 504      -1.469 -26.811  -5.434  0.00  0.00      AP1   
ATOM   1419  C   ALA A 504       0.972 -27.644  -5.987  0.00  0.00      AP1   
ATOM   1420  O   ALA A 504       0.765 -28.845  -5.961  0.00  0.00      AP1   
ATOM   1421  N   VAL A 505       1.515 -27.111  -7.070  0.00  0.00      AP1   
ATOM   1422  HN  VAL A 505       1.552 -26.117  -7.136  0.00  0.00      AP1   
ATOM   1423  CA  VAL A 505       1.788 -27.872  -8.299  0.00  0.00      AP1   
ATOM   1424  HA  VAL A 505       1.629 -28.938  -8.228  0.00  0.00      AP1   
ATOM   1425  CB  VAL A 505       0.948 -27.382  -9.532  0.00  0.00      AP1   
ATOM   1426  HB  VAL A 505       1.176 -28.032 -10.403  0.00  0.00      AP1   
ATOM   1427  CG1 VAL A 505      -0.500 -27.491  -9.189  0.00  0.00      AP1   
ATOM   1428 HG11 VAL A 505      -0.747 -28.521  -8.853  0.00  0.00      AP1   
ATOM   1429 HG12 VAL A 505      -0.703 -26.850  -8.304  0.00  0.00      AP1   
ATOM   1430 HG13 VAL A 505      -1.181 -27.075  -9.962  0.00  0.00      AP1   
ATOM   1431  CG2 VAL A 505       1.185 -25.859  -9.809  0.00  0.00      AP1   
ATOM   1432 HG21 VAL A 505       2.269 -25.620  -9.852  0.00  0.00      AP1   
ATOM   1433 HG22 VAL A 505       0.743 -25.428 -10.732  0.00  0.00      AP1   
ATOM   1434 HG23 VAL A 505       0.776 -25.358  -8.906  0.00  0.00      AP1   
ATOM   1435  C   VAL A 505       3.226 -27.788  -8.637  0.00  0.00      AP1   
ATOM   1436  O   VAL A 505       3.560 -28.360  -9.711  0.00  0.00      AP1   
ATOM   1437  N   GLY A 506       4.151 -27.276  -7.832  0.00  0.00      AP1   
ATOM   1438  HN  GLY A 506       3.740 -26.840  -7.035  0.00  0.00      AP1   
ATOM   1439  CA  GLY A 506       5.567 -27.257  -8.117  0.00  0.00      AP1   
ATOM   1440  HA1 GLY A 506       6.051 -28.204  -8.304  0.00  0.00      AP1   
ATOM   1441  HA2 GLY A 506       6.042 -26.843  -7.239  0.00  0.00      AP1   
ATOM   1442  C   GLY A 506       5.902 -26.312  -9.193  0.00  0.00      AP1   
ATOM   1443  O   GLY A 506       5.077 -25.564  -9.710  0.00  0.00      AP1   
ATOM   1444  N   SER A 507       7.226 -26.149  -9.486  0.00  0.00      AP1   
ATOM   1445  HN  SER A 507       7.921 -26.777  -9.143  0.00  0.00      AP1   
ATOM   1446  CA  SER A 507       7.610 -24.861  -9.997  0.00  0.00      AP1   
ATOM   1447  HA  SER A 507       6.926 -24.059  -9.762  0.00  0.00      AP1   
ATOM   1448  CB  SER A 507       9.087 -24.479  -9.596  0.00  0.00      AP1   
ATOM   1449  HB1 SER A 507       9.771 -25.287  -9.931  0.00  0.00      AP1   
ATOM   1450  HB2 SER A 507       9.347 -23.529 -10.109  0.00  0.00      AP1   
ATOM   1451  OG  SER A 507       9.191 -24.197  -8.221  0.00  0.00      AP1   
ATOM   1452  HG1 SER A 507       8.731 -24.821  -7.655  0.00  0.00      AP1   
ATOM   1453  C   SER A 507       7.661 -24.904 -11.512  0.00  0.00      AP1   
ATOM   1454  O   SER A 507       7.953 -23.961 -12.203  0.00  0.00      AP1   
ATOM   1455  N   ARG A 508       7.548 -26.200 -12.010  0.00  0.00      AP1   
ATOM   1456  HN  ARG A 508       7.274 -26.956 -11.421  0.00  0.00      AP1   
ATOM   1457  CA  ARG A 508       8.047 -26.614 -13.308  0.00  0.00      AP1   
ATOM   1458  HA  ARG A 508       8.871 -25.974 -13.584  0.00  0.00      AP1   
ATOM   1459  CB  ARG A 508       8.477 -28.088 -13.271  0.00  0.00      AP1   
ATOM   1460  HB1 ARG A 508       7.531 -28.663 -13.176  0.00  0.00      AP1   
ATOM   1461  HB2 ARG A 508       8.935 -28.397 -14.235  0.00  0.00      AP1   
ATOM   1462  CG  ARG A 508       9.509 -28.250 -12.163  0.00  0.00      AP1   
ATOM   1463  HG1 ARG A 508      10.298 -27.512 -12.420  0.00  0.00      AP1   
ATOM   1464  HG2 ARG A 508       9.175 -27.957 -11.145  0.00  0.00      AP1   
ATOM   1465  CD  ARG A 508      10.245 -29.660 -12.097  0.00  0.00      AP1   
ATOM   1466  HD1 ARG A 508      11.070 -29.756 -12.835  0.00  0.00      AP1   
ATOM   1467  HD2 ARG A 508      10.663 -29.804 -11.078  0.00  0.00      AP1   
ATOM   1468  NE  ARG A 508       9.163 -30.673 -12.226  0.00  0.00      AP1   
ATOM   1469  HE  ARG A 508       8.235 -30.306 -12.172  0.00  0.00      AP1   
ATOM   1470  CZ  ARG A 508       9.298 -31.995 -12.038  0.00  0.00      AP1   
ATOM   1471  NH1 ARG A 508      10.443 -32.588 -11.740  0.00  0.00      AP1   
ATOM   1472 HH11 ARG A 508      10.553 -33.570 -11.890  0.00  0.00      AP1   
ATOM   1473 HH12 ARG A 508      11.234 -31.976 -11.731  0.00  0.00      AP1   
ATOM   1474  NH2 ARG A 508       8.212 -32.688 -12.187  0.00  0.00      AP1   
ATOM   1475 HH21 ARG A 508       8.296 -33.684 -12.193  0.00  0.00      AP1   
ATOM   1476 HH22 ARG A 508       7.487 -32.229 -12.701  0.00  0.00      AP1   
ATOM   1477  C   ARG A 508       7.161 -26.359 -14.522  0.00  0.00      AP1   
ATOM   1478  O   ARG A 508       7.616 -26.041 -15.632  0.00  0.00      AP1   
ATOM   1479  N   ASP A 509       5.778 -26.478 -14.287  0.00  0.00      AP1   
ATOM   1480  HN  ASP A 509       5.518 -26.902 -13.423  0.00  0.00      AP1   
ATOM   1481  CA  ASP A 509       4.778 -26.054 -15.252  0.00  0.00      AP1   
ATOM   1482  HA  ASP A 509       5.289 -26.013 -16.202  0.00  0.00      AP1   
ATOM   1483  CB  ASP A 509       3.576 -26.972 -15.340  0.00  0.00      AP1   
ATOM   1484  HB1 ASP A 509       3.117 -27.106 -14.337  0.00  0.00      AP1   
ATOM   1485  HB2 ASP A 509       2.800 -26.515 -15.991  0.00  0.00      AP1   
ATOM   1486  CG  ASP A 509       3.786 -28.350 -15.900  0.00  0.00      AP1   
ATOM   1487  OD1 ASP A 509       4.948 -28.713 -16.283  0.00  0.00      AP1   
ATOM   1488  OD2 ASP A 509       2.757 -29.140 -15.920  0.00  0.00      AP1   
ATOM   1489  C   ASP A 509       4.211 -24.720 -14.841  0.00  0.00      AP1   
ATOM   1490  O   ASP A 509       3.436 -24.639 -13.892  0.00  0.00      AP1   
ATOM   1491  N   PRO A 510       4.434 -23.671 -15.642  0.00  0.00      AP1   
ATOM   1492  CD  PRO A 510       5.636 -23.360 -16.419  0.00  0.00      AP1   
ATOM   1493  HD1 PRO A 510       5.836 -24.027 -17.284  0.00  0.00      AP1   
ATOM   1494  HD2 PRO A 510       6.500 -23.474 -15.730  0.00  0.00      AP1   
ATOM   1495  CA  PRO A 510       3.915 -22.369 -15.124  0.00  0.00      AP1   
ATOM   1496  HA  PRO A 510       4.092 -22.378 -14.059  0.00  0.00      AP1   
ATOM   1497  CB  PRO A 510       4.880 -21.305 -15.736  0.00  0.00      AP1   
ATOM   1498  HB1 PRO A 510       5.612 -21.031 -14.946  0.00  0.00      AP1   
ATOM   1499  HB2 PRO A 510       4.295 -20.395 -15.990  0.00  0.00      AP1   
ATOM   1500  CG  PRO A 510       5.494 -21.964 -16.935  0.00  0.00      AP1   
ATOM   1501  HG1 PRO A 510       6.474 -21.480 -17.135  0.00  0.00      AP1   
ATOM   1502  HG2 PRO A 510       4.935 -21.925 -17.894  0.00  0.00      AP1   
ATOM   1503  C   PRO A 510       2.474 -22.173 -15.423  0.00  0.00      AP1   
ATOM   1504  O   PRO A 510       1.846 -21.416 -14.719  0.00  0.00      AP1   
ATOM   1505  N   ALA A 511       1.978 -22.911 -16.393  0.00  0.00      AP1   
ATOM   1506  HN  ALA A 511       2.591 -23.363 -17.037  0.00  0.00      AP1   
ATOM   1507  CA  ALA A 511       0.572 -22.912 -16.765  0.00  0.00      AP1   
ATOM   1508  HA  ALA A 511       0.255 -22.019 -17.283  0.00  0.00      AP1   
ATOM   1509  CB  ALA A 511       0.487 -23.839 -17.962  0.00  0.00      AP1   
ATOM   1510  HB1 ALA A 511       1.214 -23.557 -18.753  0.00  0.00      AP1   
ATOM   1511  HB2 ALA A 511       0.683 -24.891 -17.663  0.00  0.00      AP1   
ATOM   1512  HB3 ALA A 511      -0.514 -23.809 -18.444  0.00  0.00      AP1   
ATOM   1513  C   ALA A 511      -0.370 -23.286 -15.665  0.00  0.00      AP1   
ATOM   1514  O   ALA A 511      -1.454 -22.688 -15.512  0.00  0.00      AP1   
ATOM   1515  N   ALA A 512       0.097 -24.318 -14.944  0.00  0.00      AP1   
ATOM   1516  HN  ALA A 512       0.966 -24.736 -15.196  0.00  0.00      AP1   
ATOM   1517  CA  ALA A 512      -0.502 -24.792 -13.692  0.00  0.00      AP1   
ATOM   1518  HA  ALA A 512      -1.570 -24.835 -13.842  0.00  0.00      AP1   
ATOM   1519  CB  ALA A 512      -0.015 -26.261 -13.358  0.00  0.00      AP1   
ATOM   1520  HB1 ALA A 512      -0.126 -26.852 -14.292  0.00  0.00      AP1   
ATOM   1521  HB2 ALA A 512       1.067 -26.259 -13.106  0.00  0.00      AP1   
ATOM   1522  HB3 ALA A 512      -0.549 -26.688 -12.483  0.00  0.00      AP1   
ATOM   1523  C   ALA A 512      -0.390 -23.763 -12.586  0.00  0.00      AP1   
ATOM   1524  O   ALA A 512      -1.391 -23.454 -11.971  0.00  0.00      AP1   
ATOM   1525  N   ILE A 513       0.812 -23.188 -12.350  0.00  0.00      AP1   
ATOM   1526  HN  ILE A 513       1.560 -23.364 -12.986  0.00  0.00      AP1   
ATOM   1527  CA  ILE A 513       1.055 -22.204 -11.323  0.00  0.00      AP1   
ATOM   1528  HA  ILE A 513       0.705 -22.684 -10.421  0.00  0.00      AP1   
ATOM   1529  CB  ILE A 513       2.503 -21.805 -11.239  0.00  0.00      AP1   
ATOM   1530  HB  ILE A 513       2.855 -21.534 -12.257  0.00  0.00      AP1   
ATOM   1531  CG2 ILE A 513       2.795 -20.598 -10.322  0.00  0.00      AP1   
ATOM   1532 HG21 ILE A 513       2.407 -20.818  -9.304  0.00  0.00      AP1   
ATOM   1533 HG22 ILE A 513       3.868 -20.321 -10.242  0.00  0.00      AP1   
ATOM   1534 HG23 ILE A 513       2.292 -19.624 -10.503  0.00  0.00      AP1   
ATOM   1535  CG1 ILE A 513       3.276 -23.043 -10.816  0.00  0.00      AP1   
ATOM   1536 HG11 ILE A 513       3.173 -23.308  -9.742  0.00  0.00      AP1   
ATOM   1537 HG12 ILE A 513       2.970 -23.852 -11.513  0.00  0.00      AP1   
ATOM   1538  CD1 ILE A 513       4.812 -22.826 -11.079  0.00  0.00      AP1   
ATOM   1539  HD1 ILE A 513       5.286 -23.782 -11.388  0.00  0.00      AP1   
ATOM   1540  HD2 ILE A 513       4.925 -22.192 -11.984  0.00  0.00      AP1   
ATOM   1541  HD3 ILE A 513       5.288 -22.417 -10.162  0.00  0.00      AP1   
ATOM   1542  C   ILE A 513       0.214 -20.932 -11.586  0.00  0.00      AP1   
ATOM   1543  O   ILE A 513      -0.270 -20.361 -10.636  0.00  0.00      AP1   
ATOM   1544  N   LEU A 514       0.146 -20.453 -12.870  0.00  0.00      AP1   
ATOM   1545  HN  LEU A 514       0.692 -20.939 -13.547  0.00  0.00      AP1   
ATOM   1546  CA  LEU A 514      -0.721 -19.394 -13.200  0.00  0.00      AP1   
ATOM   1547  HA  LEU A 514      -0.558 -18.518 -12.590  0.00  0.00      AP1   
ATOM   1548  CB  LEU A 514      -0.526 -18.778 -14.630  0.00  0.00      AP1   
ATOM   1549  HB1 LEU A 514      -0.576 -19.612 -15.363  0.00  0.00      AP1   
ATOM   1550  HB2 LEU A 514      -1.334 -18.048 -14.851  0.00  0.00      AP1   
ATOM   1551  CG  LEU A 514       0.697 -17.884 -14.789  0.00  0.00      AP1   
ATOM   1552  HG  LEU A 514       1.647 -18.459 -14.764  0.00  0.00      AP1   
ATOM   1553  CD1 LEU A 514       0.621 -17.143 -16.120  0.00  0.00      AP1   
ATOM   1554 HD11 LEU A 514      -0.323 -16.560 -16.172  0.00  0.00      AP1   
ATOM   1555 HD12 LEU A 514       1.478 -16.438 -16.177  0.00  0.00      AP1   
ATOM   1556 HD13 LEU A 514       0.589 -17.862 -16.967  0.00  0.00      AP1   
ATOM   1557  CD2 LEU A 514       0.917 -16.944 -13.620  0.00  0.00      AP1   
ATOM   1558 HD21 LEU A 514      -0.030 -16.375 -13.501  0.00  0.00      AP1   
ATOM   1559 HD22 LEU A 514       0.931 -17.374 -12.596  0.00  0.00      AP1   
ATOM   1560 HD23 LEU A 514       1.726 -16.209 -13.818  0.00  0.00      AP1   
ATOM   1561  C   LEU A 514      -2.178 -19.783 -12.975  0.00  0.00      AP1   
ATOM   1562  O   LEU A 514      -2.844 -18.915 -12.334  0.00  0.00      AP1   
ATOM   1563  N   GLY A 515      -2.718 -20.995 -13.284  0.00  0.00      AP1   
ATOM   1564  HN  GLY A 515      -2.166 -21.733 -13.663  0.00  0.00      AP1   
ATOM   1565  CA  GLY A 515      -4.071 -21.376 -12.929  0.00  0.00      AP1   
ATOM   1566  HA1 GLY A 515      -4.158 -22.392 -13.283  0.00  0.00      AP1   
ATOM   1567  HA2 GLY A 515      -4.784 -20.760 -13.457  0.00  0.00      AP1   
ATOM   1568  C   GLY A 515      -4.405 -21.416 -11.480  0.00  0.00      AP1   
ATOM   1569  O   GLY A 515      -5.472 -21.061 -11.040  0.00  0.00      AP1   
ATOM   1570  N   GLU A 516      -3.503 -21.983 -10.644  0.00  0.00      AP1   
ATOM   1571  HN  GLU A 516      -2.748 -22.437 -11.112  0.00  0.00      AP1   
ATOM   1572  CA  GLU A 516      -3.547 -21.926  -9.172  0.00  0.00      AP1   
ATOM   1573  HA  GLU A 516      -4.494 -22.318  -8.833  0.00  0.00      AP1   
ATOM   1574  CB  GLU A 516      -2.458 -22.890  -8.584  0.00  0.00      AP1   
ATOM   1575  HB1 GLU A 516      -1.400 -22.798  -8.912  0.00  0.00      AP1   
ATOM   1576  HB2 GLU A 516      -2.313 -22.741  -7.492  0.00  0.00      AP1   
ATOM   1577  CG  GLU A 516      -2.759 -24.389  -8.757  0.00  0.00      AP1   
ATOM   1578  HG1 GLU A 516      -2.598 -24.515  -9.849  0.00  0.00      AP1   
ATOM   1579  HG2 GLU A 516      -2.144 -24.990  -8.053  0.00  0.00      AP1   
ATOM   1580  CD  GLU A 516      -4.279 -24.747  -8.412  0.00  0.00      AP1   
ATOM   1581  OE1 GLU A 516      -4.708 -24.545  -7.234  0.00  0.00      AP1   
ATOM   1582  OE2 GLU A 516      -5.038 -25.144  -9.320  0.00  0.00      AP1   
ATOM   1583  C   GLU A 516      -3.343 -20.539  -8.602  0.00  0.00      AP1   
ATOM   1584  O   GLU A 516      -3.987 -20.105  -7.590  0.00  0.00      AP1   
ATOM   1585  N   THR A 517      -2.530 -19.669  -9.147  0.00  0.00      AP1   
ATOM   1586  HN  THR A 517      -1.959 -19.945  -9.916  0.00  0.00      AP1   
ATOM   1587  CA  THR A 517      -2.502 -18.262  -8.817  0.00  0.00      AP1   
ATOM   1588  HA  THR A 517      -2.266 -18.301  -7.764  0.00  0.00      AP1   
ATOM   1589  CB  THR A 517      -1.399 -17.500  -9.581  0.00  0.00      AP1   
ATOM   1590  HB  THR A 517      -1.497 -17.758 -10.657  0.00  0.00      AP1   
ATOM   1591  OG1 THR A 517      -0.097 -17.850  -9.207  0.00  0.00      AP1   
ATOM   1592  HG1 THR A 517       0.020 -18.803  -9.207  0.00  0.00      AP1   
ATOM   1593  CG2 THR A 517      -1.491 -15.999  -9.598  0.00  0.00      AP1   
ATOM   1594 HG21 THR A 517      -0.732 -15.652 -10.331  0.00  0.00      AP1   
ATOM   1595 HG22 THR A 517      -2.455 -15.563  -9.936  0.00  0.00      AP1   
ATOM   1596 HG23 THR A 517      -1.182 -15.659  -8.586  0.00  0.00      AP1   
ATOM   1597  C   THR A 517      -3.799 -17.549  -8.903  0.00  0.00      AP1   
ATOM   1598  O   THR A 517      -4.230 -16.770  -8.094  0.00  0.00      AP1   
ATOM   1599  N   ASP A 518      -4.516 -17.721 -10.072  0.00  0.00      AP1   
ATOM   1600  HN  ASP A 518      -4.184 -18.259 -10.843  0.00  0.00      AP1   
ATOM   1601  CA  ASP A 518      -5.782 -17.234 -10.499  0.00  0.00      AP1   
ATOM   1602  HA  ASP A 518      -5.738 -16.155 -10.522  0.00  0.00      AP1   
ATOM   1603  CB  ASP A 518      -5.984 -17.694 -11.972  0.00  0.00      AP1   
ATOM   1604  HB1 ASP A 518      -5.330 -17.058 -12.606  0.00  0.00      AP1   
ATOM   1605  HB2 ASP A 518      -5.547 -18.716 -11.988  0.00  0.00      AP1   
ATOM   1606  CG  ASP A 518      -7.314 -17.586 -12.558  0.00  0.00      AP1   
ATOM   1607  OD1 ASP A 518      -8.231 -17.004 -11.952  0.00  0.00      AP1   
ATOM   1608  OD2 ASP A 518      -7.521 -17.940 -13.722  0.00  0.00      AP1   
ATOM   1609  C   ASP A 518      -6.898 -17.661  -9.433  0.00  0.00      AP1   
ATOM   1610  O   ASP A 518      -7.630 -16.849  -8.834  0.00  0.00      AP1   
ATOM   1611  N   GLN A 519      -6.813 -18.995  -9.070  0.00  0.00      AP1   
ATOM   1612  HN  GLN A 519      -6.096 -19.544  -9.492  0.00  0.00      AP1   
ATOM   1613  CA  GLN A 519      -7.585 -19.535  -7.995  0.00  0.00      AP1   
ATOM   1614  HA  GLN A 519      -8.618 -19.303  -8.207  0.00  0.00      AP1   
ATOM   1615  CB  GLN A 519      -7.556 -21.110  -7.970  0.00  0.00      AP1   
ATOM   1616  HB1 GLN A 519      -6.572 -21.625  -7.941  0.00  0.00      AP1   
ATOM   1617  HB2 GLN A 519      -8.149 -21.540  -7.135  0.00  0.00      AP1   
ATOM   1618  CG  GLN A 519      -8.178 -21.899  -9.180  0.00  0.00      AP1   
ATOM   1619  HG1 GLN A 519      -7.430 -22.195  -9.947  0.00  0.00      AP1   
ATOM   1620  HG2 GLN A 519      -8.703 -22.840  -8.911  0.00  0.00      AP1   
ATOM   1621  CD  GLN A 519      -9.217 -21.101  -9.957  0.00  0.00      AP1   
ATOM   1622  OE1 GLN A 519      -9.205 -20.896 -11.153  0.00  0.00      AP1   
ATOM   1623  NE2 GLN A 519     -10.280 -20.808  -9.208  0.00  0.00      AP1   
ATOM   1624 HE21 GLN A 519     -10.988 -20.355  -9.751  0.00  0.00      AP1   
ATOM   1625 HE22 GLN A 519     -10.337 -21.145  -8.268  0.00  0.00      AP1   
ATOM   1626  C   GLN A 519      -7.274 -18.965  -6.617  0.00  0.00      AP1   
ATOM   1627  O   GLN A 519      -8.212 -18.729  -5.864  0.00  0.00      AP1   
ATOM   1628  N   ALA A 520      -6.011 -18.768  -6.282  0.00  0.00      AP1   
ATOM   1629  HN  ALA A 520      -5.394 -19.251  -6.898  0.00  0.00      AP1   
ATOM   1630  CA  ALA A 520      -5.466 -17.992  -5.156  0.00  0.00      AP1   
ATOM   1631  HA  ALA A 520      -5.991 -18.251  -4.248  0.00  0.00      AP1   
ATOM   1632  CB  ALA A 520      -3.987 -18.122  -4.955  0.00  0.00      AP1   
ATOM   1633  HB1 ALA A 520      -3.440 -17.355  -4.366  0.00  0.00      AP1   
ATOM   1634  HB2 ALA A 520      -3.713 -19.145  -4.619  0.00  0.00      AP1   
ATOM   1635  HB3 ALA A 520      -3.455 -18.080  -5.929  0.00  0.00      AP1   
ATOM   1636  C   ALA A 520      -5.906 -16.557  -5.115  0.00  0.00      AP1   
ATOM   1637  O   ALA A 520      -6.380 -16.096  -4.107  0.00  0.00      AP1   
ATOM   1638  N   MET A 521      -5.812 -15.800  -6.216  0.00  0.00      AP1   
ATOM   1639  HN  MET A 521      -5.311 -16.181  -6.989  0.00  0.00      AP1   
ATOM   1640  CA  MET A 521      -6.230 -14.432  -6.264  0.00  0.00      AP1   
ATOM   1641  HA  MET A 521      -5.695 -13.970  -5.447  0.00  0.00      AP1   
ATOM   1642  CB  MET A 521      -5.673 -13.646  -7.477  0.00  0.00      AP1   
ATOM   1643  HB1 MET A 521      -5.873 -14.229  -8.401  0.00  0.00      AP1   
ATOM   1644  HB2 MET A 521      -6.299 -12.734  -7.588  0.00  0.00      AP1   
ATOM   1645  CG  MET A 521      -4.184 -13.235  -7.472  0.00  0.00      AP1   
ATOM   1646  HG1 MET A 521      -3.586 -14.114  -7.797  0.00  0.00      AP1   
ATOM   1647  HG2 MET A 521      -4.176 -12.472  -8.279  0.00  0.00      AP1   
ATOM   1648  SD  MET A 521      -3.501 -12.552  -5.923  0.00  0.00      AP1   
ATOM   1649  CE  MET A 521      -4.691 -11.238  -5.561  0.00  0.00      AP1   
ATOM   1650  HE1 MET A 521      -4.862 -10.661  -6.494  0.00  0.00      AP1   
ATOM   1651  HE2 MET A 521      -5.704 -11.581  -5.260  0.00  0.00      AP1   
ATOM   1652  HE3 MET A 521      -4.260 -10.506  -4.845  0.00  0.00      AP1   
ATOM   1653  C   MET A 521      -7.649 -14.161  -5.946  0.00  0.00      AP1   
ATOM   1654  O   MET A 521      -7.980 -13.097  -5.423  0.00  0.00      AP1   
ATOM   1655  N   ARG A 522      -8.590 -15.087  -6.257  0.00  0.00      AP1   
ATOM   1656  HN  ARG A 522      -8.311 -15.907  -6.751  0.00  0.00      AP1   
ATOM   1657  CA  ARG A 522      -9.995 -15.198  -5.876  0.00  0.00      AP1   
ATOM   1658  HA  ARG A 522     -10.490 -14.245  -5.991  0.00  0.00      AP1   
ATOM   1659  CB  ARG A 522     -10.757 -16.383  -6.591  0.00  0.00      AP1   
ATOM   1660  HB1 ARG A 522     -10.192 -17.288  -6.281  0.00  0.00      AP1   
ATOM   1661  HB2 ARG A 522     -11.804 -16.531  -6.250  0.00  0.00      AP1   
ATOM   1662  CG  ARG A 522     -10.887 -16.167  -8.084  0.00  0.00      AP1   
ATOM   1663  HG1 ARG A 522      -9.853 -16.132  -8.491  0.00  0.00      AP1   
ATOM   1664  HG2 ARG A 522     -11.442 -17.034  -8.502  0.00  0.00      AP1   
ATOM   1665  CD  ARG A 522     -11.661 -14.922  -8.607  0.00  0.00      AP1   
ATOM   1666  HD1 ARG A 522     -12.767 -14.895  -8.515  0.00  0.00      AP1   
ATOM   1667  HD2 ARG A 522     -11.250 -14.011  -8.121  0.00  0.00      AP1   
ATOM   1668  NE  ARG A 522     -11.372 -14.811 -10.016  0.00  0.00      AP1   
ATOM   1669  HE  ARG A 522     -10.965 -15.591 -10.492  0.00  0.00      AP1   
ATOM   1670  CZ  ARG A 522     -11.926 -13.904 -10.883  0.00  0.00      AP1   
ATOM   1671  NH1 ARG A 522     -12.847 -13.034 -10.634  0.00  0.00      AP1   
ATOM   1672 HH11 ARG A 522     -13.321 -12.467 -11.308  0.00  0.00      AP1   
ATOM   1673 HH12 ARG A 522     -13.349 -13.048  -9.769  0.00  0.00      AP1   
ATOM   1674  NH2 ARG A 522     -11.498 -13.871 -12.136  0.00  0.00      AP1   
ATOM   1675 HH21 ARG A 522     -11.948 -13.277 -12.803  0.00  0.00      AP1   
ATOM   1676 HH22 ARG A 522     -10.950 -14.678 -12.355  0.00  0.00      AP1   
ATOM   1677  C   ARG A 522     -10.082 -15.281  -4.317  0.00  0.00      AP1   
ATOM   1678  O   ARG A 522     -10.956 -14.652  -3.737  0.00  0.00      AP1   
ATOM   1679  N   SER A 523      -9.193 -16.057  -3.611  0.00  0.00      AP1   
ATOM   1680  HN  SER A 523      -8.427 -16.519  -4.051  0.00  0.00      AP1   
ATOM   1681  CA  SER A 523      -9.091 -16.235  -2.172  0.00  0.00      AP1   
ATOM   1682  HA  SER A 523     -10.129 -16.309  -1.885  0.00  0.00      AP1   
ATOM   1683  CB  SER A 523      -8.332 -17.573  -1.764  0.00  0.00      AP1   
ATOM   1684  HB1 SER A 523      -8.914 -18.440  -2.145  0.00  0.00      AP1   
ATOM   1685  HB2 SER A 523      -7.378 -17.572  -2.333  0.00  0.00      AP1   
ATOM   1686  OG  SER A 523      -8.258 -17.867  -0.412  0.00  0.00      AP1   
ATOM   1687  HG1 SER A 523      -7.473 -17.474  -0.024  0.00  0.00      AP1   
ATOM   1688  C   SER A 523      -8.596 -14.986  -1.508  0.00  0.00      AP1   
ATOM   1689  O   SER A 523      -9.219 -14.530  -0.502  0.00  0.00      AP1   
ATOM   1690  N   MET A 524      -7.576 -14.378  -1.998  0.00  0.00      AP1   
ATOM   1691  HN  MET A 524      -7.095 -14.766  -2.780  0.00  0.00      AP1   
ATOM   1692  CA  MET A 524      -6.965 -13.180  -1.484  0.00  0.00      AP1   
ATOM   1693  HA  MET A 524      -6.829 -13.203  -0.413  0.00  0.00      AP1   
ATOM   1694  CB  MET A 524      -5.627 -12.802  -2.111  0.00  0.00      AP1   
ATOM   1695  HB1 MET A 524      -5.793 -12.921  -3.203  0.00  0.00      AP1   
ATOM   1696  HB2 MET A 524      -5.406 -11.720  -1.982  0.00  0.00      AP1   
ATOM   1697  CG  MET A 524      -4.418 -13.810  -1.851  0.00  0.00      AP1   
ATOM   1698  HG1 MET A 524      -4.874 -14.791  -2.105  0.00  0.00      AP1   
ATOM   1699  HG2 MET A 524      -3.551 -13.553  -2.496  0.00  0.00      AP1   
ATOM   1700  SD  MET A 524      -3.909 -13.830  -0.157  0.00  0.00      AP1   
ATOM   1701  CE  MET A 524      -2.923 -15.370  -0.255  0.00  0.00      AP1   
ATOM   1702  HE1 MET A 524      -3.514 -16.148  -0.786  0.00  0.00      AP1   
ATOM   1703  HE2 MET A 524      -2.024 -15.176  -0.877  0.00  0.00      AP1   
ATOM   1704  HE3 MET A 524      -2.675 -15.645   0.792  0.00  0.00      AP1   
ATOM   1705  C   MET A 524      -7.967 -12.019  -1.455  0.00  0.00      AP1   
ATOM   1706  O   MET A 524      -8.180 -11.298  -0.477  0.00  0.00      AP1   
ATOM   1707  N   LEU A 525      -8.778 -11.856  -2.524  0.00  0.00      AP1   
ATOM   1708  HN  LEU A 525      -8.760 -12.456  -3.320  0.00  0.00      AP1   
ATOM   1709  CA  LEU A 525      -9.608 -10.706  -2.583  0.00  0.00      AP1   
ATOM   1710  HA  LEU A 525      -9.138  -9.854  -2.115  0.00  0.00      AP1   
ATOM   1711  CB  LEU A 525      -9.609 -10.312  -4.112  0.00  0.00      AP1   
ATOM   1712  HB1 LEU A 525      -8.555 -10.256  -4.459  0.00  0.00      AP1   
ATOM   1713  HB2 LEU A 525     -10.037 -11.157  -4.692  0.00  0.00      AP1   
ATOM   1714  CG  LEU A 525     -10.200  -8.909  -4.433  0.00  0.00      AP1   
ATOM   1715  HG  LEU A 525     -11.274  -8.991  -4.158  0.00  0.00      AP1   
ATOM   1716  CD1 LEU A 525      -9.523  -7.809  -3.626  0.00  0.00      AP1   
ATOM   1717 HD11 LEU A 525      -8.444  -7.768  -3.885  0.00  0.00      AP1   
ATOM   1718 HD12 LEU A 525      -9.906  -6.793  -3.863  0.00  0.00      AP1   
ATOM   1719 HD13 LEU A 525      -9.651  -8.037  -2.546  0.00  0.00      AP1   
ATOM   1720  CD2 LEU A 525     -10.202  -8.630  -5.983  0.00  0.00      AP1   
ATOM   1721 HD21 LEU A 525     -10.614  -7.611  -6.150  0.00  0.00      AP1   
ATOM   1722 HD22 LEU A 525      -9.125  -8.598  -6.251  0.00  0.00      AP1   
ATOM   1723 HD23 LEU A 525     -10.834  -9.463  -6.359  0.00  0.00      AP1   
ATOM   1724  C   LEU A 525     -10.961 -10.992  -1.991  0.00  0.00      AP1   
ATOM   1725  O   LEU A 525     -11.815 -10.130  -2.022  0.00  0.00      AP1   
ATOM   1726  N   SER A 526     -11.158 -12.220  -1.471  0.00  0.00      AP1   
ATOM   1727  HN  SER A 526     -10.412 -12.879  -1.408  0.00  0.00      AP1   
ATOM   1728  CA  SER A 526     -12.388 -12.701  -0.811  0.00  0.00      AP1   
ATOM   1729  HA  SER A 526     -12.055 -13.653  -0.425  0.00  0.00      AP1   
ATOM   1730  CB  SER A 526     -12.872 -11.787   0.364  0.00  0.00      AP1   
ATOM   1731  HB1 SER A 526     -11.932 -11.547   0.906  0.00  0.00      AP1   
ATOM   1732  HB2 SER A 526     -13.350 -10.835   0.045  0.00  0.00      AP1   
ATOM   1733  OG  SER A 526     -13.791 -12.456   1.222  0.00  0.00      AP1   
ATOM   1734  HG1 SER A 526     -13.388 -13.318   1.347  0.00  0.00      AP1   
ATOM   1735  C   SER A 526     -13.627 -12.934  -1.673  0.00  0.00      AP1   
ATOM   1736  O   SER A 526     -14.045 -12.102  -2.492  0.00  0.00      AP1   
ATOM   1737  N   GLN A 527     -14.161 -14.165  -1.481  0.00  0.00      AP1   
ATOM   1738  HN  GLN A 527     -13.722 -14.926  -1.010  0.00  0.00      AP1   
ATOM   1739  CA  GLN A 527     -15.386 -14.571  -2.095  0.00  0.00      AP1   
ATOM   1740  HA  GLN A 527     -15.713 -13.876  -2.855  0.00  0.00      AP1   
ATOM   1741  CB  GLN A 527     -15.310 -15.906  -2.885  0.00  0.00      AP1   
ATOM   1742  HB1 GLN A 527     -14.989 -16.680  -2.155  0.00  0.00      AP1   
ATOM   1743  HB2 GLN A 527     -16.235 -16.232  -3.407  0.00  0.00      AP1   
ATOM   1744  CG  GLN A 527     -14.303 -16.032  -4.131  0.00  0.00      AP1   
ATOM   1745  HG1 GLN A 527     -13.252 -16.030  -3.769  0.00  0.00      AP1   
ATOM   1746  HG2 GLN A 527     -14.605 -16.897  -4.759  0.00  0.00      AP1   
ATOM   1747  CD  GLN A 527     -14.556 -14.741  -5.048  0.00  0.00      AP1   
ATOM   1748  OE1 GLN A 527     -15.506 -14.630  -5.861  0.00  0.00      AP1   
ATOM   1749  NE2 GLN A 527     -13.480 -13.923  -5.090  0.00  0.00      AP1   
ATOM   1750 HE21 GLN A 527     -13.332 -13.292  -5.852  0.00  0.00      AP1   
ATOM   1751 HE22 GLN A 527     -12.839 -14.230  -4.386  0.00  0.00      AP1   
ATOM   1752  C   GLN A 527     -16.512 -14.666  -1.070  0.00  0.00      AP1   
ATOM   1753  O   GLN A 527     -17.671 -14.887  -1.400  0.00  0.00      AP1   
ATOM   1754  N   GLU A 528     -16.157 -14.423   0.250  0.00  0.00      AP1   
ATOM   1755  HN  GLU A 528     -15.238 -14.055   0.372  0.00  0.00      AP1   
ATOM   1756  CA  GLU A 528     -17.025 -14.534   1.416  0.00  0.00      AP1   
ATOM   1757  HA  GLU A 528     -17.728 -15.253   1.021  0.00  0.00      AP1   
ATOM   1758  CB  GLU A 528     -16.232 -14.995   2.622  0.00  0.00      AP1   
ATOM   1759  HB1 GLU A 528     -15.412 -14.258   2.759  0.00  0.00      AP1   
ATOM   1760  HB2 GLU A 528     -16.926 -15.051   3.488  0.00  0.00      AP1   
ATOM   1761  CG  GLU A 528     -15.828 -16.487   2.437  0.00  0.00      AP1   
ATOM   1762  HG1 GLU A 528     -16.733 -17.110   2.277  0.00  0.00      AP1   
ATOM   1763  HG2 GLU A 528     -15.298 -16.708   1.486  0.00  0.00      AP1   
ATOM   1764  CD  GLU A 528     -15.007 -17.027   3.553  0.00  0.00      AP1   
ATOM   1765  OE1 GLU A 528     -13.737 -16.980   3.557  0.00  0.00      AP1   
ATOM   1766  OE2 GLU A 528     -15.658 -17.648   4.476  0.00  0.00      AP1   
ATOM   1767  C   GLU A 528     -17.841 -13.293   1.707  0.00  0.00      AP1   
ATOM   1768  O   GLU A 528     -17.343 -12.292   2.238  0.00  0.00      AP1   
ATOM   1769  N   GLN A 529     -19.132 -13.332   1.270  0.00  0.00      AP1   
ATOM   1770  HN  GLN A 529     -19.524 -14.055   0.707  0.00  0.00      AP1   
ATOM   1771  CA  GLN A 529     -20.099 -12.462   1.798  0.00  0.00      AP1   
ATOM   1772  HA  GLN A 529     -21.032 -12.840   1.407  0.00  0.00      AP1   
ATOM   1773  CB  GLN A 529     -20.183 -12.449   3.329  0.00  0.00      AP1   
ATOM   1774  HB1 GLN A 529     -19.340 -11.894   3.793  0.00  0.00      AP1   
ATOM   1775  HB2 GLN A 529     -21.113 -11.890   3.568  0.00  0.00      AP1   
ATOM   1776  CG  GLN A 529     -20.352 -13.884   3.992  0.00  0.00      AP1   
ATOM   1777  HG1 GLN A 529     -19.504 -14.556   3.740  0.00  0.00      AP1   
ATOM   1778  HG2 GLN A 529     -20.442 -13.867   5.099  0.00  0.00      AP1   
ATOM   1779  CD  GLN A 529     -21.584 -14.612   3.355  0.00  0.00      AP1   
ATOM   1780  OE1 GLN A 529     -21.436 -15.560   2.556  0.00  0.00      AP1   
ATOM   1781  NE2 GLN A 529     -22.822 -14.149   3.626  0.00  0.00      AP1   
ATOM   1782 HE21 GLN A 529     -23.585 -14.523   3.098  0.00  0.00      AP1   
ATOM   1783 HE22 GLN A 529     -22.830 -13.227   4.013  0.00  0.00      AP1   
ATOM   1784  C   GLN A 529     -20.048 -11.063   1.200  0.00  0.00      AP1   
ATOM   1785  O   GLN A 529     -20.585 -10.115   1.750  0.00  0.00      AP1   
ATOM   1786  N   ILE A 530     -19.263 -10.868   0.063  0.00  0.00      AP1   
ATOM   1787  HN  ILE A 530     -18.936 -11.708  -0.362  0.00  0.00      AP1   
ATOM   1788  CA  ILE A 530     -18.963  -9.557  -0.554  0.00  0.00      AP1   
ATOM   1789  HA  ILE A 530     -18.271  -9.086   0.129  0.00  0.00      AP1   
ATOM   1790  CB  ILE A 530     -18.165  -9.738  -1.890  0.00  0.00      AP1   
ATOM   1791  HB  ILE A 530     -17.899  -8.740  -2.301  0.00  0.00      AP1   
ATOM   1792  CG2 ILE A 530     -16.758 -10.368  -1.565  0.00  0.00      AP1   
ATOM   1793 HG21 ILE A 530     -16.112  -9.706  -0.950  0.00  0.00      AP1   
ATOM   1794 HG22 ILE A 530     -16.805 -11.400  -1.157  0.00  0.00      AP1   
ATOM   1795 HG23 ILE A 530     -16.172 -10.371  -2.509  0.00  0.00      AP1   
ATOM   1796  CG1 ILE A 530     -18.809 -10.593  -2.985  0.00  0.00      AP1   
ATOM   1797 HG11 ILE A 530     -19.918 -10.529  -2.972  0.00  0.00      AP1   
ATOM   1798 HG12 ILE A 530     -18.400 -10.209  -3.944  0.00  0.00      AP1   
ATOM   1799  CD1 ILE A 530     -18.363 -12.089  -2.967  0.00  0.00      AP1   
ATOM   1800  HD1 ILE A 530     -17.436 -12.364  -3.513  0.00  0.00      AP1   
ATOM   1801  HD2 ILE A 530     -18.376 -12.508  -1.938  0.00  0.00      AP1   
ATOM   1802  HD3 ILE A 530     -19.083 -12.623  -3.623  0.00  0.00      AP1   
ATOM   1803  C   ILE A 530     -20.204  -8.722  -0.930  0.00  0.00      AP1   
ATOM   1804  O   ILE A 530     -21.195  -9.381  -1.244  0.00  0.00      AP1   
ATOM   1805  N   PRO A 531     -20.205  -7.375  -0.940  0.00  0.00      AP1   
ATOM   1806  CD  PRO A 531     -19.325  -6.627  -0.032  0.00  0.00      AP1   
ATOM   1807  HD1 PRO A 531     -18.448  -6.246  -0.598  0.00  0.00      AP1   
ATOM   1808  HD2 PRO A 531     -19.156  -7.230   0.886  0.00  0.00      AP1   
ATOM   1809  CA  PRO A 531     -21.342  -6.565  -1.390  0.00  0.00      AP1   
ATOM   1810  HA  PRO A 531     -22.297  -6.905  -1.018  0.00  0.00      AP1   
ATOM   1811  CB  PRO A 531     -21.045  -5.156  -0.836  0.00  0.00      AP1   
ATOM   1812  HB1 PRO A 531     -22.032  -4.704  -0.603  0.00  0.00      AP1   
ATOM   1813  HB2 PRO A 531     -20.509  -4.534  -1.584  0.00  0.00      AP1   
ATOM   1814  CG  PRO A 531     -20.180  -5.395   0.394  0.00  0.00      AP1   
ATOM   1815  HG1 PRO A 531     -20.883  -5.793   1.156  0.00  0.00      AP1   
ATOM   1816  HG2 PRO A 531     -19.556  -4.518   0.671  0.00  0.00      AP1   
ATOM   1817  C   PRO A 531     -21.428  -6.613  -2.858  0.00  0.00      AP1   
ATOM   1818  O   PRO A 531     -22.478  -7.046  -3.356  0.00  0.00      AP1   
ATOM   1819  N   GLN A 532     -20.321  -6.370  -3.595  0.00  0.00      AP1   
ATOM   1820  HN  GLN A 532     -19.514  -6.019  -3.125  0.00  0.00      AP1   
ATOM   1821  CA  GLN A 532     -20.041  -6.570  -4.993  0.00  0.00      AP1   
ATOM   1822  HA  GLN A 532     -20.753  -7.305  -5.339  0.00  0.00      AP1   
ATOM   1823  CB  GLN A 532     -20.183  -5.227  -5.776  0.00  0.00      AP1   
ATOM   1824  HB1 GLN A 532     -19.926  -5.307  -6.854  0.00  0.00      AP1   
ATOM   1825  HB2 GLN A 532     -21.287  -5.118  -5.714  0.00  0.00      AP1   
ATOM   1826  CG  GLN A 532     -19.664  -3.941  -5.061  0.00  0.00      AP1   
ATOM   1827  HG1 GLN A 532     -19.587  -3.166  -5.853  0.00  0.00      AP1   
ATOM   1828  HG2 GLN A 532     -20.479  -3.651  -4.364  0.00  0.00      AP1   
ATOM   1829  CD  GLN A 532     -18.309  -3.968  -4.317  0.00  0.00      AP1   
ATOM   1830  OE1 GLN A 532     -18.222  -3.839  -3.083  0.00  0.00      AP1   
ATOM   1831  NE2 GLN A 532     -17.217  -3.980  -5.151  0.00  0.00      AP1   
ATOM   1832 HE21 GLN A 532     -16.284  -4.013  -4.794  0.00  0.00      AP1   
ATOM   1833 HE22 GLN A 532     -17.343  -3.834  -6.132  0.00  0.00      AP1   
ATOM   1834  C   GLN A 532     -18.687  -7.350  -5.133  0.00  0.00      AP1   
ATOM   1835  O   GLN A 532     -17.696  -6.923  -4.500  0.00  0.00      AP1   
ATOM   1836  N   ALA A 533     -18.642  -8.445  -5.901  0.00  0.00      AP1   
ATOM   1837  HN  ALA A 533     -19.483  -8.564  -6.424  0.00  0.00      AP1   
ATOM   1838  CA  ALA A 533     -17.434  -9.157  -6.188  0.00  0.00      AP1   
ATOM   1839  HA  ALA A 533     -16.998  -9.517  -5.268  0.00  0.00      AP1   
ATOM   1840  CB  ALA A 533     -17.771 -10.495  -6.981  0.00  0.00      AP1   
ATOM   1841  HB1 ALA A 533     -18.078 -10.217  -8.012  0.00  0.00      AP1   
ATOM   1842  HB2 ALA A 533     -16.861 -11.127  -6.894  0.00  0.00      AP1   
ATOM   1843  HB3 ALA A 533     -18.640 -11.099  -6.644  0.00  0.00      AP1   
ATOM   1844  C   ALA A 533     -16.504  -8.292  -7.100  0.00  0.00      AP1   
ATOM   1845  O   ALA A 533     -16.837  -7.693  -8.107  0.00  0.00      AP1   
ATOM   1846  N   LEU A 534     -15.247  -8.137  -6.706  0.00  0.00      AP1   
ATOM   1847  HN  LEU A 534     -14.831  -8.630  -5.946  0.00  0.00      AP1   
ATOM   1848  CA  LEU A 534     -14.181  -7.378  -7.444  0.00  0.00      AP1   
ATOM   1849  HA  LEU A 534     -14.608  -6.565  -8.014  0.00  0.00      AP1   
ATOM   1850  CB  LEU A 534     -13.173  -6.816  -6.376  0.00  0.00      AP1   
ATOM   1851  HB1 LEU A 534     -12.799  -7.698  -5.813  0.00  0.00      AP1   
ATOM   1852  HB2 LEU A 534     -12.300  -6.336  -6.867  0.00  0.00      AP1   
ATOM   1853  CG  LEU A 534     -13.712  -5.746  -5.384  0.00  0.00      AP1   
ATOM   1854  HG  LEU A 534     -14.576  -6.281  -4.935  0.00  0.00      AP1   
ATOM   1855  CD1 LEU A 534     -12.710  -5.488  -4.240  0.00  0.00      AP1   
ATOM   1856 HD11 LEU A 534     -12.622  -6.449  -3.690  0.00  0.00      AP1   
ATOM   1857 HD12 LEU A 534     -11.744  -5.125  -4.654  0.00  0.00      AP1   
ATOM   1858 HD13 LEU A 534     -13.122  -4.785  -3.485  0.00  0.00      AP1   
ATOM   1859  CD2 LEU A 534     -14.139  -4.368  -5.918  0.00  0.00      AP1   
ATOM   1860 HD21 LEU A 534     -13.277  -3.705  -6.147  0.00  0.00      AP1   
ATOM   1861 HD22 LEU A 534     -14.889  -4.348  -6.738  0.00  0.00      AP1   
ATOM   1862 HD23 LEU A 534     -14.629  -3.838  -5.074  0.00  0.00      AP1   
ATOM   1863  C   LEU A 534     -13.386  -8.215  -8.326  0.00  0.00      AP1   
ATOM   1864  O   LEU A 534     -13.053  -9.346  -7.893  0.00  0.00      AP1   
ATOM   1865  N   ALA A 535     -13.105  -7.854  -9.663  0.00  0.00      AP1   
ATOM   1866  HN  ALA A 535     -13.420  -6.998 -10.067  0.00  0.00      AP1   
ATOM   1867  CA  ALA A 535     -12.169  -8.550 -10.522  0.00  0.00      AP1   
ATOM   1868  HA  ALA A 535     -12.501  -9.577 -10.532  0.00  0.00      AP1   
ATOM   1869  CB  ALA A 535     -12.121  -7.941 -11.874  0.00  0.00      AP1   
ATOM   1870  HB1 ALA A 535     -11.608  -8.509 -12.680  0.00  0.00      AP1   
ATOM   1871  HB2 ALA A 535     -13.144  -7.647 -12.194  0.00  0.00      AP1   
ATOM   1872  HB3 ALA A 535     -11.591  -6.966 -11.819  0.00  0.00      AP1   
ATOM   1873  C   ALA A 535     -10.746  -8.591 -10.006  0.00  0.00      AP1   
ATOM   1874  O   ALA A 535     -10.275  -7.553  -9.455  0.00  0.00      AP1   
ATOM   1875  N   THR A 536     -10.053  -9.761 -10.060  0.00  0.00      AP1   
ATOM   1876  HN  THR A 536     -10.534 -10.611 -10.259  0.00  0.00      AP1   
ATOM   1877  CA  THR A 536      -8.603 -10.043  -9.894  0.00  0.00      AP1   
ATOM   1878  HA  THR A 536      -8.358  -9.730  -8.890  0.00  0.00      AP1   
ATOM   1879  CB  THR A 536      -8.294 -11.560  -9.945  0.00  0.00      AP1   
ATOM   1880  HB  THR A 536      -7.215 -11.790  -9.812  0.00  0.00      AP1   
ATOM   1881  OG1 THR A 536      -8.895 -12.129 -11.066  0.00  0.00      AP1   
ATOM   1882  HG1 THR A 536      -8.710 -13.068 -10.994  0.00  0.00      AP1   
ATOM   1883  CG2 THR A 536      -8.899 -12.208  -8.645  0.00  0.00      AP1   
ATOM   1884 HG21 THR A 536     -10.009 -12.173  -8.620  0.00  0.00      AP1   
ATOM   1885 HG22 THR A 536      -8.606 -13.273  -8.519  0.00  0.00      AP1   
ATOM   1886 HG23 THR A 536      -8.459 -11.713  -7.753  0.00  0.00      AP1   
ATOM   1887  C   THR A 536      -7.621  -9.361 -10.807  0.00  0.00      AP1   
ATOM   1888  O   THR A 536      -6.688  -8.807 -10.329  0.00  0.00      AP1   
ATOM   1889  N   ASN A 537      -7.891  -9.123 -12.194  0.00  0.00      AP1   
ATOM   1890  HN  ASN A 537      -8.753  -9.470 -12.555  0.00  0.00      AP1   
ATOM   1891  CA  ASN A 537      -7.072  -8.377 -13.113  0.00  0.00      AP1   
ATOM   1892  HA  ASN A 537      -7.202  -8.820 -14.090  0.00  0.00      AP1   
ATOM   1893  CB  ASN A 537      -7.657  -6.911 -13.264  0.00  0.00      AP1   
ATOM   1894  HB1 ASN A 537      -7.393  -6.268 -12.398  0.00  0.00      AP1   
ATOM   1895  HB2 ASN A 537      -7.350  -6.374 -14.187  0.00  0.00      AP1   
ATOM   1896  CG  ASN A 537      -9.206  -6.891 -13.430  0.00  0.00      AP1   
ATOM   1897  OD1 ASN A 537      -9.672  -8.013 -13.803  0.00  0.00      AP1   
ATOM   1898  ND2 ASN A 537      -9.903  -5.797 -13.222  0.00  0.00      AP1   
ATOM   1899 HD21 ASN A 537     -10.829  -5.730 -13.593  0.00  0.00      AP1   
ATOM   1900 HD22 ASN A 537      -9.559  -5.088 -12.607  0.00  0.00      AP1   
ATOM   1901  C   ASN A 537      -5.589  -8.395 -12.920  0.00  0.00      AP1   
ATOM   1902  O   ASN A 537      -4.973  -7.522 -12.323  0.00  0.00      AP1   
ATOM   1903  N   MET A 538      -4.918  -9.493 -13.444  0.00  0.00      AP1   
ATOM   1904  HN  MET A 538      -5.341 -10.257 -13.925  0.00  0.00      AP1   
ATOM   1905  CA  MET A 538      -3.477  -9.672 -13.321  0.00  0.00      AP1   
ATOM   1906  HA  MET A 538      -2.955  -8.754 -13.096  0.00  0.00      AP1   
ATOM   1907  CB  MET A 538      -3.182 -10.845 -12.282  0.00  0.00      AP1   
ATOM   1908  HB1 MET A 538      -3.580 -10.389 -11.350  0.00  0.00      AP1   
ATOM   1909  HB2 MET A 538      -3.604 -11.847 -12.511  0.00  0.00      AP1   
ATOM   1910  CG  MET A 538      -1.692 -11.199 -11.940  0.00  0.00      AP1   
ATOM   1911  HG1 MET A 538      -1.198 -11.739 -12.776  0.00  0.00      AP1   
ATOM   1912  HG2 MET A 538      -1.111 -10.264 -11.793  0.00  0.00      AP1   
ATOM   1913  SD  MET A 538      -1.500 -12.129 -10.407  0.00  0.00      AP1   
ATOM   1914  CE  MET A 538      -1.674 -10.967  -9.118  0.00  0.00      AP1   
ATOM   1915  HE1 MET A 538      -1.493 -11.544  -8.186  0.00  0.00      AP1   
ATOM   1916  HE2 MET A 538      -0.796 -10.293  -9.221  0.00  0.00      AP1   
ATOM   1917  HE3 MET A 538      -2.676 -10.490  -9.073  0.00  0.00      AP1   
ATOM   1918  C   MET A 538      -2.885 -10.019 -14.722  0.00  0.00      AP1   
ATOM   1919  O   MET A 538      -3.276 -10.925 -15.457  0.00  0.00      AP1   
ATOM   1920  N   ASP A 539      -1.908  -9.209 -15.153  0.00  0.00      AP1   
ATOM   1921  HN  ASP A 539      -1.403  -8.639 -14.508  0.00  0.00      AP1   
ATOM   1922  CA  ASP A 539      -1.146  -9.450 -16.378  0.00  0.00      AP1   
ATOM   1923  HA  ASP A 539      -1.677 -10.172 -16.980  0.00  0.00      AP1   
ATOM   1924  CB  ASP A 539      -0.830  -8.061 -17.173  0.00  0.00      AP1   
ATOM   1925  HB1 ASP A 539       0.017  -7.501 -16.724  0.00  0.00      AP1   
ATOM   1926  HB2 ASP A 539      -0.469  -8.274 -18.202  0.00  0.00      AP1   
ATOM   1927  CG  ASP A 539      -1.927  -7.075 -17.228  0.00  0.00      AP1   
ATOM   1928  OD1 ASP A 539      -3.086  -7.467 -17.142  0.00  0.00      AP1   
ATOM   1929  OD2 ASP A 539      -1.681  -5.846 -17.503  0.00  0.00      AP1   
ATOM   1930  C   ASP A 539       0.171 -10.066 -15.906  0.00  0.00      AP1   
ATOM   1931  O   ASP A 539       0.760  -9.488 -14.995  0.00  0.00      AP1   
ATOM   1932  N   ALA A 540       0.517 -11.271 -16.332  0.00  0.00      AP1   
ATOM   1933  HN  ALA A 540       0.004 -11.703 -17.069  0.00  0.00      AP1   
ATOM   1934  CA  ALA A 540       1.674 -11.967 -15.819  0.00  0.00      AP1   
ATOM   1935  HA  ALA A 540       2.375 -11.220 -15.477  0.00  0.00      AP1   
ATOM   1936  CB  ALA A 540       1.290 -12.960 -14.676  0.00  0.00      AP1   
ATOM   1937  HB1 ALA A 540       2.165 -13.428 -14.176  0.00  0.00      AP1   
ATOM   1938  HB2 ALA A 540       0.707 -12.466 -13.870  0.00  0.00      AP1   
ATOM   1939  HB3 ALA A 540       0.609 -13.696 -15.153  0.00  0.00      AP1   
ATOM   1940  C   ALA A 540       2.302 -12.718 -16.914  0.00  0.00      AP1   
ATOM   1941  O   ALA A 540       1.644 -13.345 -17.794  0.00  0.00      AP1   
ATOM   1942  N   GLY A 541       3.677 -12.838 -16.896  0.00  0.00      AP1   
ATOM   1943  HN  GLY A 541       4.194 -12.299 -16.235  0.00  0.00      AP1   
ATOM   1944  CA  GLY A 541       4.502 -13.629 -17.894  0.00  0.00      AP1   
ATOM   1945  HA1 GLY A 541       5.074 -12.932 -18.489  0.00  0.00      AP1   
ATOM   1946  HA2 GLY A 541       3.856 -14.249 -18.498  0.00  0.00      AP1   
ATOM   1947  C   GLY A 541       5.511 -14.466 -17.141  0.00  0.00      AP1   
ATOM   1948  O   GLY A 541       6.458 -13.949 -16.493  0.00  0.00      AP1   
ATOM   1949  N   LEU A 542       5.175 -15.801 -16.981  0.00  0.00      AP1   
ATOM   1950  HN  LEU A 542       4.458 -16.108 -17.603  0.00  0.00      AP1   
ATOM   1951  CA  LEU A 542       5.791 -16.691 -16.011  0.00  0.00      AP1   
ATOM   1952  HA  LEU A 542       6.414 -16.131 -15.329  0.00  0.00      AP1   
ATOM   1953  CB  LEU A 542       4.748 -17.364 -15.115  0.00  0.00      AP1   
ATOM   1954  HB1 LEU A 542       4.022 -16.544 -14.930  0.00  0.00      AP1   
ATOM   1955  HB2 LEU A 542       4.208 -18.130 -15.710  0.00  0.00      AP1   
ATOM   1956  CG  LEU A 542       5.282 -17.914 -13.758  0.00  0.00      AP1   
ATOM   1957  HG  LEU A 542       5.925 -18.787 -13.998  0.00  0.00      AP1   
ATOM   1958  CD1 LEU A 542       5.963 -16.960 -12.811  0.00  0.00      AP1   
ATOM   1959 HD11 LEU A 542       5.160 -16.227 -12.583  0.00  0.00      AP1   
ATOM   1960 HD12 LEU A 542       6.355 -17.494 -11.919  0.00  0.00      AP1   
ATOM   1961 HD13 LEU A 542       6.885 -16.526 -13.253  0.00  0.00      AP1   
ATOM   1962  CD2 LEU A 542       4.077 -18.576 -12.980  0.00  0.00      AP1   
ATOM   1963 HD21 LEU A 542       3.554 -19.391 -13.524  0.00  0.00      AP1   
ATOM   1964 HD22 LEU A 542       4.466 -18.956 -12.011  0.00  0.00      AP1   
ATOM   1965 HD23 LEU A 542       3.397 -17.725 -12.758  0.00  0.00      AP1   
ATOM   1966  C   LEU A 542       6.646 -17.842 -16.546  0.00  0.00      AP1   
ATOM   1967  O   LEU A 542       6.253 -18.678 -17.412  0.00  0.00      AP1   
ATOM   1968  N   VAL A 543       7.903 -18.048 -16.030  0.00  0.00      AP1   
ATOM   1969  HN  VAL A 543       8.268 -17.402 -15.365  0.00  0.00      AP1   
ATOM   1970  CA  VAL A 543       8.836 -18.995 -16.659  0.00  0.00      AP1   
ATOM   1971  HA  VAL A 543       8.368 -19.446 -17.522  0.00  0.00      AP1   
ATOM   1972  CB  VAL A 543      10.003 -18.202 -17.121  0.00  0.00      AP1   
ATOM   1973  HB  VAL A 543      10.322 -17.461 -16.358  0.00  0.00      AP1   
ATOM   1974  CG1 VAL A 543      11.200 -19.053 -17.490  0.00  0.00      AP1   
ATOM   1975 HG11 VAL A 543      10.919 -19.730 -18.326  0.00  0.00      AP1   
ATOM   1976 HG12 VAL A 543      12.004 -18.340 -17.770  0.00  0.00      AP1   
ATOM   1977 HG13 VAL A 543      11.683 -19.580 -16.640  0.00  0.00      AP1   
ATOM   1978  CG2 VAL A 543       9.535 -17.316 -18.353  0.00  0.00      AP1   
ATOM   1979 HG21 VAL A 543      10.402 -16.729 -18.725  0.00  0.00      AP1   
ATOM   1980 HG22 VAL A 543       9.480 -18.040 -19.194  0.00  0.00      AP1   
ATOM   1981 HG23 VAL A 543       8.622 -16.685 -18.320  0.00  0.00      AP1   
ATOM   1982  C   VAL A 543       9.315 -20.095 -15.665  0.00  0.00      AP1   
ATOM   1983  O   VAL A 543       9.528 -19.836 -14.528  0.00  0.00      AP1   
ATOM   1984  N   TRP A 544       9.617 -21.291 -16.179  0.00  0.00      AP1   
ATOM   1985  HN  TRP A 544       9.380 -21.405 -17.141  0.00  0.00      AP1   
ATOM   1986  CA  TRP A 544      10.555 -22.305 -15.645  0.00  0.00      AP1   
ATOM   1987  HA  TRP A 544      11.032 -21.900 -14.765  0.00  0.00      AP1   
ATOM   1988  CB  TRP A 544       9.902 -23.626 -15.306  0.00  0.00      AP1   
ATOM   1989  HB1 TRP A 544       9.206 -23.439 -14.461  0.00  0.00      AP1   
ATOM   1990  HB2 TRP A 544       9.304 -23.973 -16.175  0.00  0.00      AP1   
ATOM   1991  CG  TRP A 544      10.820 -24.752 -14.776  0.00  0.00      AP1   
ATOM   1992  CD1 TRP A 544      11.084 -25.863 -15.514  0.00  0.00      AP1   
ATOM   1993  HD1 TRP A 544      10.742 -26.006 -16.529  0.00  0.00      AP1   
ATOM   1994  NE1 TRP A 544      11.788 -26.719 -14.738  0.00  0.00      AP1   
ATOM   1995  HE1 TRP A 544      12.053 -27.612 -15.028  0.00  0.00      AP1   
ATOM   1996  CE2 TRP A 544      12.110 -26.156 -13.622  0.00  0.00      AP1   
ATOM   1997  CD2 TRP A 544      11.515 -24.840 -13.577  0.00  0.00      AP1   
ATOM   1998  CE3 TRP A 544      11.636 -24.142 -12.395  0.00  0.00      AP1   
ATOM   1999  HE3 TRP A 544      10.910 -23.365 -12.203  0.00  0.00      AP1   
ATOM   2000  CZ3 TRP A 544      12.326 -24.757 -11.288  0.00  0.00      AP1   
ATOM   2001  HZ3 TRP A 544      12.358 -24.317 -10.302  0.00  0.00      AP1   
ATOM   2002  CZ2 TRP A 544      12.999 -26.619 -12.632  0.00  0.00      AP1   
ATOM   2003  HZ2 TRP A 544      13.535 -27.543 -12.789  0.00  0.00      AP1   
ATOM   2004  CH2 TRP A 544      12.925 -25.946 -11.432  0.00  0.00      AP1   
ATOM   2005  HH2 TRP A 544      13.333 -26.340 -10.512  0.00  0.00      AP1   
ATOM   2006  C   TRP A 544      11.773 -22.446 -16.599  0.00  0.00      AP1   
ATOM   2007  O   TRP A 544      11.610 -22.689 -17.786  0.00  0.00      AP1   
ATOM   2008  N   VAL A 545      13.023 -22.388 -16.056  0.00  0.00      AP1   
ATOM   2009  HN  VAL A 545      13.073 -22.385 -15.061  0.00  0.00      AP1   
ATOM   2010  CA  VAL A 545      14.257 -22.671 -16.760  0.00  0.00      AP1   
ATOM   2011  HA  VAL A 545      14.034 -22.790 -17.810  0.00  0.00      AP1   
ATOM   2012  CB  VAL A 545      15.152 -21.486 -16.629  0.00  0.00      AP1   
ATOM   2013  HB  VAL A 545      15.485 -21.334 -15.580  0.00  0.00      AP1   
ATOM   2014  CG1 VAL A 545      16.366 -21.631 -17.583  0.00  0.00      AP1   
ATOM   2015 HG11 VAL A 545      16.213 -21.481 -18.673  0.00  0.00      AP1   
ATOM   2016 HG12 VAL A 545      17.106 -20.883 -17.226  0.00  0.00      AP1   
ATOM   2017 HG13 VAL A 545      16.815 -22.647 -17.609  0.00  0.00      AP1   
ATOM   2018  CG2 VAL A 545      14.411 -20.171 -16.977  0.00  0.00      AP1   
ATOM   2019 HG21 VAL A 545      13.843 -19.846 -16.079  0.00  0.00      AP1   
ATOM   2020 HG22 VAL A 545      15.074 -19.374 -17.375  0.00  0.00      AP1   
ATOM   2021 HG23 VAL A 545      13.754 -20.412 -17.840  0.00  0.00      AP1   
ATOM   2022  C   VAL A 545      14.799 -23.898 -16.132  0.00  0.00      AP1   
ATOM   2023  O   VAL A 545      14.972 -24.047 -14.967  0.00  0.00      AP1   
ATOM   2024  N   ASP A 546      15.034 -24.884 -16.958  0.00  0.00      AP1   
ATOM   2025  HN  ASP A 546      15.030 -24.780 -17.950  0.00  0.00      AP1   
ATOM   2026  CA  ASP A 546      15.158 -26.242 -16.543  0.00  0.00      AP1   
ATOM   2027  HA  ASP A 546      15.125 -26.316 -15.466  0.00  0.00      AP1   
ATOM   2028  CB  ASP A 546      13.966 -26.928 -17.178  0.00  0.00      AP1   
ATOM   2029  HB1 ASP A 546      13.042 -26.345 -16.976  0.00  0.00      AP1   
ATOM   2030  HB2 ASP A 546      14.169 -26.848 -18.267  0.00  0.00      AP1   
ATOM   2031  CG  ASP A 546      13.724 -28.320 -16.668  0.00  0.00      AP1   
ATOM   2032  OD1 ASP A 546      14.665 -29.090 -16.493  0.00  0.00      AP1   
ATOM   2033  OD2 ASP A 546      12.492 -28.725 -16.607  0.00  0.00      AP1   
ATOM   2034  C   ASP A 546      16.502 -26.795 -17.052  0.00  0.00      AP1   
ATOM   2035  O   ASP A 546      16.826 -26.596 -18.223  0.00  0.00      AP1   
ATOM   2036  N   ARG A 547      17.361 -27.307 -16.104  0.00  0.00      AP1   
ATOM   2037  HN  ARG A 547      17.034 -27.411 -15.168  0.00  0.00      AP1   
ATOM   2038  CA  ARG A 547      18.651 -27.866 -16.485  0.00  0.00      AP1   
ATOM   2039  HA  ARG A 547      19.216 -27.314 -17.221  0.00  0.00      AP1   
ATOM   2040  CB  ARG A 547      19.504 -28.050 -15.175  0.00  0.00      AP1   
ATOM   2041  HB1 ARG A 547      18.945 -28.550 -14.356  0.00  0.00      AP1   
ATOM   2042  HB2 ARG A 547      20.375 -28.683 -15.449  0.00  0.00      AP1   
ATOM   2043  CG  ARG A 547      19.940 -26.647 -14.650  0.00  0.00      AP1   
ATOM   2044  HG1 ARG A 547      20.673 -26.242 -15.380  0.00  0.00      AP1   
ATOM   2045  HG2 ARG A 547      19.188 -25.848 -14.823  0.00  0.00      AP1   
ATOM   2046  CD  ARG A 547      20.449 -26.559 -13.203  0.00  0.00      AP1   
ATOM   2047  HD1 ARG A 547      20.678 -25.507 -12.926  0.00  0.00      AP1   
ATOM   2048  HD2 ARG A 547      19.649 -26.810 -12.475  0.00  0.00      AP1   
ATOM   2049  NE  ARG A 547      21.777 -27.331 -13.198  0.00  0.00      AP1   
ATOM   2050  HE  ARG A 547      21.823 -28.004 -13.936  0.00  0.00      AP1   
ATOM   2051  CZ  ARG A 547      22.427 -27.655 -12.109  0.00  0.00      AP1   
ATOM   2052  NH1 ARG A 547      22.332 -27.063 -10.956  0.00  0.00      AP1   
ATOM   2053 HH11 ARG A 547      22.874 -27.472 -10.222  0.00  0.00      AP1   
ATOM   2054 HH12 ARG A 547      21.795 -26.221 -10.917  0.00  0.00      AP1   
ATOM   2055  NH2 ARG A 547      23.288 -28.682 -12.095  0.00  0.00      AP1   
ATOM   2056 HH21 ARG A 547      23.472 -28.973 -11.156  0.00  0.00      AP1   
ATOM   2057 HH22 ARG A 547      23.292 -29.281 -12.896  0.00  0.00      AP1   
ATOM   2058  C   ARG A 547      18.594 -29.314 -17.009  0.00  0.00      AP1   
ATOM   2059  O   ARG A 547      19.536 -29.948 -17.430  0.00  0.00      AP1   
ATOM   2060  N   ARG A 548      17.416 -29.922 -16.697  0.00  0.00      AP1   
ATOM   2061  HN  ARG A 548      16.564 -29.560 -16.327  0.00  0.00      AP1   
ATOM   2062  CA  ARG A 548      17.309 -31.411 -16.803  0.00  0.00      AP1   
ATOM   2063  HA  ARG A 548      18.238 -31.958 -16.865  0.00  0.00      AP1   
ATOM   2064  CB  ARG A 548      16.434 -32.014 -15.646  0.00  0.00      AP1   
ATOM   2065  HB1 ARG A 548      15.393 -31.679 -15.843  0.00  0.00      AP1   
ATOM   2066  HB2 ARG A 548      16.378 -33.123 -15.628  0.00  0.00      AP1   
ATOM   2067  CG  ARG A 548      16.940 -31.550 -14.302  0.00  0.00      AP1   
ATOM   2068  HG1 ARG A 548      17.039 -30.459 -14.113  0.00  0.00      AP1   
ATOM   2069  HG2 ARG A 548      16.201 -31.913 -13.557  0.00  0.00      AP1   
ATOM   2070  CD  ARG A 548      18.428 -32.003 -14.038  0.00  0.00      AP1   
ATOM   2071  HD1 ARG A 548      18.671 -33.084 -14.120  0.00  0.00      AP1   
ATOM   2072  HD2 ARG A 548      19.119 -31.430 -14.692  0.00  0.00      AP1   
ATOM   2073  NE  ARG A 548      18.635 -31.448 -12.640  0.00  0.00      AP1   
ATOM   2074  HE  ARG A 548      17.836 -31.451 -12.038  0.00  0.00      AP1   
ATOM   2075  CZ  ARG A 548      19.819 -31.273 -12.118  0.00  0.00      AP1   
ATOM   2076  NH1 ARG A 548      20.998 -31.306 -12.726  0.00  0.00      AP1   
ATOM   2077 HH11 ARG A 548      21.886 -31.342 -12.268  0.00  0.00      AP1   
ATOM   2078 HH12 ARG A 548      21.074 -31.731 -13.628  0.00  0.00      AP1   
ATOM   2079  NH2 ARG A 548      19.722 -31.124 -10.838  0.00  0.00      AP1   
ATOM   2080 HH21 ARG A 548      20.537 -31.114 -10.258  0.00  0.00      AP1   
ATOM   2081 HH22 ARG A 548      18.839 -31.417 -10.471  0.00  0.00      AP1   
ATOM   2082  C   ARG A 548      16.658 -31.721 -18.107  0.00  0.00      AP1   
ATOM   2083  O   ARG A 548      16.632 -32.884 -18.597  0.00  0.00      AP1   
ATOM   2084  N   ARG A 549      16.162 -30.682 -18.785  0.00  0.00      AP1   
ATOM   2085  HN  ARG A 549      16.035 -29.837 -18.270  0.00  0.00      AP1   
ATOM   2086  CA  ARG A 549      15.783 -30.762 -20.160  0.00  0.00      AP1   
ATOM   2087  HA  ARG A 549      15.909 -31.755 -20.566  0.00  0.00      AP1   
ATOM   2088  CB  ARG A 549      14.225 -30.472 -20.337  0.00  0.00      AP1   
ATOM   2089  HB1 ARG A 549      14.147 -29.561 -19.706  0.00  0.00      AP1   
ATOM   2090  HB2 ARG A 549      13.974 -30.268 -21.400  0.00  0.00      AP1   
ATOM   2091  CG  ARG A 549      13.242 -31.527 -19.746  0.00  0.00      AP1   
ATOM   2092  HG1 ARG A 549      13.515 -32.460 -20.285  0.00  0.00      AP1   
ATOM   2093  HG2 ARG A 549      13.416 -31.744 -18.670  0.00  0.00      AP1   
ATOM   2094  CD  ARG A 549      11.723 -31.130 -20.031  0.00  0.00      AP1   
ATOM   2095  HD1 ARG A 549      11.595 -30.914 -21.113  0.00  0.00      AP1   
ATOM   2096  HD2 ARG A 549      11.087 -31.995 -19.747  0.00  0.00      AP1   
ATOM   2097  NE  ARG A 549      11.443 -29.954 -19.089  0.00  0.00      AP1   
ATOM   2098  HE  ARG A 549      12.149 -29.623 -18.464  0.00  0.00      AP1   
ATOM   2099  CZ  ARG A 549      10.285 -29.344 -18.816  0.00  0.00      AP1   
ATOM   2100  NH1 ARG A 549       9.239 -29.819 -19.495  0.00  0.00      AP1   
ATOM   2101 HH11 ARG A 549       8.286 -29.546 -19.367  0.00  0.00      AP1   
ATOM   2102 HH12 ARG A 549       9.398 -30.585 -20.118  0.00  0.00      AP1   
ATOM   2103  NH2 ARG A 549      10.150 -28.509 -17.853  0.00  0.00      AP1   
ATOM   2104 HH21 ARG A 549       9.199 -28.324 -17.608  0.00  0.00      AP1   
ATOM   2105 HH22 ARG A 549      11.001 -28.269 -17.385  0.00  0.00      AP1   
ATOM   2106  C   ARG A 549      16.620 -29.814 -21.041  0.00  0.00      AP1   
ATOM   2107  O   ARG A 549      16.529 -29.809 -22.294  0.00  0.00      AP1   
ATOM   2108  N   ARG A 550      17.379 -28.868 -20.401  0.00  0.00      AP1   
ATOM   2109  HN  ARG A 550      17.465 -28.814 -19.409  0.00  0.00      AP1   
ATOM   2110  CA  ARG A 550      17.925 -27.767 -21.115  0.00  0.00      AP1   
ATOM   2111  HA  ARG A 550      18.452 -27.140 -20.411  0.00  0.00      AP1   
ATOM   2112  CB  ARG A 550      19.184 -28.204 -21.882  0.00  0.00      AP1   
ATOM   2113  HB1 ARG A 550      18.968 -28.954 -22.673  0.00  0.00      AP1   
ATOM   2114  HB2 ARG A 550      19.653 -27.410 -22.503  0.00  0.00      AP1   
ATOM   2115  CG  ARG A 550      20.226 -28.910 -20.916  0.00  0.00      AP1   
ATOM   2116  HG1 ARG A 550      19.695 -29.587 -20.214  0.00  0.00      AP1   
ATOM   2117  HG2 ARG A 550      20.918 -29.547 -21.507  0.00  0.00      AP1   
ATOM   2118  CD  ARG A 550      21.128 -27.838 -20.076  0.00  0.00      AP1   
ATOM   2119  HD1 ARG A 550      20.507 -27.131 -19.485  0.00  0.00      AP1   
ATOM   2120  HD2 ARG A 550      21.803 -28.463 -19.453  0.00  0.00      AP1   
ATOM   2121  NE  ARG A 550      22.005 -27.162 -21.029  0.00  0.00      AP1   
ATOM   2122  HE  ARG A 550      22.048 -27.550 -21.950  0.00  0.00      AP1   
ATOM   2123  CZ  ARG A 550      22.722 -26.054 -20.927  0.00  0.00      AP1   
ATOM   2124  NH1 ARG A 550      22.854 -25.375 -19.851  0.00  0.00      AP1   
ATOM   2125 HH11 ARG A 550      23.252 -24.457 -19.858  0.00  0.00      AP1   
ATOM   2126 HH12 ARG A 550      22.390 -25.761 -19.054  0.00  0.00      AP1   
ATOM   2127  NH2 ARG A 550      23.152 -25.538 -22.080  0.00  0.00      AP1   
ATOM   2128 HH21 ARG A 550      23.687 -24.700 -21.970  0.00  0.00      AP1   
ATOM   2129 HH22 ARG A 550      23.107 -26.169 -22.854  0.00  0.00      AP1   
ATOM   2130  C   ARG A 550      16.944 -26.851 -21.936  0.00  0.00      AP1   
ATOM   2131  O   ARG A 550      17.058 -26.741 -23.166  0.00  0.00      AP1   
ATOM   2132  N   GLN A 551      15.955 -26.157 -21.276  0.00  0.00      AP1   
ATOM   2133  HN  GLN A 551      15.857 -26.131 -20.284  0.00  0.00      AP1   
ATOM   2134  CA  GLN A 551      14.926 -25.441 -22.003  0.00  0.00      AP1   
ATOM   2135  HA  GLN A 551      15.460 -24.890 -22.762  0.00  0.00      AP1   
ATOM   2136  CB  GLN A 551      13.678 -26.289 -22.591  0.00  0.00      AP1   
ATOM   2137  HB1 GLN A 551      13.011 -25.691 -23.249  0.00  0.00      AP1   
ATOM   2138  HB2 GLN A 551      14.061 -27.095 -23.253  0.00  0.00      AP1   
ATOM   2139  CG  GLN A 551      12.878 -26.965 -21.451  0.00  0.00      AP1   
ATOM   2140  HG1 GLN A 551      13.415 -27.775 -20.911  0.00  0.00      AP1   
ATOM   2141  HG2 GLN A 551      12.549 -26.229 -20.687  0.00  0.00      AP1   
ATOM   2142  CD  GLN A 551      11.641 -27.697 -21.938  0.00  0.00      AP1   
ATOM   2143  OE1 GLN A 551      11.795 -28.771 -22.530  0.00  0.00      AP1   
ATOM   2144  NE2 GLN A 551      10.425 -27.105 -21.668  0.00  0.00      AP1   
ATOM   2145 HE21 GLN A 551       9.571 -27.574 -21.893  0.00  0.00      AP1   
ATOM   2146 HE22 GLN A 551      10.518 -26.111 -21.734  0.00  0.00      AP1   
ATOM   2147  C   GLN A 551      14.370 -24.363 -21.077  0.00  0.00      AP1   
ATOM   2148  O   GLN A 551      14.636 -24.359 -19.876  0.00  0.00      AP1   
ATOM   2149  N   LEU A 552      13.556 -23.487 -21.646  0.00  0.00      AP1   
ATOM   2150  HN  LEU A 552      13.494 -23.624 -22.631  0.00  0.00      AP1   
ATOM   2151  CA  LEU A 552      12.718 -22.517 -20.915  0.00  0.00      AP1   
ATOM   2152  HA  LEU A 552      12.841 -22.791 -19.878  0.00  0.00      AP1   
ATOM   2153  CB  LEU A 552      13.236 -21.097 -21.267  0.00  0.00      AP1   
ATOM   2154  HB1 LEU A 552      14.337 -21.097 -21.122  0.00  0.00      AP1   
ATOM   2155  HB2 LEU A 552      13.002 -20.874 -22.330  0.00  0.00      AP1   
ATOM   2156  CG  LEU A 552      12.435 -20.008 -20.596  0.00  0.00      AP1   
ATOM   2157  HG  LEU A 552      12.144 -20.386 -19.593  0.00  0.00      AP1   
ATOM   2158  CD1 LEU A 552      13.276 -18.763 -20.614  0.00  0.00      AP1   
ATOM   2159 HD11 LEU A 552      12.731 -17.913 -20.151  0.00  0.00      AP1   
ATOM   2160 HD12 LEU A 552      14.286 -18.927 -20.180  0.00  0.00      AP1   
ATOM   2161 HD13 LEU A 552      13.432 -18.637 -21.707  0.00  0.00      AP1   
ATOM   2162  CD2 LEU A 552      11.188 -19.542 -21.420  0.00  0.00      AP1   
ATOM   2163 HD21 LEU A 552      10.514 -20.412 -21.576  0.00  0.00      AP1   
ATOM   2164 HD22 LEU A 552      10.498 -18.802 -20.963  0.00  0.00      AP1   
ATOM   2165 HD23 LEU A 552      11.416 -19.299 -22.480  0.00  0.00      AP1   
ATOM   2166  C   LEU A 552      11.304 -22.865 -21.322  0.00  0.00      AP1   
ATOM   2167  O   LEU A 552      10.923 -23.163 -22.465  0.00  0.00      AP1   
ATOM   2168  N   ALA A 553      10.484 -22.844 -20.260  0.00  0.00      AP1   
ATOM   2169  HN  ALA A 553      10.848 -22.566 -19.374  0.00  0.00      AP1   
ATOM   2170  CA  ALA A 553       9.002 -23.156 -20.304  0.00  0.00      AP1   
ATOM   2171  HA  ALA A 553       8.720 -23.247 -21.343  0.00  0.00      AP1   
ATOM   2172  CB  ALA A 553       8.524 -24.431 -19.528  0.00  0.00      AP1   
ATOM   2173  HB1 ALA A 553       7.597 -24.857 -19.966  0.00  0.00      AP1   
ATOM   2174  HB2 ALA A 553       9.308 -25.179 -19.774  0.00  0.00      AP1   
ATOM   2175  HB3 ALA A 553       8.544 -24.176 -18.447  0.00  0.00      AP1   
ATOM   2176  C   ALA A 553       8.269 -21.938 -19.807  0.00  0.00      AP1   
ATOM   2177  O   ALA A 553       8.544 -21.438 -18.713  0.00  0.00      AP1   
ATOM   2178  N   PHE A 554       7.311 -21.349 -20.656  0.00  0.00      AP1   
ATOM   2179  HN  PHE A 554       7.253 -21.685 -21.593  0.00  0.00      AP1   
ATOM   2180  CA  PHE A 554       6.630 -20.093 -20.421  0.00  0.00      AP1   
ATOM   2181  HA  PHE A 554       6.814 -19.734 -19.419  0.00  0.00      AP1   
ATOM   2182  CB  PHE A 554       7.347 -19.174 -21.455  0.00  0.00      AP1   
ATOM   2183  HB1 PHE A 554       8.408 -19.020 -21.163  0.00  0.00      AP1   
ATOM   2184  HB2 PHE A 554       7.221 -19.810 -22.357  0.00  0.00      AP1   
ATOM   2185  CG  PHE A 554       6.571 -17.929 -21.738  0.00  0.00      AP1   
ATOM   2186  CD1 PHE A 554       6.510 -16.963 -20.688  0.00  0.00      AP1   
ATOM   2187  HD1 PHE A 554       7.016 -17.141 -19.750  0.00  0.00      AP1   
ATOM   2188  CE1 PHE A 554       5.770 -15.792 -20.870  0.00  0.00      AP1   
ATOM   2189  HE1 PHE A 554       5.772 -15.046 -20.089  0.00  0.00      AP1   
ATOM   2190  CZ  PHE A 554       5.208 -15.458 -22.100  0.00  0.00      AP1   
ATOM   2191  HZ  PHE A 554       4.680 -14.516 -22.081  0.00  0.00      AP1   
ATOM   2192  CD2 PHE A 554       5.889 -17.667 -22.889  0.00  0.00      AP1   
ATOM   2193  HD2 PHE A 554       5.889 -18.321 -23.749  0.00  0.00      AP1   
ATOM   2194  CE2 PHE A 554       5.271 -16.397 -23.158  0.00  0.00      AP1   
ATOM   2195  HE2 PHE A 554       4.724 -16.271 -24.081  0.00  0.00      AP1   
ATOM   2196  C   PHE A 554       5.101 -20.164 -20.546  0.00  0.00      AP1   
ATOM   2197  O   PHE A 554       4.493 -20.780 -21.473  0.00  0.00      AP1   
ATOM   2198  N   ALA A 555       4.445 -19.434 -19.657  0.00  0.00      AP1   
ATOM   2199  HN  ALA A 555       5.019 -18.991 -18.972  0.00  0.00      AP1   
ATOM   2200  CA  ALA A 555       2.972 -19.106 -19.613  0.00  0.00      AP1   
ATOM   2201  HA  ALA A 555       2.540 -19.260 -20.591  0.00  0.00      AP1   
ATOM   2202  CB  ALA A 555       2.232 -19.942 -18.590  0.00  0.00      AP1   
ATOM   2203  HB1 ALA A 555       1.202 -19.558 -18.430  0.00  0.00      AP1   
ATOM   2204  HB2 ALA A 555       2.147 -20.999 -18.923  0.00  0.00      AP1   
ATOM   2205  HB3 ALA A 555       2.806 -19.958 -17.639  0.00  0.00      AP1   
ATOM   2206  C   ALA A 555       2.763 -17.664 -19.378  0.00  0.00      AP1   
ATOM   2207  O   ALA A 555       3.523 -17.059 -18.642  0.00  0.00      AP1   
ATOM   2208  N   GLY A 556       1.852 -17.067 -20.158  0.00  0.00      AP1   
ATOM   2209  HN  GLY A 556       1.248 -17.636 -20.710  0.00  0.00      AP1   
ATOM   2210  CA  GLY A 556       1.562 -15.628 -20.169  0.00  0.00      AP1   
ATOM   2211  HA1 GLY A 556       2.091 -15.258 -21.035  0.00  0.00      AP1   
ATOM   2212  HA2 GLY A 556       1.875 -15.329 -19.179  0.00  0.00      AP1   
ATOM   2213  C   GLY A 556       0.165 -15.225 -20.389  0.00  0.00      AP1   
ATOM   2214  O   GLY A 556      -0.465 -15.465 -21.423  0.00  0.00      AP1   
ATOM   2215  N   ALA A 557      -0.282 -14.502 -19.366  0.00  0.00      AP1   
ATOM   2216  HN  ALA A 557       0.299 -14.450 -18.558  0.00  0.00      AP1   
ATOM   2217  CA  ALA A 557      -1.533 -13.850 -19.207  0.00  0.00      AP1   
ATOM   2218  HA  ALA A 557      -2.244 -14.389 -19.815  0.00  0.00      AP1   
ATOM   2219  CB  ALA A 557      -2.138 -13.857 -17.747  0.00  0.00      AP1   
ATOM   2220  HB1 ALA A 557      -1.564 -13.239 -17.024  0.00  0.00      AP1   
ATOM   2221  HB2 ALA A 557      -3.140 -13.389 -17.861  0.00  0.00      AP1   
ATOM   2222  HB3 ALA A 557      -2.289 -14.847 -17.267  0.00  0.00      AP1   
ATOM   2223  C   ALA A 557      -1.407 -12.361 -19.655  0.00  0.00      AP1   
ATOM   2224  O   ALA A 557      -1.035 -11.469 -18.866  0.00  0.00      AP1   
ATOM   2225  N   LYS A 558      -1.648 -12.054 -20.947  0.00  0.00      AP1   
ATOM   2226  HN  LYS A 558      -1.972 -12.740 -21.595  0.00  0.00      AP1   
ATOM   2227  CA  LYS A 558      -1.352 -10.714 -21.591  0.00  0.00      AP1   
ATOM   2228  HA  LYS A 558      -1.963 -10.867 -22.468  0.00  0.00      AP1   
ATOM   2229  CB  LYS A 558      -1.917  -9.516 -20.798  0.00  0.00      AP1   
ATOM   2230  HB1 LYS A 558      -1.241  -9.421 -19.922  0.00  0.00      AP1   
ATOM   2231  HB2 LYS A 558      -1.683  -8.628 -21.423  0.00  0.00      AP1   
ATOM   2232  CG  LYS A 558      -3.343  -9.469 -20.308  0.00  0.00      AP1   
ATOM   2233  HG1 LYS A 558      -3.707 -10.249 -19.606  0.00  0.00      AP1   
ATOM   2234  HG2 LYS A 558      -3.414  -8.642 -19.569  0.00  0.00      AP1   
ATOM   2235  CD  LYS A 558      -4.349  -9.469 -21.426  0.00  0.00      AP1   
ATOM   2236  HD1 LYS A 558      -4.089  -8.740 -22.222  0.00  0.00      AP1   
ATOM   2237  HD2 LYS A 558      -4.248 -10.476 -21.885  0.00  0.00      AP1   
ATOM   2238  CE  LYS A 558      -5.785  -9.337 -20.924  0.00  0.00      AP1   
ATOM   2239  HE1 LYS A 558      -6.278  -9.719 -21.844  0.00  0.00      AP1   
ATOM   2240  HE2 LYS A 558      -6.175  -9.933 -20.072  0.00  0.00      AP1   
ATOM   2241  NZ  LYS A 558      -6.109  -7.962 -20.728  0.00  0.00      AP1   
ATOM   2242  HZ1 LYS A 558      -5.495  -7.483 -20.038  0.00  0.00      AP1   
ATOM   2243  HZ2 LYS A 558      -5.905  -7.450 -21.610  0.00  0.00      AP1   
ATOM   2244  HZ3 LYS A 558      -7.072  -7.804 -20.369  0.00  0.00      AP1   
ATOM   2245  C   LYS A 558       0.072 -10.535 -22.168  0.00  0.00      AP1   
ATOM   2246  O   LYS A 558       0.340 -10.328 -23.327  0.00  0.00      AP1   
ATOM   2247  N   ILE A 559       1.039 -10.671 -21.254  0.00  0.00      AP1   
ATOM   2248  HN  ILE A 559       0.805 -10.903 -20.313  0.00  0.00      AP1   
ATOM   2249  CA  ILE A 559       2.452 -10.624 -21.668  0.00  0.00      AP1   
ATOM   2250  HA  ILE A 559       2.692  -9.758 -22.267  0.00  0.00      AP1   
ATOM   2251  CB  ILE A 559       3.214 -10.531 -20.374  0.00  0.00      AP1   
ATOM   2252  HB  ILE A 559       2.935 -11.316 -19.639  0.00  0.00      AP1   
ATOM   2253  CG2 ILE A 559       4.732 -10.667 -20.471  0.00  0.00      AP1   
ATOM   2254 HG21 ILE A 559       5.265  -9.825 -20.961  0.00  0.00      AP1   
ATOM   2255 HG22 ILE A 559       5.220 -10.514 -19.485  0.00  0.00      AP1   
ATOM   2256 HG23 ILE A 559       5.098 -11.650 -20.839  0.00  0.00      AP1   
ATOM   2257  CG1 ILE A 559       2.739  -9.253 -19.566  0.00  0.00      AP1   
ATOM   2258 HG11 ILE A 559       2.890  -8.321 -20.152  0.00  0.00      AP1   
ATOM   2259 HG12 ILE A 559       1.676  -9.345 -19.255  0.00  0.00      AP1   
ATOM   2260  CD1 ILE A 559       3.363  -9.175 -18.092  0.00  0.00      AP1   
ATOM   2261  HD1 ILE A 559       3.529 -10.229 -17.783  0.00  0.00      AP1   
ATOM   2262  HD2 ILE A 559       4.311  -8.605 -18.194  0.00  0.00      AP1   
ATOM   2263  HD3 ILE A 559       2.651  -8.580 -17.481  0.00  0.00      AP1   
ATOM   2264  C   ILE A 559       3.019 -11.776 -22.489  0.00  0.00      AP1   
ATOM   2265  O   ILE A 559       2.876 -12.909 -22.057  0.00  0.00      AP1   
ATOM   2266  N   SER A 560       3.731 -11.506 -23.577  0.00  0.00      AP1   
ATOM   2267  HN  SER A 560       3.916 -10.559 -23.830  0.00  0.00      AP1   
ATOM   2268  CA  SER A 560       4.348 -12.527 -24.438  0.00  0.00      AP1   
ATOM   2269  HA  SER A 560       4.139 -13.463 -23.942  0.00  0.00      AP1   
ATOM   2270  CB  SER A 560       3.849 -12.520 -25.887  0.00  0.00      AP1   
ATOM   2271  HB1 SER A 560       3.748 -11.463 -26.211  0.00  0.00      AP1   
ATOM   2272  HB2 SER A 560       4.524 -13.063 -26.582  0.00  0.00      AP1   
ATOM   2273  OG  SER A 560       2.654 -13.250 -25.848  0.00  0.00      AP1   
ATOM   2274  HG1 SER A 560       1.902 -12.738 -25.541  0.00  0.00      AP1   
ATOM   2275  C   SER A 560       5.811 -12.321 -24.433  0.00  0.00      AP1   
ATOM   2276  O   SER A 560       6.306 -11.247 -24.574  0.00  0.00      AP1   
ATOM   2277  N   LEU A 561       6.569 -13.340 -24.107  0.00  0.00      AP1   
ATOM   2278  HN  LEU A 561       6.190 -14.179 -23.724  0.00  0.00      AP1   
ATOM   2279  CA  LEU A 561       8.027 -13.326 -24.051  0.00  0.00      AP1   
ATOM   2280  HA  LEU A 561       8.332 -12.524 -23.394  0.00  0.00      AP1   
ATOM   2281  CB  LEU A 561       8.506 -14.672 -23.476  0.00  0.00      AP1   
ATOM   2282  HB1 LEU A 561       8.164 -14.705 -22.419  0.00  0.00      AP1   
ATOM   2283  HB2 LEU A 561       7.945 -15.458 -24.025  0.00  0.00      AP1   
ATOM   2284  CG  LEU A 561      10.006 -15.044 -23.487  0.00  0.00      AP1   
ATOM   2285  HG  LEU A 561      10.421 -14.811 -24.491  0.00  0.00      AP1   
ATOM   2286  CD1 LEU A 561      10.706 -14.121 -22.576  0.00  0.00      AP1   
ATOM   2287 HD11 LEU A 561      10.827 -14.512 -21.543  0.00  0.00      AP1   
ATOM   2288 HD12 LEU A 561      11.727 -13.902 -22.955  0.00  0.00      AP1   
ATOM   2289 HD13 LEU A 561      10.242 -13.119 -22.455  0.00  0.00      AP1   
ATOM   2290  CD2 LEU A 561      10.076 -16.519 -23.135  0.00  0.00      AP1   
ATOM   2291 HD21 LEU A 561      11.105 -16.853 -23.386  0.00  0.00      AP1   
ATOM   2292 HD22 LEU A 561       9.860 -16.776 -22.076  0.00  0.00      AP1   
ATOM   2293 HD23 LEU A 561       9.457 -17.102 -23.850  0.00  0.00      AP1   
ATOM   2294  C   LEU A 561       8.686 -12.986 -25.339  0.00  0.00      AP1   
ATOM   2295  O   LEU A 561       8.322 -13.399 -26.459  0.00  0.00      AP1   
ATOM   2296  N   TYR A 562       9.762 -12.167 -25.240  0.00  0.00      AP1   
ATOM   2297  HN  TYR A 562      10.087 -11.683 -24.432  0.00  0.00      AP1   
ATOM   2298  CA  TYR A 562      10.468 -11.771 -26.421  0.00  0.00      AP1   
ATOM   2299  HA  TYR A 562      10.043 -12.082 -27.364  0.00  0.00      AP1   
ATOM   2300  CB  TYR A 562      10.648 -10.259 -26.346  0.00  0.00      AP1   
ATOM   2301  HB1 TYR A 562      11.003  -9.922 -25.349  0.00  0.00      AP1   
ATOM   2302  HB2 TYR A 562      11.452  -9.830 -26.982  0.00  0.00      AP1   
ATOM   2303  CG  TYR A 562       9.288  -9.649 -26.624  0.00  0.00      AP1   
ATOM   2304  CD1 TYR A 562       8.553  -9.033 -25.604  0.00  0.00      AP1   
ATOM   2305  HD1 TYR A 562       8.920  -8.880 -24.599  0.00  0.00      AP1   
ATOM   2306  CE1 TYR A 562       7.296  -8.458 -25.897  0.00  0.00      AP1   
ATOM   2307  HE1 TYR A 562       6.790  -8.023 -25.048  0.00  0.00      AP1   
ATOM   2308  CZ  TYR A 562       6.812  -8.591 -27.196  0.00  0.00      AP1   
ATOM   2309  OH  TYR A 562       5.560  -8.147 -27.643  0.00  0.00      AP1   
ATOM   2310  HH  TYR A 562       5.313  -8.516 -28.493  0.00  0.00      AP1   
ATOM   2311  CD2 TYR A 562       8.792  -9.712 -27.888  0.00  0.00      AP1   
ATOM   2312  HD2 TYR A 562       9.389 -10.090 -28.705  0.00  0.00      AP1   
ATOM   2313  CE2 TYR A 562       7.533  -9.162 -28.201  0.00  0.00      AP1   
ATOM   2314  HE2 TYR A 562       7.298  -9.214 -29.254  0.00  0.00      AP1   
ATOM   2315  C   TYR A 562      11.847 -12.345 -26.266  0.00  0.00      AP1   
ATOM   2316  O   TYR A 562      12.314 -12.462 -25.150  0.00  0.00      AP1   
ATOM   2317  N   ALA A 563      12.469 -12.849 -27.384  0.00  0.00      AP1   
ATOM   2318  HN  ALA A 563      12.296 -12.592 -28.332  0.00  0.00      AP1   
ATOM   2319  CA  ALA A 563      13.654 -13.763 -27.226  0.00  0.00      AP1   
ATOM   2320  HA  ALA A 563      14.196 -13.500 -26.330  0.00  0.00      AP1   
ATOM   2321  CB  ALA A 563      13.176 -15.211 -27.067  0.00  0.00      AP1   
ATOM   2322  HB1 ALA A 563      14.006 -15.949 -27.067  0.00  0.00      AP1   
ATOM   2323  HB2 ALA A 563      12.606 -15.349 -26.123  0.00  0.00      AP1   
ATOM   2324  HB3 ALA A 563      12.565 -15.489 -27.952  0.00  0.00      AP1   
ATOM   2325  C   ALA A 563      14.489 -13.512 -28.335  0.00  0.00      AP1   
ATOM   2326  O   ALA A 563      14.101 -13.048 -29.389  0.00  0.00      AP1   
ATOM   2327  N   SER A 564      15.761 -13.768 -28.192  0.00  0.00      AP1   
ATOM   2328  HN  SER A 564      16.184 -13.818 -27.290  0.00  0.00      AP1   
ATOM   2329  CA  SER A 564      16.705 -13.718 -29.337  0.00  0.00      AP1   
ATOM   2330  HA  SER A 564      16.325 -14.154 -30.249  0.00  0.00      AP1   
ATOM   2331  CB  SER A 564      17.039 -12.237 -29.681  0.00  0.00      AP1   
ATOM   2332  HB1 SER A 564      16.123 -11.714 -30.029  0.00  0.00      AP1   
ATOM   2333  HB2 SER A 564      17.447 -11.521 -28.935  0.00  0.00      AP1   
ATOM   2334  OG  SER A 564      17.977 -12.090 -30.758  0.00  0.00      AP1   
ATOM   2335  HG1 SER A 564      17.504 -12.382 -31.541  0.00  0.00      AP1   
ATOM   2336  C   SER A 564      17.919 -14.517 -29.076  0.00  0.00      AP1   
ATOM   2337  O   SER A 564      18.300 -14.858 -27.937  0.00  0.00      AP1   
ATOM   2338  N   ASP A 565      18.638 -14.923 -30.170  0.00  0.00      AP1   
ATOM   2339  HN  ASP A 565      18.184 -14.852 -31.054  0.00  0.00      AP1   
ATOM   2340  CA  ASP A 565      19.938 -15.519 -30.051  0.00  0.00      AP1   
ATOM   2341  HA  ASP A 565      19.949 -16.054 -29.113  0.00  0.00      AP1   
ATOM   2342  CB  ASP A 565      20.018 -16.504 -31.211  0.00  0.00      AP1   
ATOM   2343  HB1 ASP A 565      20.842 -17.214 -30.988  0.00  0.00      AP1   
ATOM   2344  HB2 ASP A 565      19.118 -17.154 -31.256  0.00  0.00      AP1   
ATOM   2345  CG  ASP A 565      20.272 -15.788 -32.507  0.00  0.00      AP1   
ATOM   2346  OD1 ASP A 565      21.043 -16.263 -33.360  0.00  0.00      AP1   
ATOM   2347  OD2 ASP A 565      19.513 -14.818 -32.854  0.00  0.00      AP1   
ATOM   2348  C   ASP A 565      21.076 -14.558 -30.074  0.00  0.00      AP1   
ATOM   2349  O   ASP A 565      22.298 -14.842 -29.970  0.00  0.00      AP1   
ATOM   2350  N   GLY A 566      20.605 -13.225 -29.947  0.00  0.00      AP1   
ATOM   2351  HN  GLY A 566      19.635 -13.001 -29.997  0.00  0.00      AP1   
ATOM   2352  CA  GLY A 566      21.398 -12.081 -29.763  0.00  0.00      AP1   
ATOM   2353  HA1 GLY A 566      22.401 -12.458 -29.628  0.00  0.00      AP1   
ATOM   2354  HA2 GLY A 566      20.984 -11.553 -28.916  0.00  0.00      AP1   
ATOM   2355  C   GLY A 566      21.388 -11.226 -30.954  0.00  0.00      AP1   
ATOM   2356  O   GLY A 566      21.811 -10.095 -30.830  0.00  0.00      AP1   
ATOM   2357  N   GLU A 567      20.960 -11.725 -32.130  0.00  0.00      AP1   
ATOM   2358  HN  GLU A 567      20.434 -12.571 -32.110  0.00  0.00      AP1   
ATOM   2359  CA  GLU A 567      20.708 -10.962 -33.302  0.00  0.00      AP1   
ATOM   2360  HA  GLU A 567      21.004  -9.953 -33.055  0.00  0.00      AP1   
ATOM   2361  CB  GLU A 567      21.391 -11.495 -34.576  0.00  0.00      AP1   
ATOM   2362  HB1 GLU A 567      20.971 -12.485 -34.854  0.00  0.00      AP1   
ATOM   2363  HB2 GLU A 567      21.252 -10.839 -35.462  0.00  0.00      AP1   
ATOM   2364  CG  GLU A 567      22.925 -11.619 -34.344  0.00  0.00      AP1   
ATOM   2365  HG1 GLU A 567      23.090 -10.951 -33.471  0.00  0.00      AP1   
ATOM   2366  HG2 GLU A 567      23.314 -12.642 -34.154  0.00  0.00      AP1   
ATOM   2367  CD  GLU A 567      23.725 -11.237 -35.544  0.00  0.00      AP1   
ATOM   2368  OE1 GLU A 567      23.858 -11.966 -36.563  0.00  0.00      AP1   
ATOM   2369  OE2 GLU A 567      24.256 -10.114 -35.460  0.00  0.00      AP1   
ATOM   2370  C   GLU A 567      19.249 -10.733 -33.620  0.00  0.00      AP1   
ATOM   2371  O   GLU A 567      18.661  -9.626 -33.449  0.00  0.00      AP1   
ATOM   2372  N   GLU A 568      18.547 -11.725 -34.219  0.00  0.00      AP1   
ATOM   2373  HN  GLU A 568      18.939 -12.632 -34.353  0.00  0.00      AP1   
ATOM   2374  CA  GLU A 568      17.184 -11.464 -34.726  0.00  0.00      AP1   
ATOM   2375  HA  GLU A 568      17.110 -10.429 -35.025  0.00  0.00      AP1   
ATOM   2376  CB  GLU A 568      17.085 -12.322 -35.983  0.00  0.00      AP1   
ATOM   2377  HB1 GLU A 568      17.902 -12.186 -36.724  0.00  0.00      AP1   
ATOM   2378  HB2 GLU A 568      17.205 -13.409 -35.784  0.00  0.00      AP1   
ATOM   2379  CG  GLU A 568      15.807 -11.993 -36.773  0.00  0.00      AP1   
ATOM   2380  HG1 GLU A 568      15.827 -12.584 -37.713  0.00  0.00      AP1   
ATOM   2381  HG2 GLU A 568      14.916 -12.332 -36.204  0.00  0.00      AP1   
ATOM   2382  CD  GLU A 568      15.615 -10.508 -37.047  0.00  0.00      AP1   
ATOM   2383  OE1 GLU A 568      16.176  -9.951 -37.989  0.00  0.00      AP1   
ATOM   2384  OE2 GLU A 568      14.808  -9.925 -36.310  0.00  0.00      AP1   
ATOM   2385  C   GLU A 568      16.136 -11.685 -33.622  0.00  0.00      AP1   
ATOM   2386  O   GLU A 568      16.245 -12.532 -32.779  0.00  0.00      AP1   
ATOM   2387  N   VAL A 569      15.004 -10.920 -33.673  0.00  0.00      AP1   
ATOM   2388  HN  VAL A 569      14.746 -10.393 -34.480  0.00  0.00      AP1   
ATOM   2389  CA  VAL A 569      14.090 -10.930 -32.546  0.00  0.00      AP1   
ATOM   2390  HA  VAL A 569      14.700 -11.275 -31.724  0.00  0.00      AP1   
ATOM   2391  CB  VAL A 569      13.648  -9.504 -32.335  0.00  0.00      AP1   
ATOM   2392  HB  VAL A 569      13.044  -9.028 -33.136  0.00  0.00      AP1   
ATOM   2393  CG1 VAL A 569      12.725  -9.412 -31.096  0.00  0.00      AP1   
ATOM   2394 HG11 VAL A 569      11.813 -10.037 -31.210  0.00  0.00      AP1   
ATOM   2395 HG12 VAL A 569      13.250  -9.732 -30.171  0.00  0.00      AP1   
ATOM   2396 HG13 VAL A 569      12.501  -8.365 -30.801  0.00  0.00      AP1   
ATOM   2397  CG2 VAL A 569      14.779  -8.562 -32.035  0.00  0.00      AP1   
ATOM   2398 HG21 VAL A 569      14.503  -7.495 -31.892  0.00  0.00      AP1   
ATOM   2399 HG22 VAL A 569      15.209  -8.900 -31.068  0.00  0.00      AP1   
ATOM   2400 HG23 VAL A 569      15.598  -8.503 -32.782  0.00  0.00      AP1   
ATOM   2401  C   VAL A 569      12.933 -11.943 -32.717  0.00  0.00      AP1   
ATOM   2402  O   VAL A 569      12.449 -12.163 -33.860  0.00  0.00      AP1   
ATOM   2403  N   GLN A 570      12.478 -12.659 -31.640  0.00  0.00      AP1   
ATOM   2404  HN  GLN A 570      13.018 -12.546 -30.810  0.00  0.00      AP1   
ATOM   2405  CA  GLN A 570      11.494 -13.635 -31.606  0.00  0.00      AP1   
ATOM   2406  HA  GLN A 570      11.088 -13.707 -32.604  0.00  0.00      AP1   
ATOM   2407  CB  GLN A 570      11.994 -15.096 -31.303  0.00  0.00      AP1   
ATOM   2408  HB1 GLN A 570      12.204 -15.282 -30.228  0.00  0.00      AP1   
ATOM   2409  HB2 GLN A 570      11.210 -15.844 -31.551  0.00  0.00      AP1   
ATOM   2410  CG  GLN A 570      13.146 -15.667 -32.166  0.00  0.00      AP1   
ATOM   2411  HG1 GLN A 570      14.067 -15.286 -31.676  0.00  0.00      AP1   
ATOM   2412  HG2 GLN A 570      13.187 -16.772 -32.061  0.00  0.00      AP1   
ATOM   2413  CD  GLN A 570      13.047 -15.316 -33.648  0.00  0.00      AP1   
ATOM   2414  OE1 GLN A 570      12.020 -15.194 -34.316  0.00  0.00      AP1   
ATOM   2415  NE2 GLN A 570      14.265 -14.948 -34.148  0.00  0.00      AP1   
ATOM   2416 HE21 GLN A 570      14.411 -15.077 -35.129  0.00  0.00      AP1   
ATOM   2417 HE22 GLN A 570      15.003 -15.090 -33.488  0.00  0.00      AP1   
ATOM   2418  C   GLN A 570      10.414 -13.160 -30.639  0.00  0.00      AP1   
ATOM   2419  O   GLN A 570      10.751 -12.618 -29.559  0.00  0.00      AP1   
ATOM   2420  N   GLU A 571       9.145 -13.403 -30.942  0.00  0.00      AP1   
ATOM   2421  HN  GLU A 571       8.817 -13.743 -31.820  0.00  0.00      AP1   
ATOM   2422  CA  GLU A 571       8.071 -13.181 -29.944  0.00  0.00      AP1   
ATOM   2423  HA  GLU A 571       8.388 -12.862 -28.962  0.00  0.00      AP1   
ATOM   2424  CB  GLU A 571       7.096 -12.122 -30.580  0.00  0.00      AP1   
ATOM   2425  HB1 GLU A 571       7.784 -11.286 -30.830  0.00  0.00      AP1   
ATOM   2426  HB2 GLU A 571       6.785 -12.502 -31.577  0.00  0.00      AP1   
ATOM   2427  CG  GLU A 571       5.868 -11.768 -29.718  0.00  0.00      AP1   
ATOM   2428  HG1 GLU A 571       5.297 -12.700 -29.518  0.00  0.00      AP1   
ATOM   2429  HG2 GLU A 571       6.265 -11.439 -28.734  0.00  0.00      AP1   
ATOM   2430  CD  GLU A 571       4.946 -10.765 -30.362  0.00  0.00      AP1   
ATOM   2431  OE1 GLU A 571       4.250 -10.996 -31.328  0.00  0.00      AP1   
ATOM   2432  OE2 GLU A 571       4.859  -9.596 -29.856  0.00  0.00      AP1   
ATOM   2433  C   GLU A 571       7.338 -14.528 -29.740  0.00  0.00      AP1   
ATOM   2434  O   GLU A 571       7.040 -15.335 -30.701  0.00  0.00      AP1   
ATOM   2435  N   LEU A 572       7.190 -14.901 -28.453  0.00  0.00      AP1   
ATOM   2436  HN  LEU A 572       7.513 -14.273 -27.749  0.00  0.00      AP1   
ATOM   2437  CA  LEU A 572       6.656 -16.120 -27.966  0.00  0.00      AP1   
ATOM   2438  HA  LEU A 572       6.527 -16.841 -28.760  0.00  0.00      AP1   
ATOM   2439  CB  LEU A 572       7.538 -16.758 -26.788  0.00  0.00      AP1   
ATOM   2440  HB1 LEU A 572       7.622 -15.972 -26.007  0.00  0.00      AP1   
ATOM   2441  HB2 LEU A 572       7.065 -17.646 -26.316  0.00  0.00      AP1   
ATOM   2442  CG  LEU A 572       8.988 -17.242 -27.271  0.00  0.00      AP1   
ATOM   2443  HG  LEU A 572       9.336 -17.955 -26.493  0.00  0.00      AP1   
ATOM   2444  CD1 LEU A 572       8.932 -18.051 -28.589  0.00  0.00      AP1   
ATOM   2445 HD11 LEU A 572       9.931 -18.512 -28.740  0.00  0.00      AP1   
ATOM   2446 HD12 LEU A 572       8.160 -18.831 -28.416  0.00  0.00      AP1   
ATOM   2447 HD13 LEU A 572       8.565 -17.431 -29.435  0.00  0.00      AP1   
ATOM   2448  CD2 LEU A 572      10.164 -16.253 -27.456  0.00  0.00      AP1   
ATOM   2449 HD21 LEU A 572      11.107 -16.810 -27.268  0.00  0.00      AP1   
ATOM   2450 HD22 LEU A 572      10.149 -15.765 -28.454  0.00  0.00      AP1   
ATOM   2451 HD23 LEU A 572      10.196 -15.505 -26.636  0.00  0.00      AP1   
ATOM   2452  C   LEU A 572       5.257 -15.920 -27.440  0.00  0.00      AP1   
ATOM   2453  O   LEU A 572       4.969 -15.527 -26.335  0.00  0.00      AP1   
ATOM   2454  N   LYS A 573       4.250 -16.271 -28.243  0.00  0.00      AP1   
ATOM   2455  HN  LYS A 573       4.470 -16.806 -29.055  0.00  0.00      AP1   
ATOM   2456  CA  LYS A 573       2.782 -16.107 -27.850  0.00  0.00      AP1   
ATOM   2457  HA  LYS A 573       2.822 -15.073 -27.540  0.00  0.00      AP1   
ATOM   2458  CB  LYS A 573       1.949 -16.027 -29.159  0.00  0.00      AP1   
ATOM   2459  HB1 LYS A 573       2.493 -15.549 -30.001  0.00  0.00      AP1   
ATOM   2460  HB2 LYS A 573       1.777 -17.058 -29.537  0.00  0.00      AP1   
ATOM   2461  CG  LYS A 573       0.492 -15.387 -29.193  0.00  0.00      AP1   
ATOM   2462  HG1 LYS A 573       0.170 -15.366 -30.256  0.00  0.00      AP1   
ATOM   2463  HG2 LYS A 573      -0.126 -16.083 -28.587  0.00  0.00      AP1   
ATOM   2464  CD  LYS A 573       0.299 -13.998 -28.557  0.00  0.00      AP1   
ATOM   2465  HD1 LYS A 573      -0.744 -13.706 -28.803  0.00  0.00      AP1   
ATOM   2466  HD2 LYS A 573       0.482 -13.917 -27.464  0.00  0.00      AP1   
ATOM   2467  CE  LYS A 573       1.131 -12.886 -29.158  0.00  0.00      AP1   
ATOM   2468  HE1 LYS A 573       2.194 -12.854 -28.835  0.00  0.00      AP1   
ATOM   2469  HE2 LYS A 573       1.375 -13.008 -30.235  0.00  0.00      AP1   
ATOM   2470  NZ  LYS A 573       0.502 -11.523 -28.977  0.00  0.00      AP1   
ATOM   2471  HZ1 LYS A 573       0.290 -11.240 -27.999  0.00  0.00      AP1   
ATOM   2472  HZ2 LYS A 573       1.043 -10.707 -29.327  0.00  0.00      AP1   
ATOM   2473  HZ3 LYS A 573      -0.321 -11.354 -29.591  0.00  0.00      AP1   
ATOM   2474  C   LYS A 573       2.171 -16.864 -26.688  0.00  0.00      AP1   
ATOM   2475  O   LYS A 573       2.026 -18.083 -26.763  0.00  0.00      AP1   
ATOM   2476  N   GLY A 574       1.810 -16.224 -25.563  0.00  0.00      AP1   
ATOM   2477  HN  GLY A 574       2.130 -15.293 -25.410  0.00  0.00      AP1   
ATOM   2478  CA  GLY A 574       0.995 -16.820 -24.461  0.00  0.00      AP1   
ATOM   2479  HA1 GLY A 574       1.035 -16.078 -23.677  0.00  0.00      AP1   
ATOM   2480  HA2 GLY A 574       1.603 -17.677 -24.213  0.00  0.00      AP1   
ATOM   2481  C   GLY A 574      -0.477 -17.115 -24.782  0.00  0.00      AP1   
ATOM   2482  O   GLY A 574      -0.848 -17.471 -25.900  0.00  0.00      AP1   
ATOM   2483  N   ALA A 575      -1.354 -17.143 -23.740  0.00  0.00      AP1   
ATOM   2484  HN  ALA A 575      -1.164 -16.828 -22.814  0.00  0.00      AP1   
ATOM   2485  CA  ALA A 575      -2.668 -17.717 -23.997  0.00  0.00      AP1   
ATOM   2486  HA  ALA A 575      -2.631 -18.581 -24.645  0.00  0.00      AP1   
ATOM   2487  CB  ALA A 575      -3.140 -18.195 -22.594  0.00  0.00      AP1   
ATOM   2488  HB1 ALA A 575      -2.879 -17.432 -21.830  0.00  0.00      AP1   
ATOM   2489  HB2 ALA A 575      -4.228 -18.422 -22.626  0.00  0.00      AP1   
ATOM   2490  HB3 ALA A 575      -2.510 -19.086 -22.386  0.00  0.00      AP1   
ATOM   2491  C   ALA A 575      -3.574 -16.680 -24.549  0.00  0.00      AP1   
ATOM   2492  O   ALA A 575      -3.203 -15.542 -24.648  0.00  0.00      AP1   
ATOM   2493  N   ARG A 576      -4.760 -17.075 -24.960  0.00  0.00      AP1   
ATOM   2494  HN  ARG A 576      -4.949 -18.039 -25.128  0.00  0.00      AP1   
ATOM   2495  CA  ARG A 576      -5.858 -16.098 -25.111  0.00  0.00      AP1   
ATOM   2496  HA  ARG A 576      -5.402 -15.253 -25.606  0.00  0.00      AP1   
ATOM   2497  CB  ARG A 576      -6.981 -16.757 -25.991  0.00  0.00      AP1   
ATOM   2498  HB1 ARG A 576      -7.591 -17.509 -25.446  0.00  0.00      AP1   
ATOM   2499  HB2 ARG A 576      -7.655 -15.891 -26.164  0.00  0.00      AP1   
ATOM   2500  CG  ARG A 576      -6.546 -17.370 -27.281  0.00  0.00      AP1   
ATOM   2501  HG1 ARG A 576      -5.767 -18.130 -27.063  0.00  0.00      AP1   
ATOM   2502  HG2 ARG A 576      -7.399 -17.776 -27.865  0.00  0.00      AP1   
ATOM   2503  CD  ARG A 576      -5.866 -16.423 -28.341  0.00  0.00      AP1   
ATOM   2504  HD1 ARG A 576      -5.036 -15.904 -27.815  0.00  0.00      AP1   
ATOM   2505  HD2 ARG A 576      -5.522 -17.000 -29.226  0.00  0.00      AP1   
ATOM   2506  NE  ARG A 576      -6.826 -15.336 -28.774  0.00  0.00      AP1   
ATOM   2507  HE  ARG A 576      -7.696 -15.374 -28.283  0.00  0.00      AP1   
ATOM   2508  CZ  ARG A 576      -6.471 -14.245 -29.471  0.00  0.00      AP1   
ATOM   2509  NH1 ARG A 576      -5.332 -14.044 -29.984  0.00  0.00      AP1   
ATOM   2510 HH11 ARG A 576      -5.226 -13.237 -30.565  0.00  0.00      AP1   
ATOM   2511 HH12 ARG A 576      -4.618 -14.729 -30.124  0.00  0.00      AP1   
ATOM   2512  NH2 ARG A 576      -7.447 -13.325 -29.574  0.00  0.00      AP1   
ATOM   2513 HH21 ARG A 576      -7.484 -12.566 -30.224  0.00  0.00      AP1   
ATOM   2514 HH22 ARG A 576      -8.329 -13.644 -29.226  0.00  0.00      AP1   
ATOM   2515  C   ARG A 576      -6.333 -15.686 -23.728  0.00  0.00      AP1   
ATOM   2516  O   ARG A 576      -6.407 -14.509 -23.403  0.00  0.00      AP1   
ATOM   2517  N   ARG A 577      -6.492 -16.667 -22.821  0.00  0.00      AP1   
ATOM   2518  HN  ARG A 577      -6.311 -17.583 -23.170  0.00  0.00      AP1   
ATOM   2519  CA  ARG A 577      -6.745 -16.614 -21.422  0.00  0.00      AP1   
ATOM   2520  HA  ARG A 577      -7.767 -16.266 -21.406  0.00  0.00      AP1   
ATOM   2521  CB  ARG A 577      -6.637 -17.999 -20.790  0.00  0.00      AP1   
ATOM   2522  HB1 ARG A 577      -7.455 -18.546 -21.306  0.00  0.00      AP1   
ATOM   2523  HB2 ARG A 577      -5.632 -18.441 -20.958  0.00  0.00      AP1   
ATOM   2524  CG  ARG A 577      -6.907 -18.075 -19.228  0.00  0.00      AP1   
ATOM   2525  HG1 ARG A 577      -6.121 -17.515 -18.676  0.00  0.00      AP1   
ATOM   2526  HG2 ARG A 577      -7.864 -17.583 -18.952  0.00  0.00      AP1   
ATOM   2527  CD  ARG A 577      -7.079 -19.538 -18.704  0.00  0.00      AP1   
ATOM   2528  HD1 ARG A 577      -7.950 -19.958 -19.250  0.00  0.00      AP1   
ATOM   2529  HD2 ARG A 577      -6.196 -20.172 -18.935  0.00  0.00      AP1   
ATOM   2530  NE  ARG A 577      -7.298 -19.461 -17.200  0.00  0.00      AP1   
ATOM   2531  HE  ARG A 577      -7.245 -18.568 -16.754  0.00  0.00      AP1   
ATOM   2532  CZ  ARG A 577      -7.200 -20.529 -16.488  0.00  0.00      AP1   
ATOM   2533  NH1 ARG A 577      -7.423 -21.685 -17.065  0.00  0.00      AP1   
ATOM   2534 HH11 ARG A 577      -7.439 -22.443 -16.413  0.00  0.00      AP1   
ATOM   2535 HH12 ARG A 577      -8.272 -21.712 -17.594  0.00  0.00      AP1   
ATOM   2536  NH2 ARG A 577      -7.031 -20.409 -15.174  0.00  0.00      AP1   
ATOM   2537 HH21 ARG A 577      -7.123 -21.259 -14.656  0.00  0.00      AP1   
ATOM   2538 HH22 ARG A 577      -7.201 -19.497 -14.799  0.00  0.00      AP1   
ATOM   2539  C   ARG A 577      -5.911 -15.703 -20.660  0.00  0.00      AP1   
ATOM   2540  O   ARG A 577      -4.715 -15.523 -20.951  0.00  0.00      AP1   
ATOM   2541  N   ALA A 578      -6.457 -15.012 -19.697  0.00  0.00      AP1   
ATOM   2542  HN  ALA A 578      -7.450 -14.928 -19.730  0.00  0.00      AP1   
ATOM   2543  CA  ALA A 578      -5.681 -14.162 -18.828  0.00  0.00      AP1   
ATOM   2544  HA  ALA A 578      -4.754 -14.711 -18.754  0.00  0.00      AP1   
ATOM   2545  CB  ALA A 578      -5.670 -12.714 -19.503  0.00  0.00      AP1   
ATOM   2546  HB1 ALA A 578      -6.679 -12.252 -19.558  0.00  0.00      AP1   
ATOM   2547  HB2 ALA A 578      -4.948 -12.075 -18.952  0.00  0.00      AP1   
ATOM   2548  HB3 ALA A 578      -5.337 -12.819 -20.558  0.00  0.00      AP1   
ATOM   2549  C   ALA A 578      -6.502 -14.053 -17.535  0.00  0.00      AP1   
ATOM   2550  O   ALA A 578      -7.694 -14.451 -17.445  0.00  0.00      AP1   
ATOM   2551  N   ILE A 579      -5.926 -13.514 -16.419  0.00  0.00      AP1   
ATOM   2552  HN  ILE A 579      -4.988 -13.208 -16.559  0.00  0.00      AP1   
ATOM   2553  CA  ILE A 579      -6.435 -13.422 -15.066  0.00  0.00      AP1   
ATOM   2554  HA  ILE A 579      -7.120 -14.235 -14.879  0.00  0.00      AP1   
ATOM   2555  CB  ILE A 579      -5.299 -13.475 -14.029  0.00  0.00      AP1   
ATOM   2556  HB  ILE A 579      -4.639 -12.649 -14.371  0.00  0.00      AP1   
ATOM   2557  CG2 ILE A 579      -5.775 -13.303 -12.520  0.00  0.00      AP1   
ATOM   2558 HG21 ILE A 579      -4.961 -13.495 -11.789  0.00  0.00      AP1   
ATOM   2559 HG22 ILE A 579      -6.324 -12.365 -12.290  0.00  0.00      AP1   
ATOM   2560 HG23 ILE A 579      -6.625 -14.005 -12.382  0.00  0.00      AP1   
ATOM   2561  CG1 ILE A 579      -4.477 -14.793 -14.199  0.00  0.00      AP1   
ATOM   2562 HG11 ILE A 579      -5.132 -15.638 -13.896  0.00  0.00      AP1   
ATOM   2563 HG12 ILE A 579      -4.226 -15.003 -15.260  0.00  0.00      AP1   
ATOM   2564  CD1 ILE A 579      -3.161 -14.853 -13.456  0.00  0.00      AP1   
ATOM   2565  HD1 ILE A 579      -3.052 -15.047 -12.368  0.00  0.00      AP1   
ATOM   2566  HD2 ILE A 579      -2.507 -15.644 -13.883  0.00  0.00      AP1   
ATOM   2567  HD3 ILE A 579      -2.647 -13.868 -13.478  0.00  0.00      AP1   
ATOM   2568  C   ILE A 579      -7.353 -12.187 -14.881  0.00  0.00      AP1   
ATOM   2569  O   ILE A 579      -6.968 -11.100 -15.145  0.00  0.00      AP1   
ATOM   2570  N   GLY A 580      -8.574 -12.456 -14.419  0.00  0.00      AP1   
ATOM   2571  HN  GLY A 580      -8.797 -13.374 -14.100  0.00  0.00      AP1   
ATOM   2572  CA  GLY A 580      -9.664 -11.514 -14.158  0.00  0.00      AP1   
ATOM   2573  HA1 GLY A 580      -9.346 -10.534 -13.833  0.00  0.00      AP1   
ATOM   2574  HA2 GLY A 580     -10.307 -11.899 -13.381  0.00  0.00      AP1   
ATOM   2575  C   GLY A 580     -10.496 -11.278 -15.414  0.00  0.00      AP1   
ATOM   2576  O   GLY A 580     -11.659 -10.861 -15.367  0.00  0.00      AP1   
ATOM   2577  N   ASP A 581      -9.840 -11.425 -16.629  0.00  0.00      AP1   
ATOM   2578  HN  ASP A 581      -8.898 -11.708 -16.469  0.00  0.00      AP1   
ATOM   2579  CA  ASP A 581     -10.503 -11.340 -17.899  0.00  0.00      AP1   
ATOM   2580  HA  ASP A 581     -10.952 -10.361 -17.976  0.00  0.00      AP1   
ATOM   2581  CB  ASP A 581      -9.366 -11.235 -19.012  0.00  0.00      AP1   
ATOM   2582  HB1 ASP A 581      -8.648 -10.461 -18.668  0.00  0.00      AP1   
ATOM   2583  HB2 ASP A 581      -8.700 -12.120 -19.097  0.00  0.00      AP1   
ATOM   2584  CG  ASP A 581      -9.801 -10.792 -20.388  0.00  0.00      AP1   
ATOM   2585  OD1 ASP A 581      -9.249 -11.104 -21.473  0.00  0.00      AP1   
ATOM   2586  OD2 ASP A 581     -10.770  -9.902 -20.378  0.00  0.00      AP1   
ATOM   2587  C   ASP A 581     -11.604 -12.351 -18.187  0.00  0.00      AP1   
ATOM   2588  O   ASP A 581     -11.785 -13.340 -17.489  0.00  0.00      AP1   
ATOM   2589  N   LYS A 582     -12.374 -12.141 -19.183  0.00  0.00      AP1   
ATOM   2590  HN  LYS A 582     -12.079 -11.372 -19.746  0.00  0.00      AP1   
ATOM   2591  CA  LYS A 582     -13.305 -13.089 -19.705  0.00  0.00      AP1   
ATOM   2592  HA  LYS A 582     -13.997 -13.077 -18.876  0.00  0.00      AP1   
ATOM   2593  CB  LYS A 582     -14.217 -12.441 -20.844  0.00  0.00      AP1   
ATOM   2594  HB1 LYS A 582     -14.798 -13.224 -21.377  0.00  0.00      AP1   
ATOM   2595  HB2 LYS A 582     -14.976 -11.779 -20.376  0.00  0.00      AP1   
ATOM   2596  CG  LYS A 582     -13.451 -11.505 -21.841  0.00  0.00      AP1   
ATOM   2597  HG1 LYS A 582     -14.198 -11.125 -22.572  0.00  0.00      AP1   
ATOM   2598  HG2 LYS A 582     -12.990 -10.633 -21.329  0.00  0.00      AP1   
ATOM   2599  CD  LYS A 582     -12.343 -12.253 -22.627  0.00  0.00      AP1   
ATOM   2600  HD1 LYS A 582     -11.504 -12.543 -21.959  0.00  0.00      AP1   
ATOM   2601  HD2 LYS A 582     -12.676 -13.261 -22.954  0.00  0.00      AP1   
ATOM   2602  CE  LYS A 582     -11.785 -11.458 -23.789  0.00  0.00      AP1   
ATOM   2603  HE1 LYS A 582     -11.115 -12.142 -24.354  0.00  0.00      AP1   
ATOM   2604  HE2 LYS A 582     -12.559 -11.084 -24.493  0.00  0.00      AP1   
ATOM   2605  NZ  LYS A 582     -10.955 -10.290 -23.358  0.00  0.00      AP1   
ATOM   2606  HZ1 LYS A 582     -11.490  -9.407 -23.233  0.00  0.00      AP1   
ATOM   2607  HZ2 LYS A 582     -10.384 -10.553 -22.529  0.00  0.00      AP1   
ATOM   2608  HZ3 LYS A 582     -10.360 -10.085 -24.186  0.00  0.00      AP1   
ATOM   2609  C   LYS A 582     -12.876 -14.500 -20.035  0.00  0.00      AP1   
ATOM   2610  O   LYS A 582     -11.708 -14.690 -20.298  0.00  0.00      AP1   
ATOM   2611  N   ARG A 583     -13.805 -15.471 -19.890  0.00  0.00      AP1   
ATOM   2612  HN  ARG A 583     -14.774 -15.318 -19.713  0.00  0.00      AP1   
ATOM   2613  CA  ARG A 583     -13.306 -16.893 -19.941  0.00  0.00      AP1   
ATOM   2614  HA  ARG A 583     -12.535 -16.831 -19.188  0.00  0.00      AP1   
ATOM   2615  CB  ARG A 583     -14.442 -17.883 -19.383  0.00  0.00      AP1   
ATOM   2616  HB1 ARG A 583     -15.196 -17.580 -20.140  0.00  0.00      AP1   
ATOM   2617  HB2 ARG A 583     -14.055 -18.908 -19.568  0.00  0.00      AP1   
ATOM   2618  CG  ARG A 583     -14.870 -17.779 -17.884  0.00  0.00      AP1   
ATOM   2619  HG1 ARG A 583     -15.507 -16.869 -17.868  0.00  0.00      AP1   
ATOM   2620  HG2 ARG A 583     -15.609 -18.559 -17.602  0.00  0.00      AP1   
ATOM   2621  CD  ARG A 583     -13.731 -17.681 -16.788  0.00  0.00      AP1   
ATOM   2622  HD1 ARG A 583     -13.049 -16.825 -16.979  0.00  0.00      AP1   
ATOM   2623  HD2 ARG A 583     -14.233 -17.687 -15.797  0.00  0.00      AP1   
ATOM   2624  NE  ARG A 583     -12.891 -18.856 -16.785  0.00  0.00      AP1   
ATOM   2625  HE  ARG A 583     -12.931 -19.431 -17.602  0.00  0.00      AP1   
ATOM   2626  CZ  ARG A 583     -12.150 -19.352 -15.801  0.00  0.00      AP1   
ATOM   2627  NH1 ARG A 583     -11.938 -18.854 -14.691  0.00  0.00      AP1   
ATOM   2628 HH11 ARG A 583     -11.198 -19.305 -14.192  0.00  0.00      AP1   
ATOM   2629 HH12 ARG A 583     -12.210 -17.898 -14.575  0.00  0.00      AP1   
ATOM   2630  NH2 ARG A 583     -11.408 -20.386 -16.162  0.00  0.00      AP1   
ATOM   2631 HH21 ARG A 583     -10.737 -20.728 -15.504  0.00  0.00      AP1   
ATOM   2632 HH22 ARG A 583     -11.726 -20.971 -16.908  0.00  0.00      AP1   
ATOM   2633  C   ARG A 583     -12.739 -17.404 -21.277  0.00  0.00      AP1   
ATOM   2634  O   ARG A 583     -13.293 -17.162 -22.375  0.00  0.00      AP1   
ATOM   2635  N   ARG A 584     -11.598 -18.162 -21.183  0.00  0.00      AP1   
ATOM   2636  HN  ARG A 584     -11.174 -18.436 -20.324  0.00  0.00      AP1   
ATOM   2637  CA  ARG A 584     -10.949 -18.694 -22.356  0.00  0.00      AP1   
ATOM   2638  HA  ARG A 584     -11.680 -18.943 -23.111  0.00  0.00      AP1   
ATOM   2639  CB  ARG A 584      -9.853 -17.727 -22.850  0.00  0.00      AP1   
ATOM   2640  HB1 ARG A 584      -9.186 -17.488 -21.994  0.00  0.00      AP1   
ATOM   2641  HB2 ARG A 584      -9.307 -18.278 -23.645  0.00  0.00      AP1   
ATOM   2642  CG  ARG A 584     -10.446 -16.415 -23.531  0.00  0.00      AP1   
ATOM   2643  HG1 ARG A 584     -11.137 -15.816 -22.900  0.00  0.00      AP1   
ATOM   2644  HG2 ARG A 584      -9.559 -15.823 -23.842  0.00  0.00      AP1   
ATOM   2645  CD  ARG A 584     -11.100 -16.810 -24.864  0.00  0.00      AP1   
ATOM   2646  HD1 ARG A 584     -10.392 -17.315 -25.556  0.00  0.00      AP1   
ATOM   2647  HD2 ARG A 584     -11.849 -17.622 -24.745  0.00  0.00      AP1   
ATOM   2648  NE  ARG A 584     -11.614 -15.534 -25.500  0.00  0.00      AP1   
ATOM   2649  HE  ARG A 584     -11.104 -15.212 -26.297  0.00  0.00      AP1   
ATOM   2650  CZ  ARG A 584     -12.835 -15.106 -25.321  0.00  0.00      AP1   
ATOM   2651  NH1 ARG A 584     -13.753 -15.554 -24.451  0.00  0.00      AP1   
ATOM   2652 HH11 ARG A 584     -14.744 -15.481 -24.563  0.00  0.00      AP1   
ATOM   2653 HH12 ARG A 584     -13.536 -16.238 -23.754  0.00  0.00      AP1   
ATOM   2654  NH2 ARG A 584     -13.313 -14.176 -26.166  0.00  0.00      AP1   
ATOM   2655 HH21 ARG A 584     -14.018 -13.541 -25.849  0.00  0.00      AP1   
ATOM   2656 HH22 ARG A 584     -12.581 -13.733 -26.685  0.00  0.00      AP1   
ATOM   2657  C   ARG A 584     -10.374 -20.063 -22.055  0.00  0.00      AP1   
ATOM   2658  O   ARG A 584     -10.671 -20.643 -21.024  0.00  0.00      AP1   
ATOM   2659  N   GLY A 585      -9.429 -20.558 -22.892  0.00  0.00      AP1   
ATOM   2660  HN  GLY A 585      -9.289 -20.060 -23.745  0.00  0.00      AP1   
ATOM   2661  CA  GLY A 585      -8.839 -21.907 -22.717  0.00  0.00      AP1   
ATOM   2662  HA1 GLY A 585      -8.361 -22.091 -23.667  0.00  0.00      AP1   
ATOM   2663  HA2 GLY A 585      -9.640 -22.556 -22.395  0.00  0.00      AP1   
ATOM   2664  C   GLY A 585      -7.705 -21.954 -21.647  0.00  0.00      AP1   
ATOM   2665  O   GLY A 585      -6.951 -20.995 -21.488  0.00  0.00      AP1   
ATOM   2666  N   ASP A 586      -7.562 -23.134 -21.051  0.00  0.00      AP1   
ATOM   2667  HN  ASP A 586      -8.307 -23.790 -21.148  0.00  0.00      AP1   
ATOM   2668  CA  ASP A 586      -6.465 -23.442 -20.145  0.00  0.00      AP1   
ATOM   2669  HA  ASP A 586      -6.559 -22.919 -19.204  0.00  0.00      AP1   
ATOM   2670  CB  ASP A 586      -6.490 -24.909 -19.633  0.00  0.00      AP1   
ATOM   2671  HB1 ASP A 586      -6.563 -25.599 -20.500  0.00  0.00      AP1   
ATOM   2672  HB2 ASP A 586      -5.474 -25.045 -19.204  0.00  0.00      AP1   
ATOM   2673  CG  ASP A 586      -7.484 -25.243 -18.522  0.00  0.00      AP1   
ATOM   2674  OD1 ASP A 586      -8.416 -24.498 -18.156  0.00  0.00      AP1   
ATOM   2675  OD2 ASP A 586      -7.209 -26.336 -17.986  0.00  0.00      AP1   
ATOM   2676  C   ASP A 586      -5.071 -23.143 -20.790  0.00  0.00      AP1   
ATOM   2677  O   ASP A 586      -4.747 -23.525 -21.914  0.00  0.00      AP1   
ATOM   2678  N   TYR A 587      -4.167 -22.587 -19.871  0.00  0.00      AP1   
ATOM   2679  HN  TYR A 587      -4.396 -22.632 -18.901  0.00  0.00      AP1   
ATOM   2680  CA  TYR A 587      -2.771 -22.175 -20.205  0.00  0.00      AP1   
ATOM   2681  HA  TYR A 587      -2.879 -21.491 -21.034  0.00  0.00      AP1   
ATOM   2682  CB  TYR A 587      -2.011 -21.563 -18.958  0.00  0.00      AP1   
ATOM   2683  HB1 TYR A 587      -1.940 -22.352 -18.180  0.00  0.00      AP1   
ATOM   2684  HB2 TYR A 587      -0.984 -21.288 -19.280  0.00  0.00      AP1   
ATOM   2685  CG  TYR A 587      -2.586 -20.235 -18.393  0.00  0.00      AP1   
ATOM   2686  CD1 TYR A 587      -2.359 -18.923 -18.979  0.00  0.00      AP1   
ATOM   2687  HD1 TYR A 587      -1.595 -18.826 -19.736  0.00  0.00      AP1   
ATOM   2688  CE1 TYR A 587      -3.028 -17.800 -18.443  0.00  0.00      AP1   
ATOM   2689  HE1 TYR A 587      -2.957 -16.829 -18.912  0.00  0.00      AP1   
ATOM   2690  CZ  TYR A 587      -3.847 -17.940 -17.335  0.00  0.00      AP1   
ATOM   2691  OH  TYR A 587      -4.534 -16.765 -16.913  0.00  0.00      AP1   
ATOM   2692  HH  TYR A 587      -5.343 -17.118 -16.536  0.00  0.00      AP1   
ATOM   2693  CD2 TYR A 587      -3.439 -20.305 -17.293  0.00  0.00      AP1   
ATOM   2694  HD2 TYR A 587      -3.507 -21.307 -16.898  0.00  0.00      AP1   
ATOM   2695  CE2 TYR A 587      -4.066 -19.172 -16.753  0.00  0.00      AP1   
ATOM   2696  HE2 TYR A 587      -4.729 -19.217 -15.902  0.00  0.00      AP1   
ATOM   2697  C   TYR A 587      -1.963 -23.330 -20.766  0.00  0.00      AP1   
ATOM   2698  O   TYR A 587      -1.934 -24.433 -20.213  0.00  0.00      AP1   
ATOM   2699  N   ARG A 588      -1.297 -23.090 -21.968  0.00  0.00      AP1   
ATOM   2700  HN  ARG A 588      -1.366 -22.201 -22.413  0.00  0.00      AP1   
ATOM   2701  CA  ARG A 588      -0.328 -24.042 -22.495  0.00  0.00      AP1   
ATOM   2702  HA  ARG A 588      -0.365 -24.989 -21.978  0.00  0.00      AP1   
ATOM   2703  CB  ARG A 588      -0.614 -24.176 -24.038  0.00  0.00      AP1   
ATOM   2704  HB1 ARG A 588      -0.623 -23.141 -24.442  0.00  0.00      AP1   
ATOM   2705  HB2 ARG A 588       0.194 -24.715 -24.576  0.00  0.00      AP1   
ATOM   2706  CG  ARG A 588      -2.081 -24.739 -24.379  0.00  0.00      AP1   
ATOM   2707  HG1 ARG A 588      -2.832 -24.007 -24.011  0.00  0.00      AP1   
ATOM   2708  HG2 ARG A 588      -2.234 -24.964 -25.457  0.00  0.00      AP1   
ATOM   2709  CD  ARG A 588      -2.495 -26.109 -23.629  0.00  0.00      AP1   
ATOM   2710  HD1 ARG A 588      -1.687 -26.871 -23.657  0.00  0.00      AP1   
ATOM   2711  HD2 ARG A 588      -2.820 -25.867 -22.595  0.00  0.00      AP1   
ATOM   2712  NE  ARG A 588      -3.707 -26.748 -24.297  0.00  0.00      AP1   
ATOM   2713  HE  ARG A 588      -3.574 -27.075 -25.233  0.00  0.00      AP1   
ATOM   2714  CZ  ARG A 588      -4.958 -26.589 -23.940  0.00  0.00      AP1   
ATOM   2715  NH1 ARG A 588      -5.344 -26.084 -22.811  0.00  0.00      AP1   
ATOM   2716 HH11 ARG A 588      -6.337 -26.076 -22.698  0.00  0.00      AP1   
ATOM   2717 HH12 ARG A 588      -4.791 -25.442 -22.280  0.00  0.00      AP1   
ATOM   2718  NH2 ARG A 588      -5.897 -26.932 -24.764  0.00  0.00      AP1   
ATOM   2719 HH21 ARG A 588      -6.849 -26.713 -24.549  0.00  0.00      AP1   
ATOM   2720 HH22 ARG A 588      -5.699 -27.364 -25.644  0.00  0.00      AP1   
ATOM   2721  C   ARG A 588       1.048 -23.579 -22.180  0.00  0.00      AP1   
ATOM   2722  O   ARG A 588       1.336 -22.388 -22.253  0.00  0.00      AP1   
ATOM   2723  N   ASN A 589       1.979 -24.538 -21.905  0.00  0.00      AP1   
ATOM   2724  HN  ASN A 589       1.823 -25.521 -21.968  0.00  0.00      AP1   
ATOM   2725  CA  ASN A 589       3.351 -24.173 -21.640  0.00  0.00      AP1   
ATOM   2726  HA  ASN A 589       3.333 -23.257 -21.067  0.00  0.00      AP1   
ATOM   2727  CB  ASN A 589       4.064 -25.189 -20.771  0.00  0.00      AP1   
ATOM   2728  HB1 ASN A 589       4.345 -26.130 -21.291  0.00  0.00      AP1   
ATOM   2729  HB2 ASN A 589       5.073 -24.802 -20.512  0.00  0.00      AP1   
ATOM   2730  CG  ASN A 589       3.298 -25.432 -19.484  0.00  0.00      AP1   
ATOM   2731  OD1 ASN A 589       3.472 -24.742 -18.523  0.00  0.00      AP1   
ATOM   2732  ND2 ASN A 589       2.452 -26.450 -19.540  0.00  0.00      AP1   
ATOM   2733 HD21 ASN A 589       1.969 -26.540 -18.669  0.00  0.00      AP1   
ATOM   2734 HD22 ASN A 589       2.572 -27.192 -20.200  0.00  0.00      AP1   
ATOM   2735  C   ASN A 589       4.001 -23.993 -23.049  0.00  0.00      AP1   
ATOM   2736  O   ASN A 589       3.990 -24.851 -23.919  0.00  0.00      AP1   
ATOM   2737  N   ILE A 590       4.634 -22.858 -23.248  0.00  0.00      AP1   
ATOM   2738  HN  ILE A 590       4.709 -22.244 -22.465  0.00  0.00      AP1   
ATOM   2739  CA  ILE A 590       5.315 -22.479 -24.493  0.00  0.00      AP1   
ATOM   2740  HA  ILE A 590       5.018 -23.075 -25.343  0.00  0.00      AP1   
ATOM   2741  CB  ILE A 590       5.302 -20.945 -24.734  0.00  0.00      AP1   
ATOM   2742  HB  ILE A 590       5.811 -20.470 -23.868  0.00  0.00      AP1   
ATOM   2743  CG2 ILE A 590       6.119 -20.570 -26.063  0.00  0.00      AP1   
ATOM   2744 HG21 ILE A 590       7.216 -20.601 -25.891  0.00  0.00      AP1   
ATOM   2745 HG22 ILE A 590       5.980 -21.392 -26.797  0.00  0.00      AP1   
ATOM   2746 HG23 ILE A 590       5.809 -19.588 -26.480  0.00  0.00      AP1   
ATOM   2747  CG1 ILE A 590       3.816 -20.376 -24.752  0.00  0.00      AP1   
ATOM   2748 HG11 ILE A 590       3.353 -20.366 -23.741  0.00  0.00      AP1   
ATOM   2749 HG12 ILE A 590       3.860 -19.311 -25.065  0.00  0.00      AP1   
ATOM   2750  CD1 ILE A 590       2.821 -21.119 -25.653  0.00  0.00      AP1   
ATOM   2751  HD1 ILE A 590       1.813 -20.678 -25.503  0.00  0.00      AP1   
ATOM   2752  HD2 ILE A 590       3.259 -21.068 -26.672  0.00  0.00      AP1   
ATOM   2753  HD3 ILE A 590       2.884 -22.172 -25.304  0.00  0.00      AP1   
ATOM   2754  C   ILE A 590       6.726 -22.848 -24.218  0.00  0.00      AP1   
ATOM   2755  O   ILE A 590       7.337 -22.413 -23.255  0.00  0.00      AP1   
ATOM   2756  N   GLU A 591       7.362 -23.709 -25.043  0.00  0.00      AP1   
ATOM   2757  HN  GLU A 591       6.951 -23.901 -25.931  0.00  0.00      AP1   
ATOM   2758  CA  GLU A 591       8.616 -24.389 -24.739  0.00  0.00      AP1   
ATOM   2759  HA  GLU A 591       8.871 -24.189 -23.709  0.00  0.00      AP1   
ATOM   2760  CB  GLU A 591       8.436 -25.887 -24.954  0.00  0.00      AP1   
ATOM   2761  HB1 GLU A 591       8.024 -26.139 -25.955  0.00  0.00      AP1   
ATOM   2762  HB2 GLU A 591       9.400 -26.405 -24.766  0.00  0.00      AP1   
ATOM   2763  CG  GLU A 591       7.500 -26.414 -23.848  0.00  0.00      AP1   
ATOM   2764  HG1 GLU A 591       7.487 -25.831 -22.902  0.00  0.00      AP1   
ATOM   2765  HG2 GLU A 591       6.464 -26.257 -24.217  0.00  0.00      AP1   
ATOM   2766  CD  GLU A 591       7.651 -27.831 -23.481  0.00  0.00      AP1   
ATOM   2767  OE1 GLU A 591       7.902 -28.159 -22.297  0.00  0.00      AP1   
ATOM   2768  OE2 GLU A 591       7.523 -28.710 -24.332  0.00  0.00      AP1   
ATOM   2769  C   GLU A 591       9.663 -23.804 -25.744  0.00  0.00      AP1   
ATOM   2770  O   GLU A 591       9.400 -23.745 -26.981  0.00  0.00      AP1   
ATOM   2771  N   VAL A 592      10.780 -23.369 -25.160  0.00  0.00      AP1   
ATOM   2772  HN  VAL A 592      10.878 -23.518 -24.179  0.00  0.00      AP1   
ATOM   2773  CA  VAL A 592      11.926 -22.733 -25.813  0.00  0.00      AP1   
ATOM   2774  HA  VAL A 592      11.798 -22.828 -26.881  0.00  0.00      AP1   
ATOM   2775  CB  VAL A 592      12.182 -21.349 -25.299  0.00  0.00      AP1   
ATOM   2776  HB  VAL A 592      12.422 -21.448 -24.219  0.00  0.00      AP1   
ATOM   2777  CG1 VAL A 592      13.319 -20.687 -26.023  0.00  0.00      AP1   
ATOM   2778 HG11 VAL A 592      14.279 -21.093 -25.638  0.00  0.00      AP1   
ATOM   2779 HG12 VAL A 592      13.312 -20.967 -27.098  0.00  0.00      AP1   
ATOM   2780 HG13 VAL A 592      13.435 -19.593 -25.863  0.00  0.00      AP1   
ATOM   2781  CG2 VAL A 592      10.828 -20.447 -25.366  0.00  0.00      AP1   
ATOM   2782 HG21 VAL A 592      10.705 -20.198 -26.442  0.00  0.00      AP1   
ATOM   2783 HG22 VAL A 592       9.982 -21.062 -24.990  0.00  0.00      AP1   
ATOM   2784 HG23 VAL A 592      11.035 -19.483 -24.854  0.00  0.00      AP1   
ATOM   2785  C   VAL A 592      13.164 -23.502 -25.547  0.00  0.00      AP1   
ATOM   2786  O   VAL A 592      13.658 -23.600 -24.445  0.00  0.00      AP1   
ATOM   2787  N   PRO A 593      13.761 -24.267 -26.487  0.00  0.00      AP1   
ATOM   2788  CD  PRO A 593      13.212 -24.629 -27.813  0.00  0.00      AP1   
ATOM   2789  HD1 PRO A 593      13.679 -23.997 -28.597  0.00  0.00      AP1   
ATOM   2790  HD2 PRO A 593      12.107 -24.732 -27.768  0.00  0.00      AP1   
ATOM   2791  CA  PRO A 593      15.037 -24.906 -26.263  0.00  0.00      AP1   
ATOM   2792  HA  PRO A 593      14.852 -25.570 -25.431  0.00  0.00      AP1   
ATOM   2793  CB  PRO A 593      15.343 -25.671 -27.585  0.00  0.00      AP1   
ATOM   2794  HB1 PRO A 593      15.993 -26.565 -27.477  0.00  0.00      AP1   
ATOM   2795  HB2 PRO A 593      15.888 -24.968 -28.251  0.00  0.00      AP1   
ATOM   2796  CG  PRO A 593      13.920 -25.907 -28.062  0.00  0.00      AP1   
ATOM   2797  HG1 PRO A 593      13.351 -26.727 -27.574  0.00  0.00      AP1   
ATOM   2798  HG2 PRO A 593      13.948 -26.111 -29.154  0.00  0.00      AP1   
ATOM   2799  C   PRO A 593      16.271 -24.018 -25.974  0.00  0.00      AP1   
ATOM   2800  O   PRO A 593      16.286 -22.864 -26.437  0.00  0.00      AP1   
ATOM   2801  N   LEU A 594      17.219 -24.426 -25.057  0.00  0.00      AP1   
ATOM   2802  HN  LEU A 594      17.270 -25.319 -24.617  0.00  0.00      AP1   
ATOM   2803  CA  LEU A 594      18.250 -23.500 -24.694  0.00  0.00      AP1   
ATOM   2804  HA  LEU A 594      17.999 -22.481 -24.949  0.00  0.00      AP1   
ATOM   2805  CB  LEU A 594      18.781 -23.560 -23.261  0.00  0.00      AP1   
ATOM   2806  HB1 LEU A 594      19.062 -24.580 -22.921  0.00  0.00      AP1   
ATOM   2807  HB2 LEU A 594      19.717 -22.964 -23.214  0.00  0.00      AP1   
ATOM   2808  CG  LEU A 594      17.878 -23.071 -22.099  0.00  0.00      AP1   
ATOM   2809  HG  LEU A 594      16.943 -23.651 -22.258  0.00  0.00      AP1   
ATOM   2810  CD1 LEU A 594      18.608 -23.432 -20.812  0.00  0.00      AP1   
ATOM   2811 HD11 LEU A 594      19.569 -22.880 -20.731  0.00  0.00      AP1   
ATOM   2812 HD12 LEU A 594      18.085 -23.188 -19.862  0.00  0.00      AP1   
ATOM   2813 HD13 LEU A 594      18.889 -24.497 -20.670  0.00  0.00      AP1   
ATOM   2814  CD2 LEU A 594      17.430 -21.567 -22.166  0.00  0.00      AP1   
ATOM   2815 HD21 LEU A 594      18.215 -20.805 -21.972  0.00  0.00      AP1   
ATOM   2816 HD22 LEU A 594      16.870 -21.416 -23.114  0.00  0.00      AP1   
ATOM   2817 HD23 LEU A 594      16.576 -21.514 -21.458  0.00  0.00      AP1   
ATOM   2818  C   LEU A 594      19.425 -23.787 -25.589  0.00  0.00      AP1   
ATOM   2819  O   LEU A 594      19.615 -24.949 -25.909  0.00  0.00      AP1   
ATOM   2820  N   ALA A 595      20.181 -22.686 -26.039  0.00  0.00      AP1   
ATOM   2821  HN  ALA A 595      19.917 -21.750 -25.818  0.00  0.00      AP1   
ATOM   2822  CA  ALA A 595      21.321 -22.724 -26.941  0.00  0.00      AP1   
ATOM   2823  HA  ALA A 595      21.911 -23.572 -26.624  0.00  0.00      AP1   
ATOM   2824  CB  ALA A 595      20.825 -22.881 -28.325  0.00  0.00      AP1   
ATOM   2825  HB1 ALA A 595      21.660 -22.793 -29.053  0.00  0.00      AP1   
ATOM   2826  HB2 ALA A 595      20.287 -23.817 -28.588  0.00  0.00      AP1   
ATOM   2827  HB3 ALA A 595      20.121 -22.041 -28.506  0.00  0.00      AP1   
ATOM   2828  C   ALA A 595      22.283 -21.478 -26.829  0.00  0.00      AP1   
ATOM   2829  O   ALA A 595      21.828 -20.397 -26.360  0.00  0.00      AP1   
ATOM   2830  N   PRO A 596      23.584 -21.556 -27.095  0.00  0.00      AP1   
ATOM   2831  CD  PRO A 596      24.158 -22.845 -27.566  0.00  0.00      AP1   
ATOM   2832  HD1 PRO A 596      23.870 -22.989 -28.629  0.00  0.00      AP1   
ATOM   2833  HD2 PRO A 596      23.724 -23.741 -27.072  0.00  0.00      AP1   
ATOM   2834  CA  PRO A 596      24.668 -20.536 -26.923  0.00  0.00      AP1   
ATOM   2835  HA  PRO A 596      24.878 -20.419 -25.870  0.00  0.00      AP1   
ATOM   2836  CB  PRO A 596      25.834 -21.129 -27.735  0.00  0.00      AP1   
ATOM   2837  HB1 PRO A 596      26.827 -20.734 -27.431  0.00  0.00      AP1   
ATOM   2838  HB2 PRO A 596      25.879 -20.826 -28.803  0.00  0.00      AP1   
ATOM   2839  CG  PRO A 596      25.651 -22.646 -27.545  0.00  0.00      AP1   
ATOM   2840  HG1 PRO A 596      26.099 -22.826 -26.545  0.00  0.00      AP1   
ATOM   2841  HG2 PRO A 596      26.220 -23.296 -28.244  0.00  0.00      AP1   
ATOM   2842  C   PRO A 596      24.244 -19.147 -27.453  0.00  0.00      AP1   
ATOM   2843  O   PRO A 596      24.399 -18.900 -28.634  0.00  0.00      AP1   
ATOM   2844  N   GLY A 597      23.731 -18.302 -26.538  0.00  0.00      AP1   
ATOM   2845  HN  GLY A 597      23.379 -18.618 -25.661  0.00  0.00      AP1   
ATOM   2846  CA  GLY A 597      23.704 -16.861 -26.634  0.00  0.00      AP1   
ATOM   2847  HA1 GLY A 597      23.890 -16.605 -27.667  0.00  0.00      AP1   
ATOM   2848  HA2 GLY A 597      24.244 -16.400 -25.820  0.00  0.00      AP1   
ATOM   2849  C   GLY A 597      22.235 -16.422 -26.383  0.00  0.00      AP1   
ATOM   2850  O   GLY A 597      21.948 -15.254 -26.395  0.00  0.00      AP1   
ATOM   2851  N   TRP A 598      21.293 -17.372 -26.207  0.00  0.00      AP1   
ATOM   2852  HN  TRP A 598      21.376 -18.351 -26.042  0.00  0.00      AP1   
ATOM   2853  CA  TRP A 598      19.849 -17.000 -26.106  0.00  0.00      AP1   
ATOM   2854  HA  TRP A 598      19.667 -16.406 -26.990  0.00  0.00      AP1   
ATOM   2855  CB  TRP A 598      19.000 -18.276 -26.224  0.00  0.00      AP1   
ATOM   2856  HB1 TRP A 598      19.759 -18.943 -25.761  0.00  0.00      AP1   
ATOM   2857  HB2 TRP A 598      18.057 -18.215 -25.640  0.00  0.00      AP1   
ATOM   2858  CG  TRP A 598      18.750 -18.620 -27.682  0.00  0.00      AP1   
ATOM   2859  CD1 TRP A 598      19.561 -19.328 -28.592  0.00  0.00      AP1   
ATOM   2860  HD1 TRP A 598      20.522 -19.716 -28.286  0.00  0.00      AP1   
ATOM   2861  NE1 TRP A 598      18.889 -19.407 -29.814  0.00  0.00      AP1   
ATOM   2862  HE1 TRP A 598      19.224 -19.757 -30.661  0.00  0.00      AP1   
ATOM   2863  CE2 TRP A 598      17.673 -18.932 -29.690  0.00  0.00      AP1   
ATOM   2864  CD2 TRP A 598      17.472 -18.377 -28.377  0.00  0.00      AP1   
ATOM   2865  CE3 TRP A 598      16.338 -17.784 -28.026  0.00  0.00      AP1   
ATOM   2866  HE3 TRP A 598      16.173 -17.326 -27.062  0.00  0.00      AP1   
ATOM   2867  CZ3 TRP A 598      15.262 -17.819 -28.876  0.00  0.00      AP1   
ATOM   2868  HZ3 TRP A 598      14.277 -17.479 -28.593  0.00  0.00      AP1   
ATOM   2869  CZ2 TRP A 598      16.588 -18.947 -30.623  0.00  0.00      AP1   
ATOM   2870  HZ2 TRP A 598      16.595 -19.383 -31.611  0.00  0.00      AP1   
ATOM   2871  CH2 TRP A 598      15.386 -18.375 -30.173  0.00  0.00      AP1   
ATOM   2872  HH2 TRP A 598      14.540 -18.599 -30.806  0.00  0.00      AP1   
ATOM   2873  C   TRP A 598      19.499 -16.107 -24.935  0.00  0.00      AP1   
ATOM   2874  O   TRP A 598      19.775 -16.356 -23.755  0.00  0.00      AP1   
ATOM   2875  N   THR A 599      18.926 -14.923 -25.316  0.00  0.00      AP1   
ATOM   2876  HN  THR A 599      18.637 -14.858 -26.267  0.00  0.00      AP1   
ATOM   2877  CA  THR A 599      18.721 -13.797 -24.407  0.00  0.00      AP1   
ATOM   2878  HA  THR A 599      19.056 -14.091 -23.423  0.00  0.00      AP1   
ATOM   2879  CB  THR A 599      19.509 -12.510 -24.809  0.00  0.00      AP1   
ATOM   2880  HB  THR A 599      19.120 -12.155 -25.788  0.00  0.00      AP1   
ATOM   2881  OG1 THR A 599      20.801 -12.917 -25.081  0.00  0.00      AP1   
ATOM   2882  HG1 THR A 599      20.752 -13.847 -25.313  0.00  0.00      AP1   
ATOM   2883  CG2 THR A 599      19.433 -11.527 -23.620  0.00  0.00      AP1   
ATOM   2884 HG21 THR A 599      18.430 -11.189 -23.284  0.00  0.00      AP1   
ATOM   2885 HG22 THR A 599      19.935 -12.005 -22.752  0.00  0.00      AP1   
ATOM   2886 HG23 THR A 599      20.147 -10.719 -23.892  0.00  0.00      AP1   
ATOM   2887  C   THR A 599      17.270 -13.441 -24.472  0.00  0.00      AP1   
ATOM   2888  O   THR A 599      16.630 -13.297 -25.548  0.00  0.00      AP1   
ATOM   2889  N   PHE A 600      16.592 -13.343 -23.314  0.00  0.00      AP1   
ATOM   2890  HN  PHE A 600      17.079 -13.299 -22.446  0.00  0.00      AP1   
ATOM   2891  CA  PHE A 600      15.125 -13.384 -23.229  0.00  0.00      AP1   
ATOM   2892  HA  PHE A 600      14.608 -13.555 -24.161  0.00  0.00      AP1   
ATOM   2893  CB  PHE A 600      14.717 -14.532 -22.232  0.00  0.00      AP1   
ATOM   2894  HB1 PHE A 600      15.041 -14.268 -21.203  0.00  0.00      AP1   
ATOM   2895  HB2 PHE A 600      13.616 -14.667 -22.161  0.00  0.00      AP1   
ATOM   2896  CG  PHE A 600      15.316 -15.826 -22.672  0.00  0.00      AP1   
ATOM   2897  CD1 PHE A 600      16.385 -16.558 -22.040  0.00  0.00      AP1   
ATOM   2898  HD1 PHE A 600      16.895 -16.136 -21.187  0.00  0.00      AP1   
ATOM   2899  CE1 PHE A 600      16.625 -17.873 -22.366  0.00  0.00      AP1   
ATOM   2900  HE1 PHE A 600      17.303 -18.429 -21.735  0.00  0.00      AP1   
ATOM   2901  CZ  PHE A 600      16.022 -18.455 -23.535  0.00  0.00      AP1   
ATOM   2902  HZ  PHE A 600      16.346 -19.446 -23.815  0.00  0.00      AP1   
ATOM   2903  CD2 PHE A 600      14.534 -16.495 -23.702  0.00  0.00      AP1   
ATOM   2904  HD2 PHE A 600      13.599 -16.092 -24.064  0.00  0.00      AP1   
ATOM   2905  CE2 PHE A 600      15.004 -17.748 -24.161  0.00  0.00      AP1   
ATOM   2906  HE2 PHE A 600      14.516 -18.220 -25.001  0.00  0.00      AP1   
ATOM   2907  C   PHE A 600      14.791 -12.038 -22.501  0.00  0.00      AP1   
ATOM   2908  O   PHE A 600      15.515 -11.594 -21.543  0.00  0.00      AP1   
ATOM   2909  N   TYR A 601      13.735 -11.361 -22.889  0.00  0.00      AP1   
ATOM   2910  HN  TYR A 601      13.004 -11.789 -23.415  0.00  0.00      AP1   
ATOM   2911  CA  TYR A 601      13.333 -10.083 -22.395  0.00  0.00      AP1   
ATOM   2912  HA  TYR A 601      13.968  -9.775 -21.578  0.00  0.00      AP1   
ATOM   2913  CB  TYR A 601      13.302  -8.930 -23.428  0.00  0.00      AP1   
ATOM   2914  HB1 TYR A 601      12.561  -9.049 -24.247  0.00  0.00      AP1   
ATOM   2915  HB2 TYR A 601      13.208  -7.912 -22.995  0.00  0.00      AP1   
ATOM   2916  CG  TYR A 601      14.714  -8.990 -24.087  0.00  0.00      AP1   
ATOM   2917  CD1 TYR A 601      15.068  -9.831 -25.201  0.00  0.00      AP1   
ATOM   2918  HD1 TYR A 601      14.307 -10.512 -25.551  0.00  0.00      AP1   
ATOM   2919  CE1 TYR A 601      16.295  -9.835 -25.799  0.00  0.00      AP1   
ATOM   2920  HE1 TYR A 601      16.425 -10.506 -26.635  0.00  0.00      AP1   
ATOM   2921  CZ  TYR A 601      17.269  -8.945 -25.307  0.00  0.00      AP1   
ATOM   2922  OH  TYR A 601      18.446  -8.854 -26.041  0.00  0.00      AP1   
ATOM   2923  HH  TYR A 601      18.645  -7.923 -26.161  0.00  0.00      AP1   
ATOM   2924  CD2 TYR A 601      15.665  -8.041 -23.726  0.00  0.00      AP1   
ATOM   2925  HD2 TYR A 601      15.299  -7.335 -22.996  0.00  0.00      AP1   
ATOM   2926  CE2 TYR A 601      16.960  -8.041 -24.267  0.00  0.00      AP1   
ATOM   2927  HE2 TYR A 601      17.636  -7.234 -24.030  0.00  0.00      AP1   
ATOM   2928  C   TYR A 601      11.899 -10.191 -22.016  0.00  0.00      AP1   
ATOM   2929  O   TYR A 601      11.067 -10.819 -22.655  0.00  0.00      AP1   
ATOM   2930  N   LEU A 602      11.570  -9.882 -20.734  0.00  0.00      AP1   
ATOM   2931  HN  LEU A 602      12.288  -9.586 -20.110  0.00  0.00      AP1   
ATOM   2932  CA  LEU A 602      10.215  -9.952 -20.200  0.00  0.00      AP1   
ATOM   2933  HA  LEU A 602       9.560 -10.286 -20.992  0.00  0.00      AP1   
ATOM   2934  CB  LEU A 602      10.018 -10.950 -18.974  0.00  0.00      AP1   
ATOM   2935  HB1 LEU A 602      10.882 -10.797 -18.292  0.00  0.00      AP1   
ATOM   2936  HB2 LEU A 602       9.158 -10.609 -18.360  0.00  0.00      AP1   
ATOM   2937  CG  LEU A 602       9.827 -12.408 -19.392  0.00  0.00      AP1   
ATOM   2938  HG  LEU A 602      10.579 -12.641 -20.176  0.00  0.00      AP1   
ATOM   2939  CD1 LEU A 602      10.128 -13.337 -18.222  0.00  0.00      AP1   
ATOM   2940 HD11 LEU A 602      10.221 -14.388 -18.571  0.00  0.00      AP1   
ATOM   2941 HD12 LEU A 602      11.103 -12.997 -17.813  0.00  0.00      AP1   
ATOM   2942 HD13 LEU A 602       9.349 -13.235 -17.436  0.00  0.00      AP1   
ATOM   2943  CD2 LEU A 602       8.475 -12.715 -20.083  0.00  0.00      AP1   
ATOM   2944 HD21 LEU A 602       8.582 -13.736 -20.506  0.00  0.00      AP1   
ATOM   2945 HD22 LEU A 602       7.648 -12.676 -19.343  0.00  0.00      AP1   
ATOM   2946 HD23 LEU A 602       8.316 -11.894 -20.816  0.00  0.00      AP1   
ATOM   2947  C   LEU A 602       9.822  -8.496 -19.799  0.00  0.00      AP1   
ATOM   2948  O   LEU A 602      10.514  -7.827 -19.117  0.00  0.00      AP1   
ATOM   2949  N   SER A 603       8.731  -7.916 -20.375  0.00  0.00      AP1   
ATOM   2950  HN  SER A 603       8.119  -8.436 -20.966  0.00  0.00      AP1   
ATOM   2951  CA  SER A 603       8.247  -6.522 -20.027  0.00  0.00      AP1   
ATOM   2952  HA  SER A 603       8.669  -6.152 -19.104  0.00  0.00      AP1   
ATOM   2953  CB  SER A 603       8.464  -5.500 -21.282  0.00  0.00      AP1   
ATOM   2954  HB1 SER A 603       9.562  -5.428 -21.440  0.00  0.00      AP1   
ATOM   2955  HB2 SER A 603       8.069  -5.951 -22.217  0.00  0.00      AP1   
ATOM   2956  OG  SER A 603       7.885  -4.153 -21.032  0.00  0.00      AP1   
ATOM   2957  HG1 SER A 603       6.951  -4.316 -20.879  0.00  0.00      AP1   
ATOM   2958  C   SER A 603       6.776  -6.442 -19.625  0.00  0.00      AP1   
ATOM   2959  O   SER A 603       5.855  -6.953 -20.311  0.00  0.00      AP1   
ATOM   2960  N   THR A 604       6.390  -5.797 -18.529  0.00  0.00      AP1   
ATOM   2961  HN  THR A 604       7.085  -5.411 -17.927  0.00  0.00      AP1   
ATOM   2962  CA  THR A 604       5.009  -5.326 -18.289  0.00  0.00      AP1   
ATOM   2963  HA  THR A 604       4.376  -6.199 -18.344  0.00  0.00      AP1   
ATOM   2964  CB  THR A 604       4.822  -4.828 -16.915  0.00  0.00      AP1   
ATOM   2965  HB  THR A 604       3.741  -4.864 -16.657  0.00  0.00      AP1   
ATOM   2966  OG1 THR A 604       5.456  -3.639 -16.715  0.00  0.00      AP1   
ATOM   2967  HG1 THR A 604       5.118  -3.422 -15.843  0.00  0.00      AP1   
ATOM   2968  CG2 THR A 604       5.576  -5.791 -15.971  0.00  0.00      AP1   
ATOM   2969 HG21 THR A 604       6.682  -5.897 -15.970  0.00  0.00      AP1   
ATOM   2970 HG22 THR A 604       5.208  -5.628 -14.935  0.00  0.00      AP1   
ATOM   2971 HG23 THR A 604       5.334  -6.855 -16.180  0.00  0.00      AP1   
ATOM   2972  C   THR A 604       4.555  -4.255 -19.327  0.00  0.00      AP1   
ATOM   2973  O   THR A 604       5.316  -3.798 -20.185  0.00  0.00      AP1   
ATOM   2974  N   ASP A 605       3.248  -4.020 -19.376  0.00  0.00      AP1   
ATOM   2975  HN  ASP A 605       2.557  -4.577 -18.921  0.00  0.00      AP1   
ATOM   2976  CA  ASP A 605       2.685  -3.167 -20.403  0.00  0.00      AP1   
ATOM   2977  HA  ASP A 605       3.116  -3.648 -21.269  0.00  0.00      AP1   
ATOM   2978  CB  ASP A 605       1.166  -3.265 -20.635  0.00  0.00      AP1   
ATOM   2979  HB1 ASP A 605       0.919  -3.032 -21.693  0.00  0.00      AP1   
ATOM   2980  HB2 ASP A 605       0.910  -4.336 -20.489  0.00  0.00      AP1   
ATOM   2981  CG  ASP A 605       0.254  -2.471 -19.701  0.00  0.00      AP1   
ATOM   2982  OD1 ASP A 605       0.476  -2.356 -18.461  0.00  0.00      AP1   
ATOM   2983  OD2 ASP A 605      -0.871  -2.173 -20.187  0.00  0.00      AP1   
ATOM   2984  C   ASP A 605       3.069  -1.728 -20.492  0.00  0.00      AP1   
ATOM   2985  O   ASP A 605       2.897  -1.165 -21.576  0.00  0.00      AP1   
ATOM   2986  N   GLY A 606       3.517  -1.037 -19.358  0.00  0.00      AP1   
ATOM   2987  HN  GLY A 606       3.493  -1.492 -18.472  0.00  0.00      AP1   
ATOM   2988  CA  GLY A 606       3.837   0.396 -19.341  0.00  0.00      AP1   
ATOM   2989  HA1 GLY A 606       4.435   0.607 -18.466  0.00  0.00      AP1   
ATOM   2990  HA2 GLY A 606       2.870   0.877 -19.337  0.00  0.00      AP1   
ATOM   2991  C   GLY A 606       4.622   0.904 -20.470  0.00  0.00      AP1   
ATOM   2992  O   GLY A 606       4.359   1.995 -20.954  0.00  0.00      AP1   
ATOM   2993  N   PHE A 607       5.647   0.262 -20.958  0.00  0.00      AP1   
ATOM   2994  HN  PHE A 607       5.852  -0.646 -20.600  0.00  0.00      AP1   
ATOM   2995  CA  PHE A 607       6.602   0.810 -21.854  0.00  0.00      AP1   
ATOM   2996  HA  PHE A 607       6.594   1.876 -21.684  0.00  0.00      AP1   
ATOM   2997  CB  PHE A 607       7.992   0.159 -21.434  0.00  0.00      AP1   
ATOM   2998  HB1 PHE A 607       8.243   0.401 -20.380  0.00  0.00      AP1   
ATOM   2999  HB2 PHE A 607       7.998  -0.946 -21.557  0.00  0.00      AP1   
ATOM   3000  CG  PHE A 607       9.099   0.840 -22.250  0.00  0.00      AP1   
ATOM   3001  CD1 PHE A 607       9.820   1.969 -21.794  0.00  0.00      AP1   
ATOM   3002  HD1 PHE A 607       9.595   2.481 -20.870  0.00  0.00      AP1   
ATOM   3003  CE1 PHE A 607      10.749   2.574 -22.618  0.00  0.00      AP1   
ATOM   3004  HE1 PHE A 607      11.241   3.508 -22.386  0.00  0.00      AP1   
ATOM   3005  CZ  PHE A 607      11.061   2.007 -23.873  0.00  0.00      AP1   
ATOM   3006  HZ  PHE A 607      11.777   2.454 -24.546  0.00  0.00      AP1   
ATOM   3007  CD2 PHE A 607       9.391   0.255 -23.462  0.00  0.00      AP1   
ATOM   3008  HD2 PHE A 607       8.905  -0.595 -23.917  0.00  0.00      AP1   
ATOM   3009  CE2 PHE A 607      10.339   0.871 -24.275  0.00  0.00      AP1   
ATOM   3010  HE2 PHE A 607      10.347   0.320 -25.203  0.00  0.00      AP1   
ATOM   3011  C   PHE A 607       6.186   0.563 -23.338  0.00  0.00      AP1   
ATOM   3012  O   PHE A 607       6.443   1.410 -24.217  0.00  0.00      AP1   
ATOM   3013  N   LEU A 608       5.543  -0.595 -23.755  0.00  0.00      AP1   
ATOM   3014  HN  LEU A 608       5.344  -1.265 -23.044  0.00  0.00      AP1   
ATOM   3015  CA  LEU A 608       5.029  -0.796 -25.131  0.00  0.00      AP1   
ATOM   3016  HA  LEU A 608       5.846  -0.563 -25.798  0.00  0.00      AP1   
ATOM   3017  CB  LEU A 608       4.627  -2.314 -25.286  0.00  0.00      AP1   
ATOM   3018  HB1 LEU A 608       3.813  -2.662 -24.615  0.00  0.00      AP1   
ATOM   3019  HB2 LEU A 608       4.267  -2.494 -26.322  0.00  0.00      AP1   
ATOM   3020  CG  LEU A 608       5.935  -3.197 -25.065  0.00  0.00      AP1   
ATOM   3021  HG  LEU A 608       6.741  -2.569 -25.502  0.00  0.00      AP1   
ATOM   3022  CD1 LEU A 608       6.203  -3.654 -23.683  0.00  0.00      AP1   
ATOM   3023 HD11 LEU A 608       6.506  -2.798 -23.043  0.00  0.00      AP1   
ATOM   3024 HD12 LEU A 608       5.362  -4.238 -23.252  0.00  0.00      AP1   
ATOM   3025 HD13 LEU A 608       7.071  -4.344 -23.746  0.00  0.00      AP1   
ATOM   3026  CD2 LEU A 608       5.798  -4.536 -25.946  0.00  0.00      AP1   
ATOM   3027 HD21 LEU A 608       6.719  -5.159 -25.948  0.00  0.00      AP1   
ATOM   3028 HD22 LEU A 608       5.096  -5.261 -25.481  0.00  0.00      AP1   
ATOM   3029 HD23 LEU A 608       5.380  -4.276 -26.942  0.00  0.00      AP1   
ATOM   3030  C   LEU A 608       3.815   0.097 -25.418  0.00  0.00      AP1   
ATOM   3031  O   LEU A 608       3.697   0.704 -26.498  0.00  0.00      AP1   
ATOM   3032  N   ASP A 609       2.899   0.190 -24.446  0.00  0.00      AP1   
ATOM   3033  HN  ASP A 609       3.098  -0.283 -23.592  0.00  0.00      AP1   
ATOM   3034  CA  ASP A 609       1.754   1.065 -24.502  0.00  0.00      AP1   
ATOM   3035  HA  ASP A 609       1.215   0.944 -25.430  0.00  0.00      AP1   
ATOM   3036  CB  ASP A 609       0.842   0.823 -23.266  0.00  0.00      AP1   
ATOM   3037  HB1 ASP A 609       1.451   0.805 -22.337  0.00  0.00      AP1   
ATOM   3038  HB2 ASP A 609      -0.038   1.495 -23.169  0.00  0.00      AP1   
ATOM   3039  CG  ASP A 609       0.172  -0.533 -23.323  0.00  0.00      AP1   
ATOM   3040  OD1 ASP A 609       0.472  -1.363 -24.268  0.00  0.00      AP1   
ATOM   3041  OD2 ASP A 609      -0.748  -0.796 -22.547  0.00  0.00      AP1   
ATOM   3042  C   ASP A 609       2.028   2.538 -24.435  0.00  0.00      AP1   
ATOM   3043  O   ASP A 609       1.230   3.341 -25.031  0.00  0.00      AP1   
ATOM   3044  N   GLN A 610       3.105   3.001 -23.748  0.00  0.00      AP1   
ATOM   3045  HN  GLN A 610       3.644   2.269 -23.338  0.00  0.00      AP1   
ATOM   3046  CA  GLN A 610       3.500   4.386 -23.686  0.00  0.00      AP1   
ATOM   3047  HA  GLN A 610       2.787   4.819 -23.000  0.00  0.00      AP1   
ATOM   3048  CB  GLN A 610       4.873   4.428 -22.909  0.00  0.00      AP1   
ATOM   3049  HB1 GLN A 610       4.718   3.994 -21.898  0.00  0.00      AP1   
ATOM   3050  HB2 GLN A 610       5.547   3.805 -23.534  0.00  0.00      AP1   
ATOM   3051  CG  GLN A 610       5.519   5.815 -22.686  0.00  0.00      AP1   
ATOM   3052  HG1 GLN A 610       6.494   5.633 -22.187  0.00  0.00      AP1   
ATOM   3053  HG2 GLN A 610       5.713   6.455 -23.573  0.00  0.00      AP1   
ATOM   3054  CD  GLN A 610       4.853   6.709 -21.584  0.00  0.00      AP1   
ATOM   3055  OE1 GLN A 610       5.085   6.414 -20.356  0.00  0.00      AP1   
ATOM   3056  NE2 GLN A 610       4.225   7.791 -21.913  0.00  0.00      AP1   
ATOM   3057 HE21 GLN A 610       3.947   8.376 -21.152  0.00  0.00      AP1   
ATOM   3058 HE22 GLN A 610       4.094   7.993 -22.883  0.00  0.00      AP1   
ATOM   3059  C   GLN A 610       3.575   5.189 -24.899  0.00  0.00      AP1   
ATOM   3060  O   GLN A 610       4.229   4.931 -25.893  0.00  0.00      AP1   
ATOM   3061  N   ALA A 611       2.877   6.336 -24.785  0.00  0.00      AP1   
ATOM   3062  HN  ALA A 611       2.308   6.456 -23.975  0.00  0.00      AP1   
ATOM   3063  CA  ALA A 611       2.485   7.145 -25.874  0.00  0.00      AP1   
ATOM   3064  HA  ALA A 611       2.596   6.580 -26.788  0.00  0.00      AP1   
ATOM   3065  CB  ALA A 611       0.975   7.480 -25.739  0.00  0.00      AP1   
ATOM   3066  HB1 ALA A 611       0.549   6.454 -25.775  0.00  0.00      AP1   
ATOM   3067  HB2 ALA A 611       0.664   7.946 -24.779  0.00  0.00      AP1   
ATOM   3068  HB3 ALA A 611       0.619   8.112 -26.581  0.00  0.00      AP1   
ATOM   3069  C   ALA A 611       3.328   8.455 -25.894  0.00  0.00      AP1   
ATOM   3070  O   ALA A 611       3.833   8.918 -24.852  0.00  0.00      AP1   
ATOM   3071  N   GLY A 612       3.444   9.110 -27.115  0.00  0.00      AP1   
ATOM   3072  HN  GLY A 612       3.119   8.492 -27.826  0.00  0.00      AP1   
ATOM   3073  CA  GLY A 612       4.380  10.263 -27.274  0.00  0.00      AP1   
ATOM   3074  HA1 GLY A 612       5.151  10.388 -26.528  0.00  0.00      AP1   
ATOM   3075  HA2 GLY A 612       3.794  11.170 -27.294  0.00  0.00      AP1   
ATOM   3076  C   GLY A 612       5.043  10.060 -28.533  0.00  0.00      AP1   
ATOM   3077  O   GLY A 612       4.477   9.535 -29.519  0.00  0.00      AP1   
ATOM   3078  N   GLY A 613       6.345  10.365 -28.626  0.00  0.00      AP1   
ATOM   3079  HN  GLY A 613       6.886  10.519 -27.803  0.00  0.00      AP1   
ATOM   3080  CA  GLY A 613       7.110  10.373 -29.897  0.00  0.00      AP1   
ATOM   3081  HA1 GLY A 613       7.063   9.359 -30.266  0.00  0.00      AP1   
ATOM   3082  HA2 GLY A 613       8.109  10.689 -29.635  0.00  0.00      AP1   
ATOM   3083  C   GLY A 613       6.568  11.307 -30.918  0.00  0.00      AP1   
ATOM   3084  O   GLY A 613       5.969  12.288 -30.642  0.00  0.00      AP1   
ATOM   3085  N   GLU A 614       6.782  10.952 -32.166  0.00  0.00      AP1   
ATOM   3086  HN  GLU A 614       7.288  10.148 -32.469  0.00  0.00      AP1   
ATOM   3087  CA  GLU A 614       6.370  11.777 -33.314  0.00  0.00      AP1   
ATOM   3088  HA  GLU A 614       7.017  12.632 -33.185  0.00  0.00      AP1   
ATOM   3089  CB  GLU A 614       6.875  11.234 -34.654  0.00  0.00      AP1   
ATOM   3090  HB1 GLU A 614       6.477  11.806 -35.519  0.00  0.00      AP1   
ATOM   3091  HB2 GLU A 614       7.954  11.484 -34.740  0.00  0.00      AP1   
ATOM   3092  CG  GLU A 614       6.783   9.645 -34.957  0.00  0.00      AP1   
ATOM   3093  HG1 GLU A 614       5.767   9.195 -34.948  0.00  0.00      AP1   
ATOM   3094  HG2 GLU A 614       7.234   9.520 -35.964  0.00  0.00      AP1   
ATOM   3095  CD  GLU A 614       7.701   8.819 -34.131  0.00  0.00      AP1   
ATOM   3096  OE1 GLU A 614       8.882   8.677 -34.445  0.00  0.00      AP1   
ATOM   3097  OE2 GLU A 614       7.221   8.289 -33.102  0.00  0.00      AP1   
ATOM   3098  C   GLU A 614       4.952  12.177 -33.491  0.00  0.00      AP1   
ATOM   3099  O   GLU A 614       4.577  13.333 -33.797  0.00  0.00      AP1   
ATOM   3100  N   HIS A 615       3.945  11.248 -33.214  0.00  0.00      AP1   
ATOM   3101  HN  HIS A 615       4.311  10.373 -32.908  0.00  0.00      AP1   
ATOM   3102  CA  HIS A 615       2.508  11.436 -33.549  0.00  0.00      AP1   
ATOM   3103  HA  HIS A 615       2.358  12.435 -33.931  0.00  0.00      AP1   
ATOM   3104  CB  HIS A 615       2.040  10.410 -34.565  0.00  0.00      AP1   
ATOM   3105  HB1 HIS A 615       2.155   9.335 -34.310  0.00  0.00      AP1   
ATOM   3106  HB2 HIS A 615       0.989  10.678 -34.805  0.00  0.00      AP1   
ATOM   3107  ND1 HIS A 615       3.279  11.603 -36.633  0.00  0.00      AP1   
ATOM   3108  HD1 HIS A 615       3.101  12.535 -36.318  0.00  0.00      AP1   
ATOM   3109  CG  HIS A 615       2.804  10.459 -35.893  0.00  0.00      AP1   
ATOM   3110  CE1 HIS A 615       4.095  11.142 -37.566  0.00  0.00      AP1   
ATOM   3111  HE1 HIS A 615       4.598  11.635 -38.398  0.00  0.00      AP1   
ATOM   3112  NE2 HIS A 615       4.064   9.789 -37.612  0.00  0.00      AP1   
ATOM   3113  CD2 HIS A 615       3.284   9.357 -36.573  0.00  0.00      AP1   
ATOM   3114  HD2 HIS A 615       3.112   8.303 -36.391  0.00  0.00      AP1   
ATOM   3115  C   HIS A 615       1.664  11.342 -32.305  0.00  0.00      AP1   
ATOM   3116  O   HIS A 615       0.428  11.480 -32.418  0.00  0.00      AP1   
ATOM   3117  N   GLY A 616       2.326  11.060 -31.121  0.00  0.00      AP1   
ATOM   3118  HN  GLY A 616       3.321  11.127 -31.156  0.00  0.00      AP1   
ATOM   3119  CA  GLY A 616       1.667  10.748 -29.945  0.00  0.00      AP1   
ATOM   3120  HA1 GLY A 616       0.831  11.430 -29.991  0.00  0.00      AP1   
ATOM   3121  HA2 GLY A 616       2.297  10.904 -29.082  0.00  0.00      AP1   
ATOM   3122  C   GLY A 616       1.060   9.356 -29.846  0.00  0.00      AP1   
ATOM   3123  O   GLY A 616       0.246   9.111 -28.982  0.00  0.00      AP1   
ATOM   3124  N   PHE A 617       1.603   8.380 -30.652  0.00  0.00      AP1   
ATOM   3125  HN  PHE A 617       2.470   8.614 -31.087  0.00  0.00      AP1   
ATOM   3126  CA  PHE A 617       1.119   6.996 -30.695  0.00  0.00      AP1   
ATOM   3127  HA  PHE A 617       0.162   6.972 -30.196  0.00  0.00      AP1   
ATOM   3128  CB  PHE A 617       1.142   6.394 -32.181  0.00  0.00      AP1   
ATOM   3129  HB1 PHE A 617       2.130   6.556 -32.661  0.00  0.00      AP1   
ATOM   3130  HB2 PHE A 617       0.984   5.303 -32.039  0.00  0.00      AP1   
ATOM   3131  CG  PHE A 617       0.020   6.775 -33.130  0.00  0.00      AP1   
ATOM   3132  CD1 PHE A 617      -0.833   7.844 -32.974  0.00  0.00      AP1   
ATOM   3133  HD1 PHE A 617      -0.816   8.608 -32.211  0.00  0.00      AP1   
ATOM   3134  CE1 PHE A 617      -1.797   8.169 -33.987  0.00  0.00      AP1   
ATOM   3135  HE1 PHE A 617      -2.497   8.990 -33.930  0.00  0.00      AP1   
ATOM   3136  CZ  PHE A 617      -2.006   7.330 -35.027  0.00  0.00      AP1   
ATOM   3137  HZ  PHE A 617      -2.741   7.475 -35.805  0.00  0.00      AP1   
ATOM   3138  CD2 PHE A 617      -0.146   6.008 -34.308  0.00  0.00      AP1   
ATOM   3139  HD2 PHE A 617       0.600   5.269 -34.562  0.00  0.00      AP1   
ATOM   3140  CE2 PHE A 617      -1.165   6.244 -35.210  0.00  0.00      AP1   
ATOM   3141  HE2 PHE A 617      -1.295   5.686 -36.126  0.00  0.00      AP1   
ATOM   3142  C   PHE A 617       2.124   6.159 -29.802  0.00  0.00      AP1   
ATOM   3143  O   PHE A 617       3.292   6.544 -29.577  0.00  0.00      AP1   
ATOM   3144  N   GLY A 618       1.630   4.985 -29.363  0.00  0.00      AP1   
ATOM   3145  HN  GLY A 618       0.665   4.859 -29.582  0.00  0.00      AP1   
ATOM   3146  CA  GLY A 618       2.360   4.075 -28.479  0.00  0.00      AP1   
ATOM   3147  HA1 GLY A 618       1.760   3.178 -28.450  0.00  0.00      AP1   
ATOM   3148  HA2 GLY A 618       2.517   4.634 -27.569  0.00  0.00      AP1   
ATOM   3149  C   GLY A 618       3.681   3.705 -29.059  0.00  0.00      AP1   
ATOM   3150  O   GLY A 618       3.737   3.637 -30.300  0.00  0.00      AP1   
ATOM   3151  N   PHE A 619       4.701   3.395 -28.246  0.00  0.00      AP1   
ATOM   3152  HN  PHE A 619       4.583   3.644 -27.288  0.00  0.00      AP1   
ATOM   3153  CA  PHE A 619       5.899   2.718 -28.755  0.00  0.00      AP1   
ATOM   3154  HA  PHE A 619       6.506   3.335 -29.401  0.00  0.00      AP1   
ATOM   3155  CB  PHE A 619       6.892   2.743 -27.573  0.00  0.00      AP1   
ATOM   3156  HB1 PHE A 619       7.029   3.766 -27.161  0.00  0.00      AP1   
ATOM   3157  HB2 PHE A 619       6.373   2.201 -26.754  0.00  0.00      AP1   
ATOM   3158  CG  PHE A 619       8.158   1.953 -27.835  0.00  0.00      AP1   
ATOM   3159  CD1 PHE A 619       8.291   0.584 -27.566  0.00  0.00      AP1   
ATOM   3160  HD1 PHE A 619       7.413   0.011 -27.309  0.00  0.00      AP1   
ATOM   3161  CE1 PHE A 619       9.454  -0.119 -27.893  0.00  0.00      AP1   
ATOM   3162  HE1 PHE A 619       9.438  -1.199 -27.859  0.00  0.00      AP1   
ATOM   3163  CZ  PHE A 619      10.607   0.576 -28.180  0.00  0.00      AP1   
ATOM   3164  HZ  PHE A 619      11.419  -0.106 -28.384  0.00  0.00      AP1   
ATOM   3165  CD2 PHE A 619       9.319   2.662 -28.159  0.00  0.00      AP1   
ATOM   3166  HD2 PHE A 619       9.235   3.735 -28.251  0.00  0.00      AP1   
ATOM   3167  CE2 PHE A 619      10.569   1.929 -28.370  0.00  0.00      AP1   
ATOM   3168  HE2 PHE A 619      11.488   2.478 -28.520  0.00  0.00      AP1   
ATOM   3169  C   PHE A 619       5.643   1.486 -29.638  0.00  0.00      AP1   
ATOM   3170  O   PHE A 619       6.048   1.482 -30.785  0.00  0.00      AP1   
ATOM   3171  N   GLY A 620       4.859   0.466 -29.068  0.00  0.00      AP1   
ATOM   3172  HN  GLY A 620       4.444   0.559 -28.166  0.00  0.00      AP1   
ATOM   3173  CA  GLY A 620       4.684  -0.826 -29.729  0.00  0.00      AP1   
ATOM   3174  HA1 GLY A 620       4.378  -0.511 -30.715  0.00  0.00      AP1   
ATOM   3175  HA2 GLY A 620       3.901  -1.340 -29.192  0.00  0.00      AP1   
ATOM   3176  C   GLY A 620       5.765  -1.888 -29.864  0.00  0.00      AP1   
ATOM   3177  O   GLY A 620       6.967  -1.676 -29.891  0.00  0.00      AP1   
ATOM   3178  N   SER A 621       5.313  -3.122 -30.075  0.00  0.00      AP1   
ATOM   3179  HN  SER A 621       4.332  -3.297 -30.115  0.00  0.00      AP1   
ATOM   3180  CA  SER A 621       6.138  -4.312 -30.170  0.00  0.00      AP1   
ATOM   3181  HA  SER A 621       6.594  -4.512 -29.212  0.00  0.00      AP1   
ATOM   3182  CB  SER A 621       5.214  -5.497 -30.374  0.00  0.00      AP1   
ATOM   3183  HB1 SER A 621       5.776  -6.451 -30.284  0.00  0.00      AP1   
ATOM   3184  HB2 SER A 621       4.451  -5.485 -29.566  0.00  0.00      AP1   
ATOM   3185  OG  SER A 621       4.620  -5.612 -31.649  0.00  0.00      AP1   
ATOM   3186  HG1 SER A 621       4.740  -6.507 -31.973  0.00  0.00      AP1   
ATOM   3187  C   SER A 621       7.144  -4.340 -31.302  0.00  0.00      AP1   
ATOM   3188  O   SER A 621       8.236  -4.955 -31.217  0.00  0.00      AP1   
ATOM   3189  N   ARG A 622       6.739  -3.858 -32.513  0.00  0.00      AP1   
ATOM   3190  HN  ARG A 622       5.790  -3.658 -32.745  0.00  0.00      AP1   
ATOM   3191  CA  ARG A 622       7.678  -3.820 -33.594  0.00  0.00      AP1   
ATOM   3192  HA  ARG A 622       7.999  -4.839 -33.754  0.00  0.00      AP1   
ATOM   3193  CB  ARG A 622       7.071  -3.239 -34.832  0.00  0.00      AP1   
ATOM   3194  HB1 ARG A 622       6.496  -4.038 -35.346  0.00  0.00      AP1   
ATOM   3195  HB2 ARG A 622       6.341  -2.410 -34.715  0.00  0.00      AP1   
ATOM   3196  CG  ARG A 622       7.915  -2.605 -35.902  0.00  0.00      AP1   
ATOM   3197  HG1 ARG A 622       7.259  -2.085 -36.632  0.00  0.00      AP1   
ATOM   3198  HG2 ARG A 622       8.558  -1.727 -35.677  0.00  0.00      AP1   
ATOM   3199  CD  ARG A 622       8.809  -3.564 -36.704  0.00  0.00      AP1   
ATOM   3200  HD1 ARG A 622       9.384  -4.209 -36.005  0.00  0.00      AP1   
ATOM   3201  HD2 ARG A 622       8.204  -4.109 -37.460  0.00  0.00      AP1   
ATOM   3202  NE  ARG A 622       9.892  -2.757 -37.467  0.00  0.00      AP1   
ATOM   3203  HE  ARG A 622      10.823  -2.596 -37.140  0.00  0.00      AP1   
ATOM   3204  CZ  ARG A 622       9.473  -1.915 -38.415  0.00  0.00      AP1   
ATOM   3205  NH1 ARG A 622       8.481  -2.129 -39.264  0.00  0.00      AP1   
ATOM   3206 HH11 ARG A 622       8.144  -1.301 -39.713  0.00  0.00      AP1   
ATOM   3207 HH12 ARG A 622       7.941  -2.922 -38.981  0.00  0.00      AP1   
ATOM   3208  NH2 ARG A 622      10.096  -0.765 -38.608  0.00  0.00      AP1   
ATOM   3209 HH21 ARG A 622       9.847  -0.105 -39.316  0.00  0.00      AP1   
ATOM   3210 HH22 ARG A 622      10.826  -0.586 -37.948  0.00  0.00      AP1   
ATOM   3211  C   ARG A 622       8.951  -2.962 -33.327  0.00  0.00      AP1   
ATOM   3212  O   ARG A 622      10.065  -3.277 -33.625  0.00  0.00      AP1   
ATOM   3213  N   ARG A 623       8.734  -1.764 -32.711  0.00  0.00      AP1   
ATOM   3214  HN  ARG A 623       7.784  -1.469 -32.774  0.00  0.00      AP1   
ATOM   3215  CA  ARG A 623       9.731  -0.830 -32.079  0.00  0.00      AP1   
ATOM   3216  HA  ARG A 623      10.417  -0.575 -32.873  0.00  0.00      AP1   
ATOM   3217  CB  ARG A 623       9.136   0.511 -31.694  0.00  0.00      AP1   
ATOM   3218  HB1 ARG A 623       8.186   0.478 -31.119  0.00  0.00      AP1   
ATOM   3219  HB2 ARG A 623       9.675   1.021 -30.867  0.00  0.00      AP1   
ATOM   3220  CG  ARG A 623       9.211   1.506 -32.882  0.00  0.00      AP1   
ATOM   3221  HG1 ARG A 623      10.255   1.828 -33.081  0.00  0.00      AP1   
ATOM   3222  HG2 ARG A 623       8.871   1.000 -33.811  0.00  0.00      AP1   
ATOM   3223  CD  ARG A 623       8.421   2.846 -32.681  0.00  0.00      AP1   
ATOM   3224  HD1 ARG A 623       7.340   2.589 -32.665  0.00  0.00      AP1   
ATOM   3225  HD2 ARG A 623       8.691   3.285 -31.697  0.00  0.00      AP1   
ATOM   3226  NE  ARG A 623       8.716   3.844 -33.830  0.00  0.00      AP1   
ATOM   3227  HE  ARG A 623       9.133   3.581 -34.699  0.00  0.00      AP1   
ATOM   3228  CZ  ARG A 623       8.478   5.127 -33.731  0.00  0.00      AP1   
ATOM   3229  NH1 ARG A 623       7.848   5.607 -32.722  0.00  0.00      AP1   
ATOM   3230 HH11 ARG A 623       7.573   6.563 -32.621  0.00  0.00      AP1   
ATOM   3231 HH12 ARG A 623       7.406   5.055 -32.015  0.00  0.00      AP1   
ATOM   3232  NH2 ARG A 623       8.715   5.894 -34.757  0.00  0.00      AP1   
ATOM   3233 HH21 ARG A 623       8.805   6.864 -34.532  0.00  0.00      AP1   
ATOM   3234 HH22 ARG A 623       9.290   5.387 -35.398  0.00  0.00      AP1   
ATOM   3235  C   ARG A 623      10.580  -1.532 -31.014  0.00  0.00      AP1   
ATOM   3236  O   ARG A 623      11.771  -1.249 -30.970  0.00  0.00      AP1   
ATOM   3237  N   PHE A 624      10.034  -2.317 -30.121  0.00  0.00      AP1   
ATOM   3238  HN  PHE A 624       9.062  -2.542 -30.126  0.00  0.00      AP1   
ATOM   3239  CA  PHE A 624      10.733  -3.043 -29.097  0.00  0.00      AP1   
ATOM   3240  HA  PHE A 624      11.269  -2.263 -28.576  0.00  0.00      AP1   
ATOM   3241  CB  PHE A 624       9.729  -3.983 -28.344  0.00  0.00      AP1   
ATOM   3242  HB1 PHE A 624       8.766  -3.452 -28.185  0.00  0.00      AP1   
ATOM   3243  HB2 PHE A 624       9.604  -4.842 -29.038  0.00  0.00      AP1   
ATOM   3244  CG  PHE A 624      10.357  -4.435 -27.086  0.00  0.00      AP1   
ATOM   3245  CD1 PHE A 624      10.484  -5.783 -26.753  0.00  0.00      AP1   
ATOM   3246  HD1 PHE A 624      10.293  -6.573 -27.465  0.00  0.00      AP1   
ATOM   3247  CE1 PHE A 624      10.901  -6.093 -25.443  0.00  0.00      AP1   
ATOM   3248  HE1 PHE A 624      10.859  -7.152 -25.232  0.00  0.00      AP1   
ATOM   3249  CZ  PHE A 624      11.250  -5.188 -24.478  0.00  0.00      AP1   
ATOM   3250  HZ  PHE A 624      11.485  -5.394 -23.444  0.00  0.00      AP1   
ATOM   3251  CD2 PHE A 624      10.731  -3.435 -26.165  0.00  0.00      AP1   
ATOM   3252  HD2 PHE A 624      10.483  -2.410 -26.396  0.00  0.00      AP1   
ATOM   3253  CE2 PHE A 624      11.114  -3.786 -24.886  0.00  0.00      AP1   
ATOM   3254  HE2 PHE A 624      11.404  -3.040 -24.162  0.00  0.00      AP1   
ATOM   3255  C   PHE A 624      11.738  -3.978 -29.841  0.00  0.00      AP1   
ATOM   3256  O   PHE A 624      12.901  -4.145 -29.325  0.00  0.00      AP1   
ATOM   3257  N   ALA A 625      11.299  -4.666 -30.943  0.00  0.00      AP1   
ATOM   3258  HN  ALA A 625      10.318  -4.641 -31.120  0.00  0.00      AP1   
ATOM   3259  CA  ALA A 625      12.175  -5.494 -31.747  0.00  0.00      AP1   
ATOM   3260  HA  ALA A 625      12.684  -6.128 -31.036  0.00  0.00      AP1   
ATOM   3261  CB  ALA A 625      11.309  -6.361 -32.697  0.00  0.00      AP1   
ATOM   3262  HB1 ALA A 625      10.556  -6.978 -32.161  0.00  0.00      AP1   
ATOM   3263  HB2 ALA A 625      10.663  -5.845 -33.439  0.00  0.00      AP1   
ATOM   3264  HB3 ALA A 625      11.981  -7.038 -33.267  0.00  0.00      AP1   
ATOM   3265  C   ALA A 625      13.261  -4.676 -32.498  0.00  0.00      AP1   
ATOM   3266  O   ALA A 625      14.426  -5.154 -32.546  0.00  0.00      AP1   
ATOM   3267  N   ASP A 626      12.933  -3.526 -33.168  0.00  0.00      AP1   
ATOM   3268  HN  ASP A 626      12.009  -3.195 -32.993  0.00  0.00      AP1   
ATOM   3269  CA  ASP A 626      13.808  -2.708 -33.942  0.00  0.00      AP1   
ATOM   3270  HA  ASP A 626      14.338  -3.304 -34.671  0.00  0.00      AP1   
ATOM   3271  CB  ASP A 626      13.160  -1.496 -34.691  0.00  0.00      AP1   
ATOM   3272  HB1 ASP A 626      12.453  -1.071 -33.947  0.00  0.00      AP1   
ATOM   3273  HB2 ASP A 626      13.943  -0.754 -34.956  0.00  0.00      AP1   
ATOM   3274  CG  ASP A 626      12.562  -1.976 -35.901  0.00  0.00      AP1   
ATOM   3275  OD1 ASP A 626      12.049  -1.145 -36.683  0.00  0.00      AP1   
ATOM   3276  OD2 ASP A 626      12.518  -3.165 -36.190  0.00  0.00      AP1   
ATOM   3277  C   ASP A 626      14.867  -2.122 -33.054  0.00  0.00      AP1   
ATOM   3278  O   ASP A 626      15.997  -1.992 -33.453  0.00  0.00      AP1   
ATOM   3279  N   MET A 627      14.529  -1.687 -31.865  0.00  0.00      AP1   
ATOM   3280  HN  MET A 627      13.549  -1.618 -31.697  0.00  0.00      AP1   
ATOM   3281  CA  MET A 627      15.447  -1.189 -30.858  0.00  0.00      AP1   
ATOM   3282  HA  MET A 627      16.003  -0.344 -31.236  0.00  0.00      AP1   
ATOM   3283  CB  MET A 627      14.572  -0.578 -29.722  0.00  0.00      AP1   
ATOM   3284  HB1 MET A 627      13.965   0.283 -30.077  0.00  0.00      AP1   
ATOM   3285  HB2 MET A 627      13.911  -1.295 -29.190  0.00  0.00      AP1   
ATOM   3286  CG  MET A 627      15.408   0.104 -28.587  0.00  0.00      AP1   
ATOM   3287  HG1 MET A 627      16.172  -0.636 -28.264  0.00  0.00      AP1   
ATOM   3288  HG2 MET A 627      15.933   0.959 -29.064  0.00  0.00      AP1   
ATOM   3289  SD  MET A 627      14.420   0.740 -27.255  0.00  0.00      AP1   
ATOM   3290  CE  MET A 627      15.879   1.019 -26.315  0.00  0.00      AP1   
ATOM   3291  HE1 MET A 627      15.764   1.619 -25.387  0.00  0.00      AP1   
ATOM   3292  HE2 MET A 627      16.354   0.108 -25.891  0.00  0.00      AP1   
ATOM   3293  HE3 MET A 627      16.658   1.533 -26.917  0.00  0.00      AP1   
ATOM   3294  C   MET A 627      16.433  -2.254 -30.404  0.00  0.00      AP1   
ATOM   3295  O   MET A 627      17.599  -1.997 -30.292  0.00  0.00      AP1   
ATOM   3296  N   LEU A 628      16.028  -3.486 -30.145  0.00  0.00      AP1   
ATOM   3297  HN  LEU A 628      15.051  -3.683 -30.192  0.00  0.00      AP1   
ATOM   3298  CA  LEU A 628      16.914  -4.633 -29.942  0.00  0.00      AP1   
ATOM   3299  HA  LEU A 628      17.644  -4.289 -29.224  0.00  0.00      AP1   
ATOM   3300  CB  LEU A 628      16.215  -5.862 -29.471  0.00  0.00      AP1   
ATOM   3301  HB1 LEU A 628      15.503  -6.122 -30.282  0.00  0.00      AP1   
ATOM   3302  HB2 LEU A 628      16.948  -6.696 -29.525  0.00  0.00      AP1   
ATOM   3303  CG  LEU A 628      15.684  -5.830 -28.040  0.00  0.00      AP1   
ATOM   3304  HG  LEU A 628      14.982  -4.970 -27.987  0.00  0.00      AP1   
ATOM   3305  CD1 LEU A 628      14.954  -7.098 -27.803  0.00  0.00      AP1   
ATOM   3306 HD11 LEU A 628      15.611  -7.977 -27.979  0.00  0.00      AP1   
ATOM   3307 HD12 LEU A 628      14.807  -7.203 -26.706  0.00  0.00      AP1   
ATOM   3308 HD13 LEU A 628      13.986  -7.162 -28.344  0.00  0.00      AP1   
ATOM   3309  CD2 LEU A 628      16.687  -5.595 -26.873  0.00  0.00      AP1   
ATOM   3310 HD21 LEU A 628      17.400  -6.445 -26.821  0.00  0.00      AP1   
ATOM   3311 HD22 LEU A 628      17.279  -4.661 -26.989  0.00  0.00      AP1   
ATOM   3312 HD23 LEU A 628      16.197  -5.613 -25.877  0.00  0.00      AP1   
ATOM   3313  C   LEU A 628      17.793  -4.992 -31.113  0.00  0.00      AP1   
ATOM   3314  O   LEU A 628      18.989  -5.241 -30.932  0.00  0.00      AP1   
ATOM   3315  N   ARG A 629      17.276  -4.986 -32.376  0.00  0.00      AP1   
ATOM   3316  HN  ARG A 629      16.292  -4.896 -32.508  0.00  0.00      AP1   
ATOM   3317  CA  ARG A 629      18.109  -5.045 -33.588  0.00  0.00      AP1   
ATOM   3318  HA  ARG A 629      18.665  -5.969 -33.533  0.00  0.00      AP1   
ATOM   3319  CB  ARG A 629      17.127  -5.135 -34.819  0.00  0.00      AP1   
ATOM   3320  HB1 ARG A 629      16.378  -4.316 -34.759  0.00  0.00      AP1   
ATOM   3321  HB2 ARG A 629      17.596  -5.117 -35.826  0.00  0.00      AP1   
ATOM   3322  CG  ARG A 629      16.347  -6.495 -34.903  0.00  0.00      AP1   
ATOM   3323  HG1 ARG A 629      17.171  -7.231 -34.782  0.00  0.00      AP1   
ATOM   3324  HG2 ARG A 629      15.611  -6.675 -34.091  0.00  0.00      AP1   
ATOM   3325  CD  ARG A 629      15.678  -6.686 -36.325  0.00  0.00      AP1   
ATOM   3326  HD1 ARG A 629      16.301  -6.094 -37.028  0.00  0.00      AP1   
ATOM   3327  HD2 ARG A 629      15.621  -7.708 -36.758  0.00  0.00      AP1   
ATOM   3328  NE  ARG A 629      14.373  -5.908 -36.146  0.00  0.00      AP1   
ATOM   3329  HE  ARG A 629      14.423  -4.947 -35.876  0.00  0.00      AP1   
ATOM   3330  CZ  ARG A 629      13.287  -6.560 -35.955  0.00  0.00      AP1   
ATOM   3331  NH1 ARG A 629      13.034  -7.855 -36.039  0.00  0.00      AP1   
ATOM   3332 HH11 ARG A 629      12.097  -8.202 -36.003  0.00  0.00      AP1   
ATOM   3333 HH12 ARG A 629      13.736  -8.482 -36.376  0.00  0.00      AP1   
ATOM   3334  NH2 ARG A 629      12.194  -5.827 -35.807  0.00  0.00      AP1   
ATOM   3335 HH21 ARG A 629      11.295  -6.247 -35.934  0.00  0.00      AP1   
ATOM   3336 HH22 ARG A 629      12.261  -4.830 -35.850  0.00  0.00      AP1   
ATOM   3337  C   ARG A 629      19.120  -3.893 -33.827  0.00  0.00      AP1   
ATOM   3338  O   ARG A 629      20.274  -4.040 -34.129  0.00  0.00      AP1   
ATOM   3339  N   ASP A 630      18.719  -2.677 -33.681  0.00  0.00      AP1   
ATOM   3340  HN  ASP A 630      17.834  -2.351 -33.356  0.00  0.00      AP1   
ATOM   3341  CA  ASP A 630      19.600  -1.549 -33.574  0.00  0.00      AP1   
ATOM   3342  HA  ASP A 630      20.149  -1.440 -34.498  0.00  0.00      AP1   
ATOM   3343  CB  ASP A 630      18.679  -0.305 -33.316  0.00  0.00      AP1   
ATOM   3344  HB1 ASP A 630      17.993  -0.061 -34.155  0.00  0.00      AP1   
ATOM   3345  HB2 ASP A 630      18.152  -0.538 -32.366  0.00  0.00      AP1   
ATOM   3346  CG  ASP A 630      19.382   1.069 -33.187  0.00  0.00      AP1   
ATOM   3347  OD1 ASP A 630      18.737   2.000 -32.697  0.00  0.00      AP1   
ATOM   3348  OD2 ASP A 630      20.518   1.208 -33.711  0.00  0.00      AP1   
ATOM   3349  C   ASP A 630      20.666  -1.623 -32.445  0.00  0.00      AP1   
ATOM   3350  O   ASP A 630      21.784  -1.110 -32.563  0.00  0.00      AP1   
ATOM   3351  N   HIS A 631      20.405  -2.214 -31.182  0.00  0.00      AP1   
ATOM   3352  HN  HIS A 631      19.432  -2.405 -31.080  0.00  0.00      AP1   
ATOM   3353  CA  HIS A 631      21.212  -2.195 -30.040  0.00  0.00      AP1   
ATOM   3354  HA  HIS A 631      22.047  -1.552 -30.279  0.00  0.00      AP1   
ATOM   3355  CB  HIS A 631      20.411  -1.739 -28.800  0.00  0.00      AP1   
ATOM   3356  HB1 HIS A 631      19.704  -2.498 -28.400  0.00  0.00      AP1   
ATOM   3357  HB2 HIS A 631      21.057  -1.730 -27.897  0.00  0.00      AP1   
ATOM   3358  ND1 HIS A 631      20.228   0.486 -29.828  0.00  0.00      AP1   
ATOM   3359  HD1 HIS A 631      20.832   0.468 -30.625  0.00  0.00      AP1   
ATOM   3360  CG  HIS A 631      19.810  -0.369 -28.851  0.00  0.00      AP1   
ATOM   3361  CE1 HIS A 631      19.400   1.545 -29.742  0.00  0.00      AP1   
ATOM   3362  HE1 HIS A 631      19.403   2.411 -30.404  0.00  0.00      AP1   
ATOM   3363  NE2 HIS A 631      18.596   1.476 -28.757  0.00  0.00      AP1   
ATOM   3364  CD2 HIS A 631      18.853   0.218 -28.115  0.00  0.00      AP1   
ATOM   3365  HD2 HIS A 631      18.344  -0.118 -27.220  0.00  0.00      AP1   
ATOM   3366  C   HIS A 631      21.808  -3.541 -29.775  0.00  0.00      AP1   
ATOM   3367  O   HIS A 631      22.232  -3.926 -28.708  0.00  0.00      AP1   
ATOM   3368  N   ALA A 632      21.886  -4.310 -30.863  0.00  0.00      AP1   
ATOM   3369  HN  ALA A 632      21.436  -3.924 -31.665  0.00  0.00      AP1   
ATOM   3370  CA  ALA A 632      22.380  -5.606 -30.887  0.00  0.00      AP1   
ATOM   3371  HA  ALA A 632      21.849  -6.231 -30.185  0.00  0.00      AP1   
ATOM   3372  CB  ALA A 632      22.190  -6.169 -32.332  0.00  0.00      AP1   
ATOM   3373  HB1 ALA A 632      21.155  -5.861 -32.594  0.00  0.00      AP1   
ATOM   3374  HB2 ALA A 632      22.899  -5.641 -33.005  0.00  0.00      AP1   
ATOM   3375  HB3 ALA A 632      22.232  -7.277 -32.263  0.00  0.00      AP1   
ATOM   3376  C   ALA A 632      23.884  -5.798 -30.436  0.00  0.00      AP1   
ATOM   3377  O   ALA A 632      24.197  -6.789 -29.779  0.00  0.00      AP1   
ATOM   3378  N   ARG A 633      24.670  -4.778 -30.717  0.00  0.00      AP1   
ATOM   3379  HN  ARG A 633      24.270  -3.910 -31.000  0.00  0.00      AP1   
ATOM   3380  CA  ARG A 633      26.076  -4.982 -30.357  0.00  0.00      AP1   
ATOM   3381  HA  ARG A 633      26.330  -6.025 -30.479  0.00  0.00      AP1   
ATOM   3382  CB  ARG A 633      26.997  -4.255 -31.383  0.00  0.00      AP1   
ATOM   3383  HB1 ARG A 633      26.824  -3.163 -31.275  0.00  0.00      AP1   
ATOM   3384  HB2 ARG A 633      28.050  -4.564 -31.206  0.00  0.00      AP1   
ATOM   3385  CG  ARG A 633      26.783  -4.610 -32.923  0.00  0.00      AP1   
ATOM   3386  HG1 ARG A 633      26.960  -5.696 -33.078  0.00  0.00      AP1   
ATOM   3387  HG2 ARG A 633      25.712  -4.406 -33.140  0.00  0.00      AP1   
ATOM   3388  CD  ARG A 633      27.588  -3.776 -33.939  0.00  0.00      AP1   
ATOM   3389  HD1 ARG A 633      27.321  -2.708 -33.786  0.00  0.00      AP1   
ATOM   3390  HD2 ARG A 633      28.694  -3.865 -33.870  0.00  0.00      AP1   
ATOM   3391  NE  ARG A 633      27.149  -4.173 -35.303  0.00  0.00      AP1   
ATOM   3392  HE  ARG A 633      26.224  -4.507 -35.480  0.00  0.00      AP1   
ATOM   3393  CZ  ARG A 633      27.782  -3.800 -36.397  0.00  0.00      AP1   
ATOM   3394  NH1 ARG A 633      28.947  -3.169 -36.347  0.00  0.00      AP1   
ATOM   3395 HH11 ARG A 633      29.435  -2.812 -37.143  0.00  0.00      AP1   
ATOM   3396 HH12 ARG A 633      29.271  -2.986 -35.419  0.00  0.00      AP1   
ATOM   3397  NH2 ARG A 633      27.243  -4.109 -37.596  0.00  0.00      AP1   
ATOM   3398 HH21 ARG A 633      27.659  -3.942 -38.490  0.00  0.00      AP1   
ATOM   3399 HH22 ARG A 633      26.363  -4.564 -37.729  0.00  0.00      AP1   
ATOM   3400  C   ARG A 633      26.388  -4.512 -28.905  0.00  0.00      AP1   
ATOM   3401  O   ARG A 633      27.493  -4.775 -28.436  0.00  0.00      AP1   
ATOM   3402  N   GLN A 634      25.365  -3.941 -28.186  0.00  0.00      AP1   
ATOM   3403  HN  GLN A 634      24.444  -3.820 -28.546  0.00  0.00      AP1   
ATOM   3404  CA  GLN A 634      25.529  -3.430 -26.901  0.00  0.00      AP1   
ATOM   3405  HA  GLN A 634      26.488  -2.939 -26.835  0.00  0.00      AP1   
ATOM   3406  CB  GLN A 634      24.499  -2.317 -26.567  0.00  0.00      AP1   
ATOM   3407  HB1 GLN A 634      23.431  -2.557 -26.376  0.00  0.00      AP1   
ATOM   3408  HB2 GLN A 634      24.769  -1.787 -25.628  0.00  0.00      AP1   
ATOM   3409  CG  GLN A 634      24.408  -1.173 -27.651  0.00  0.00      AP1   
ATOM   3410  HG1 GLN A 634      23.884  -1.581 -28.541  0.00  0.00      AP1   
ATOM   3411  HG2 GLN A 634      23.729  -0.366 -27.302  0.00  0.00      AP1   
ATOM   3412  CD  GLN A 634      25.807  -0.669 -28.096  0.00  0.00      AP1   
ATOM   3413  OE1 GLN A 634      26.658  -0.248 -27.287  0.00  0.00      AP1   
ATOM   3414  NE2 GLN A 634      26.065  -0.673 -29.416  0.00  0.00      AP1   
ATOM   3415 HE21 GLN A 634      26.929  -0.262 -29.708  0.00  0.00      AP1   
ATOM   3416 HE22 GLN A 634      25.414  -1.096 -30.046  0.00  0.00      AP1   
ATOM   3417  C   GLN A 634      25.416  -4.665 -25.964  0.00  0.00      AP1   
ATOM   3418  O   GLN A 634      24.535  -5.469 -26.150  0.00  0.00      AP1   
ATOM   3419  N   PRO A 635      26.156  -4.836 -24.908  0.00  0.00      AP1   
ATOM   3420  CD  PRO A 635      27.465  -4.139 -24.848  0.00  0.00      AP1   
ATOM   3421  HD1 PRO A 635      27.249  -3.109 -24.492  0.00  0.00      AP1   
ATOM   3422  HD2 PRO A 635      28.001  -4.197 -25.819  0.00  0.00      AP1   
ATOM   3423  CA  PRO A 635      25.873  -5.507 -23.680  0.00  0.00      AP1   
ATOM   3424  HA  PRO A 635      25.835  -6.550 -23.956  0.00  0.00      AP1   
ATOM   3425  CB  PRO A 635      27.004  -5.164 -22.735  0.00  0.00      AP1   
ATOM   3426  HB1 PRO A 635      27.158  -6.001 -22.022  0.00  0.00      AP1   
ATOM   3427  HB2 PRO A 635      26.782  -4.291 -22.085  0.00  0.00      AP1   
ATOM   3428  CG  PRO A 635      28.197  -4.804 -23.682  0.00  0.00      AP1   
ATOM   3429  HG1 PRO A 635      28.824  -5.653 -24.027  0.00  0.00      AP1   
ATOM   3430  HG2 PRO A 635      28.785  -4.115 -23.039  0.00  0.00      AP1   
ATOM   3431  C   PRO A 635      24.504  -5.182 -23.068  0.00  0.00      AP1   
ATOM   3432  O   PRO A 635      23.940  -4.076 -23.225  0.00  0.00      AP1   
ATOM   3433  N   LEU A 636      23.951  -6.145 -22.256  0.00  0.00      AP1   
ATOM   3434  HN  LEU A 636      24.418  -7.010 -22.088  0.00  0.00      AP1   
ATOM   3435  CA  LEU A 636      22.818  -6.021 -21.434  0.00  0.00      AP1   
ATOM   3436  HA  LEU A 636      22.026  -5.805 -22.136  0.00  0.00      AP1   
ATOM   3437  CB  LEU A 636      22.495  -7.328 -20.721  0.00  0.00      AP1   
ATOM   3438  HB1 LEU A 636      23.419  -7.805 -20.328  0.00  0.00      AP1   
ATOM   3439  HB2 LEU A 636      21.883  -7.097 -19.823  0.00  0.00      AP1   
ATOM   3440  CG  LEU A 636      21.848  -8.411 -21.580  0.00  0.00      AP1   
ATOM   3441  HG  LEU A 636      22.544  -8.765 -22.371  0.00  0.00      AP1   
ATOM   3442  CD1 LEU A 636      21.470  -9.673 -20.769  0.00  0.00      AP1   
ATOM   3443 HD11 LEU A 636      20.461  -9.560 -20.319  0.00  0.00      AP1   
ATOM   3444 HD12 LEU A 636      21.381 -10.521 -21.481  0.00  0.00      AP1   
ATOM   3445 HD13 LEU A 636      22.252  -9.974 -20.039  0.00  0.00      AP1   
ATOM   3446  CD2 LEU A 636      20.623  -7.811 -22.336  0.00  0.00      AP1   
ATOM   3447 HD21 LEU A 636      20.900  -7.053 -23.100  0.00  0.00      AP1   
ATOM   3448 HD22 LEU A 636      20.102  -8.490 -23.045  0.00  0.00      AP1   
ATOM   3449 HD23 LEU A 636      19.804  -7.403 -21.705  0.00  0.00      AP1   
ATOM   3450  C   LEU A 636      22.812  -4.751 -20.520  0.00  0.00      AP1   
ATOM   3451  O   LEU A 636      21.736  -4.209 -20.416  0.00  0.00      AP1   
ATOM   3452  N   PRO A 637      23.912  -4.338 -19.829  0.00  0.00      AP1   
ATOM   3453  CD  PRO A 637      25.034  -5.156 -19.445  0.00  0.00      AP1   
ATOM   3454  HD1 PRO A 637      25.952  -4.868 -20.000  0.00  0.00      AP1   
ATOM   3455  HD2 PRO A 637      24.983  -6.265 -19.492  0.00  0.00      AP1   
ATOM   3456  CA  PRO A 637      23.820  -3.216 -18.885  0.00  0.00      AP1   
ATOM   3457  HA  PRO A 637      22.939  -3.403 -18.289  0.00  0.00      AP1   
ATOM   3458  CB  PRO A 637      25.119  -3.257 -17.992  0.00  0.00      AP1   
ATOM   3459  HB1 PRO A 637      24.893  -2.836 -16.989  0.00  0.00      AP1   
ATOM   3460  HB2 PRO A 637      25.946  -2.622 -18.376  0.00  0.00      AP1   
ATOM   3461  CG  PRO A 637      25.443  -4.679 -18.029  0.00  0.00      AP1   
ATOM   3462  HG1 PRO A 637      24.856  -5.154 -17.215  0.00  0.00      AP1   
ATOM   3463  HG2 PRO A 637      26.544  -4.812 -17.955  0.00  0.00      AP1   
ATOM   3464  C   PRO A 637      23.645  -1.934 -19.641  0.00  0.00      AP1   
ATOM   3465  O   PRO A 637      22.928  -1.129 -19.082  0.00  0.00      AP1   
ATOM   3466  N   GLU A 638      24.310  -1.779 -20.849  0.00  0.00      AP1   
ATOM   3467  HN  GLU A 638      24.825  -2.610 -21.040  0.00  0.00      AP1   
ATOM   3468  CA  GLU A 638      24.052  -0.802 -21.885  0.00  0.00      AP1   
ATOM   3469  HA  GLU A 638      24.240   0.171 -21.456  0.00  0.00      AP1   
ATOM   3470  CB  GLU A 638      25.127  -0.895 -23.002  0.00  0.00      AP1   
ATOM   3471  HB1 GLU A 638      25.081  -1.872 -23.529  0.00  0.00      AP1   
ATOM   3472  HB2 GLU A 638      24.894  -0.147 -23.791  0.00  0.00      AP1   
ATOM   3473  CG  GLU A 638      26.640  -0.766 -22.549  0.00  0.00      AP1   
ATOM   3474  HG1 GLU A 638      26.836  -1.569 -21.806  0.00  0.00      AP1   
ATOM   3475  HG2 GLU A 638      27.211  -0.994 -23.475  0.00  0.00      AP1   
ATOM   3476  CD  GLU A 638      26.914   0.684 -22.209  0.00  0.00      AP1   
ATOM   3477  OE1 GLU A 638      27.423   1.046 -21.104  0.00  0.00      AP1   
ATOM   3478  OE2 GLU A 638      26.546   1.554 -23.066  0.00  0.00      AP1   
ATOM   3479  C   GLU A 638      22.671  -0.850 -22.441  0.00  0.00      AP1   
ATOM   3480  O   GLU A 638      22.071   0.212 -22.602  0.00  0.00      AP1   
ATOM   3481  N   GLN A 639      22.101  -2.018 -22.772  0.00  0.00      AP1   
ATOM   3482  HN  GLN A 639      22.644  -2.848 -22.671  0.00  0.00      AP1   
ATOM   3483  CA  GLN A 639      20.675  -2.134 -23.136  0.00  0.00      AP1   
ATOM   3484  HA  GLN A 639      20.591  -1.340 -23.864  0.00  0.00      AP1   
ATOM   3485  CB  GLN A 639      20.339  -3.573 -23.682  0.00  0.00      AP1   
ATOM   3486  HB1 GLN A 639      20.637  -4.327 -22.923  0.00  0.00      AP1   
ATOM   3487  HB2 GLN A 639      19.228  -3.571 -23.639  0.00  0.00      AP1   
ATOM   3488  CG  GLN A 639      20.890  -3.956 -25.100  0.00  0.00      AP1   
ATOM   3489  HG1 GLN A 639      20.578  -3.145 -25.793  0.00  0.00      AP1   
ATOM   3490  HG2 GLN A 639      21.988  -4.099 -25.009  0.00  0.00      AP1   
ATOM   3491  CD  GLN A 639      20.337  -5.221 -25.785  0.00  0.00      AP1   
ATOM   3492  OE1 GLN A 639      19.370  -5.861 -25.314  0.00  0.00      AP1   
ATOM   3493  NE2 GLN A 639      21.098  -5.603 -26.788  0.00  0.00      AP1   
ATOM   3494 HE21 GLN A 639      20.754  -6.439 -27.215  0.00  0.00      AP1   
ATOM   3495 HE22 GLN A 639      21.723  -4.971 -27.248  0.00  0.00      AP1   
ATOM   3496  C   GLN A 639      19.645  -1.668 -22.108  0.00  0.00      AP1   
ATOM   3497  O   GLN A 639      18.765  -0.870 -22.519  0.00  0.00      AP1   
ATOM   3498  N   ALA A 640      19.857  -1.970 -20.805  0.00  0.00      AP1   
ATOM   3499  HN  ALA A 640      20.701  -2.451 -20.581  0.00  0.00      AP1   
ATOM   3500  CA  ALA A 640      18.947  -1.626 -19.728  0.00  0.00      AP1   
ATOM   3501  HA  ALA A 640      18.017  -2.127 -19.950  0.00  0.00      AP1   
ATOM   3502  CB  ALA A 640      19.484  -2.233 -18.381  0.00  0.00      AP1   
ATOM   3503  HB1 ALA A 640      19.721  -3.305 -18.547  0.00  0.00      AP1   
ATOM   3504  HB2 ALA A 640      20.391  -1.644 -18.126  0.00  0.00      AP1   
ATOM   3505  HB3 ALA A 640      18.737  -2.104 -17.568  0.00  0.00      AP1   
ATOM   3506  C   ALA A 640      18.732  -0.145 -19.585  0.00  0.00      AP1   
ATOM   3507  O   ALA A 640      17.660   0.401 -19.582  0.00  0.00      AP1   
ATOM   3508  N   GLU A 641      19.856   0.571 -19.593  0.00  0.00      AP1   
ATOM   3509  HN  GLU A 641      20.688   0.021 -19.571  0.00  0.00      AP1   
ATOM   3510  CA  GLU A 641      20.037   2.035 -19.489  0.00  0.00      AP1   
ATOM   3511  HA  GLU A 641      19.429   2.404 -18.676  0.00  0.00      AP1   
ATOM   3512  CB  GLU A 641      21.555   2.307 -19.159  0.00  0.00      AP1   
ATOM   3513  HB1 GLU A 641      22.102   1.674 -19.890  0.00  0.00      AP1   
ATOM   3514  HB2 GLU A 641      21.679   3.350 -19.521  0.00  0.00      AP1   
ATOM   3515  CG  GLU A 641      22.061   2.039 -17.731  0.00  0.00      AP1   
ATOM   3516  HG1 GLU A 641      21.608   1.058 -17.472  0.00  0.00      AP1   
ATOM   3517  HG2 GLU A 641      23.165   1.908 -17.744  0.00  0.00      AP1   
ATOM   3518  CD  GLU A 641      21.549   3.081 -16.727  0.00  0.00      AP1   
ATOM   3519  OE1 GLU A 641      20.973   2.666 -15.702  0.00  0.00      AP1   
ATOM   3520  OE2 GLU A 641      21.659   4.307 -16.927  0.00  0.00      AP1   
ATOM   3521  C   GLU A 641      19.609   2.909 -20.676  0.00  0.00      AP1   
ATOM   3522  O   GLU A 641      19.383   4.097 -20.491  0.00  0.00      AP1   
ATOM   3523  N   ALA A 642      19.595   2.275 -21.879  0.00  0.00      AP1   
ATOM   3524  HN  ALA A 642      20.067   1.407 -22.009  0.00  0.00      AP1   
ATOM   3525  CA  ALA A 642      18.940   2.776 -22.981  0.00  0.00      AP1   
ATOM   3526  HA  ALA A 642      19.258   3.803 -23.088  0.00  0.00      AP1   
ATOM   3527  CB  ALA A 642      19.144   1.914 -24.214  0.00  0.00      AP1   
ATOM   3528  HB1 ALA A 642      18.870   2.395 -25.177  0.00  0.00      AP1   
ATOM   3529  HB2 ALA A 642      20.243   1.789 -24.319  0.00  0.00      AP1   
ATOM   3530  HB3 ALA A 642      18.710   0.892 -24.250  0.00  0.00      AP1   
ATOM   3531  C   ALA A 642      17.443   2.867 -22.843  0.00  0.00      AP1   
ATOM   3532  O   ALA A 642      16.854   3.877 -23.262  0.00  0.00      AP1   
ATOM   3533  N   PHE A 643      16.763   1.856 -22.218  0.00  0.00      AP1   
ATOM   3534  HN  PHE A 643      17.241   1.030 -21.930  0.00  0.00      AP1   
ATOM   3535  CA  PHE A 643      15.305   1.925 -22.232  0.00  0.00      AP1   
ATOM   3536  HA  PHE A 643      14.995   2.229 -23.221  0.00  0.00      AP1   
ATOM   3537  CB  PHE A 643      14.697   0.553 -21.755  0.00  0.00      AP1   
ATOM   3538  HB1 PHE A 643      15.263   0.149 -20.888  0.00  0.00      AP1   
ATOM   3539  HB2 PHE A 643      13.645   0.712 -21.435  0.00  0.00      AP1   
ATOM   3540  CG  PHE A 643      14.852  -0.538 -22.851  0.00  0.00      AP1   
ATOM   3541  CD1 PHE A 643      15.818  -1.532 -22.777  0.00  0.00      AP1   
ATOM   3542  HD1 PHE A 643      16.463  -1.629 -21.916  0.00  0.00      AP1   
ATOM   3543  CE1 PHE A 643      15.999  -2.462 -23.752  0.00  0.00      AP1   
ATOM   3544  HE1 PHE A 643      16.759  -3.219 -23.625  0.00  0.00      AP1   
ATOM   3545  CZ  PHE A 643      15.183  -2.490 -24.897  0.00  0.00      AP1   
ATOM   3546  HZ  PHE A 643      15.174  -3.295 -25.618  0.00  0.00      AP1   
ATOM   3547  CD2 PHE A 643      13.874  -0.706 -23.833  0.00  0.00      AP1   
ATOM   3548  HD2 PHE A 643      12.925  -0.192 -23.829  0.00  0.00      AP1   
ATOM   3549  CE2 PHE A 643      13.990  -1.719 -24.879  0.00  0.00      AP1   
ATOM   3550  HE2 PHE A 643      13.271  -1.901 -25.664  0.00  0.00      AP1   
ATOM   3551  C   PHE A 643      14.917   3.088 -21.245  0.00  0.00      AP1   
ATOM   3552  O   PHE A 643      14.032   3.909 -21.621  0.00  0.00      AP1   
ATOM   3553  N   VAL A 644      15.550   3.182 -20.111  0.00  0.00      AP1   
ATOM   3554  HN  VAL A 644      16.217   2.454 -19.970  0.00  0.00      AP1   
ATOM   3555  CA  VAL A 644      15.397   4.373 -19.267  0.00  0.00      AP1   
ATOM   3556  HA  VAL A 644      14.367   4.550 -18.995  0.00  0.00      AP1   
ATOM   3557  CB  VAL A 644      16.334   4.380 -18.019  0.00  0.00      AP1   
ATOM   3558  HB  VAL A 644      17.375   4.700 -18.239  0.00  0.00      AP1   
ATOM   3559  CG1 VAL A 644      15.767   5.334 -16.903  0.00  0.00      AP1   
ATOM   3560 HG11 VAL A 644      14.850   4.944 -16.413  0.00  0.00      AP1   
ATOM   3561 HG12 VAL A 644      16.469   5.498 -16.057  0.00  0.00      AP1   
ATOM   3562 HG13 VAL A 644      15.550   6.291 -17.424  0.00  0.00      AP1   
ATOM   3563  CG2 VAL A 644      16.328   2.990 -17.353  0.00  0.00      AP1   
ATOM   3564 HG21 VAL A 644      15.288   2.630 -17.198  0.00  0.00      AP1   
ATOM   3565 HG22 VAL A 644      16.930   2.264 -17.939  0.00  0.00      AP1   
ATOM   3566 HG23 VAL A 644      16.919   3.156 -16.426  0.00  0.00      AP1   
ATOM   3567  C   VAL A 644      15.735   5.706 -19.955  0.00  0.00      AP1   
ATOM   3568  O   VAL A 644      14.910   6.613 -19.863  0.00  0.00      AP1   
ATOM   3569  N   ALA A 645      16.843   5.911 -20.676  0.00  0.00      AP1   
ATOM   3570  HN  ALA A 645      17.390   5.091 -20.826  0.00  0.00      AP1   
ATOM   3571  CA  ALA A 645      17.113   7.084 -21.523  0.00  0.00      AP1   
ATOM   3572  HA  ALA A 645      17.020   7.954 -20.889  0.00  0.00      AP1   
ATOM   3573  CB  ALA A 645      18.457   6.837 -22.204  0.00  0.00      AP1   
ATOM   3574  HB1 ALA A 645      19.151   6.684 -21.349  0.00  0.00      AP1   
ATOM   3575  HB2 ALA A 645      18.377   5.917 -22.821  0.00  0.00      AP1   
ATOM   3576  HB3 ALA A 645      18.932   7.709 -22.702  0.00  0.00      AP1   
ATOM   3577  C   ALA A 645      16.130   7.315 -22.674  0.00  0.00      AP1   
ATOM   3578  O   ALA A 645      15.604   8.374 -22.952  0.00  0.00      AP1   
ATOM   3579  N   THR A 646      15.638   6.294 -23.387  0.00  0.00      AP1   
ATOM   3580  HN  THR A 646      16.112   5.421 -23.311  0.00  0.00      AP1   
ATOM   3581  CA  THR A 646      14.612   6.332 -24.354  0.00  0.00      AP1   
ATOM   3582  HA  THR A 646      14.812   7.023 -25.161  0.00  0.00      AP1   
ATOM   3583  CB  THR A 646      14.457   4.926 -24.957  0.00  0.00      AP1   
ATOM   3584  HB  THR A 646      14.703   4.137 -24.214  0.00  0.00      AP1   
ATOM   3585  OG1 THR A 646      15.528   4.739 -25.880  0.00  0.00      AP1   
ATOM   3586  HG1 THR A 646      16.306   4.899 -25.340  0.00  0.00      AP1   
ATOM   3587  CG2 THR A 646      13.121   4.746 -25.713  0.00  0.00      AP1   
ATOM   3588 HG21 THR A 646      13.075   3.780 -26.261  0.00  0.00      AP1   
ATOM   3589 HG22 THR A 646      12.218   4.725 -25.067  0.00  0.00      AP1   
ATOM   3590 HG23 THR A 646      13.018   5.503 -26.519  0.00  0.00      AP1   
ATOM   3591  C   THR A 646      13.232   6.717 -23.876  0.00  0.00      AP1   
ATOM   3592  O   THR A 646      12.472   7.374 -24.535  0.00  0.00      AP1   
ATOM   3593  N   LEU A 647      12.738   6.146 -22.705  0.00  0.00      AP1   
ATOM   3594  HN  LEU A 647      13.374   5.569 -22.199  0.00  0.00      AP1   
ATOM   3595  CA  LEU A 647      11.482   6.262 -22.068  0.00  0.00      AP1   
ATOM   3596  HA  LEU A 647      10.693   5.724 -22.572  0.00  0.00      AP1   
ATOM   3597  CB  LEU A 647      11.579   5.643 -20.616  0.00  0.00      AP1   
ATOM   3598  HB1 LEU A 647      11.880   4.575 -20.676  0.00  0.00      AP1   
ATOM   3599  HB2 LEU A 647      12.397   6.080 -20.004  0.00  0.00      AP1   
ATOM   3600  CG  LEU A 647      10.323   5.579 -19.708  0.00  0.00      AP1   
ATOM   3601  HG  LEU A 647      10.160   6.590 -19.277  0.00  0.00      AP1   
ATOM   3602  CD1 LEU A 647       9.057   5.171 -20.490  0.00  0.00      AP1   
ATOM   3603 HD11 LEU A 647       8.825   5.989 -21.206  0.00  0.00      AP1   
ATOM   3604 HD12 LEU A 647       9.182   4.354 -21.233  0.00  0.00      AP1   
ATOM   3605 HD13 LEU A 647       8.257   5.049 -19.729  0.00  0.00      AP1   
ATOM   3606  CD2 LEU A 647      10.605   4.619 -18.512  0.00  0.00      AP1   
ATOM   3607 HD21 LEU A 647      11.587   4.743 -18.008  0.00  0.00      AP1   
ATOM   3608 HD22 LEU A 647       9.850   4.801 -17.717  0.00  0.00      AP1   
ATOM   3609 HD23 LEU A 647      10.657   3.569 -18.872  0.00  0.00      AP1   
ATOM   3610  C   LEU A 647      11.200   7.707 -21.914  0.00  0.00      AP1   
ATOM   3611  O   LEU A 647      10.188   8.233 -22.374  0.00  0.00      AP1   
ATOM   3612  N   ALA A 648      12.155   8.420 -21.365  0.00  0.00      AP1   
ATOM   3613  HN  ALA A 648      12.996   7.952 -21.105  0.00  0.00      AP1   
ATOM   3614  CA  ALA A 648      12.132   9.805 -21.121  0.00  0.00      AP1   
ATOM   3615  HA  ALA A 648      11.195  10.159 -20.717  0.00  0.00      AP1   
ATOM   3616  CB  ALA A 648      13.243  10.317 -20.185  0.00  0.00      AP1   
ATOM   3617  HB1 ALA A 648      14.256   9.948 -20.453  0.00  0.00      AP1   
ATOM   3618  HB2 ALA A 648      13.354  11.420 -20.115  0.00  0.00      AP1   
ATOM   3619  HB3 ALA A 648      13.111   9.943 -19.147  0.00  0.00      AP1   
ATOM   3620  C   ALA A 648      12.201  10.660 -22.427  0.00  0.00      AP1   
ATOM   3621  O   ALA A 648      11.648  11.706 -22.526  0.00  0.00      AP1   
ATOM   3622  N   GLU A 649      12.979  10.170 -23.398  0.00  0.00      AP1   
ATOM   3623  HN  GLU A 649      13.558   9.366 -23.284  0.00  0.00      AP1   
ATOM   3624  CA  GLU A 649      12.810  10.876 -24.660  0.00  0.00      AP1   
ATOM   3625  HA  GLU A 649      13.103  11.914 -24.706  0.00  0.00      AP1   
ATOM   3626  CB  GLU A 649      13.879  10.272 -25.648  0.00  0.00      AP1   
ATOM   3627  HB1 GLU A 649      14.862  10.553 -25.215  0.00  0.00      AP1   
ATOM   3628  HB2 GLU A 649      13.897   9.163 -25.584  0.00  0.00      AP1   
ATOM   3629  CG  GLU A 649      13.733  10.697 -27.157  0.00  0.00      AP1   
ATOM   3630  HG1 GLU A 649      12.911  10.122 -27.634  0.00  0.00      AP1   
ATOM   3631  HG2 GLU A 649      13.538  11.790 -27.115  0.00  0.00      AP1   
ATOM   3632  CD  GLU A 649      14.927  10.696 -28.060  0.00  0.00      AP1   
ATOM   3633  OE1 GLU A 649      15.059   9.678 -28.788  0.00  0.00      AP1   
ATOM   3634  OE2 GLU A 649      15.764  11.641 -28.029  0.00  0.00      AP1   
ATOM   3635  C   GLU A 649      11.390  10.823 -25.342  0.00  0.00      AP1   
ATOM   3636  O   GLU A 649      10.786  11.783 -25.840  0.00  0.00      AP1   
ATOM   3637  N   TYR A 650      10.865   9.585 -25.350  0.00  0.00      AP1   
ATOM   3638  HN  TYR A 650      11.438   8.819 -25.071  0.00  0.00      AP1   
ATOM   3639  CA  TYR A 650       9.582   9.171 -25.925  0.00  0.00      AP1   
ATOM   3640  HA  TYR A 650       9.658   9.639 -26.896  0.00  0.00      AP1   
ATOM   3641  CB  TYR A 650       9.497   7.619 -25.842  0.00  0.00      AP1   
ATOM   3642  HB1 TYR A 650      10.481   7.154 -26.070  0.00  0.00      AP1   
ATOM   3643  HB2 TYR A 650       9.058   7.330 -24.863  0.00  0.00      AP1   
ATOM   3644  CG  TYR A 650       8.525   7.244 -26.921  0.00  0.00      AP1   
ATOM   3645  CD1 TYR A 650       8.949   7.063 -28.258  0.00  0.00      AP1   
ATOM   3646  HD1 TYR A 650       9.902   7.465 -28.568  0.00  0.00      AP1   
ATOM   3647  CE1 TYR A 650       8.071   6.789 -29.356  0.00  0.00      AP1   
ATOM   3648  HE1 TYR A 650       8.459   6.819 -30.364  0.00  0.00      AP1   
ATOM   3649  CZ  TYR A 650       6.737   6.437 -28.983  0.00  0.00      AP1   
ATOM   3650  OH  TYR A 650       5.863   5.983 -29.994  0.00  0.00      AP1   
ATOM   3651  HH  TYR A 650       5.094   5.697 -29.495  0.00  0.00      AP1   
ATOM   3652  CD2 TYR A 650       7.211   7.042 -26.638  0.00  0.00      AP1   
ATOM   3653  HD2 TYR A 650       6.788   7.207 -25.658  0.00  0.00      AP1   
ATOM   3654  CE2 TYR A 650       6.311   6.633 -27.659  0.00  0.00      AP1   
ATOM   3655  HE2 TYR A 650       5.256   6.559 -27.439  0.00  0.00      AP1   
ATOM   3656  C   TYR A 650       8.368   9.821 -25.275  0.00  0.00      AP1   
ATOM   3657  O   TYR A 650       7.527  10.464 -25.906  0.00  0.00      AP1   
ATOM   3658  N   GLN A 651       8.402   9.870 -23.905  0.00  0.00      AP1   
ATOM   3659  HN  GLN A 651       9.068   9.314 -23.413  0.00  0.00      AP1   
ATOM   3660  CA  GLN A 651       7.555  10.818 -23.130  0.00  0.00      AP1   
ATOM   3661  HA  GLN A 651       6.503  10.623 -23.278  0.00  0.00      AP1   
ATOM   3662  CB  GLN A 651       7.769  10.641 -21.598  0.00  0.00      AP1   
ATOM   3663  HB1 GLN A 651       8.873  10.568 -21.491  0.00  0.00      AP1   
ATOM   3664  HB2 GLN A 651       7.394  11.499 -21.000  0.00  0.00      AP1   
ATOM   3665  CG  GLN A 651       7.132   9.379 -20.948  0.00  0.00      AP1   
ATOM   3666  HG1 GLN A 651       6.028   9.439 -20.842  0.00  0.00      AP1   
ATOM   3667  HG2 GLN A 651       7.394   8.458 -21.511  0.00  0.00      AP1   
ATOM   3668  CD  GLN A 651       7.749   9.067 -19.557  0.00  0.00      AP1   
ATOM   3669  OE1 GLN A 651       8.779   9.587 -19.081  0.00  0.00      AP1   
ATOM   3670  NE2 GLN A 651       7.318   7.960 -18.862  0.00  0.00      AP1   
ATOM   3671 HE21 GLN A 651       7.848   7.683 -18.061  0.00  0.00      AP1   
ATOM   3672 HE22 GLN A 651       6.538   7.486 -19.271  0.00  0.00      AP1   
ATOM   3673  C   GLN A 651       7.788  12.310 -23.344  0.00  0.00      AP1   
ATOM   3674  O   GLN A 651       6.852  13.093 -23.526  0.00  0.00      AP1   
ATOM   3675  N   GLY A 652       9.081  12.696 -23.233  0.00  0.00      AP1   
ATOM   3676  HN  GLY A 652       9.842  12.055 -23.164  0.00  0.00      AP1   
ATOM   3677  CA  GLY A 652       9.459  14.073 -23.398  0.00  0.00      AP1   
ATOM   3678  HA1 GLY A 652       8.944  14.472 -24.260  0.00  0.00      AP1   
ATOM   3679  HA2 GLY A 652      10.537  14.134 -23.395  0.00  0.00      AP1   
ATOM   3680  C   GLY A 652       9.130  14.859 -22.146  0.00  0.00      AP1   
ATOM   3681  O   GLY A 652       9.799  14.796 -21.126  0.00  0.00      AP1   
ATOM   3682  N   GLU A 653       7.969  15.524 -22.069  0.00  0.00      AP1   
ATOM   3683  HN  GLU A 653       7.441  15.632 -22.908  0.00  0.00      AP1   
ATOM   3684  CA  GLU A 653       7.422  16.106 -20.854  0.00  0.00      AP1   
ATOM   3685  HA  GLU A 653       8.065  16.040 -19.988  0.00  0.00      AP1   
ATOM   3686  CB  GLU A 653       7.350  17.627 -20.950  0.00  0.00      AP1   
ATOM   3687  HB1 GLU A 653       6.769  18.001 -21.820  0.00  0.00      AP1   
ATOM   3688  HB2 GLU A 653       6.872  18.076 -20.053  0.00  0.00      AP1   
ATOM   3689  CG  GLU A 653       8.821  18.240 -20.788  0.00  0.00      AP1   
ATOM   3690  HG1 GLU A 653       9.283  17.788 -19.885  0.00  0.00      AP1   
ATOM   3691  HG2 GLU A 653       9.359  18.101 -21.750  0.00  0.00      AP1   
ATOM   3692  CD  GLU A 653       8.705  19.725 -20.535  0.00  0.00      AP1   
ATOM   3693  OE1 GLU A 653       7.828  20.390 -21.209  0.00  0.00      AP1   
ATOM   3694  OE2 GLU A 653       9.568  20.227 -19.750  0.00  0.00      AP1   
ATOM   3695  C   GLU A 653       6.007  15.579 -20.486  0.00  0.00      AP1   
ATOM   3696  O   GLU A 653       5.418  16.047 -19.493  0.00  0.00      AP1   
ATOM   3697  N   HIS A 654       5.489  14.581 -21.226  0.00  0.00      AP1   
ATOM   3698  HN  HIS A 654       5.988  14.062 -21.916  0.00  0.00      AP1   
ATOM   3699  CA  HIS A 654       4.277  13.909 -20.830  0.00  0.00      AP1   
ATOM   3700  HA  HIS A 654       3.454  14.589 -20.663  0.00  0.00      AP1   
ATOM   3701  CB  HIS A 654       3.854  12.889 -21.853  0.00  0.00      AP1   
ATOM   3702  HB1 HIS A 654       4.576  12.047 -21.923  0.00  0.00      AP1   
ATOM   3703  HB2 HIS A 654       3.034  12.170 -21.641  0.00  0.00      AP1   
ATOM   3704  ND1 HIS A 654       2.960  14.657 -23.537  0.00  0.00      AP1   
ATOM   3705  HD1 HIS A 654       2.742  15.331 -22.831  0.00  0.00      AP1   
ATOM   3706  CG  HIS A 654       3.492  13.403 -23.252  0.00  0.00      AP1   
ATOM   3707  CE1 HIS A 654       2.889  14.708 -24.878  0.00  0.00      AP1   
ATOM   3708  HE1 HIS A 654       2.641  15.669 -25.328  0.00  0.00      AP1   
ATOM   3709  NE2 HIS A 654       3.183  13.599 -25.485  0.00  0.00      AP1   
ATOM   3710  CD2 HIS A 654       3.616  12.790 -24.485  0.00  0.00      AP1   
ATOM   3711  HD2 HIS A 654       3.923  11.772 -24.690  0.00  0.00      AP1   
ATOM   3712  C   HIS A 654       4.424  13.028 -19.468  0.00  0.00      AP1   
ATOM   3713  O   HIS A 654       5.519  12.521 -19.074  0.00  0.00      AP1   
ATOM   3714  N   PRO A 655       3.309  12.727 -18.802  0.00  0.00      AP1   
ATOM   3715  CD  PRO A 655       2.089  13.475 -18.765  0.00  0.00      AP1   
ATOM   3716  HD1 PRO A 655       1.763  13.593 -19.821  0.00  0.00      AP1   
ATOM   3717  HD2 PRO A 655       2.159  14.482 -18.302  0.00  0.00      AP1   
ATOM   3718  CA  PRO A 655       3.383  11.892 -17.668  0.00  0.00      AP1   
ATOM   3719  HA  PRO A 655       4.147  12.230 -16.983  0.00  0.00      AP1   
ATOM   3720  CB  PRO A 655       2.124  12.118 -16.861  0.00  0.00      AP1   
ATOM   3721  HB1 PRO A 655       2.285  12.869 -16.058  0.00  0.00      AP1   
ATOM   3722  HB2 PRO A 655       1.825  11.207 -16.301  0.00  0.00      AP1   
ATOM   3723  CG  PRO A 655       1.119  12.645 -17.869  0.00  0.00      AP1   
ATOM   3724  HG1 PRO A 655       0.433  13.338 -17.336  0.00  0.00      AP1   
ATOM   3725  HG2 PRO A 655       0.690  11.794 -18.440  0.00  0.00      AP1   
ATOM   3726  C   PRO A 655       3.567  10.479 -18.041  0.00  0.00      AP1   
ATOM   3727  O   PRO A 655       3.343  10.028 -19.163  0.00  0.00      AP1   
ATOM   3728  N   GLN A 656       4.091   9.657 -17.096  0.00  0.00      AP1   
ATOM   3729  HN  GLN A 656       4.256   9.940 -16.154  0.00  0.00      AP1   
ATOM   3730  CA  GLN A 656       4.193   8.280 -17.409  0.00  0.00      AP1   
ATOM   3731  HA  GLN A 656       4.797   8.329 -18.303  0.00  0.00      AP1   
ATOM   3732  CB  GLN A 656       4.956   7.586 -16.335  0.00  0.00      AP1   
ATOM   3733  HB1 GLN A 656       5.951   8.058 -16.196  0.00  0.00      AP1   
ATOM   3734  HB2 GLN A 656       4.523   7.779 -15.330  0.00  0.00      AP1   
ATOM   3735  CG  GLN A 656       5.254   6.083 -16.571  0.00  0.00      AP1   
ATOM   3736  HG1 GLN A 656       4.338   5.532 -16.265  0.00  0.00      AP1   
ATOM   3737  HG2 GLN A 656       5.401   5.849 -17.647  0.00  0.00      AP1   
ATOM   3738  CD  GLN A 656       6.512   5.542 -15.859  0.00  0.00      AP1   
ATOM   3739  OE1 GLN A 656       7.506   6.227 -15.749  0.00  0.00      AP1   
ATOM   3740  NE2 GLN A 656       6.411   4.336 -15.262  0.00  0.00      AP1   
ATOM   3741 HE21 GLN A 656       7.209   3.916 -14.829  0.00  0.00      AP1   
ATOM   3742 HE22 GLN A 656       5.513   3.895 -15.283  0.00  0.00      AP1   
ATOM   3743  C   GLN A 656       2.810   7.617 -17.566  0.00  0.00      AP1   
ATOM   3744  O   GLN A 656       1.905   7.937 -16.731  0.00  0.00      AP1   
ATOM   3745  N   ARG A 657       2.581   6.668 -18.485  0.00  0.00      AP1   
ATOM   3746  HN  ARG A 657       3.166   6.456 -19.264  0.00  0.00      AP1   
ATOM   3747  CA  ARG A 657       1.286   6.055 -18.554  0.00  0.00      AP1   
ATOM   3748  HA  ARG A 657       0.552   6.847 -18.533  0.00  0.00      AP1   
ATOM   3749  CB  ARG A 657       1.136   5.224 -19.838  0.00  0.00      AP1   
ATOM   3750  HB1 ARG A 657       1.311   5.994 -20.619  0.00  0.00      AP1   
ATOM   3751  HB2 ARG A 657       1.886   4.412 -19.947  0.00  0.00      AP1   
ATOM   3752  CG  ARG A 657      -0.269   4.567 -20.005  0.00  0.00      AP1   
ATOM   3753  HG1 ARG A 657      -0.317   4.073 -20.999  0.00  0.00      AP1   
ATOM   3754  HG2 ARG A 657      -0.420   3.762 -19.255  0.00  0.00      AP1   
ATOM   3755  CD  ARG A 657      -1.551   5.494 -19.929  0.00  0.00      AP1   
ATOM   3756  HD1 ARG A 657      -1.492   5.921 -18.905  0.00  0.00      AP1   
ATOM   3757  HD2 ARG A 657      -1.594   6.239 -20.752  0.00  0.00      AP1   
ATOM   3758  NE  ARG A 657      -2.690   4.552 -20.101  0.00  0.00      AP1   
ATOM   3759  HE  ARG A 657      -2.519   3.732 -20.646  0.00  0.00      AP1   
ATOM   3760  CZ  ARG A 657      -3.935   4.628 -19.699  0.00  0.00      AP1   
ATOM   3761  NH1 ARG A 657      -4.301   5.666 -18.895  0.00  0.00      AP1   
ATOM   3762 HH11 ARG A 657      -5.259   5.754 -18.625  0.00  0.00      AP1   
ATOM   3763 HH12 ARG A 657      -3.575   6.237 -18.511  0.00  0.00      AP1   
ATOM   3764  NH2 ARG A 657      -4.861   3.757 -20.057  0.00  0.00      AP1   
ATOM   3765 HH21 ARG A 657      -5.807   3.759 -19.734  0.00  0.00      AP1   
ATOM   3766 HH22 ARG A 657      -4.635   3.041 -20.718  0.00  0.00      AP1   
ATOM   3767  C   ARG A 657       0.964   5.153 -17.357  0.00  0.00      AP1   
ATOM   3768  O   ARG A 657      -0.195   5.165 -16.816  0.00  0.00      AP1   
ATOM   3769  N   ASP A 658       1.924   4.333 -16.877  0.00  0.00      AP1   
ATOM   3770  HN  ASP A 658       2.864   4.353 -17.207  0.00  0.00      AP1   
ATOM   3771  CA  ASP A 658       1.529   3.174 -16.066  0.00  0.00      AP1   
ATOM   3772  HA  ASP A 658       0.775   3.453 -15.345  0.00  0.00      AP1   
ATOM   3773  CB  ASP A 658       0.959   2.008 -16.994  0.00  0.00      AP1   
ATOM   3774  HB1 ASP A 658       0.204   2.383 -17.717  0.00  0.00      AP1   
ATOM   3775  HB2 ASP A 658       1.890   1.726 -17.531  0.00  0.00      AP1   
ATOM   3776  CG  ASP A 658       0.438   0.790 -16.253  0.00  0.00      AP1   
ATOM   3777  OD1 ASP A 658       0.095   0.806 -15.057  0.00  0.00      AP1   
ATOM   3778  OD2 ASP A 658       0.279  -0.240 -16.893  0.00  0.00      AP1   
ATOM   3779  C   ASP A 658       2.729   2.841 -15.275  0.00  0.00      AP1   
ATOM   3780  O   ASP A 658       3.800   3.471 -15.462  0.00  0.00      AP1   
ATOM   3781  N   ASP A 659       2.619   1.877 -14.410  0.00  0.00      AP1   
ATOM   3782  HN  ASP A 659       1.742   1.406 -14.361  0.00  0.00      AP1   
ATOM   3783  CA  ASP A 659       3.807   1.247 -13.885  0.00  0.00      AP1   
ATOM   3784  HA  ASP A 659       4.487   2.035 -13.599  0.00  0.00      AP1   
ATOM   3785  CB  ASP A 659       3.438   0.325 -12.757  0.00  0.00      AP1   
ATOM   3786  HB1 ASP A 659       2.817  -0.521 -13.122  0.00  0.00      AP1   
ATOM   3787  HB2 ASP A 659       4.306  -0.225 -12.334  0.00  0.00      AP1   
ATOM   3788  CG  ASP A 659       2.686   0.977 -11.646  0.00  0.00      AP1   
ATOM   3789  OD1 ASP A 659       2.971   2.109 -11.294  0.00  0.00      AP1   
ATOM   3790  OD2 ASP A 659       1.866   0.268 -10.994  0.00  0.00      AP1   
ATOM   3791  C   ASP A 659       4.551   0.510 -14.947  0.00  0.00      AP1   
ATOM   3792  O   ASP A 659       3.998   0.144 -15.977  0.00  0.00      AP1   
ATOM   3793  N   ILE A 660       5.839   0.432 -14.759  0.00  0.00      AP1   
ATOM   3794  HN  ILE A 660       6.211   0.906 -13.965  0.00  0.00      AP1   
ATOM   3795  CA  ILE A 660       6.832  -0.170 -15.720  0.00  0.00      AP1   
ATOM   3796  HA  ILE A 660       6.285  -0.657 -16.514  0.00  0.00      AP1   
ATOM   3797  CB  ILE A 660       7.740   0.816 -16.387  0.00  0.00      AP1   
ATOM   3798  HB  ILE A 660       8.092   1.563 -15.643  0.00  0.00      AP1   
ATOM   3799  CG2 ILE A 660       9.012   0.191 -17.012  0.00  0.00      AP1   
ATOM   3800 HG21 ILE A 660       9.733   0.946 -17.393  0.00  0.00      AP1   
ATOM   3801 HG22 ILE A 660       9.681  -0.381 -16.334  0.00  0.00      AP1   
ATOM   3802 HG23 ILE A 660       8.949  -0.537 -17.850  0.00  0.00      AP1   
ATOM   3803  CG1 ILE A 660       6.933   1.535 -17.470  0.00  0.00      AP1   
ATOM   3804 HG11 ILE A 660       6.542   0.807 -18.213  0.00  0.00      AP1   
ATOM   3805 HG12 ILE A 660       6.061   2.047 -17.010  0.00  0.00      AP1   
ATOM   3806  CD1 ILE A 660       7.663   2.616 -18.241  0.00  0.00      AP1   
ATOM   3807  HD1 ILE A 660       7.922   3.511 -17.637  0.00  0.00      AP1   
ATOM   3808  HD2 ILE A 660       8.505   2.120 -18.771  0.00  0.00      AP1   
ATOM   3809  HD3 ILE A 660       7.033   3.020 -19.062  0.00  0.00      AP1   
ATOM   3810  C   ILE A 660       7.654  -1.153 -15.054  0.00  0.00      AP1   
ATOM   3811  O   ILE A 660       8.155  -0.895 -13.999  0.00  0.00      AP1   
ATOM   3812  N   THR A 661       7.764  -2.337 -15.684  0.00  0.00      AP1   
ATOM   3813  HN  THR A 661       7.123  -2.564 -16.413  0.00  0.00      AP1   
ATOM   3814  CA  THR A 661       8.796  -3.343 -15.239  0.00  0.00      AP1   
ATOM   3815  HA  THR A 661       9.649  -2.771 -14.904  0.00  0.00      AP1   
ATOM   3816  CB  THR A 661       8.277  -4.285 -14.105  0.00  0.00      AP1   
ATOM   3817  HB  THR A 661       7.217  -4.509 -14.351  0.00  0.00      AP1   
ATOM   3818  OG1 THR A 661       8.431  -3.638 -12.846  0.00  0.00      AP1   
ATOM   3819  HG1 THR A 661       7.985  -2.789 -12.874  0.00  0.00      AP1   
ATOM   3820  CG2 THR A 661       8.941  -5.661 -14.014  0.00  0.00      AP1   
ATOM   3821 HG21 THR A 661       9.973  -5.593 -13.607  0.00  0.00      AP1   
ATOM   3822 HG22 THR A 661       8.467  -6.322 -13.258  0.00  0.00      AP1   
ATOM   3823 HG23 THR A 661       8.895  -6.227 -14.969  0.00  0.00      AP1   
ATOM   3824  C   THR A 661       9.351  -4.075 -16.470  0.00  0.00      AP1   
ATOM   3825  O   THR A 661       8.550  -4.703 -17.171  0.00  0.00      AP1   
ATOM   3826  N   ILE A 662      10.708  -4.029 -16.689  0.00  0.00      AP1   
ATOM   3827  HN  ILE A 662      11.295  -3.671 -15.967  0.00  0.00      AP1   
ATOM   3828  CA  ILE A 662      11.483  -4.646 -17.714  0.00  0.00      AP1   
ATOM   3829  HA  ILE A 662      10.775  -5.298 -18.205  0.00  0.00      AP1   
ATOM   3830  CB  ILE A 662      11.842  -3.632 -18.815  0.00  0.00      AP1   
ATOM   3831  HB  ILE A 662      12.552  -2.842 -18.488  0.00  0.00      AP1   
ATOM   3832  CG2 ILE A 662      12.660  -4.477 -19.817  0.00  0.00      AP1   
ATOM   3833 HG21 ILE A 662      13.569  -4.840 -19.291  0.00  0.00      AP1   
ATOM   3834 HG22 ILE A 662      11.926  -5.187 -20.254  0.00  0.00      AP1   
ATOM   3835 HG23 ILE A 662      13.139  -3.764 -20.522  0.00  0.00      AP1   
ATOM   3836  CG1 ILE A 662      10.565  -2.920 -19.409  0.00  0.00      AP1   
ATOM   3837 HG11 ILE A 662       9.898  -3.795 -19.560  0.00  0.00      AP1   
ATOM   3838 HG12 ILE A 662      10.203  -2.172 -18.671  0.00  0.00      AP1   
ATOM   3839  CD1 ILE A 662      10.848  -2.071 -20.631  0.00  0.00      AP1   
ATOM   3840  HD1 ILE A 662      11.368  -2.760 -21.331  0.00  0.00      AP1   
ATOM   3841  HD2 ILE A 662       9.871  -1.775 -21.070  0.00  0.00      AP1   
ATOM   3842  HD3 ILE A 662      11.302  -1.104 -20.325  0.00  0.00      AP1   
ATOM   3843  C   ILE A 662      12.607  -5.586 -17.164  0.00  0.00      AP1   
ATOM   3844  O   ILE A 662      13.297  -5.187 -16.241  0.00  0.00      AP1   
ATOM   3845  N   LEU A 663      12.750  -6.870 -17.600  0.00  0.00      AP1   
ATOM   3846  HN  LEU A 663      12.056  -7.192 -18.239  0.00  0.00      AP1   
ATOM   3847  CA  LEU A 663      13.617  -7.880 -17.182  0.00  0.00      AP1   
ATOM   3848  HA  LEU A 663      14.374  -7.466 -16.533  0.00  0.00      AP1   
ATOM   3849  CB  LEU A 663      12.836  -9.021 -16.465  0.00  0.00      AP1   
ATOM   3850  HB1 LEU A 663      12.468  -8.539 -15.534  0.00  0.00      AP1   
ATOM   3851  HB2 LEU A 663      11.986  -9.252 -17.142  0.00  0.00      AP1   
ATOM   3852  CG  LEU A 663      13.654 -10.294 -16.062  0.00  0.00      AP1   
ATOM   3853  HG  LEU A 663      14.287 -10.637 -16.908  0.00  0.00      AP1   
ATOM   3854  CD1 LEU A 663      14.758 -10.102 -15.021  0.00  0.00      AP1   
ATOM   3855 HD11 LEU A 663      15.221 -11.057 -14.692  0.00  0.00      AP1   
ATOM   3856 HD12 LEU A 663      15.415  -9.270 -15.353  0.00  0.00      AP1   
ATOM   3857 HD13 LEU A 663      14.230  -9.724 -14.120  0.00  0.00      AP1   
ATOM   3858  CD2 LEU A 663      12.649 -11.461 -15.747  0.00  0.00      AP1   
ATOM   3859 HD21 LEU A 663      11.927 -11.634 -16.573  0.00  0.00      AP1   
ATOM   3860 HD22 LEU A 663      13.253 -12.362 -15.506  0.00  0.00      AP1   
ATOM   3861 HD23 LEU A 663      12.068 -11.138 -14.857  0.00  0.00      AP1   
ATOM   3862  C   LEU A 663      14.346  -8.428 -18.380  0.00  0.00      AP1   
ATOM   3863  O   LEU A 663      13.745  -8.827 -19.375  0.00  0.00      AP1   
ATOM   3864  N   SER A 664      15.640  -8.626 -18.278  0.00  0.00      AP1   
ATOM   3865  HN  SER A 664      16.239  -8.419 -17.508  0.00  0.00      AP1   
ATOM   3866  CA  SER A 664      16.211  -9.495 -19.211  0.00  0.00      AP1   
ATOM   3867  HA  SER A 664      15.514 -10.151 -19.711  0.00  0.00      AP1   
ATOM   3868  CB  SER A 664      17.112  -8.721 -20.212  0.00  0.00      AP1   
ATOM   3869  HB1 SER A 664      16.556  -7.981 -20.825  0.00  0.00      AP1   
ATOM   3870  HB2 SER A 664      17.861  -8.057 -19.730  0.00  0.00      AP1   
ATOM   3871  OG  SER A 664      17.864  -9.539 -21.078  0.00  0.00      AP1   
ATOM   3872  HG1 SER A 664      17.182 -10.018 -21.556  0.00  0.00      AP1   
ATOM   3873  C   SER A 664      17.143 -10.499 -18.492  0.00  0.00      AP1   
ATOM   3874  O   SER A 664      17.583 -10.147 -17.442  0.00  0.00      AP1   
ATOM   3875  N   PHE A 665      17.342 -11.747 -19.056  0.00  0.00      AP1   
ATOM   3876  HN  PHE A 665      16.912 -11.945 -19.934  0.00  0.00      AP1   
ATOM   3877  CA  PHE A 665      18.289 -12.724 -18.476  0.00  0.00      AP1   
ATOM   3878  HA  PHE A 665      19.157 -12.140 -18.206  0.00  0.00      AP1   
ATOM   3879  CB  PHE A 665      17.893 -13.529 -17.255  0.00  0.00      AP1   
ATOM   3880  HB1 PHE A 665      18.723 -14.249 -17.093  0.00  0.00      AP1   
ATOM   3881  HB2 PHE A 665      17.681 -12.862 -16.391  0.00  0.00      AP1   
ATOM   3882  CG  PHE A 665      16.592 -14.301 -17.570  0.00  0.00      AP1   
ATOM   3883  CD1 PHE A 665      15.324 -13.672 -17.461  0.00  0.00      AP1   
ATOM   3884  HD1 PHE A 665      15.387 -12.714 -16.965  0.00  0.00      AP1   
ATOM   3885  CE1 PHE A 665      14.165 -14.349 -17.882  0.00  0.00      AP1   
ATOM   3886  HE1 PHE A 665      13.209 -13.847 -17.898  0.00  0.00      AP1   
ATOM   3887  CZ  PHE A 665      14.279 -15.701 -18.300  0.00  0.00      AP1   
ATOM   3888  HZ  PHE A 665      13.399 -16.238 -18.624  0.00  0.00      AP1   
ATOM   3889  CD2 PHE A 665      16.637 -15.657 -17.957  0.00  0.00      AP1   
ATOM   3890  HD2 PHE A 665      17.563 -16.171 -18.169  0.00  0.00      AP1   
ATOM   3891  CE2 PHE A 665      15.492 -16.359 -18.413  0.00  0.00      AP1   
ATOM   3892  HE2 PHE A 665      15.449 -17.316 -18.911  0.00  0.00      AP1   
ATOM   3893  C   PHE A 665      18.716 -13.693 -19.642  0.00  0.00      AP1   
ATOM   3894  O   PHE A 665      18.137 -13.731 -20.727  0.00  0.00      AP1   
ATOM   3895  N   ARG A 666      19.812 -14.467 -19.354  0.00  0.00      AP1   
ATOM   3896  HN  ARG A 666      20.373 -14.311 -18.544  0.00  0.00      AP1   
ATOM   3897  CA  ARG A 666      20.548 -15.451 -20.088  0.00  0.00      AP1   
ATOM   3898  HA  ARG A 666      20.025 -15.778 -20.975  0.00  0.00      AP1   
ATOM   3899  CB  ARG A 666      21.875 -14.885 -20.595  0.00  0.00      AP1   
ATOM   3900  HB1 ARG A 666      21.534 -14.175 -21.378  0.00  0.00      AP1   
ATOM   3901  HB2 ARG A 666      22.345 -14.294 -19.781  0.00  0.00      AP1   
ATOM   3902  CG  ARG A 666      22.883 -15.845 -21.248  0.00  0.00      AP1   
ATOM   3903  HG1 ARG A 666      23.523 -16.317 -20.472  0.00  0.00      AP1   
ATOM   3904  HG2 ARG A 666      22.488 -16.618 -21.941  0.00  0.00      AP1   
ATOM   3905  CD  ARG A 666      23.905 -15.057 -22.056  0.00  0.00      AP1   
ATOM   3906  HD1 ARG A 666      23.456 -14.669 -22.996  0.00  0.00      AP1   
ATOM   3907  HD2 ARG A 666      24.368 -14.189 -21.540  0.00  0.00      AP1   
ATOM   3908  NE  ARG A 666      24.958 -16.040 -22.368  0.00  0.00      AP1   
ATOM   3909  HE  ARG A 666      24.951 -16.962 -21.979  0.00  0.00      AP1   
ATOM   3910  CZ  ARG A 666      26.089 -15.718 -22.976  0.00  0.00      AP1   
ATOM   3911  NH1 ARG A 666      26.435 -14.526 -23.493  0.00  0.00      AP1   
ATOM   3912 HH11 ARG A 666      27.340 -14.427 -23.907  0.00  0.00      AP1   
ATOM   3913 HH12 ARG A 666      25.788 -13.770 -23.391  0.00  0.00      AP1   
ATOM   3914  NH2 ARG A 666      27.008 -16.654 -23.074  0.00  0.00      AP1   
ATOM   3915 HH21 ARG A 666      27.911 -16.515 -23.481  0.00  0.00      AP1   
ATOM   3916 HH22 ARG A 666      26.885 -17.522 -22.592  0.00  0.00      AP1   
ATOM   3917  C   ARG A 666      20.904 -16.626 -19.241  0.00  0.00      AP1   
ATOM   3918  O   ARG A 666      21.091 -16.573 -17.996  0.00  0.00      AP1   
ATOM   3919  N   PHE A 667      20.963 -17.792 -19.865  0.00  0.00      AP1   
ATOM   3920  HN  PHE A 667      20.773 -17.983 -20.825  0.00  0.00      AP1   
ATOM   3921  CA  PHE A 667      21.385 -19.033 -19.272  0.00  0.00      AP1   
ATOM   3922  HA  PHE A 667      22.025 -18.679 -18.478  0.00  0.00      AP1   
ATOM   3923  CB  PHE A 667      20.033 -19.690 -18.777  0.00  0.00      AP1   
ATOM   3924  HB1 PHE A 667      19.310 -18.985 -18.315  0.00  0.00      AP1   
ATOM   3925  HB2 PHE A 667      19.580 -20.105 -19.704  0.00  0.00      AP1   
ATOM   3926  CG  PHE A 667      20.575 -20.638 -17.721  0.00  0.00      AP1   
ATOM   3927  CD1 PHE A 667      20.512 -21.979 -17.890  0.00  0.00      AP1   
ATOM   3928  HD1 PHE A 667      20.182 -22.378 -18.838  0.00  0.00      AP1   
ATOM   3929  CE1 PHE A 667      20.923 -22.854 -16.872  0.00  0.00      AP1   
ATOM   3930  HE1 PHE A 667      21.041 -23.924 -16.956  0.00  0.00      AP1   
ATOM   3931  CZ  PHE A 667      21.387 -22.283 -15.628  0.00  0.00      AP1   
ATOM   3932  HZ  PHE A 667      21.764 -22.850 -14.790  0.00  0.00      AP1   
ATOM   3933  CD2 PHE A 667      20.918 -20.136 -16.514  0.00  0.00      AP1   
ATOM   3934  HD2 PHE A 667      20.636 -19.093 -16.494  0.00  0.00      AP1   
ATOM   3935  CE2 PHE A 667      21.337 -20.882 -15.451  0.00  0.00      AP1   
ATOM   3936  HE2 PHE A 667      21.625 -20.485 -14.489  0.00  0.00      AP1   
ATOM   3937  C   PHE A 667      22.141 -19.881 -20.266  0.00  0.00      AP1   
ATOM   3938  O   PHE A 667      21.733 -19.953 -21.440  0.00  0.00      AP1   
ATOM   3939  N   ASP A 668      23.337 -20.424 -19.859  0.00  0.00      AP1   
ATOM   3940  HN  ASP A 668      23.459 -20.480 -18.871  0.00  0.00      AP1   
ATOM   3941  CA  ASP A 668      24.299 -21.124 -20.694  0.00  0.00      AP1   
ATOM   3942  HA  ASP A 668      24.262 -20.956 -21.760  0.00  0.00      AP1   
ATOM   3943  CB  ASP A 668      25.776 -20.512 -20.405  0.00  0.00      AP1   
ATOM   3944  HB1 ASP A 668      26.064 -20.789 -19.369  0.00  0.00      AP1   
ATOM   3945  HB2 ASP A 668      26.354 -21.108 -21.144  0.00  0.00      AP1   
ATOM   3946  CG  ASP A 668      25.915 -19.055 -20.726  0.00  0.00      AP1   
ATOM   3947  OD1 ASP A 668      25.330 -18.562 -21.709  0.00  0.00      AP1   
ATOM   3948  OD2 ASP A 668      26.756 -18.339 -20.057  0.00  0.00      AP1   
ATOM   3949  C   ASP A 668      24.161 -22.588 -20.299  0.00  0.00      AP1   
ATOM   3950  OT1 ASP A 668      23.884 -22.987 -19.149  0.00  0.00      AP1   
ATOM   3951  OT2 ASP A 668      24.419 -23.436 -21.217  0.00  0.00      AP1   
ATOM   3952  N   MET B 414      -3.633  17.972 -20.216  0.00  0.00      BP1   
ATOM   3953  HT1 MET B 414      -3.531  17.748 -21.227  0.00  0.00      BP1   
ATOM   3954  HT2 MET B 414      -3.022  18.733 -19.858  0.00  0.00      BP1   
ATOM   3955  HT3 MET B 414      -4.590  18.367 -20.114  0.00  0.00      BP1   
ATOM   3956  CA  MET B 414      -3.551  16.688 -19.427  0.00  0.00      BP1   
ATOM   3957  HA  MET B 414      -3.853  15.882 -20.080  0.00  0.00      BP1   
ATOM   3958  CB  MET B 414      -2.112  16.475 -18.891  0.00  0.00      BP1   
ATOM   3959  HB1 MET B 414      -1.723  17.425 -18.467  0.00  0.00      BP1   
ATOM   3960  HB2 MET B 414      -2.178  15.699 -18.099  0.00  0.00      BP1   
ATOM   3961  CG  MET B 414      -0.983  16.150 -19.954  0.00  0.00      BP1   
ATOM   3962  HG1 MET B 414      -0.857  16.880 -20.782  0.00  0.00      BP1   
ATOM   3963  HG2 MET B 414       0.011  16.186 -19.459  0.00  0.00      BP1   
ATOM   3964  SD  MET B 414      -1.200  14.526 -20.701  0.00  0.00      BP1   
ATOM   3965  CE  MET B 414       0.070  14.849 -22.009  0.00  0.00      BP1   
ATOM   3966  HE1 MET B 414       0.089  13.997 -22.721  0.00  0.00      BP1   
ATOM   3967  HE2 MET B 414      -0.212  15.746 -22.601  0.00  0.00      BP1   
ATOM   3968  HE3 MET B 414       1.104  15.079 -21.676  0.00  0.00      BP1   
ATOM   3969  C   MET B 414      -4.664  16.595 -18.352  0.00  0.00      BP1   
ATOM   3970  O   MET B 414      -5.370  17.555 -18.024  0.00  0.00      BP1   
ATOM   3971  N   ALA B 415      -4.924  15.388 -17.787  0.00  0.00      BP1   
ATOM   3972  HN  ALA B 415      -4.362  14.638 -18.127  0.00  0.00      BP1   
ATOM   3973  CA  ALA B 415      -5.850  15.106 -16.751  0.00  0.00      BP1   
ATOM   3974  HA  ALA B 415      -6.816  15.424 -17.113  0.00  0.00      BP1   
ATOM   3975  CB  ALA B 415      -6.025  13.561 -16.585  0.00  0.00      BP1   
ATOM   3976  HB1 ALA B 415      -6.868  13.308 -15.908  0.00  0.00      BP1   
ATOM   3977  HB2 ALA B 415      -6.099  13.112 -17.599  0.00  0.00      BP1   
ATOM   3978  HB3 ALA B 415      -5.097  13.250 -16.059  0.00  0.00      BP1   
ATOM   3979  C   ALA B 415      -5.530  15.758 -15.403  0.00  0.00      BP1   
ATOM   3980  O   ALA B 415      -4.318  15.864 -15.116  0.00  0.00      BP1   
ATOM   3981  N   ALA B 416      -6.513  16.231 -14.755  0.00  0.00      BP1   
ATOM   3982  HN  ALA B 416      -7.403  16.326 -15.192  0.00  0.00      BP1   
ATOM   3983  CA  ALA B 416      -6.394  16.874 -13.492  0.00  0.00      BP1   
ATOM   3984  HA  ALA B 416      -5.435  17.370 -13.472  0.00  0.00      BP1   
ATOM   3985  CB  ALA B 416      -7.403  18.086 -13.458  0.00  0.00      BP1   
ATOM   3986  HB1 ALA B 416      -8.400  17.700 -13.758  0.00  0.00      BP1   
ATOM   3987  HB2 ALA B 416      -7.320  18.652 -12.505  0.00  0.00      BP1   
ATOM   3988  HB3 ALA B 416      -6.981  18.796 -14.201  0.00  0.00      BP1   
ATOM   3989  C   ALA B 416      -6.287  15.837 -12.407  0.00  0.00      BP1   
ATOM   3990  O   ALA B 416      -7.148  14.956 -12.243  0.00  0.00      BP1   
ATOM   3991  N   ALA B 417      -5.223  15.917 -11.529  0.00  0.00      BP1   
ATOM   3992  HN  ALA B 417      -4.487  16.577 -11.657  0.00  0.00      BP1   
ATOM   3993  CA  ALA B 417      -5.000  14.876 -10.600  0.00  0.00      BP1   
ATOM   3994  HA  ALA B 417      -5.056  13.991 -11.216  0.00  0.00      BP1   
ATOM   3995  CB  ALA B 417      -3.545  15.008 -10.174  0.00  0.00      BP1   
ATOM   3996  HB1 ALA B 417      -3.458  15.955  -9.600  0.00  0.00      BP1   
ATOM   3997  HB2 ALA B 417      -3.156  14.125  -9.623  0.00  0.00      BP1   
ATOM   3998  HB3 ALA B 417      -2.973  15.064 -11.125  0.00  0.00      BP1   
ATOM   3999  C   ALA B 417      -5.905  14.786  -9.430  0.00  0.00      BP1   
ATOM   4000  O   ALA B 417      -5.989  13.738  -8.897  0.00  0.00      BP1   
ATOM   4001  N   GLN B 418      -6.627  15.820  -8.994  0.00  0.00      BP1   
ATOM   4002  HN  GLN B 418      -6.435  16.706  -9.409  0.00  0.00      BP1   
ATOM   4003  CA  GLN B 418      -7.640  15.822  -8.013  0.00  0.00      BP1   
ATOM   4004  HA  GLN B 418      -7.181  15.796  -7.035  0.00  0.00      BP1   
ATOM   4005  CB  GLN B 418      -8.434  17.165  -7.882  0.00  0.00      BP1   
ATOM   4006  HB1 GLN B 418      -9.182  17.258  -8.698  0.00  0.00      BP1   
ATOM   4007  HB2 GLN B 418      -9.037  17.118  -6.949  0.00  0.00      BP1   
ATOM   4008  CG  GLN B 418      -7.550  18.442  -7.977  0.00  0.00      BP1   
ATOM   4009  HG1 GLN B 418      -7.165  18.583  -9.009  0.00  0.00      BP1   
ATOM   4010  HG2 GLN B 418      -8.145  19.278  -7.550  0.00  0.00      BP1   
ATOM   4011  CD  GLN B 418      -6.500  18.412  -6.850  0.00  0.00      BP1   
ATOM   4012  OE1 GLN B 418      -6.634  17.973  -5.722  0.00  0.00      BP1   
ATOM   4013  NE2 GLN B 418      -5.381  19.157  -7.211  0.00  0.00      BP1   
ATOM   4014 HE21 GLN B 418      -4.866  19.454  -6.408  0.00  0.00      BP1   
ATOM   4015 HE22 GLN B 418      -5.157  19.296  -8.176  0.00  0.00      BP1   
ATOM   4016  C   GLN B 418      -8.620  14.610  -7.928  0.00  0.00      BP1   
ATOM   4017  O   GLN B 418      -8.607  13.797  -6.994  0.00  0.00      BP1   
ATOM   4018  N   LYS B 419      -9.439  14.480  -8.994  0.00  0.00      BP1   
ATOM   4019  HN  LYS B 419      -9.357  15.200  -9.678  0.00  0.00      BP1   
ATOM   4020  CA  LYS B 419     -10.411  13.429  -8.969  0.00  0.00      BP1   
ATOM   4021  HA  LYS B 419     -10.831  13.440  -7.974  0.00  0.00      BP1   
ATOM   4022  CB  LYS B 419     -11.514  13.734 -10.035  0.00  0.00      BP1   
ATOM   4023  HB1 LYS B 419     -11.832  14.798 -10.068  0.00  0.00      BP1   
ATOM   4024  HB2 LYS B 419     -11.067  13.641 -11.048  0.00  0.00      BP1   
ATOM   4025  CG  LYS B 419     -12.826  12.875  -9.916  0.00  0.00      BP1   
ATOM   4026  HG1 LYS B 419     -12.956  12.635  -8.839  0.00  0.00      BP1   
ATOM   4027  HG2 LYS B 419     -13.716  13.486 -10.182  0.00  0.00      BP1   
ATOM   4028  CD  LYS B 419     -12.937  11.535 -10.614  0.00  0.00      BP1   
ATOM   4029  HD1 LYS B 419     -12.117  10.829 -10.360  0.00  0.00      BP1   
ATOM   4030  HD2 LYS B 419     -13.884  10.997 -10.397  0.00  0.00      BP1   
ATOM   4031  CE  LYS B 419     -12.888  11.569 -12.138  0.00  0.00      BP1   
ATOM   4032  HE1 LYS B 419     -13.712  12.164 -12.586  0.00  0.00      BP1   
ATOM   4033  HE2 LYS B 419     -11.910  11.975 -12.474  0.00  0.00      BP1   
ATOM   4034  NZ  LYS B 419     -13.008  10.175 -12.670  0.00  0.00      BP1   
ATOM   4035  HZ1 LYS B 419     -13.945   9.931 -12.292  0.00  0.00      BP1   
ATOM   4036  HZ2 LYS B 419     -12.959  10.055 -13.702  0.00  0.00      BP1   
ATOM   4037  HZ3 LYS B 419     -12.255   9.589 -12.254  0.00  0.00      BP1   
ATOM   4038  C   LYS B 419      -9.870  12.085  -9.176  0.00  0.00      BP1   
ATOM   4039  O   LYS B 419     -10.438  11.037  -8.668  0.00  0.00      BP1   
ATOM   4040  N   LYS B 420      -8.696  11.986  -9.845  0.00  0.00      BP1   
ATOM   4041  HN  LYS B 420      -8.211  12.768 -10.230  0.00  0.00      BP1   
ATOM   4042  CA  LYS B 420      -7.959  10.763  -9.972  0.00  0.00      BP1   
ATOM   4043  HA  LYS B 420      -8.619   9.953 -10.242  0.00  0.00      BP1   
ATOM   4044  CB  LYS B 420      -6.678  10.945 -10.877  0.00  0.00      BP1   
ATOM   4045  HB1 LYS B 420      -5.921  11.672 -10.511  0.00  0.00      BP1   
ATOM   4046  HB2 LYS B 420      -6.266   9.916 -10.952  0.00  0.00      BP1   
ATOM   4047  CG  LYS B 420      -7.014  11.432 -12.352  0.00  0.00      BP1   
ATOM   4048  HG1 LYS B 420      -7.576  12.386 -12.261  0.00  0.00      BP1   
ATOM   4049  HG2 LYS B 420      -6.102  11.681 -12.935  0.00  0.00      BP1   
ATOM   4050  CD  LYS B 420      -7.856  10.379 -13.183  0.00  0.00      BP1   
ATOM   4051  HD1 LYS B 420      -7.423   9.357 -13.140  0.00  0.00      BP1   
ATOM   4052  HD2 LYS B 420      -8.843  10.233 -12.696  0.00  0.00      BP1   
ATOM   4053  CE  LYS B 420      -8.175  11.005 -14.609  0.00  0.00      BP1   
ATOM   4054  HE1 LYS B 420      -8.870  11.868 -14.690  0.00  0.00      BP1   
ATOM   4055  HE2 LYS B 420      -7.192  11.202 -15.089  0.00  0.00      BP1   
ATOM   4056  NZ  LYS B 420      -8.567   9.954 -15.560  0.00  0.00      BP1   
ATOM   4057  HZ1 LYS B 420      -8.605  10.274 -16.549  0.00  0.00      BP1   
ATOM   4058  HZ2 LYS B 420      -7.922   9.158 -15.379  0.00  0.00      BP1   
ATOM   4059  HZ3 LYS B 420      -9.545   9.745 -15.275  0.00  0.00      BP1   
ATOM   4060  C   LYS B 420      -7.341  10.248  -8.623  0.00  0.00      BP1   
ATOM   4061  O   LYS B 420      -7.520   9.101  -8.219  0.00  0.00      BP1   
ATOM   4062  N   ILE B 421      -6.585  11.023  -7.801  0.00  0.00      BP1   
ATOM   4063  HN  ILE B 421      -6.230  11.927  -8.026  0.00  0.00      BP1   
ATOM   4064  CA  ILE B 421      -6.123  10.696  -6.473  0.00  0.00      BP1   
ATOM   4065  HA  ILE B 421      -5.637   9.731  -6.471  0.00  0.00      BP1   
ATOM   4066  CB  ILE B 421      -5.120  11.694  -5.897  0.00  0.00      BP1   
ATOM   4067  HB  ILE B 421      -5.713  12.633  -5.946  0.00  0.00      BP1   
ATOM   4068  CG2 ILE B 421      -4.687  11.242  -4.479  0.00  0.00      BP1   
ATOM   4069 HG21 ILE B 421      -3.971  11.978  -4.055  0.00  0.00      BP1   
ATOM   4070 HG22 ILE B 421      -5.497  11.358  -3.726  0.00  0.00      BP1   
ATOM   4071 HG23 ILE B 421      -4.264  10.217  -4.414  0.00  0.00      BP1   
ATOM   4072  CG1 ILE B 421      -3.856  11.885  -6.784  0.00  0.00      BP1   
ATOM   4073 HG11 ILE B 421      -3.241  10.982  -6.583  0.00  0.00      BP1   
ATOM   4074 HG12 ILE B 421      -4.038  11.964  -7.877  0.00  0.00      BP1   
ATOM   4075  CD1 ILE B 421      -2.906  13.054  -6.473  0.00  0.00      BP1   
ATOM   4076  HD1 ILE B 421      -2.189  13.151  -7.316  0.00  0.00      BP1   
ATOM   4077  HD2 ILE B 421      -3.471  14.010  -6.505  0.00  0.00      BP1   
ATOM   4078  HD3 ILE B 421      -2.473  12.795  -5.483  0.00  0.00      BP1   
ATOM   4079  C   ILE B 421      -7.302  10.450  -5.531  0.00  0.00      BP1   
ATOM   4080  O   ILE B 421      -7.354   9.533  -4.733  0.00  0.00      BP1   
ATOM   4081  N   GLY B 422      -8.332  11.249  -5.646  0.00  0.00      BP1   
ATOM   4082  HN  GLY B 422      -8.326  11.953  -6.352  0.00  0.00      BP1   
ATOM   4083  CA  GLY B 422      -9.657  11.035  -5.040  0.00  0.00      BP1   
ATOM   4084  HA1 GLY B 422     -10.265  11.802  -5.497  0.00  0.00      BP1   
ATOM   4085  HA2 GLY B 422      -9.470  11.253  -3.999  0.00  0.00      BP1   
ATOM   4086  C   GLY B 422     -10.354   9.716  -5.222  0.00  0.00      BP1   
ATOM   4087  O   GLY B 422     -10.823   9.012  -4.336  0.00  0.00      BP1   
ATOM   4088  N   ASP B 423     -10.451   9.338  -6.468  0.00  0.00      BP1   
ATOM   4089  HN  ASP B 423     -10.212   9.990  -7.183  0.00  0.00      BP1   
ATOM   4090  CA  ASP B 423     -11.007   8.005  -6.834  0.00  0.00      BP1   
ATOM   4091  HA  ASP B 423     -11.969   7.877  -6.360  0.00  0.00      BP1   
ATOM   4092  CB  ASP B 423     -11.249   8.106  -8.320  0.00  0.00      BP1   
ATOM   4093  HB1 ASP B 423     -11.912   8.987  -8.450  0.00  0.00      BP1   
ATOM   4094  HB2 ASP B 423     -10.344   8.156  -8.963  0.00  0.00      BP1   
ATOM   4095  CG  ASP B 423     -12.088   6.948  -8.829  0.00  0.00      BP1   
ATOM   4096  OD1 ASP B 423     -11.768   6.351  -9.840  0.00  0.00      BP1   
ATOM   4097  OD2 ASP B 423     -13.169   6.703  -8.254  0.00  0.00      BP1   
ATOM   4098  C   ASP B 423     -10.130   6.787  -6.482  0.00  0.00      BP1   
ATOM   4099  O   ASP B 423     -10.569   5.669  -6.250  0.00  0.00      BP1   
ATOM   4100  N   SER B 424      -8.781   7.042  -6.471  0.00  0.00      BP1   
ATOM   4101  HN  SER B 424      -8.401   7.894  -6.822  0.00  0.00      BP1   
ATOM   4102  CA  SER B 424      -7.803   6.146  -6.029  0.00  0.00      BP1   
ATOM   4103  HA  SER B 424      -8.047   5.213  -6.516  0.00  0.00      BP1   
ATOM   4104  CB  SER B 424      -6.328   6.480  -6.441  0.00  0.00      BP1   
ATOM   4105  HB1 SER B 424      -6.041   7.383  -5.861  0.00  0.00      BP1   
ATOM   4106  HB2 SER B 424      -5.561   5.720  -6.181  0.00  0.00      BP1   
ATOM   4107  OG  SER B 424      -6.262   6.674  -7.815  0.00  0.00      BP1   
ATOM   4108  HG1 SER B 424      -6.640   7.539  -7.992  0.00  0.00      BP1   
ATOM   4109  C   SER B 424      -7.830   5.846  -4.588  0.00  0.00      BP1   
ATOM   4110  O   SER B 424      -7.685   4.717  -4.155  0.00  0.00      BP1   
ATOM   4111  N   LEU B 425      -8.110   6.895  -3.721  0.00  0.00      BP1   
ATOM   4112  HN  LEU B 425      -8.291   7.844  -3.965  0.00  0.00      BP1   
ATOM   4113  CA  LEU B 425      -8.332   6.721  -2.319  0.00  0.00      BP1   
ATOM   4114  HA  LEU B 425      -7.537   6.148  -1.865  0.00  0.00      BP1   
ATOM   4115  CB  LEU B 425      -8.422   8.062  -1.617  0.00  0.00      BP1   
ATOM   4116  HB1 LEU B 425      -9.080   8.697  -2.248  0.00  0.00      BP1   
ATOM   4117  HB2 LEU B 425      -8.824   7.939  -0.589  0.00  0.00      BP1   
ATOM   4118  CG  LEU B 425      -7.068   8.751  -1.498  0.00  0.00      BP1   
ATOM   4119  HG  LEU B 425      -6.655   8.688  -2.527  0.00  0.00      BP1   
ATOM   4120  CD1 LEU B 425      -7.277  10.176  -1.205  0.00  0.00      BP1   
ATOM   4121 HD11 LEU B 425      -7.905  10.621  -2.007  0.00  0.00      BP1   
ATOM   4122 HD12 LEU B 425      -7.839  10.444  -0.286  0.00  0.00      BP1   
ATOM   4123 HD13 LEU B 425      -6.314  10.729  -1.161  0.00  0.00      BP1   
ATOM   4124  CD2 LEU B 425      -6.120   7.980  -0.531  0.00  0.00      BP1   
ATOM   4125 HD21 LEU B 425      -5.984   6.879  -0.588  0.00  0.00      BP1   
ATOM   4126 HD22 LEU B 425      -5.084   8.360  -0.665  0.00  0.00      BP1   
ATOM   4127 HD23 LEU B 425      -6.595   8.139   0.460  0.00  0.00      BP1   
ATOM   4128  C   LEU B 425      -9.549   5.827  -2.006  0.00  0.00      BP1   
ATOM   4129  O   LEU B 425      -9.520   5.015  -1.060  0.00  0.00      BP1   
ATOM   4130  N   ASP B 426     -10.557   5.926  -2.831  0.00  0.00      BP1   
ATOM   4131  HN  ASP B 426     -10.668   6.673  -3.482  0.00  0.00      BP1   
ATOM   4132  CA  ASP B 426     -11.745   5.011  -2.849  0.00  0.00      BP1   
ATOM   4133  HA  ASP B 426     -12.004   4.923  -1.804  0.00  0.00      BP1   
ATOM   4134  CB  ASP B 426     -12.998   5.498  -3.704  0.00  0.00      BP1   
ATOM   4135  HB1 ASP B 426     -12.756   5.618  -4.782  0.00  0.00      BP1   
ATOM   4136  HB2 ASP B 426     -13.759   4.691  -3.651  0.00  0.00      BP1   
ATOM   4137  CG  ASP B 426     -13.699   6.710  -3.051  0.00  0.00      BP1   
ATOM   4138  OD1 ASP B 426     -14.428   7.441  -3.803  0.00  0.00      BP1   
ATOM   4139  OD2 ASP B 426     -13.666   6.864  -1.858  0.00  0.00      BP1   
ATOM   4140  C   ASP B 426     -11.290   3.603  -3.143  0.00  0.00      BP1   
ATOM   4141  O   ASP B 426     -11.474   2.639  -2.372  0.00  0.00      BP1   
ATOM   4142  N   TYR B 427     -10.545   3.361  -4.231  0.00  0.00      BP1   
ATOM   4143  HN  TYR B 427     -10.224   4.084  -4.838  0.00  0.00      BP1   
ATOM   4144  CA  TYR B 427     -10.224   1.972  -4.671  0.00  0.00      BP1   
ATOM   4145  HA  TYR B 427     -11.208   1.552  -4.821  0.00  0.00      BP1   
ATOM   4146  CB  TYR B 427      -9.660   1.906  -6.128  0.00  0.00      BP1   
ATOM   4147  HB1 TYR B 427     -10.349   2.406  -6.842  0.00  0.00      BP1   
ATOM   4148  HB2 TYR B 427      -8.650   2.365  -6.191  0.00  0.00      BP1   
ATOM   4149  CG  TYR B 427      -9.462   0.553  -6.806  0.00  0.00      BP1   
ATOM   4150  CD1 TYR B 427      -8.368   0.272  -7.655  0.00  0.00      BP1   
ATOM   4151  HD1 TYR B 427      -7.621   1.044  -7.767  0.00  0.00      BP1   
ATOM   4152  CE1 TYR B 427      -8.136  -1.053  -8.164  0.00  0.00      BP1   
ATOM   4153  HE1 TYR B 427      -7.258  -1.234  -8.768  0.00  0.00      BP1   
ATOM   4154  CZ  TYR B 427      -9.074  -2.049  -7.952  0.00  0.00      BP1   
ATOM   4155  OH  TYR B 427      -8.849  -3.289  -8.455  0.00  0.00      BP1   
ATOM   4156  HH  TYR B 427      -9.454  -3.962  -8.134  0.00  0.00      BP1   
ATOM   4157  CD2 TYR B 427     -10.361  -0.515  -6.540  0.00  0.00      BP1   
ATOM   4158  HD2 TYR B 427     -11.157  -0.313  -5.838  0.00  0.00      BP1   
ATOM   4159  CE2 TYR B 427     -10.170  -1.754  -7.133  0.00  0.00      BP1   
ATOM   4160  HE2 TYR B 427     -10.926  -2.507  -6.967  0.00  0.00      BP1   
ATOM   4161  C   TYR B 427      -9.348   1.176  -3.644  0.00  0.00      BP1   
ATOM   4162  O   TYR B 427      -9.606  -0.014  -3.387  0.00  0.00      BP1   
ATOM   4163  N   ALA B 428      -8.330   1.820  -2.959  0.00  0.00      BP1   
ATOM   4164  HN  ALA B 428      -8.086   2.786  -2.985  0.00  0.00      BP1   
ATOM   4165  CA  ALA B 428      -7.541   1.274  -1.885  0.00  0.00      BP1   
ATOM   4166  HA  ALA B 428      -7.203   0.318  -2.257  0.00  0.00      BP1   
ATOM   4167  CB  ALA B 428      -6.535   2.294  -1.573  0.00  0.00      BP1   
ATOM   4168  HB1 ALA B 428      -6.920   3.260  -1.184  0.00  0.00      BP1   
ATOM   4169  HB2 ALA B 428      -5.793   1.860  -0.870  0.00  0.00      BP1   
ATOM   4170  HB3 ALA B 428      -5.902   2.445  -2.474  0.00  0.00      BP1   
ATOM   4171  C   ALA B 428      -8.455   0.934  -0.657  0.00  0.00      BP1   
ATOM   4172  O   ALA B 428      -8.253  -0.047  -0.003  0.00  0.00      BP1   
ATOM   4173  N   SER B 429      -9.530   1.742  -0.435  0.00  0.00      BP1   
ATOM   4174  HN  SER B 429      -9.651   2.589  -0.947  0.00  0.00      BP1   
ATOM   4175  CA  SER B 429     -10.571   1.378   0.603  0.00  0.00      BP1   
ATOM   4176  HA  SER B 429     -10.032   1.160   1.513  0.00  0.00      BP1   
ATOM   4177  CB  SER B 429     -11.528   2.592   0.893  0.00  0.00      BP1   
ATOM   4178  HB1 SER B 429     -10.968   3.552   0.906  0.00  0.00      BP1   
ATOM   4179  HB2 SER B 429     -12.238   2.690   0.044  0.00  0.00      BP1   
ATOM   4180  OG  SER B 429     -12.250   2.429   2.139  0.00  0.00      BP1   
ATOM   4181  HG1 SER B 429     -11.588   2.223   2.803  0.00  0.00      BP1   
ATOM   4182  C   SER B 429     -11.380   0.154   0.280  0.00  0.00      BP1   
ATOM   4183  O   SER B 429     -11.404  -0.700   1.185  0.00  0.00      BP1   
ATOM   4184  N   LEU B 430     -11.943   0.007  -0.907  0.00  0.00      BP1   
ATOM   4185  HN  LEU B 430     -11.996   0.798  -1.511  0.00  0.00      BP1   
ATOM   4186  CA  LEU B 430     -12.508  -1.239  -1.502  0.00  0.00      BP1   
ATOM   4187  HA  LEU B 430     -13.495  -1.399  -1.092  0.00  0.00      BP1   
ATOM   4188  CB  LEU B 430     -12.819  -1.084  -3.024  0.00  0.00      BP1   
ATOM   4189  HB1 LEU B 430     -12.021  -0.539  -3.573  0.00  0.00      BP1   
ATOM   4190  HB2 LEU B 430     -13.036  -2.081  -3.464  0.00  0.00      BP1   
ATOM   4191  CG  LEU B 430     -14.074  -0.266  -3.389  0.00  0.00      BP1   
ATOM   4192  HG  LEU B 430     -13.884   0.749  -2.978  0.00  0.00      BP1   
ATOM   4193  CD1 LEU B 430     -14.103   0.001  -4.932  0.00  0.00      BP1   
ATOM   4194 HD11 LEU B 430     -14.169  -0.913  -5.561  0.00  0.00      BP1   
ATOM   4195 HD12 LEU B 430     -14.960   0.676  -5.139  0.00  0.00      BP1   
ATOM   4196 HD13 LEU B 430     -13.132   0.405  -5.290  0.00  0.00      BP1   
ATOM   4197  CD2 LEU B 430     -15.456  -0.795  -2.809  0.00  0.00      BP1   
ATOM   4198 HD21 LEU B 430     -15.564  -1.899  -2.856  0.00  0.00      BP1   
ATOM   4199 HD22 LEU B 430     -15.558  -0.351  -1.796  0.00  0.00      BP1   
ATOM   4200 HD23 LEU B 430     -16.333  -0.374  -3.346  0.00  0.00      BP1   
ATOM   4201  C   LEU B 430     -11.700  -2.531  -1.329  0.00  0.00      BP1   
ATOM   4202  O   LEU B 430     -12.188  -3.578  -0.792  0.00  0.00      BP1   
ATOM   4203  N   ILE B 431     -10.425  -2.525  -1.789  0.00  0.00      BP1   
ATOM   4204  HN  ILE B 431     -10.022  -1.685  -2.146  0.00  0.00      BP1   
ATOM   4205  CA  ILE B 431      -9.477  -3.675  -1.538  0.00  0.00      BP1   
ATOM   4206  HA  ILE B 431      -9.955  -4.514  -2.021  0.00  0.00      BP1   
ATOM   4207  CB  ILE B 431      -8.206  -3.528  -2.368  0.00  0.00      BP1   
ATOM   4208  HB  ILE B 431      -7.758  -2.522  -2.217  0.00  0.00      BP1   
ATOM   4209  CG2 ILE B 431      -7.211  -4.614  -2.043  0.00  0.00      BP1   
ATOM   4210 HG21 ILE B 431      -6.319  -4.869  -2.655  0.00  0.00      BP1   
ATOM   4211 HG22 ILE B 431      -6.823  -4.487  -1.010  0.00  0.00      BP1   
ATOM   4212 HG23 ILE B 431      -7.675  -5.623  -2.021  0.00  0.00      BP1   
ATOM   4213  CG1 ILE B 431      -8.635  -3.635  -3.830  0.00  0.00      BP1   
ATOM   4214 HG11 ILE B 431      -8.774  -4.639  -4.286  0.00  0.00      BP1   
ATOM   4215 HG12 ILE B 431      -9.612  -3.134  -3.998  0.00  0.00      BP1   
ATOM   4216  CD1 ILE B 431      -7.644  -2.902  -4.742  0.00  0.00      BP1   
ATOM   4217  HD1 ILE B 431      -7.815  -1.806  -4.665  0.00  0.00      BP1   
ATOM   4218  HD2 ILE B 431      -6.622  -2.862  -4.309  0.00  0.00      BP1   
ATOM   4219  HD3 ILE B 431      -7.551  -3.320  -5.767  0.00  0.00      BP1   
ATOM   4220  C   ILE B 431      -9.255  -3.874  -0.092  0.00  0.00      BP1   
ATOM   4221  O   ILE B 431      -9.310  -4.970   0.439  0.00  0.00      BP1   
ATOM   4222  N   GLN B 432      -9.056  -2.867   0.739  0.00  0.00      BP1   
ATOM   4223  HN  GLN B 432      -8.948  -1.929   0.421  0.00  0.00      BP1   
ATOM   4224  CA  GLN B 432      -8.819  -3.081   2.206  0.00  0.00      BP1   
ATOM   4225  HA  GLN B 432      -8.110  -3.882   2.354  0.00  0.00      BP1   
ATOM   4226  CB  GLN B 432      -8.074  -1.860   2.822  0.00  0.00      BP1   
ATOM   4227  HB1 GLN B 432      -7.232  -1.610   2.142  0.00  0.00      BP1   
ATOM   4228  HB2 GLN B 432      -8.731  -0.964   2.806  0.00  0.00      BP1   
ATOM   4229  CG  GLN B 432      -7.491  -2.114   4.266  0.00  0.00      BP1   
ATOM   4230  HG1 GLN B 432      -8.333  -2.078   4.990  0.00  0.00      BP1   
ATOM   4231  HG2 GLN B 432      -7.075  -3.140   4.357  0.00  0.00      BP1   
ATOM   4232  CD  GLN B 432      -6.531  -1.033   4.724  0.00  0.00      BP1   
ATOM   4233  OE1 GLN B 432      -6.917   0.135   4.794  0.00  0.00      BP1   
ATOM   4234  NE2 GLN B 432      -5.284  -1.385   4.918  0.00  0.00      BP1   
ATOM   4235 HE21 GLN B 432      -4.719  -0.696   5.374  0.00  0.00      BP1   
ATOM   4236 HE22 GLN B 432      -4.990  -2.293   4.622  0.00  0.00      BP1   
ATOM   4237  C   GLN B 432      -9.995  -3.400   2.998  0.00  0.00      BP1   
ATOM   4238  O   GLN B 432      -9.835  -4.087   4.068  0.00  0.00      BP1   
ATOM   4239  N   ARG B 433     -11.171  -3.016   2.554  0.00  0.00      BP1   
ATOM   4240  HN  ARG B 433     -11.132  -2.427   1.751  0.00  0.00      BP1   
ATOM   4241  CA  ARG B 433     -12.442  -3.449   3.155  0.00  0.00      BP1   
ATOM   4242  HA  ARG B 433     -12.287  -3.411   4.223  0.00  0.00      BP1   
ATOM   4243  CB  ARG B 433     -13.569  -2.437   2.840  0.00  0.00      BP1   
ATOM   4244  HB1 ARG B 433     -13.245  -1.963   1.889  0.00  0.00      BP1   
ATOM   4245  HB2 ARG B 433     -14.502  -3.018   2.679  0.00  0.00      BP1   
ATOM   4246  CG  ARG B 433     -13.754  -1.435   3.945  0.00  0.00      BP1   
ATOM   4247  HG1 ARG B 433     -13.810  -1.931   4.938  0.00  0.00      BP1   
ATOM   4248  HG2 ARG B 433     -12.793  -0.890   3.834  0.00  0.00      BP1   
ATOM   4249  CD  ARG B 433     -14.969  -0.549   3.784  0.00  0.00      BP1   
ATOM   4250  HD1 ARG B 433     -15.019   0.080   4.698  0.00  0.00      BP1   
ATOM   4251  HD2 ARG B 433     -14.864   0.073   2.869  0.00  0.00      BP1   
ATOM   4252  NE  ARG B 433     -16.199  -1.385   3.625  0.00  0.00      BP1   
ATOM   4253  HE  ARG B 433     -16.314  -1.763   2.706  0.00  0.00      BP1   
ATOM   4254  CZ  ARG B 433     -16.453  -2.184   4.673  0.00  0.00      BP1   
ATOM   4255  NH1 ARG B 433     -16.487  -1.758   5.878  0.00  0.00      BP1   
ATOM   4256 HH11 ARG B 433     -16.956  -2.427   6.455  0.00  0.00      BP1   
ATOM   4257 HH12 ARG B 433     -16.510  -0.777   6.066  0.00  0.00      BP1   
ATOM   4258  NH2 ARG B 433     -16.715  -3.460   4.520  0.00  0.00      BP1   
ATOM   4259 HH21 ARG B 433     -16.691  -4.189   5.205  0.00  0.00      BP1   
ATOM   4260 HH22 ARG B 433     -16.924  -3.767   3.592  0.00  0.00      BP1   
ATOM   4261  C   ARG B 433     -12.723  -4.888   2.902  0.00  0.00      BP1   
ATOM   4262  O   ARG B 433     -13.278  -5.647   3.710  0.00  0.00      BP1   
ATOM   4263  N   ALA B 434     -12.386  -5.395   1.731  0.00  0.00      BP1   
ATOM   4264  HN  ALA B 434     -11.848  -4.816   1.124  0.00  0.00      BP1   
ATOM   4265  CA  ALA B 434     -12.669  -6.670   1.339  0.00  0.00      BP1   
ATOM   4266  HA  ALA B 434     -13.739  -6.764   1.456  0.00  0.00      BP1   
ATOM   4267  CB  ALA B 434     -12.293  -6.959  -0.164  0.00  0.00      BP1   
ATOM   4268  HB1 ALA B 434     -11.188  -7.007  -0.273  0.00  0.00      BP1   
ATOM   4269  HB2 ALA B 434     -12.712  -7.945  -0.457  0.00  0.00      BP1   
ATOM   4270  HB3 ALA B 434     -12.737  -6.230  -0.876  0.00  0.00      BP1   
ATOM   4271  C   ALA B 434     -12.010  -7.742   2.289  0.00  0.00      BP1   
ATOM   4272  O   ALA B 434     -12.579  -8.723   2.699  0.00  0.00      BP1   
ATOM   4273  N   ILE B 435     -10.750  -7.489   2.760  0.00  0.00      BP1   
ATOM   4274  HN  ILE B 435     -10.177  -6.766   2.382  0.00  0.00      BP1   
ATOM   4275  CA  ILE B 435     -10.028  -8.395   3.576  0.00  0.00      BP1   
ATOM   4276  HA  ILE B 435     -10.417  -9.376   3.348  0.00  0.00      BP1   
ATOM   4277  CB  ILE B 435      -8.578  -8.273   3.174  0.00  0.00      BP1   
ATOM   4278  HB  ILE B 435      -8.047  -9.099   3.694  0.00  0.00      BP1   
ATOM   4279  CG2 ILE B 435      -8.327  -8.557   1.643  0.00  0.00      BP1   
ATOM   4280 HG21 ILE B 435      -8.780  -7.795   0.973  0.00  0.00      BP1   
ATOM   4281 HG22 ILE B 435      -7.222  -8.532   1.531  0.00  0.00      BP1   
ATOM   4282 HG23 ILE B 435      -8.522  -9.615   1.365  0.00  0.00      BP1   
ATOM   4283  CG1 ILE B 435      -7.927  -6.904   3.578  0.00  0.00      BP1   
ATOM   4284 HG11 ILE B 435      -8.018  -6.036   2.891  0.00  0.00      BP1   
ATOM   4285 HG12 ILE B 435      -8.418  -6.466   4.473  0.00  0.00      BP1   
ATOM   4286  CD1 ILE B 435      -6.367  -7.050   3.837  0.00  0.00      BP1   
ATOM   4287  HD1 ILE B 435      -5.836  -6.167   4.252  0.00  0.00      BP1   
ATOM   4288  HD2 ILE B 435      -6.178  -7.938   4.477  0.00  0.00      BP1   
ATOM   4289  HD3 ILE B 435      -5.919  -7.188   2.830  0.00  0.00      BP1   
ATOM   4290  C   ILE B 435     -10.069  -8.210   5.038  0.00  0.00      BP1   
ATOM   4291  O   ILE B 435      -9.528  -9.018   5.805  0.00  0.00      BP1   
ATOM   4292  N   LEU B 436     -10.836  -7.209   5.490  0.00  0.00      BP1   
ATOM   4293  HN  LEU B 436     -11.215  -6.550   4.845  0.00  0.00      BP1   
ATOM   4294  CA  LEU B 436     -11.229  -6.878   6.873  0.00  0.00      BP1   
ATOM   4295  HA  LEU B 436     -10.535  -7.329   7.566  0.00  0.00      BP1   
ATOM   4296  CB  LEU B 436     -11.200  -5.327   7.193  0.00  0.00      BP1   
ATOM   4297  HB1 LEU B 436     -11.781  -4.874   6.361  0.00  0.00      BP1   
ATOM   4298  HB2 LEU B 436     -11.714  -5.100   8.152  0.00  0.00      BP1   
ATOM   4299  CG  LEU B 436      -9.819  -4.702   7.272  0.00  0.00      BP1   
ATOM   4300  HG  LEU B 436      -9.201  -5.023   6.405  0.00  0.00      BP1   
ATOM   4301  CD1 LEU B 436      -9.825  -3.140   7.276  0.00  0.00      BP1   
ATOM   4302 HD11 LEU B 436      -8.811  -2.770   7.013  0.00  0.00      BP1   
ATOM   4303 HD12 LEU B 436     -10.634  -2.670   6.677  0.00  0.00      BP1   
ATOM   4304 HD13 LEU B 436     -10.072  -2.796   8.303  0.00  0.00      BP1   
ATOM   4305  CD2 LEU B 436      -8.943  -5.185   8.461  0.00  0.00      BP1   
ATOM   4306 HD21 LEU B 436      -7.879  -4.912   8.298  0.00  0.00      BP1   
ATOM   4307 HD22 LEU B 436      -9.282  -4.687   9.395  0.00  0.00      BP1   
ATOM   4308 HD23 LEU B 436      -8.998  -6.282   8.631  0.00  0.00      BP1   
ATOM   4309  C   LEU B 436     -12.625  -7.607   7.056  0.00  0.00      BP1   
ATOM   4310  O   LEU B 436     -13.554  -7.177   6.401  0.00  0.00      BP1   
ATOM   4311  N   PRO B 437     -12.953  -8.554   7.942  0.00  0.00      BP1   
ATOM   4312  CD  PRO B 437     -12.041  -9.122   8.931  0.00  0.00      BP1   
ATOM   4313  HD1 PRO B 437     -11.734  -8.340   9.659  0.00  0.00      BP1   
ATOM   4314  HD2 PRO B 437     -11.105  -9.529   8.491  0.00  0.00      BP1   
ATOM   4315  CA  PRO B 437     -14.038  -9.543   7.688  0.00  0.00      BP1   
ATOM   4316  HA  PRO B 437     -14.181  -9.683   6.627  0.00  0.00      BP1   
ATOM   4317  CB  PRO B 437     -13.464 -10.827   8.335  0.00  0.00      BP1   
ATOM   4318  HB1 PRO B 437     -12.798 -11.245   7.550  0.00  0.00      BP1   
ATOM   4319  HB2 PRO B 437     -14.221 -11.577   8.647  0.00  0.00      BP1   
ATOM   4320  CG  PRO B 437     -12.726 -10.348   9.571  0.00  0.00      BP1   
ATOM   4321  HG1 PRO B 437     -11.968 -10.998  10.059  0.00  0.00      BP1   
ATOM   4322  HG2 PRO B 437     -13.460 -10.042  10.347  0.00  0.00      BP1   
ATOM   4323  C   PRO B 437     -15.352  -9.146   8.372  0.00  0.00      BP1   
ATOM   4324  O   PRO B 437     -16.014  -9.853   9.138  0.00  0.00      BP1   
ATOM   4325  N   ASP B 438     -15.810  -7.844   8.225  0.00  0.00      BP1   
ATOM   4326  HN  ASP B 438     -15.452  -7.272   7.491  0.00  0.00      BP1   
ATOM   4327  CA  ASP B 438     -17.012  -7.267   8.729  0.00  0.00      BP1   
ATOM   4328  HA  ASP B 438     -17.061  -7.519   9.778  0.00  0.00      BP1   
ATOM   4329  CB  ASP B 438     -17.076  -5.650   8.816  0.00  0.00      BP1   
ATOM   4330  HB1 ASP B 438     -17.949  -5.315   9.416  0.00  0.00      BP1   
ATOM   4331  HB2 ASP B 438     -16.136  -5.386   9.346  0.00  0.00      BP1   
ATOM   4332  CG  ASP B 438     -17.243  -4.969   7.519  0.00  0.00      BP1   
ATOM   4333  OD1 ASP B 438     -16.793  -5.397   6.472  0.00  0.00      BP1   
ATOM   4334  OD2 ASP B 438     -17.804  -3.872   7.553  0.00  0.00      BP1   
ATOM   4335  C   ASP B 438     -18.370  -7.763   8.096  0.00  0.00      BP1   
ATOM   4336  O   ASP B 438     -19.436  -7.942   8.671  0.00  0.00      BP1   
ATOM   4337  N   ARG B 439     -18.348  -8.033   6.786  0.00  0.00      BP1   
ATOM   4338  HN  ARG B 439     -17.541  -7.989   6.203  0.00  0.00      BP1   
ATOM   4339  CA  ARG B 439     -19.539  -8.667   6.168  0.00  0.00      BP1   
ATOM   4340  HA  ARG B 439     -20.402  -8.112   6.507  0.00  0.00      BP1   
ATOM   4341  CB  ARG B 439     -19.541  -8.585   4.578  0.00  0.00      BP1   
ATOM   4342  HB1 ARG B 439     -18.559  -8.953   4.209  0.00  0.00      BP1   
ATOM   4343  HB2 ARG B 439     -20.315  -9.151   4.017  0.00  0.00      BP1   
ATOM   4344  CG  ARG B 439     -19.399  -7.122   4.021  0.00  0.00      BP1   
ATOM   4345  HG1 ARG B 439     -18.390  -6.713   4.244  0.00  0.00      BP1   
ATOM   4346  HG2 ARG B 439     -19.503  -7.238   2.921  0.00  0.00      BP1   
ATOM   4347  CD  ARG B 439     -20.558  -6.205   4.556  0.00  0.00      BP1   
ATOM   4348  HD1 ARG B 439     -20.797  -5.449   3.778  0.00  0.00      BP1   
ATOM   4349  HD2 ARG B 439     -21.463  -6.829   4.717  0.00  0.00      BP1   
ATOM   4350  NE  ARG B 439     -20.136  -5.533   5.846  0.00  0.00      BP1   
ATOM   4351  HE  ARG B 439     -19.279  -5.017   5.877  0.00  0.00      BP1   
ATOM   4352  CZ  ARG B 439     -20.969  -5.243   6.807  0.00  0.00      BP1   
ATOM   4353  NH1 ARG B 439     -22.221  -5.551   6.915  0.00  0.00      BP1   
ATOM   4354 HH11 ARG B 439     -22.820  -5.231   7.649  0.00  0.00      BP1   
ATOM   4355 HH12 ARG B 439     -22.738  -5.784   6.092  0.00  0.00      BP1   
ATOM   4356  NH2 ARG B 439     -20.479  -4.586   7.828  0.00  0.00      BP1   
ATOM   4357 HH21 ARG B 439     -20.943  -4.400   8.694  0.00  0.00      BP1   
ATOM   4358 HH22 ARG B 439     -19.501  -4.382   7.885  0.00  0.00      BP1   
ATOM   4359  C   ARG B 439     -19.667 -10.108   6.468  0.00  0.00      BP1   
ATOM   4360  O   ARG B 439     -20.721 -10.615   6.821  0.00  0.00      BP1   
ATOM   4361  N   GLN B 440     -18.482 -10.752   6.629  0.00  0.00      BP1   
ATOM   4362  HN  GLN B 440     -17.687 -10.349   6.182  0.00  0.00      BP1   
ATOM   4363  CA  GLN B 440     -18.397 -12.058   7.220  0.00  0.00      BP1   
ATOM   4364  HA  GLN B 440     -19.012 -12.623   6.534  0.00  0.00      BP1   
ATOM   4365  CB  GLN B 440     -17.004 -12.668   7.122  0.00  0.00      BP1   
ATOM   4366  HB1 GLN B 440     -16.188 -12.022   7.511  0.00  0.00      BP1   
ATOM   4367  HB2 GLN B 440     -17.038 -13.604   7.719  0.00  0.00      BP1   
ATOM   4368  CG  GLN B 440     -16.507 -12.992   5.699  0.00  0.00      BP1   
ATOM   4369  HG1 GLN B 440     -17.192 -13.622   5.093  0.00  0.00      BP1   
ATOM   4370  HG2 GLN B 440     -16.381 -12.022   5.172  0.00  0.00      BP1   
ATOM   4371  CD  GLN B 440     -15.137 -13.706   5.828  0.00  0.00      BP1   
ATOM   4372  OE1 GLN B 440     -15.240 -14.863   6.354  0.00  0.00      BP1   
ATOM   4373  NE2 GLN B 440     -14.047 -13.156   5.341  0.00  0.00      BP1   
ATOM   4374 HE21 GLN B 440     -13.130 -13.518   5.505  0.00  0.00      BP1   
ATOM   4375 HE22 GLN B 440     -14.214 -12.311   4.833  0.00  0.00      BP1   
ATOM   4376  C   GLN B 440     -18.894 -12.261   8.666  0.00  0.00      BP1   
ATOM   4377  O   GLN B 440     -19.590 -13.156   9.087  0.00  0.00      BP1   
ATOM   4378  N   LEU B 441     -18.332 -11.360   9.484  0.00  0.00      BP1   
ATOM   4379  HN  LEU B 441     -17.561 -10.790   9.211  0.00  0.00      BP1   
ATOM   4380  CA  LEU B 441     -18.673 -11.229  10.907  0.00  0.00      BP1   
ATOM   4381  HA  LEU B 441     -18.596 -12.159  11.450  0.00  0.00      BP1   
ATOM   4382  CB  LEU B 441     -17.724 -10.193  11.606  0.00  0.00      BP1   
ATOM   4383  HB1 LEU B 441     -16.702 -10.539  11.341  0.00  0.00      BP1   
ATOM   4384  HB2 LEU B 441     -17.802  -9.173  11.173  0.00  0.00      BP1   
ATOM   4385  CG  LEU B 441     -17.844 -10.065  13.146  0.00  0.00      BP1   
ATOM   4386  HG  LEU B 441     -18.931  -9.837  13.175  0.00  0.00      BP1   
ATOM   4387  CD1 LEU B 441     -17.290 -11.238  13.902  0.00  0.00      BP1   
ATOM   4388 HD11 LEU B 441     -17.826 -12.170  13.622  0.00  0.00      BP1   
ATOM   4389 HD12 LEU B 441     -16.207 -11.320  13.668  0.00  0.00      BP1   
ATOM   4390 HD13 LEU B 441     -17.545 -11.101  14.974  0.00  0.00      BP1   
ATOM   4391  CD2 LEU B 441     -17.147  -8.894  13.828  0.00  0.00      BP1   
ATOM   4392 HD21 LEU B 441     -17.466  -8.858  14.891  0.00  0.00      BP1   
ATOM   4393 HD22 LEU B 441     -16.049  -8.901  13.660  0.00  0.00      BP1   
ATOM   4394 HD23 LEU B 441     -17.578  -7.994  13.338  0.00  0.00      BP1   
ATOM   4395  C   LEU B 441     -20.156 -10.808  11.124  0.00  0.00      BP1   
ATOM   4396  O   LEU B 441     -20.875 -11.499  11.828  0.00  0.00      BP1   
ATOM   4397  N   SER B 442     -20.703  -9.808  10.306  0.00  0.00      BP1   
ATOM   4398  HN  SER B 442     -20.117  -9.258   9.715  0.00  0.00      BP1   
ATOM   4399  CA  SER B 442     -22.058  -9.303  10.417  0.00  0.00      BP1   
ATOM   4400  HA  SER B 442     -22.238  -9.057  11.453  0.00  0.00      BP1   
ATOM   4401  CB  SER B 442     -22.137  -7.871   9.706  0.00  0.00      BP1   
ATOM   4402  HB1 SER B 442     -21.414  -7.198  10.215  0.00  0.00      BP1   
ATOM   4403  HB2 SER B 442     -21.967  -7.920   8.609  0.00  0.00      BP1   
ATOM   4404  OG  SER B 442     -23.462  -7.270   9.877  0.00  0.00      BP1   
ATOM   4405  HG1 SER B 442     -23.530  -6.800  10.711  0.00  0.00      BP1   
ATOM   4406  C   SER B 442     -23.175 -10.221   9.956  0.00  0.00      BP1   
ATOM   4407  O   SER B 442     -24.354 -10.177  10.321  0.00  0.00      BP1   
ATOM   4408  N   ALA B 443     -22.853 -11.182   9.083  0.00  0.00      BP1   
ATOM   4409  HN  ALA B 443     -21.905 -11.251   8.783  0.00  0.00      BP1   
ATOM   4410  CA  ALA B 443     -23.694 -12.269   8.683  0.00  0.00      BP1   
ATOM   4411  HA  ALA B 443     -24.724 -11.996   8.855  0.00  0.00      BP1   
ATOM   4412  CB  ALA B 443     -23.364 -12.567   7.194  0.00  0.00      BP1   
ATOM   4413  HB1 ALA B 443     -22.273 -12.743   7.074  0.00  0.00      BP1   
ATOM   4414  HB2 ALA B 443     -23.955 -13.411   6.779  0.00  0.00      BP1   
ATOM   4415  HB3 ALA B 443     -23.664 -11.671   6.610  0.00  0.00      BP1   
ATOM   4416  C   ALA B 443     -23.471 -13.599   9.362  0.00  0.00      BP1   
ATOM   4417  O   ALA B 443     -23.998 -14.556   8.921  0.00  0.00      BP1   
ATOM   4418  N   THR B 444     -22.626 -13.674  10.475  0.00  0.00      BP1   
ATOM   4419  HN  THR B 444     -21.996 -12.954  10.757  0.00  0.00      BP1   
ATOM   4420  CA  THR B 444     -22.569 -14.834  11.307  0.00  0.00      BP1   
ATOM   4421  HA  THR B 444     -23.417 -15.469  11.097  0.00  0.00      BP1   
ATOM   4422  CB  THR B 444     -21.302 -15.729  11.012  0.00  0.00      BP1   
ATOM   4423  HB  THR B 444     -21.356 -16.649  11.633  0.00  0.00      BP1   
ATOM   4424  OG1 THR B 444     -20.199 -14.918  11.190  0.00  0.00      BP1   
ATOM   4425  HG1 THR B 444     -20.145 -14.461  10.347  0.00  0.00      BP1   
ATOM   4426  CG2 THR B 444     -21.363 -16.168   9.502  0.00  0.00      BP1   
ATOM   4427 HG21 THR B 444     -20.505 -16.837   9.278  0.00  0.00      BP1   
ATOM   4428 HG22 THR B 444     -22.325 -16.604   9.155  0.00  0.00      BP1   
ATOM   4429 HG23 THR B 444     -21.287 -15.186   8.989  0.00  0.00      BP1   
ATOM   4430  C   THR B 444     -22.671 -14.667  12.764  0.00  0.00      BP1   
ATOM   4431  O   THR B 444     -23.453 -15.414  13.400  0.00  0.00      BP1   
ATOM   4432  N   LEU B 445     -21.979 -13.670  13.369  0.00  0.00      BP1   
ATOM   4433  HN  LEU B 445     -21.320 -13.050  12.952  0.00  0.00      BP1   
ATOM   4434  CA  LEU B 445     -21.958 -13.519  14.845  0.00  0.00      BP1   
ATOM   4435  HA  LEU B 445     -22.206 -14.473  15.285  0.00  0.00      BP1   
ATOM   4436  CB  LEU B 445     -20.555 -13.055  15.146  0.00  0.00      BP1   
ATOM   4437  HB1 LEU B 445     -19.935 -13.913  14.809  0.00  0.00      BP1   
ATOM   4438  HB2 LEU B 445     -20.332 -12.088  14.647  0.00  0.00      BP1   
ATOM   4439  CG  LEU B 445     -20.076 -12.979  16.636  0.00  0.00      BP1   
ATOM   4440  HG  LEU B 445     -20.634 -12.103  17.032  0.00  0.00      BP1   
ATOM   4441  CD1 LEU B 445     -20.460 -14.239  17.534  0.00  0.00      BP1   
ATOM   4442 HD11 LEU B 445     -19.808 -15.087  17.234  0.00  0.00      BP1   
ATOM   4443 HD12 LEU B 445     -20.176 -14.043  18.591  0.00  0.00      BP1   
ATOM   4444 HD13 LEU B 445     -21.519 -14.555  17.419  0.00  0.00      BP1   
ATOM   4445  CD2 LEU B 445     -18.589 -12.701  16.869  0.00  0.00      BP1   
ATOM   4446 HD21 LEU B 445     -18.359 -11.632  16.673  0.00  0.00      BP1   
ATOM   4447 HD22 LEU B 445     -18.321 -12.909  17.927  0.00  0.00      BP1   
ATOM   4448 HD23 LEU B 445     -18.004 -13.376  16.209  0.00  0.00      BP1   
ATOM   4449  C   LEU B 445     -23.047 -12.445  15.304  0.00  0.00      BP1   
ATOM   4450  O   LEU B 445     -23.219 -12.078  16.467  0.00  0.00      BP1   
ATOM   4451  N   GLY B 446     -23.838 -12.041  14.273  0.00  0.00      BP1   
ATOM   4452  HN  GLY B 446     -23.488 -12.186  13.351  0.00  0.00      BP1   
ATOM   4453  CA  GLY B 446     -25.122 -11.357  14.498  0.00  0.00      BP1   
ATOM   4454  HA1 GLY B 446     -25.841 -12.083  14.848  0.00  0.00      BP1   
ATOM   4455  HA2 GLY B 446     -25.501 -11.018  13.545  0.00  0.00      BP1   
ATOM   4456  C   GLY B 446     -25.153 -10.157  15.427  0.00  0.00      BP1   
ATOM   4457  O   GLY B 446     -24.388  -9.213  15.208  0.00  0.00      BP1   
ATOM   4458  N   GLU B 447     -25.908 -10.248  16.488  0.00  0.00      BP1   
ATOM   4459  HN  GLU B 447     -26.634 -10.905  16.675  0.00  0.00      BP1   
ATOM   4460  CA  GLU B 447     -25.959  -9.179  17.564  0.00  0.00      BP1   
ATOM   4461  HA  GLU B 447     -25.688  -8.189  17.229  0.00  0.00      BP1   
ATOM   4462  CB  GLU B 447     -27.407  -9.086  18.040  0.00  0.00      BP1   
ATOM   4463  HB1 GLU B 447     -27.535 -10.049  18.578  0.00  0.00      BP1   
ATOM   4464  HB2 GLU B 447     -27.463  -8.346  18.867  0.00  0.00      BP1   
ATOM   4465  CG  GLU B 447     -28.591  -8.868  17.025  0.00  0.00      BP1   
ATOM   4466  HG1 GLU B 447     -28.636  -7.832  16.627  0.00  0.00      BP1   
ATOM   4467  HG2 GLU B 447     -28.546  -9.639  16.227  0.00  0.00      BP1   
ATOM   4468  CD  GLU B 447     -29.941  -9.126  17.631  0.00  0.00      BP1   
ATOM   4469  OE1 GLU B 447     -30.245  -8.507  18.650  0.00  0.00      BP1   
ATOM   4470  OE2 GLU B 447     -30.777  -9.928  17.081  0.00  0.00      BP1   
ATOM   4471  C   GLU B 447     -25.093  -9.525  18.726  0.00  0.00      BP1   
ATOM   4472  O   GLU B 447     -25.053  -8.825  19.720  0.00  0.00      BP1   
ATOM   4473  N   HIS B 448     -24.235 -10.554  18.585  0.00  0.00      BP1   
ATOM   4474  HN  HIS B 448     -24.126 -11.080  17.745  0.00  0.00      BP1   
ATOM   4475  CA  HIS B 448     -23.331 -10.938  19.610  0.00  0.00      BP1   
ATOM   4476  HA  HIS B 448     -23.761 -10.678  20.566  0.00  0.00      BP1   
ATOM   4477  CB  HIS B 448     -23.337 -12.470  19.587  0.00  0.00      BP1   
ATOM   4478  HB1 HIS B 448     -23.213 -12.906  18.573  0.00  0.00      BP1   
ATOM   4479  HB2 HIS B 448     -22.534 -12.881  20.236  0.00  0.00      BP1   
ATOM   4480  ND1 HIS B 448     -25.725 -13.394  19.382  0.00  0.00      BP1   
ATOM   4481  HD1 HIS B 448     -25.939 -13.095  18.452  0.00  0.00      BP1   
ATOM   4482  CG  HIS B 448     -24.580 -13.179  20.164  0.00  0.00      BP1   
ATOM   4483  CE1 HIS B 448     -26.676 -13.874  20.210  0.00  0.00      BP1   
ATOM   4484  HE1 HIS B 448     -27.684 -14.025  19.824  0.00  0.00      BP1   
ATOM   4485  NE2 HIS B 448     -26.273 -14.000  21.476  0.00  0.00      BP1   
ATOM   4486  CD2 HIS B 448     -24.957 -13.482  21.463  0.00  0.00      BP1   
ATOM   4487  HD2 HIS B 448     -24.383 -13.566  22.377  0.00  0.00      BP1   
ATOM   4488  C   HIS B 448     -21.970 -10.331  19.428  0.00  0.00      BP1   
ATOM   4489  O   HIS B 448     -20.950 -10.959  19.690  0.00  0.00      BP1   
ATOM   4490  N   HIS B 449     -21.921  -9.063  18.999  0.00  0.00      BP1   
ATOM   4491  HN  HIS B 449     -22.766  -8.537  18.939  0.00  0.00      BP1   
ATOM   4492  CA  HIS B 449     -20.679  -8.311  18.699  0.00  0.00      BP1   
ATOM   4493  HA  HIS B 449     -20.046  -8.293  19.574  0.00  0.00      BP1   
ATOM   4494  CB  HIS B 449     -19.822  -8.892  17.520  0.00  0.00      BP1   
ATOM   4495  HB1 HIS B 449     -18.829  -8.398  17.592  0.00  0.00      BP1   
ATOM   4496  HB2 HIS B 449     -19.738  -9.992  17.658  0.00  0.00      BP1   
ATOM   4497  ND1 HIS B 449     -21.324  -9.626  15.664  0.00  0.00      BP1   
ATOM   4498  HD1 HIS B 449     -21.854 -10.227  16.261  0.00  0.00      BP1   
ATOM   4499  CG  HIS B 449     -20.447  -8.700  16.148  0.00  0.00      BP1   
ATOM   4500  CE1 HIS B 449     -21.608  -9.234  14.359  0.00  0.00      BP1   
ATOM   4501  HE1 HIS B 449     -22.418  -9.687  13.787  0.00  0.00      BP1   
ATOM   4502  NE2 HIS B 449     -20.974  -8.121  14.046  0.00  0.00      BP1   
ATOM   4503  CD2 HIS B 449     -20.303  -7.754  15.230  0.00  0.00      BP1   
ATOM   4504  HD2 HIS B 449     -19.622  -6.917  15.322  0.00  0.00      BP1   
ATOM   4505  C   HIS B 449     -21.009  -6.894  18.459  0.00  0.00      BP1   
ATOM   4506  O   HIS B 449     -22.160  -6.572  18.253  0.00  0.00      BP1   
ATOM   4507  N   PHE B 450     -19.913  -6.014  18.430  0.00  0.00      BP1   
ATOM   4508  HN  PHE B 450     -19.008  -6.264  18.766  0.00  0.00      BP1   
ATOM   4509  CA  PHE B 450     -20.000  -4.742  17.752  0.00  0.00      BP1   
ATOM   4510  HA  PHE B 450     -20.552  -4.885  16.835  0.00  0.00      BP1   
ATOM   4511  CB  PHE B 450     -20.522  -3.508  18.515  0.00  0.00      BP1   
ATOM   4512  HB1 PHE B 450     -20.699  -2.748  17.725  0.00  0.00      BP1   
ATOM   4513  HB2 PHE B 450     -21.438  -3.844  19.046  0.00  0.00      BP1   
ATOM   4514  CG  PHE B 450     -19.706  -2.893  19.589  0.00  0.00      BP1   
ATOM   4515  CD1 PHE B 450     -18.812  -1.881  19.266  0.00  0.00      BP1   
ATOM   4516  HD1 PHE B 450     -18.612  -1.499  18.276  0.00  0.00      BP1   
ATOM   4517  CE1 PHE B 450     -17.971  -1.414  20.278  0.00  0.00      BP1   
ATOM   4518  HE1 PHE B 450     -17.296  -0.634  19.960  0.00  0.00      BP1   
ATOM   4519  CZ  PHE B 450     -18.115  -1.795  21.571  0.00  0.00      BP1   
ATOM   4520  HZ  PHE B 450     -17.417  -1.463  22.326  0.00  0.00      BP1   
ATOM   4521  CD2 PHE B 450     -19.890  -3.268  20.884  0.00  0.00      BP1   
ATOM   4522  HD2 PHE B 450     -20.635  -3.978  21.211  0.00  0.00      BP1   
ATOM   4523  CE2 PHE B 450     -19.120  -2.631  21.978  0.00  0.00      BP1   
ATOM   4524  HE2 PHE B 450     -19.410  -2.934  22.974  0.00  0.00      BP1   
ATOM   4525  C   PHE B 450     -18.584  -4.620  17.345  0.00  0.00      BP1   
ATOM   4526  O   PHE B 450     -17.653  -5.089  17.978  0.00  0.00      BP1   
ATOM   4527  N   ILE B 451     -18.359  -3.998  16.113  0.00  0.00      BP1   
ATOM   4528  HN  ILE B 451     -19.041  -3.592  15.510  0.00  0.00      BP1   
ATOM   4529  CA  ILE B 451     -17.003  -3.638  15.605  0.00  0.00      BP1   
ATOM   4530  HA  ILE B 451     -16.271  -3.689  16.398  0.00  0.00      BP1   
ATOM   4531  CB  ILE B 451     -16.596  -4.733  14.625  0.00  0.00      BP1   
ATOM   4532  HB  ILE B 451     -16.517  -5.705  15.158  0.00  0.00      BP1   
ATOM   4533  CG2 ILE B 451     -17.647  -5.053  13.571  0.00  0.00      BP1   
ATOM   4534 HG21 ILE B 451     -17.801  -4.154  12.938  0.00  0.00      BP1   
ATOM   4535 HG22 ILE B 451     -17.173  -5.802  12.902  0.00  0.00      BP1   
ATOM   4536 HG23 ILE B 451     -18.635  -5.354  13.981  0.00  0.00      BP1   
ATOM   4537  CG1 ILE B 451     -15.230  -4.342  13.973  0.00  0.00      BP1   
ATOM   4538 HG11 ILE B 451     -15.126  -5.187  13.259  0.00  0.00      BP1   
ATOM   4539 HG12 ILE B 451     -15.379  -3.451  13.328  0.00  0.00      BP1   
ATOM   4540  CD1 ILE B 451     -14.055  -4.215  14.818  0.00  0.00      BP1   
ATOM   4541  HD1 ILE B 451     -13.788  -5.133  15.386  0.00  0.00      BP1   
ATOM   4542  HD2 ILE B 451     -13.168  -4.099  14.159  0.00  0.00      BP1   
ATOM   4543  HD3 ILE B 451     -14.100  -3.278  15.413  0.00  0.00      BP1   
ATOM   4544  C   ILE B 451     -16.939  -2.195  15.106  0.00  0.00      BP1   
ATOM   4545  O   ILE B 451     -17.626  -1.944  14.138  0.00  0.00      BP1   
ATOM   4546  N   LEU B 452     -16.118  -1.307  15.744  0.00  0.00      BP1   
ATOM   4547  HN  LEU B 452     -15.526  -1.580  16.499  0.00  0.00      BP1   
ATOM   4548  CA  LEU B 452     -16.007   0.064  15.243  0.00  0.00      BP1   
ATOM   4549  HA  LEU B 452     -16.678   0.278  14.424  0.00  0.00      BP1   
ATOM   4550  CB  LEU B 452     -16.276   1.139  16.387  0.00  0.00      BP1   
ATOM   4551  HB1 LEU B 452     -17.380   1.264  16.385  0.00  0.00      BP1   
ATOM   4552  HB2 LEU B 452     -15.764   0.822  17.321  0.00  0.00      BP1   
ATOM   4553  CG  LEU B 452     -15.631   2.571  16.237  0.00  0.00      BP1   
ATOM   4554  HG  LEU B 452     -14.521   2.532  16.265  0.00  0.00      BP1   
ATOM   4555  CD1 LEU B 452     -16.191   3.412  15.011  0.00  0.00      BP1   
ATOM   4556 HD11 LEU B 452     -17.245   3.689  15.227  0.00  0.00      BP1   
ATOM   4557 HD12 LEU B 452     -15.570   4.328  14.914  0.00  0.00      BP1   
ATOM   4558 HD13 LEU B 452     -16.257   2.830  14.066  0.00  0.00      BP1   
ATOM   4559  CD2 LEU B 452     -16.147   3.446  17.495  0.00  0.00      BP1   
ATOM   4560 HD21 LEU B 452     -15.759   3.116  18.483  0.00  0.00      BP1   
ATOM   4561 HD22 LEU B 452     -15.797   4.487  17.326  0.00  0.00      BP1   
ATOM   4562 HD23 LEU B 452     -17.256   3.430  17.442  0.00  0.00      BP1   
ATOM   4563  C   LEU B 452     -14.605   0.099  14.708  0.00  0.00      BP1   
ATOM   4564  O   LEU B 452     -13.669  -0.046  15.474  0.00  0.00      BP1   
ATOM   4565  N   TRP B 453     -14.413   0.450  13.369  0.00  0.00      BP1   
ATOM   4566  HN  TRP B 453     -15.198   0.432  12.754  0.00  0.00      BP1   
ATOM   4567  CA  TRP B 453     -13.144   0.570  12.707  0.00  0.00      BP1   
ATOM   4568  HA  TRP B 453     -12.339   0.472  13.420  0.00  0.00      BP1   
ATOM   4569  CB  TRP B 453     -13.040  -0.503  11.645  0.00  0.00      BP1   
ATOM   4570  HB1 TRP B 453     -12.786  -1.342  12.328  0.00  0.00      BP1   
ATOM   4571  HB2 TRP B 453     -14.037  -0.633  11.174  0.00  0.00      BP1   
ATOM   4572  CG  TRP B 453     -12.009  -0.394  10.551  0.00  0.00      BP1   
ATOM   4573  CD1 TRP B 453     -10.717  -0.913  10.505  0.00  0.00      BP1   
ATOM   4574  HD1 TRP B 453     -10.178  -1.396  11.307  0.00  0.00      BP1   
ATOM   4575  NE1 TRP B 453     -10.253  -0.656   9.198  0.00  0.00      BP1   
ATOM   4576  HE1 TRP B 453      -9.350  -0.853   8.883  0.00  0.00      BP1   
ATOM   4577  CE2 TRP B 453     -11.245  -0.076   8.420  0.00  0.00      BP1   
ATOM   4578  CD2 TRP B 453     -12.382   0.056   9.231  0.00  0.00      BP1   
ATOM   4579  CE3 TRP B 453     -13.504   0.689   8.681  0.00  0.00      BP1   
ATOM   4580  HE3 TRP B 453     -14.422   0.929   9.197  0.00  0.00      BP1   
ATOM   4581  CZ3 TRP B 453     -13.455   1.097   7.324  0.00  0.00      BP1   
ATOM   4582  HZ3 TRP B 453     -14.275   1.610   6.843  0.00  0.00      BP1   
ATOM   4583  CZ2 TRP B 453     -11.186   0.207   7.116  0.00  0.00      BP1   
ATOM   4584  HZ2 TRP B 453     -10.359   0.010   6.449  0.00  0.00      BP1   
ATOM   4585  CH2 TRP B 453     -12.282   0.833   6.571  0.00  0.00      BP1   
ATOM   4586  HH2 TRP B 453     -12.258   1.201   5.556  0.00  0.00      BP1   
ATOM   4587  C   TRP B 453     -13.034   1.971  12.110  0.00  0.00      BP1   
ATOM   4588  O   TRP B 453     -14.051   2.419  11.435  0.00  0.00      BP1   
ATOM   4589  N   LYS B 454     -11.952   2.733  12.342  0.00  0.00      BP1   
ATOM   4590  HN  LYS B 454     -11.123   2.517  12.852  0.00  0.00      BP1   
ATOM   4591  CA  LYS B 454     -11.813   4.105  11.828  0.00  0.00      BP1   
ATOM   4592  HA  LYS B 454     -12.330   4.189  10.884  0.00  0.00      BP1   
ATOM   4593  CB  LYS B 454     -12.463   5.022  12.922  0.00  0.00      BP1   
ATOM   4594  HB1 LYS B 454     -13.450   4.526  13.044  0.00  0.00      BP1   
ATOM   4595  HB2 LYS B 454     -11.985   4.901  13.917  0.00  0.00      BP1   
ATOM   4596  CG  LYS B 454     -12.617   6.540  12.612  0.00  0.00      BP1   
ATOM   4597  HG1 LYS B 454     -13.403   6.867  13.325  0.00  0.00      BP1   
ATOM   4598  HG2 LYS B 454     -11.666   7.009  12.944  0.00  0.00      BP1   
ATOM   4599  CD  LYS B 454     -13.089   6.683  11.099  0.00  0.00      BP1   
ATOM   4600  HD1 LYS B 454     -12.373   6.168  10.424  0.00  0.00      BP1   
ATOM   4601  HD2 LYS B 454     -14.066   6.156  11.051  0.00  0.00      BP1   
ATOM   4602  CE  LYS B 454     -12.952   8.157  10.625  0.00  0.00      BP1   
ATOM   4603  HE1 LYS B 454     -13.547   8.306   9.698  0.00  0.00      BP1   
ATOM   4604  HE2 LYS B 454     -13.420   8.809  11.393  0.00  0.00      BP1   
ATOM   4605  NZ  LYS B 454     -11.574   8.524  10.360  0.00  0.00      BP1   
ATOM   4606  HZ1 LYS B 454     -11.541   9.523  10.074  0.00  0.00      BP1   
ATOM   4607  HZ2 LYS B 454     -11.022   8.474  11.240  0.00  0.00      BP1   
ATOM   4608  HZ3 LYS B 454     -11.096   7.927   9.654  0.00  0.00      BP1   
ATOM   4609  C   LYS B 454     -10.374   4.546  11.590  0.00  0.00      BP1   
ATOM   4610  O   LYS B 454      -9.740   5.111  12.476  0.00  0.00      BP1   
ATOM   4611  N   PRO B 455      -9.746   4.236  10.418  0.00  0.00      BP1   
ATOM   4612  CD  PRO B 455     -10.395   3.392   9.395  0.00  0.00      BP1   
ATOM   4613  HD1 PRO B 455     -11.228   3.967   8.936  0.00  0.00      BP1   
ATOM   4614  HD2 PRO B 455     -10.916   2.443   9.646  0.00  0.00      BP1   
ATOM   4615  CA  PRO B 455      -8.558   4.837   9.872  0.00  0.00      BP1   
ATOM   4616  HA  PRO B 455      -7.746   4.352  10.394  0.00  0.00      BP1   
ATOM   4617  CB  PRO B 455      -8.492   4.477   8.422  0.00  0.00      BP1   
ATOM   4618  HB1 PRO B 455      -7.476   4.407   7.978  0.00  0.00      BP1   
ATOM   4619  HB2 PRO B 455      -9.078   5.153   7.763  0.00  0.00      BP1   
ATOM   4620  CG  PRO B 455      -9.185   3.075   8.416  0.00  0.00      BP1   
ATOM   4621  HG1 PRO B 455      -8.519   2.254   8.757  0.00  0.00      BP1   
ATOM   4622  HG2 PRO B 455      -9.556   2.913   7.382  0.00  0.00      BP1   
ATOM   4623  C   PRO B 455      -8.340   6.333  10.057  0.00  0.00      BP1   
ATOM   4624  O   PRO B 455      -9.351   7.042  10.169  0.00  0.00      BP1   
ATOM   4625  N   ARG B 456      -7.034   6.731  10.162  0.00  0.00      BP1   
ATOM   4626  HN  ARG B 456      -6.335   6.020  10.145  0.00  0.00      BP1   
ATOM   4627  CA  ARG B 456      -6.626   8.105  10.220  0.00  0.00      BP1   
ATOM   4628  HA  ARG B 456      -7.073   8.617  11.060  0.00  0.00      BP1   
ATOM   4629  CB  ARG B 456      -5.142   8.083  10.690  0.00  0.00      BP1   
ATOM   4630  HB1 ARG B 456      -5.072   7.099  11.201  0.00  0.00      BP1   
ATOM   4631  HB2 ARG B 456      -4.418   7.905   9.866  0.00  0.00      BP1   
ATOM   4632  CG  ARG B 456      -4.677   9.292  11.506  0.00  0.00      BP1   
ATOM   4633  HG1 ARG B 456      -5.262   9.294  12.451  0.00  0.00      BP1   
ATOM   4634  HG2 ARG B 456      -3.620   9.209  11.839  0.00  0.00      BP1   
ATOM   4635  CD  ARG B 456      -4.808  10.672  10.904  0.00  0.00      BP1   
ATOM   4636  HD1 ARG B 456      -5.896  10.892  10.923  0.00  0.00      BP1   
ATOM   4637  HD2 ARG B 456      -4.291  11.351  11.615  0.00  0.00      BP1   
ATOM   4638  NE  ARG B 456      -4.262  10.810   9.530  0.00  0.00      BP1   
ATOM   4639  HE  ARG B 456      -4.837  10.803   8.712  0.00  0.00      BP1   
ATOM   4640  CZ  ARG B 456      -3.009  11.180   9.277  0.00  0.00      BP1   
ATOM   4641  NH1 ARG B 456      -2.245  11.690  10.206  0.00  0.00      BP1   
ATOM   4642 HH11 ARG B 456      -1.428  12.212   9.958  0.00  0.00      BP1   
ATOM   4643 HH12 ARG B 456      -2.221  11.221  11.088  0.00  0.00      BP1   
ATOM   4644  NH2 ARG B 456      -2.718  11.514   8.011  0.00  0.00      BP1   
ATOM   4645 HH21 ARG B 456      -1.806  11.876   7.818  0.00  0.00      BP1   
ATOM   4646 HH22 ARG B 456      -3.345  11.123   7.337  0.00  0.00      BP1   
ATOM   4647  C   ARG B 456      -6.929   8.938   8.977  0.00  0.00      BP1   
ATOM   4648  O   ARG B 456      -7.413  10.083   9.059  0.00  0.00      BP1   
ATOM   4649  N   ASP B 457      -6.662   8.375   7.799  0.00  0.00      BP1   
ATOM   4650  HN  ASP B 457      -6.302   7.454   7.924  0.00  0.00      BP1   
ATOM   4651  CA  ASP B 457      -7.154   8.863   6.468  0.00  0.00      BP1   
ATOM   4652  HA  ASP B 457      -7.490   9.888   6.520  0.00  0.00      BP1   
ATOM   4653  CB  ASP B 457      -5.856   8.994   5.540  0.00  0.00      BP1   
ATOM   4654  HB1 ASP B 457      -5.404   8.000   5.334  0.00  0.00      BP1   
ATOM   4655  HB2 ASP B 457      -5.979   9.285   4.474  0.00  0.00      BP1   
ATOM   4656  CG  ASP B 457      -4.812   9.965   5.991  0.00  0.00      BP1   
ATOM   4657  OD1 ASP B 457      -3.653   9.762   5.704  0.00  0.00      BP1   
ATOM   4658  OD2 ASP B 457      -5.143  11.026   6.640  0.00  0.00      BP1   
ATOM   4659  C   ASP B 457      -8.128   7.928   5.937  0.00  0.00      BP1   
ATOM   4660  O   ASP B 457      -9.046   7.554   6.652  0.00  0.00      BP1   
ATOM   4661  N   VAL B 458      -7.880   7.460   4.725  0.00  0.00      BP1   
ATOM   4662  HN  VAL B 458      -7.030   7.690   4.256  0.00  0.00      BP1   
ATOM   4663  CA  VAL B 458      -8.814   6.590   4.025  0.00  0.00      BP1   
ATOM   4664  HA  VAL B 458      -9.801   6.774   4.423  0.00  0.00      BP1   
ATOM   4665  CB  VAL B 458      -8.799   6.990   2.536  0.00  0.00      BP1   
ATOM   4666  HB  VAL B 458      -7.781   6.928   2.096  0.00  0.00      BP1   
ATOM   4667  CG1 VAL B 458      -9.770   6.004   1.856  0.00  0.00      BP1   
ATOM   4668 HG11 VAL B 458      -9.385   4.985   1.642  0.00  0.00      BP1   
ATOM   4669 HG12 VAL B 458     -10.691   5.785   2.437  0.00  0.00      BP1   
ATOM   4670 HG13 VAL B 458     -10.178   6.344   0.881  0.00  0.00      BP1   
ATOM   4671  CG2 VAL B 458      -9.451   8.451   2.394  0.00  0.00      BP1   
ATOM   4672 HG21 VAL B 458     -10.490   8.392   2.783  0.00  0.00      BP1   
ATOM   4673 HG22 VAL B 458      -8.938   9.251   2.970  0.00  0.00      BP1   
ATOM   4674 HG23 VAL B 458      -9.404   8.829   1.350  0.00  0.00      BP1   
ATOM   4675  C   VAL B 458      -8.406   5.100   4.113  0.00  0.00      BP1   
ATOM   4676  O   VAL B 458      -9.240   4.304   4.511  0.00  0.00      BP1   
ATOM   4677  N   VAL B 459      -7.148   4.762   3.902  0.00  0.00      BP1   
ATOM   4678  HN  VAL B 459      -6.512   5.451   3.564  0.00  0.00      BP1   
ATOM   4679  CA  VAL B 459      -6.647   3.416   4.281  0.00  0.00      BP1   
ATOM   4680  HA  VAL B 459      -7.474   2.732   4.403  0.00  0.00      BP1   
ATOM   4681  CB  VAL B 459      -5.745   2.687   3.274  0.00  0.00      BP1   
ATOM   4682  HB  VAL B 459      -5.366   1.743   3.722  0.00  0.00      BP1   
ATOM   4683  CG1 VAL B 459      -6.627   2.219   2.109  0.00  0.00      BP1   
ATOM   4684 HG11 VAL B 459      -6.928   3.059   1.447  0.00  0.00      BP1   
ATOM   4685 HG12 VAL B 459      -6.136   1.345   1.631  0.00  0.00      BP1   
ATOM   4686 HG13 VAL B 459      -7.612   1.831   2.447  0.00  0.00      BP1   
ATOM   4687  CG2 VAL B 459      -4.537   3.654   2.926  0.00  0.00      BP1   
ATOM   4688 HG21 VAL B 459      -3.804   3.130   2.275  0.00  0.00      BP1   
ATOM   4689 HG22 VAL B 459      -4.860   4.628   2.500  0.00  0.00      BP1   
ATOM   4690 HG23 VAL B 459      -3.995   3.923   3.857  0.00  0.00      BP1   
ATOM   4691  C   VAL B 459      -6.043   3.578   5.656  0.00  0.00      BP1   
ATOM   4692  O   VAL B 459      -5.897   4.713   6.188  0.00  0.00      BP1   
ATOM   4693  N   GLY B 460      -5.743   2.386   6.281  0.00  0.00      BP1   
ATOM   4694  HN  GLY B 460      -5.983   1.542   5.808  0.00  0.00      BP1   
ATOM   4695  CA  GLY B 460      -5.129   2.302   7.580  0.00  0.00      BP1   
ATOM   4696  HA1 GLY B 460      -5.925   2.202   8.303  0.00  0.00      BP1   
ATOM   4697  HA2 GLY B 460      -4.521   3.185   7.709  0.00  0.00      BP1   
ATOM   4698  C   GLY B 460      -4.356   0.990   7.814  0.00  0.00      BP1   
ATOM   4699  O   GLY B 460      -4.459   0.144   6.982  0.00  0.00      BP1   
ATOM   4700  N   GLY B 461      -3.603   0.876   8.930  0.00  0.00      BP1   
ATOM   4701  HN  GLY B 461      -3.610   1.703   9.487  0.00  0.00      BP1   
ATOM   4702  CA  GLY B 461      -2.827  -0.307   9.267  0.00  0.00      BP1   
ATOM   4703  HA1 GLY B 461      -1.882   0.102   9.595  0.00  0.00      BP1   
ATOM   4704  HA2 GLY B 461      -2.780  -1.033   8.469  0.00  0.00      BP1   
ATOM   4705  C   GLY B 461      -3.480  -1.108  10.425  0.00  0.00      BP1   
ATOM   4706  O   GLY B 461      -3.029  -2.212  10.811  0.00  0.00      BP1   
ATOM   4707  N   ASP B 462      -4.553  -0.569  11.034  0.00  0.00      BP1   
ATOM   4708  HN  ASP B 462      -4.793   0.394  10.938  0.00  0.00      BP1   
ATOM   4709  CA  ASP B 462      -5.208  -1.393  12.092  0.00  0.00      BP1   
ATOM   4710  HA  ASP B 462      -4.543  -1.964  12.722  0.00  0.00      BP1   
ATOM   4711  CB  ASP B 462      -6.057  -0.676  13.133  0.00  0.00      BP1   
ATOM   4712  HB1 ASP B 462      -6.763   0.022  12.633  0.00  0.00      BP1   
ATOM   4713  HB2 ASP B 462      -6.734  -1.283  13.773  0.00  0.00      BP1   
ATOM   4714  CG  ASP B 462      -5.177   0.193  14.033  0.00  0.00      BP1   
ATOM   4715  OD1 ASP B 462      -3.914   0.323  13.697  0.00  0.00      BP1   
ATOM   4716  OD2 ASP B 462      -5.703   0.610  15.102  0.00  0.00      BP1   
ATOM   4717  C   ASP B 462      -6.115  -2.465  11.347  0.00  0.00      BP1   
ATOM   4718  O   ASP B 462      -6.744  -2.268  10.344  0.00  0.00      BP1   
ATOM   4719  N   PHE B 463      -6.125  -3.670  11.817  0.00  0.00      BP1   
ATOM   4720  HN  PHE B 463      -5.687  -3.773  12.707  0.00  0.00      BP1   
ATOM   4721  CA  PHE B 463      -6.572  -4.891  11.226  0.00  0.00      BP1   
ATOM   4722  HA  PHE B 463      -7.448  -4.765  10.607  0.00  0.00      BP1   
ATOM   4723  CB  PHE B 463      -5.380  -5.545  10.445  0.00  0.00      BP1   
ATOM   4724  HB1 PHE B 463      -5.154  -4.813   9.641  0.00  0.00      BP1   
ATOM   4725  HB2 PHE B 463      -4.468  -5.684  11.065  0.00  0.00      BP1   
ATOM   4726  CG  PHE B 463      -5.494  -6.919   9.828  0.00  0.00      BP1   
ATOM   4727  CD1 PHE B 463      -4.926  -8.052  10.423  0.00  0.00      BP1   
ATOM   4728  HD1 PHE B 463      -4.422  -8.037  11.378  0.00  0.00      BP1   
ATOM   4729  CE1 PHE B 463      -5.197  -9.329   9.939  0.00  0.00      BP1   
ATOM   4730  HE1 PHE B 463      -4.668 -10.140  10.418  0.00  0.00      BP1   
ATOM   4731  CZ  PHE B 463      -5.960  -9.474   8.761  0.00  0.00      BP1   
ATOM   4732  HZ  PHE B 463      -6.055 -10.498   8.431  0.00  0.00      BP1   
ATOM   4733  CD2 PHE B 463      -6.218  -7.125   8.589  0.00  0.00      BP1   
ATOM   4734  HD2 PHE B 463      -6.337  -6.165   8.107  0.00  0.00      BP1   
ATOM   4735  CE2 PHE B 463      -6.479  -8.410   8.119  0.00  0.00      BP1   
ATOM   4736  HE2 PHE B 463      -7.177  -8.546   7.306  0.00  0.00      BP1   
ATOM   4737  C   PHE B 463      -7.177  -5.859  12.174  0.00  0.00      BP1   
ATOM   4738  O   PHE B 463      -7.062  -5.711  13.427  0.00  0.00      BP1   
ATOM   4739  N   TYR B 464      -7.931  -6.883  11.686  0.00  0.00      BP1   
ATOM   4740  HN  TYR B 464      -7.821  -7.142  10.730  0.00  0.00      BP1   
ATOM   4741  CA  TYR B 464      -8.621  -7.649  12.711  0.00  0.00      BP1   
ATOM   4742  HA  TYR B 464      -7.965  -7.860  13.542  0.00  0.00      BP1   
ATOM   4743  CB  TYR B 464      -9.746  -6.861  13.476  0.00  0.00      BP1   
ATOM   4744  HB1 TYR B 464     -10.202  -7.424  14.318  0.00  0.00      BP1   
ATOM   4745  HB2 TYR B 464      -9.306  -5.977  13.986  0.00  0.00      BP1   
ATOM   4746  CG  TYR B 464     -10.812  -6.306  12.663  0.00  0.00      BP1   
ATOM   4747  CD1 TYR B 464     -10.558  -5.000  12.014  0.00  0.00      BP1   
ATOM   4748  HD1 TYR B 464      -9.649  -4.420  12.081  0.00  0.00      BP1   
ATOM   4749  CE1 TYR B 464     -11.561  -4.390  11.252  0.00  0.00      BP1   
ATOM   4750  HE1 TYR B 464     -11.479  -3.393  10.845  0.00  0.00      BP1   
ATOM   4751  CZ  TYR B 464     -12.788  -5.059  11.086  0.00  0.00      BP1   
ATOM   4752  OH  TYR B 464     -13.856  -4.423  10.502  0.00  0.00      BP1   
ATOM   4753  HH  TYR B 464     -13.506  -3.657  10.040  0.00  0.00      BP1   
ATOM   4754  CD2 TYR B 464     -12.024  -6.930  12.447  0.00  0.00      BP1   
ATOM   4755  HD2 TYR B 464     -12.180  -7.837  13.012  0.00  0.00      BP1   
ATOM   4756  CE2 TYR B 464     -13.015  -6.327  11.575  0.00  0.00      BP1   
ATOM   4757  HE2 TYR B 464     -14.016  -6.696  11.407  0.00  0.00      BP1   
ATOM   4758  C   TYR B 464      -9.006  -8.956  12.105  0.00  0.00      BP1   
ATOM   4759  O   TYR B 464      -9.169  -9.043  10.907  0.00  0.00      BP1   
ATOM   4760  N   VAL B 465      -9.077 -10.119  12.811  0.00  0.00      BP1   
ATOM   4761  HN  VAL B 465      -8.953 -10.060  13.799  0.00  0.00      BP1   
ATOM   4762  CA  VAL B 465      -9.425 -11.363  12.124  0.00  0.00      BP1   
ATOM   4763  HA  VAL B 465      -9.867 -11.098  11.175  0.00  0.00      BP1   
ATOM   4764  CB  VAL B 465      -8.103 -12.199  11.989  0.00  0.00      BP1   
ATOM   4765  HB  VAL B 465      -7.378 -11.564  11.437  0.00  0.00      BP1   
ATOM   4766  CG1 VAL B 465      -7.551 -12.450  13.326  0.00  0.00      BP1   
ATOM   4767 HG11 VAL B 465      -6.567 -12.961  13.254  0.00  0.00      BP1   
ATOM   4768 HG12 VAL B 465      -7.354 -11.557  13.958  0.00  0.00      BP1   
ATOM   4769 HG13 VAL B 465      -8.236 -13.075  13.938  0.00  0.00      BP1   
ATOM   4770  CG2 VAL B 465      -8.387 -13.459  11.190  0.00  0.00      BP1   
ATOM   4771 HG21 VAL B 465      -8.925 -13.224  10.247  0.00  0.00      BP1   
ATOM   4772 HG22 VAL B 465      -7.414 -13.930  10.934  0.00  0.00      BP1   
ATOM   4773 HG23 VAL B 465      -8.984 -14.169  11.802  0.00  0.00      BP1   
ATOM   4774  C   VAL B 465     -10.463 -12.075  12.928  0.00  0.00      BP1   
ATOM   4775  O   VAL B 465     -10.632 -11.958  14.128  0.00  0.00      BP1   
ATOM   4776  N   TYR B 466     -11.325 -12.776  12.197  0.00  0.00      BP1   
ATOM   4777  HN  TYR B 466     -11.213 -12.776  11.207  0.00  0.00      BP1   
ATOM   4778  CA  TYR B 466     -12.368 -13.536  12.822  0.00  0.00      BP1   
ATOM   4779  HA  TYR B 466     -12.033 -14.007  13.734  0.00  0.00      BP1   
ATOM   4780  CB  TYR B 466     -13.746 -12.794  12.836  0.00  0.00      BP1   
ATOM   4781  HB1 TYR B 466     -13.824 -12.010  13.619  0.00  0.00      BP1   
ATOM   4782  HB2 TYR B 466     -13.836 -12.234  11.880  0.00  0.00      BP1   
ATOM   4783  CG  TYR B 466     -14.960 -13.679  13.005  0.00  0.00      BP1   
ATOM   4784  CD1 TYR B 466     -15.234 -14.201  14.262  0.00  0.00      BP1   
ATOM   4785  HD1 TYR B 466     -14.652 -13.867  15.109  0.00  0.00      BP1   
ATOM   4786  CE1 TYR B 466     -16.488 -14.849  14.423  0.00  0.00      BP1   
ATOM   4787  HE1 TYR B 466     -16.717 -15.189  15.422  0.00  0.00      BP1   
ATOM   4788  CZ  TYR B 466     -17.347 -15.036  13.388  0.00  0.00      BP1   
ATOM   4789  OH  TYR B 466     -18.502 -15.750  13.553  0.00  0.00      BP1   
ATOM   4790  HH  TYR B 466     -19.044 -15.492  12.804  0.00  0.00      BP1   
ATOM   4791  CD2 TYR B 466     -15.875 -13.774  11.943  0.00  0.00      BP1   
ATOM   4792  HD2 TYR B 466     -15.501 -13.437  10.987  0.00  0.00      BP1   
ATOM   4793  CE2 TYR B 466     -17.019 -14.547  12.140  0.00  0.00      BP1   
ATOM   4794  HE2 TYR B 466     -17.621 -14.778  11.273  0.00  0.00      BP1   
ATOM   4795  C   TYR B 466     -12.472 -14.656  11.885  0.00  0.00      BP1   
ATOM   4796  O   TYR B 466     -12.181 -14.420  10.730  0.00  0.00      BP1   
ATOM   4797  N   ARG B 467     -12.900 -15.886  12.315  0.00  0.00      BP1   
ATOM   4798  HN  ARG B 467     -13.142 -16.090  13.260  0.00  0.00      BP1   
ATOM   4799  CA  ARG B 467     -12.930 -16.989  11.476  0.00  0.00      BP1   
ATOM   4800  HA  ARG B 467     -13.610 -16.800  10.658  0.00  0.00      BP1   
ATOM   4801  CB  ARG B 467     -11.561 -17.435  10.803  0.00  0.00      BP1   
ATOM   4802  HB1 ARG B 467     -11.187 -16.658  10.102  0.00  0.00      BP1   
ATOM   4803  HB2 ARG B 467     -10.810 -17.562  11.612  0.00  0.00      BP1   
ATOM   4804  CG  ARG B 467     -11.549 -18.817  10.032  0.00  0.00      BP1   
ATOM   4805  HG1 ARG B 467     -10.485 -19.056   9.817  0.00  0.00      BP1   
ATOM   4806  HG2 ARG B 467     -11.811 -19.609  10.765  0.00  0.00      BP1   
ATOM   4807  CD  ARG B 467     -12.415 -19.116   8.851  0.00  0.00      BP1   
ATOM   4808  HD1 ARG B 467     -12.288 -20.135   8.427  0.00  0.00      BP1   
ATOM   4809  HD2 ARG B 467     -13.459 -19.018   9.217  0.00  0.00      BP1   
ATOM   4810  NE  ARG B 467     -12.121 -18.104   7.801  0.00  0.00      BP1   
ATOM   4811  HE  ARG B 467     -11.167 -17.850   7.646  0.00  0.00      BP1   
ATOM   4812  CZ  ARG B 467     -12.906 -17.795   6.805  0.00  0.00      BP1   
ATOM   4813  NH1 ARG B 467     -14.230 -18.026   6.744  0.00  0.00      BP1   
ATOM   4814 HH11 ARG B 467     -14.664 -17.783   5.877  0.00  0.00      BP1   
ATOM   4815 HH12 ARG B 467     -14.614 -18.651   7.424  0.00  0.00      BP1   
ATOM   4816  NH2 ARG B 467     -12.297 -17.112   5.855  0.00  0.00      BP1   
ATOM   4817 HH21 ARG B 467     -12.849 -16.946   5.038  0.00  0.00      BP1   
ATOM   4818 HH22 ARG B 467     -11.366 -17.252   5.519  0.00  0.00      BP1   
ATOM   4819  C   ARG B 467     -13.572 -18.202  12.295  0.00  0.00      BP1   
ATOM   4820  O   ARG B 467     -13.079 -18.686  13.328  0.00  0.00      BP1   
ATOM   4821  N   GLU B 468     -14.718 -18.695  11.797  0.00  0.00      BP1   
ATOM   4822  HN  GLU B 468     -15.243 -18.301  11.046  0.00  0.00      BP1   
ATOM   4823  CA  GLU B 468     -15.336 -19.946  12.327  0.00  0.00      BP1   
ATOM   4824  HA  GLU B 468     -15.231 -20.035  13.399  0.00  0.00      BP1   
ATOM   4825  CB  GLU B 468     -16.831 -20.072  12.037  0.00  0.00      BP1   
ATOM   4826  HB1 GLU B 468     -17.061 -20.130  10.952  0.00  0.00      BP1   
ATOM   4827  HB2 GLU B 468     -17.138 -21.074  12.407  0.00  0.00      BP1   
ATOM   4828  CG  GLU B 468     -17.768 -19.126  12.746  0.00  0.00      BP1   
ATOM   4829  HG1 GLU B 468     -17.471 -19.065  13.815  0.00  0.00      BP1   
ATOM   4830  HG2 GLU B 468     -17.534 -18.090  12.423  0.00  0.00      BP1   
ATOM   4831  CD  GLU B 468     -19.219 -19.442  12.731  0.00  0.00      BP1   
ATOM   4832  OE1 GLU B 468     -19.754 -20.128  13.701  0.00  0.00      BP1   
ATOM   4833  OE2 GLU B 468     -19.887 -19.164  11.644  0.00  0.00      BP1   
ATOM   4834  C   GLU B 468     -14.538 -21.156  11.782  0.00  0.00      BP1   
ATOM   4835  O   GLU B 468     -13.956 -21.180  10.690  0.00  0.00      BP1   
ATOM   4836  N   GLN B 469     -14.536 -22.188  12.660  0.00  0.00      BP1   
ATOM   4837  HN  GLN B 469     -14.903 -22.067  13.578  0.00  0.00      BP1   
ATOM   4838  CA  GLN B 469     -13.927 -23.465  12.352  0.00  0.00      BP1   
ATOM   4839  HA  GLN B 469     -13.931 -23.473  11.272  0.00  0.00      BP1   
ATOM   4840  CB  GLN B 469     -12.549 -23.551  12.936  0.00  0.00      BP1   
ATOM   4841  HB1 GLN B 469     -12.705 -23.300  14.007  0.00  0.00      BP1   
ATOM   4842  HB2 GLN B 469     -12.245 -24.618  12.990  0.00  0.00      BP1   
ATOM   4843  CG  GLN B 469     -11.356 -22.870  12.254  0.00  0.00      BP1   
ATOM   4844  HG1 GLN B 469     -11.444 -21.762  12.257  0.00  0.00      BP1   
ATOM   4845  HG2 GLN B 469     -10.407 -23.177  12.743  0.00  0.00      BP1   
ATOM   4846  CD  GLN B 469     -11.121 -23.279  10.752  0.00  0.00      BP1   
ATOM   4847  OE1 GLN B 469     -10.148 -23.927  10.430  0.00  0.00      BP1   
ATOM   4848  NE2 GLN B 469     -11.973 -22.822   9.824  0.00  0.00      BP1   
ATOM   4849 HE21 GLN B 469     -11.786 -23.188   8.912  0.00  0.00      BP1   
ATOM   4850 HE22 GLN B 469     -12.840 -22.395  10.081  0.00  0.00      BP1   
ATOM   4851  C   GLN B 469     -14.850 -24.528  12.944  0.00  0.00      BP1   
ATOM   4852  O   GLN B 469     -14.384 -25.416  13.667  0.00  0.00      BP1   
ATOM   4853  N   ALA B 470     -16.085 -24.511  12.500  0.00  0.00      BP1   
ATOM   4854  HN  ALA B 470     -16.405 -23.834  11.842  0.00  0.00      BP1   
ATOM   4855  CA  ALA B 470     -17.056 -25.389  13.096  0.00  0.00      BP1   
ATOM   4856  HA  ALA B 470     -18.011 -25.133  12.660  0.00  0.00      BP1   
ATOM   4857  CB  ALA B 470     -16.913 -26.895  12.795  0.00  0.00      BP1   
ATOM   4858  HB1 ALA B 470     -17.094 -26.979  11.702  0.00  0.00      BP1   
ATOM   4859  HB2 ALA B 470     -15.837 -27.147  12.904  0.00  0.00      BP1   
ATOM   4860  HB3 ALA B 470     -17.611 -27.535  13.376  0.00  0.00      BP1   
ATOM   4861  C   ALA B 470     -17.422 -25.127  14.503  0.00  0.00      BP1   
ATOM   4862  O   ALA B 470     -18.115 -24.176  14.754  0.00  0.00      BP1   
ATOM   4863  N   ASP B 471     -16.951 -26.012  15.409  0.00  0.00      BP1   
ATOM   4864  HN  ASP B 471     -16.386 -26.786  15.134  0.00  0.00      BP1   
ATOM   4865  CA  ASP B 471     -17.346 -25.901  16.793  0.00  0.00      BP1   
ATOM   4866  HA  ASP B 471     -18.424 -25.854  16.838  0.00  0.00      BP1   
ATOM   4867  CB  ASP B 471     -16.772 -27.078  17.551  0.00  0.00      BP1   
ATOM   4868  HB1 ASP B 471     -15.714 -27.319  17.312  0.00  0.00      BP1   
ATOM   4869  HB2 ASP B 471     -16.757 -26.904  18.648  0.00  0.00      BP1   
ATOM   4870  CG  ASP B 471     -17.588 -28.351  17.300  0.00  0.00      BP1   
ATOM   4871  OD1 ASP B 471     -17.024 -29.486  17.389  0.00  0.00      BP1   
ATOM   4872  OD2 ASP B 471     -18.830 -28.285  17.223  0.00  0.00      BP1   
ATOM   4873  C   ASP B 471     -16.982 -24.631  17.390  0.00  0.00      BP1   
ATOM   4874  O   ASP B 471     -17.798 -24.057  18.054  0.00  0.00      BP1   
ATOM   4875  N   GLY B 472     -15.772 -24.160  17.069  0.00  0.00      BP1   
ATOM   4876  HN  GLY B 472     -15.174 -24.698  16.480  0.00  0.00      BP1   
ATOM   4877  CA  GLY B 472     -15.183 -22.914  17.597  0.00  0.00      BP1   
ATOM   4878  HA1 GLY B 472     -14.240 -23.188  18.047  0.00  0.00      BP1   
ATOM   4879  HA2 GLY B 472     -15.915 -22.456  18.245  0.00  0.00      BP1   
ATOM   4880  C   GLY B 472     -15.055 -21.855  16.592  0.00  0.00      BP1   
ATOM   4881  O   GLY B 472     -15.425 -22.081  15.462  0.00  0.00      BP1   
ATOM   4882  N   TYR B 473     -14.545 -20.704  17.028  0.00  0.00      BP1   
ATOM   4883  HN  TYR B 473     -14.176 -20.648  17.953  0.00  0.00      BP1   
ATOM   4884  CA  TYR B 473     -14.110 -19.596  16.248  0.00  0.00      BP1   
ATOM   4885  HA  TYR B 473     -13.796 -20.016  15.304  0.00  0.00      BP1   
ATOM   4886  CB  TYR B 473     -15.211 -18.612  15.992  0.00  0.00      BP1   
ATOM   4887  HB1 TYR B 473     -15.074 -17.896  15.153  0.00  0.00      BP1   
ATOM   4888  HB2 TYR B 473     -16.054 -19.231  15.618  0.00  0.00      BP1   
ATOM   4889  CG  TYR B 473     -15.687 -17.839  17.171  0.00  0.00      BP1   
ATOM   4890  CD1 TYR B 473     -15.464 -16.456  17.242  0.00  0.00      BP1   
ATOM   4891  HD1 TYR B 473     -14.800 -15.939  16.566  0.00  0.00      BP1   
ATOM   4892  CE1 TYR B 473     -16.053 -15.684  18.218  0.00  0.00      BP1   
ATOM   4893  HE1 TYR B 473     -15.987 -14.607  18.252  0.00  0.00      BP1   
ATOM   4894  CZ  TYR B 473     -17.012 -16.240  19.084  0.00  0.00      BP1   
ATOM   4895  OH  TYR B 473     -17.637 -15.367  19.992  0.00  0.00      BP1   
ATOM   4896  HH  TYR B 473     -18.440 -15.746  20.357  0.00  0.00      BP1   
ATOM   4897  CD2 TYR B 473     -16.596 -18.486  18.061  0.00  0.00      BP1   
ATOM   4898  HD2 TYR B 473     -16.888 -19.520  17.955  0.00  0.00      BP1   
ATOM   4899  CE2 TYR B 473     -17.294 -17.633  18.998  0.00  0.00      BP1   
ATOM   4900  HE2 TYR B 473     -18.016 -18.041  19.689  0.00  0.00      BP1   
ATOM   4901  C   TYR B 473     -12.930 -18.938  16.849  0.00  0.00      BP1   
ATOM   4902  O   TYR B 473     -12.584 -19.023  18.048  0.00  0.00      BP1   
ATOM   4903  N   LEU B 474     -12.163 -18.279  15.985  0.00  0.00      BP1   
ATOM   4904  HN  LEU B 474     -12.309 -18.173  15.005  0.00  0.00      BP1   
ATOM   4905  CA  LEU B 474     -10.935 -17.725  16.358  0.00  0.00      BP1   
ATOM   4906  HA  LEU B 474     -10.556 -17.854  17.361  0.00  0.00      BP1   
ATOM   4907  CB  LEU B 474      -9.800 -18.105  15.345  0.00  0.00      BP1   
ATOM   4908  HB1 LEU B 474      -9.784 -19.200  15.158  0.00  0.00      BP1   
ATOM   4909  HB2 LEU B 474     -10.028 -17.676  14.346  0.00  0.00      BP1   
ATOM   4910  CG  LEU B 474      -8.450 -17.598  15.715  0.00  0.00      BP1   
ATOM   4911  HG  LEU B 474      -8.560 -16.578  16.141  0.00  0.00      BP1   
ATOM   4912  CD1 LEU B 474      -7.836 -18.468  16.736  0.00  0.00      BP1   
ATOM   4913 HD11 LEU B 474      -7.531 -19.462  16.344  0.00  0.00      BP1   
ATOM   4914 HD12 LEU B 474      -6.869 -18.061  17.102  0.00  0.00      BP1   
ATOM   4915 HD13 LEU B 474      -8.456 -18.569  17.652  0.00  0.00      BP1   
ATOM   4916  CD2 LEU B 474      -7.463 -17.614  14.487  0.00  0.00      BP1   
ATOM   4917 HD21 LEU B 474      -7.182 -18.623  14.116  0.00  0.00      BP1   
ATOM   4918 HD22 LEU B 474      -7.991 -17.218  13.593  0.00  0.00      BP1   
ATOM   4919 HD23 LEU B 474      -6.491 -17.122  14.703  0.00  0.00      BP1   
ATOM   4920  C   LEU B 474     -11.176 -16.246  16.080  0.00  0.00      BP1   
ATOM   4921  O   LEU B 474     -11.729 -15.993  15.080  0.00  0.00      BP1   
ATOM   4922  N   ILE B 475     -10.728 -15.334  16.980  0.00  0.00      BP1   
ATOM   4923  HN  ILE B 475     -10.117 -15.574  17.731  0.00  0.00      BP1   
ATOM   4924  CA  ILE B 475     -11.060 -13.914  16.733  0.00  0.00      BP1   
ATOM   4925  HA  ILE B 475     -10.956 -13.773  15.667  0.00  0.00      BP1   
ATOM   4926  CB  ILE B 475     -12.523 -13.434  17.143  0.00  0.00      BP1   
ATOM   4927  HB  ILE B 475     -13.158 -14.076  16.496  0.00  0.00      BP1   
ATOM   4928  CG2 ILE B 475     -12.778 -13.918  18.627  0.00  0.00      BP1   
ATOM   4929 HG21 ILE B 475     -12.434 -14.973  18.658  0.00  0.00      BP1   
ATOM   4930 HG22 ILE B 475     -12.220 -13.347  19.400  0.00  0.00      BP1   
ATOM   4931 HG23 ILE B 475     -13.866 -13.902  18.853  0.00  0.00      BP1   
ATOM   4932  CG1 ILE B 475     -12.802 -11.947  16.802  0.00  0.00      BP1   
ATOM   4933 HG11 ILE B 475     -12.160 -11.425  17.543  0.00  0.00      BP1   
ATOM   4934 HG12 ILE B 475     -12.330 -11.619  15.851  0.00  0.00      BP1   
ATOM   4935  CD1 ILE B 475     -14.272 -11.584  16.941  0.00  0.00      BP1   
ATOM   4936  HD1 ILE B 475     -14.912 -12.304  16.388  0.00  0.00      BP1   
ATOM   4937  HD2 ILE B 475     -14.614 -11.637  17.997  0.00  0.00      BP1   
ATOM   4938  HD3 ILE B 475     -14.487 -10.548  16.601  0.00  0.00      BP1   
ATOM   4939  C   ILE B 475      -9.982 -13.035  17.415  0.00  0.00      BP1   
ATOM   4940  O   ILE B 475      -9.484 -13.296  18.497  0.00  0.00      BP1   
ATOM   4941  N   GLY B 476      -9.595 -11.911  16.784  0.00  0.00      BP1   
ATOM   4942  HN  GLY B 476      -9.973 -11.773  15.872  0.00  0.00      BP1   
ATOM   4943  CA  GLY B 476      -8.589 -11.066  17.402  0.00  0.00      BP1   
ATOM   4944  HA1 GLY B 476      -7.625 -11.551  17.454  0.00  0.00      BP1   
ATOM   4945  HA2 GLY B 476      -9.053 -10.649  18.283  0.00  0.00      BP1   
ATOM   4946  C   GLY B 476      -8.282  -9.883  16.585  0.00  0.00      BP1   
ATOM   4947  O   GLY B 476      -8.882  -9.629  15.564  0.00  0.00      BP1   
ATOM   4948  N   VAL B 477      -7.326  -9.066  17.016  0.00  0.00      BP1   
ATOM   4949  HN  VAL B 477      -6.795  -9.384  17.798  0.00  0.00      BP1   
ATOM   4950  CA  VAL B 477      -7.102  -7.679  16.655  0.00  0.00      BP1   
ATOM   4951  HA  VAL B 477      -7.527  -7.464  15.686  0.00  0.00      BP1   
ATOM   4952  CB  VAL B 477      -7.651  -6.831  17.825  0.00  0.00      BP1   
ATOM   4953  HB  VAL B 477      -8.582  -7.297  18.213  0.00  0.00      BP1   
ATOM   4954  CG1 VAL B 477      -6.629  -6.552  18.997  0.00  0.00      BP1   
ATOM   4955 HG11 VAL B 477      -7.139  -5.990  19.808  0.00  0.00      BP1   
ATOM   4956 HG12 VAL B 477      -6.255  -7.528  19.374  0.00  0.00      BP1   
ATOM   4957 HG13 VAL B 477      -5.808  -5.955  18.546  0.00  0.00      BP1   
ATOM   4958  CG2 VAL B 477      -8.063  -5.459  17.272  0.00  0.00      BP1   
ATOM   4959 HG21 VAL B 477      -7.356  -4.978  16.563  0.00  0.00      BP1   
ATOM   4960 HG22 VAL B 477      -9.118  -5.409  16.925  0.00  0.00      BP1   
ATOM   4961 HG23 VAL B 477      -7.984  -4.790  18.155  0.00  0.00      BP1   
ATOM   4962  C   VAL B 477      -5.657  -7.424  16.394  0.00  0.00      BP1   
ATOM   4963  O   VAL B 477      -4.802  -8.048  17.014  0.00  0.00      BP1   
ATOM   4964  N   VAL B 478      -5.308  -6.491  15.459  0.00  0.00      BP1   
ATOM   4965  HN  VAL B 478      -6.046  -6.008  14.995  0.00  0.00      BP1   
ATOM   4966  CA  VAL B 478      -3.873  -6.165  15.079  0.00  0.00      BP1   
ATOM   4967  HA  VAL B 478      -3.282  -6.390  15.955  0.00  0.00      BP1   
ATOM   4968  CB  VAL B 478      -3.395  -6.887  13.809  0.00  0.00      BP1   
ATOM   4969  HB  VAL B 478      -4.072  -6.609  12.974  0.00  0.00      BP1   
ATOM   4970  CG1 VAL B 478      -2.010  -6.490  13.348  0.00  0.00      BP1   
ATOM   4971 HG11 VAL B 478      -1.348  -6.872  14.154  0.00  0.00      BP1   
ATOM   4972 HG12 VAL B 478      -1.665  -7.095  12.482  0.00  0.00      BP1   
ATOM   4973 HG13 VAL B 478      -1.783  -5.418  13.163  0.00  0.00      BP1   
ATOM   4974  CG2 VAL B 478      -3.458  -8.406  13.917  0.00  0.00      BP1   
ATOM   4975 HG21 VAL B 478      -3.078  -8.907  14.833  0.00  0.00      BP1   
ATOM   4976 HG22 VAL B 478      -4.486  -8.826  13.889  0.00  0.00      BP1   
ATOM   4977 HG23 VAL B 478      -2.910  -8.720  13.003  0.00  0.00      BP1   
ATOM   4978  C   VAL B 478      -3.765  -4.635  14.838  0.00  0.00      BP1   
ATOM   4979  O   VAL B 478      -4.613  -3.902  14.333  0.00  0.00      BP1   
ATOM   4980  N   ASP B 479      -2.628  -4.033  15.166  0.00  0.00      BP1   
ATOM   4981  HN  ASP B 479      -1.873  -4.592  15.501  0.00  0.00      BP1   
ATOM   4982  CA  ASP B 479      -2.131  -2.665  14.668  0.00  0.00      BP1   
ATOM   4983  HA  ASP B 479      -2.873  -2.190  14.043  0.00  0.00      BP1   
ATOM   4984  CB  ASP B 479      -1.910  -1.566  15.843  0.00  0.00      BP1   
ATOM   4985  HB1 ASP B 479      -2.853  -1.587  16.430  0.00  0.00      BP1   
ATOM   4986  HB2 ASP B 479      -1.124  -1.889  16.558  0.00  0.00      BP1   
ATOM   4987  CG  ASP B 479      -1.506  -0.162  15.346  0.00  0.00      BP1   
ATOM   4988  OD1 ASP B 479      -0.991  -0.053  14.202  0.00  0.00      BP1   
ATOM   4989  OD2 ASP B 479      -1.610   0.878  16.022  0.00  0.00      BP1   
ATOM   4990  C   ASP B 479      -0.820  -2.841  13.897  0.00  0.00      BP1   
ATOM   4991  O   ASP B 479       0.264  -3.107  14.457  0.00  0.00      BP1   
ATOM   4992  N   CYS B 480      -0.820  -2.781  12.569  0.00  0.00      BP1   
ATOM   4993  HN  CYS B 480      -1.641  -2.592  12.035  0.00  0.00      BP1   
ATOM   4994  CA  CYS B 480       0.329  -2.757  11.678  0.00  0.00      BP1   
ATOM   4995  HA  CYS B 480       1.056  -3.503  11.963  0.00  0.00      BP1   
ATOM   4996  CB  CYS B 480      -0.082  -3.040  10.208  0.00  0.00      BP1   
ATOM   4997  HB1 CYS B 480      -0.528  -2.172   9.678  0.00  0.00      BP1   
ATOM   4998  HB2 CYS B 480       0.870  -3.183   9.652  0.00  0.00      BP1   
ATOM   4999  SG  CYS B 480      -1.080  -4.573  10.107  0.00  0.00      BP1   
ATOM   5000  HG1 CYS B 480      -2.212  -3.894  10.223  0.00  0.00      BP1   
ATOM   5001  C   CYS B 480       1.043  -1.379  11.728  0.00  0.00      BP1   
ATOM   5002  O   CYS B 480       0.482  -0.328  11.996  0.00  0.00      BP1   
ATOM   5003  N   ALA B 481       2.373  -1.478  11.563  0.00  0.00      BP1   
ATOM   5004  HN  ALA B 481       2.681  -2.401  11.781  0.00  0.00      BP1   
ATOM   5005  CA  ALA B 481       3.545  -0.647  11.173  0.00  0.00      BP1   
ATOM   5006  HA  ALA B 481       4.076  -0.485  12.100  0.00  0.00      BP1   
ATOM   5007  CB  ALA B 481       4.425  -1.408  10.246  0.00  0.00      BP1   
ATOM   5008  HB1 ALA B 481       5.355  -0.821  10.091  0.00  0.00      BP1   
ATOM   5009  HB2 ALA B 481       4.673  -2.398  10.684  0.00  0.00      BP1   
ATOM   5010  HB3 ALA B 481       3.875  -1.586   9.298  0.00  0.00      BP1   
ATOM   5011  C   ALA B 481       3.172   0.725  10.675  0.00  0.00      BP1   
ATOM   5012  O   ALA B 481       2.950   0.887   9.438  0.00  0.00      BP1   
ATOM   5013  N   GLY B 482       3.205   1.766  11.543  0.00  0.00      BP1   
ATOM   5014  HN  GLY B 482       3.544   1.632  12.471  0.00  0.00      BP1   
ATOM   5015  CA  GLY B 482       2.813   3.058  11.187  0.00  0.00      BP1   
ATOM   5016  HA1 GLY B 482       3.261   3.326  10.242  0.00  0.00      BP1   
ATOM   5017  HA2 GLY B 482       3.080   3.711  12.004  0.00  0.00      BP1   
ATOM   5018  C   GLY B 482       1.331   3.060  11.098  0.00  0.00      BP1   
ATOM   5019  O   GLY B 482       0.670   2.287  11.731  0.00  0.00      BP1   
ATOM   5020  N   HIS B 483       0.784   4.008  10.373  0.00  0.00      BP1   
ATOM   5021  HN  HIS B 483       1.389   4.695   9.978  0.00  0.00      BP1   
ATOM   5022  CA  HIS B 483      -0.607   4.174  10.135  0.00  0.00      BP1   
ATOM   5023  HA  HIS B 483      -1.143   3.236  10.152  0.00  0.00      BP1   
ATOM   5024  CB  HIS B 483      -1.339   5.127  11.109  0.00  0.00      BP1   
ATOM   5025  HB1 HIS B 483      -2.433   5.266  10.979  0.00  0.00      BP1   
ATOM   5026  HB2 HIS B 483      -1.051   4.706  12.096  0.00  0.00      BP1   
ATOM   5027  ND1 HIS B 483      -1.331   7.512  10.228  0.00  0.00      BP1   
ATOM   5028  HD1 HIS B 483      -1.721   7.219   9.355  0.00  0.00      BP1   
ATOM   5029  CG  HIS B 483      -0.859   6.599  11.148  0.00  0.00      BP1   
ATOM   5030  CE1 HIS B 483      -0.979   8.709  10.568  0.00  0.00      BP1   
ATOM   5031  HE1 HIS B 483      -1.102   9.583   9.928  0.00  0.00      BP1   
ATOM   5032  NE2 HIS B 483      -0.226   8.705  11.679  0.00  0.00      BP1   
ATOM   5033  CD2 HIS B 483      -0.209   7.350  12.114  0.00  0.00      BP1   
ATOM   5034  HD2 HIS B 483       0.186   7.058  13.079  0.00  0.00      BP1   
ATOM   5035  C   HIS B 483      -0.720   4.663   8.661  0.00  0.00      BP1   
ATOM   5036  O   HIS B 483       0.216   5.109   7.977  0.00  0.00      BP1   
ATOM   5037  N   GLY B 484      -1.896   4.607   8.025  0.00  0.00      BP1   
ATOM   5038  HN  GLY B 484      -2.717   4.358   8.533  0.00  0.00      BP1   
ATOM   5039  CA  GLY B 484      -2.153   4.899   6.592  0.00  0.00      BP1   
ATOM   5040  HA1 GLY B 484      -1.912   5.941   6.440  0.00  0.00      BP1   
ATOM   5041  HA2 GLY B 484      -3.197   4.681   6.420  0.00  0.00      BP1   
ATOM   5042  C   GLY B 484      -1.448   4.039   5.556  0.00  0.00      BP1   
ATOM   5043  O   GLY B 484      -1.553   2.765   5.571  0.00  0.00      BP1   
ATOM   5044  N   VAL B 485      -0.733   4.692   4.566  0.00  0.00      BP1   
ATOM   5045  HN  VAL B 485      -0.817   5.680   4.464  0.00  0.00      BP1   
ATOM   5046  CA  VAL B 485      -0.078   3.967   3.402  0.00  0.00      BP1   
ATOM   5047  HA  VAL B 485      -0.925   3.368   3.105  0.00  0.00      BP1   
ATOM   5048  CB  VAL B 485       0.118   4.864   2.202  0.00  0.00      BP1   
ATOM   5049  HB  VAL B 485       0.553   5.801   2.611  0.00  0.00      BP1   
ATOM   5050  CG1 VAL B 485       0.856   4.233   1.086  0.00  0.00      BP1   
ATOM   5051 HG11 VAL B 485       0.320   3.398   0.587  0.00  0.00      BP1   
ATOM   5052 HG12 VAL B 485       1.114   5.044   0.371  0.00  0.00      BP1   
ATOM   5053 HG13 VAL B 485       1.847   3.818   1.369  0.00  0.00      BP1   
ATOM   5054  CG2 VAL B 485      -1.290   5.349   1.616  0.00  0.00      BP1   
ATOM   5055 HG21 VAL B 485      -1.844   5.973   2.349  0.00  0.00      BP1   
ATOM   5056 HG22 VAL B 485      -1.280   5.865   0.632  0.00  0.00      BP1   
ATOM   5057 HG23 VAL B 485      -1.893   4.430   1.452  0.00  0.00      BP1   
ATOM   5058  C   VAL B 485       0.875   2.798   3.690  0.00  0.00      BP1   
ATOM   5059  O   VAL B 485       0.673   1.703   3.181  0.00  0.00      BP1   
ATOM   5060  N   PRO B 486       1.879   2.906   4.508  0.00  0.00      BP1   
ATOM   5061  CD  PRO B 486       2.349   4.220   5.031  0.00  0.00      BP1   
ATOM   5062  HD1 PRO B 486       1.573   4.768   5.606  0.00  0.00      BP1
[truncated: 562,090 more chars]
