# Supplementary material for: The SiaABC threonine phosphorylation pathway controls biofilm formation in response to carbon availability in Pseudomonas aeruginosa
Source: PLoS One. 2020 Nov 6;15(11):e0241019. doi: 10.1371/journal.pone.0241019 (PMC7647112; doi:10.1371/journal.pone.0241019)
Supplement: S2 File — 1. SiaB model_I-Tasser. 2. SiaC-PhosT68 model_Energy minimized. 3. SiaAC complex_MD simulation_60ns2. 4. SiaAC-T68P complex_MD simulation_60ns2. 5. SiaA-PP2C_Mutant allele_homology model. (ZIP) [file pone.0241019.s010.zip › SiaA-PP2C_Mutant allele_homology model.pdb]

TITLE     SWISS-MODEL SERVER (https://swissmodel.expasy.org)
TITLE    2 SiaAn_final
EXPDTA    THEORETICAL MODEL (SWISS-MODEL SERVER)
AUTHOR    SWISS-MODEL SERVER (SEE REFERENCE IN JRNL Records)
REVDAT   1   08-JUN-19 1MOD    1       10:22
JRNL        AUTH   A.WATERHOUSE,M.BERTONI,S.BIENERT,G.STUDER,G.TAURIELLO,
JRNL        AUTH 2 R.GUMIENNY,F.T.HEER,T.A.P.DE BEER,C.REMPFER,L.BORDOLI,
JRNL        AUTH 3 R.LEPORE,T.SCHWEDE
JRNL        TITL   SWISS-MODEL: HOMOLOGY MODELLING OF PROTEIN STRUCTURES AND
JRNL        TITL 2 COMPLEXES
JRNL        REF    NUCLEIC.ACIDS.RES..           V.  46 W296  2018
JRNL        PMID   29788355
JRNL        DOI    10.1093/nar/gky427
REMARK   1
REMARK   1 REFERENCE 1
REMARK   1  AUTH   S.BIENERT,A.WATERHOUSE,T.A.P.DE BEER,G.TAURIELLO,G.STUDER,
REMARK   1  AUTH 2 L.BORDOLI,T.SCHWEDE
REMARK   1  TITL   THE SWISS-MODEL REPOSITORY - NEW FEATURES AND FUNCTIONALITY
REMARK   1  REF    NUCLEIC.ACIDS.RES..           V.  22       2017
REMARK   1  REFN                   ISSN 0305-1048
REMARK   1  PMID   27899672
REMARK   1  DOI    10.1093/nar/gkw1132
REMARK   1
REMARK   1 REFERENCE 2
REMARK   1  AUTH   N.GUEX,M.C.PEITSCH,T.SCHWEDE
REMARK   1  TITL   AUTOMATED COMPARATIVE PROTEIN STRUCTURE MODELING WITH
REMARK   1  TITL 2 SWISS-MODEL AND SWISS-PDBVIEWER: A HISTORICAL PERSPECTIVE
REMARK   1  REF    ELECTROPHORESIS               V.  30       2009
REMARK   1  REFN                   ISSN 0173-0835
REMARK   1  PMID   19517507
REMARK   1  DOI    10.1002/elps.200900140
REMARK   1
REMARK   1 REFERENCE 3
REMARK   1  AUTH   P.BENKERT,M.BIASINI,T.SCHWEDE
REMARK   1  TITL   TOWARD THE ESTIMATION OF THE ABSOLUTE QUALITY OF INDIVIDUAL
REMARK   1  TITL 2 PROTEIN STRUCTURE MODELS
REMARK   1  REF    BIOINFORMATICS                V.  27       2011
REMARK   1  REFN                   ISSN 1367-4803
REMARK   1  PMID   21134891
REMARK   1  DOI    10.1093/bioinformatics/btq662
REMARK   1
REMARK   1 REFERENCE 4
REMARK   1  AUTH   M.BERTONI,F.KIEFER,M.BIASINI,L.BORDOLI,T.SCHWEDE
REMARK   1  TITL   MODELING PROTEIN QUATERNARY STRUCTURE OF HOMO- AND
REMARK   1  TITL 2 HETERO-OLIGOMERS BEYOND BINARY INTERACTIONS BY HOMOLOGY
REMARK   1  REF    SCI.REP.                      V.   7       2017
REMARK   1  REFN                   ISSN
REMARK   1  PMID   28874689
REMARK   1  DOI    10.1038/s41598-017-09654-8
REMARK   1
REMARK   1 DISCLAIMER
REMARK   1 The SWISS-MODEL SERVER produces theoretical models for proteins.
REMARK   1 The results of any theoretical modelling procedure is
REMARK   1 NON-EXPERIMENTAL and MUST be considered with care. These models may
REMARK   1 contain significant errors. This is especially true for automated
REMARK   1 modeling since there is no human intervention during model
REMARK   1 building. Please read the header section and the logfile carefully
REMARK   1 to know what templates and alignments were used during the model
REMARK   1 building process. All information by the SWISS-MODEL SERVER is
REMARK   1 provided "AS-IS", without any warranty, expressed or implied.
REMARK   2
REMARK   2 COPYRIGHT NOTICE
REMARK   2 This SWISS-MODEL protein model is copyright. It is produced by the
REMARK   2 SWISS-MODEL server, developed by the Computational Structural
REMARK   2 Biology Group at the SIB Swiss Institute of Bioinformatics at the
REMARK   2 Biozentrum, University of Basel (https://swissmodel.expasy.org). This
REMARK   2 model is licensed under the CC BY-SA 4.0 Creative Commons
REMARK   2 Attribution-ShareAlike 4.0 International License
REMARK   2 (https://creativecommons.org/licenses/by-sa/4.0/legalcode), i.e. you
REMARK   2 can copy and redistribute the model in any medium or format,
REMARK   2 transform and build upon the model for any purpose, even
REMARK   2 commercially, under the following terms:
REMARK   2 Attribution - You must give appropriate credit, provide a link to
REMARK   2 the license, and indicate if changes were made. You may do so in any
REMARK   2 reasonable manner, but not in any way that suggests the licensor
REMARK   2 endorses you or your use. When you publish, patent or distribute
REMARK   2 results that were fully or partially based on the model, please cite
REMARK   2 the corresponding papers mentioned under JRNL.
REMARK   2 ShareAlike - If you remix, transform, or build upon the material,
REMARK   2 you must distribute your contributions under the same license as the
REMARK   2 original.
REMARK   2 No additional restrictions - you may not apply legal terms or
REMARK   2 technological measures that legally restrict others from doing
REMARK   2 anything the license permits.
REMARK   2 Find a human-readable summary of (and not a substitute for) the
REMARK   2 CC BY-SA 4.0 license at this link:
REMARK   2 https://creativecommons.org/licenses/by-sa/4.0/
REMARK   3 
REMARK   3 MODEL INFORMATION
REMARK   3  ENGIN   PROMOD3
REMARK   3  VERSN   1.3.0
REMARK   3  OSTAT   monomer
REMARK   3  OSRSN   PREDICTION
REMARK   3  QSPRD   0.000
REMARK   3  QMN4    -0.54
REMARK   3  MODT    FALSE
REMARK   3 
REMARK   3 MODEL LIGAND 1
REMARK   3  NAME    MG
REMARK   3  BIND    B.66
REMARK   3  BIND 2  B.67
REMARK   3  BIND 3  B.69
REMARK   3  BIND 4  _.5
REMARK   3 
REMARK   3 TEMPLATE 1
REMARK   3  PDBID   template_upload
REMARK   3  CHAIN   B
REMARK   3  MMCIF   B
REMARK   3  PDBV    2019-05-30
REMARK   3  SMTLE   template_upload.1.B
REMARK   3  SMTLV   2019-06-05
REMARK   3  MTHD    Unknown
REMARK   3  FOUND   BLAST
REMARK   3  SIM     0.61
REMARK   3  SID     100.00
REMARK   3  OSTAT   monomer
REMARK   3  ALN B TRG MAAAQKKIGDSLDYASLIQRAILPDRQLSATLGEHHFILWKPRDVVGGDFYVYREQAD
REMARK   3  ALN B TRG GYLIGVVDCAGHGVPGALMTMLARAAIDHAIEAVGSRDPAAILGETDQAMRSMLSQEQ
REMARK   3  ALN B TRG IPQALATNMDAGLVWVDRRRRQLAFAGAKISLYASDGEEVQELKGARRAIGDKRRGDY
REMARK   3  ALN B TRG RNIEVPLAPGWTFYLSTDGFLDQAGGEH--GFGSRRFADMLRDHARQPLPEQAEAFVA
REMARK   3  ALN B TRG TLAEYQGEHPQRDDITILSFRFD
REMARK   3  ALN B TPL MAAAQKKIGDSLDYASLIQRAILPDRQLSATLGEHHFILWKPRDVVGGDFYVYREQAD
REMARK   3  ALN B TPL GYLIGVVDCAGHGVPGALMTMLARAAIDHAIEAVGSRDPAAILGETDQAMRSMLS---
REMARK   3  ALN B TPL ---ALATNMDAGLVWVDRRRRQLAFAGAKISLYASDGEEVQELKGARRAIGD---GDY
REMARK   3  ALN B TPL RNIEVPLAPGWTFYLSTDGFLDQAGGEHGFGFGSRRFADMLRDHARQPLPEQAEAFVA
REMARK   3  ALN B TPL TLAEYQGEHPQRDDITILSFRFD
REMARK   3  ALN B OFF 0
ATOM      1  N   MET B   1      25.350  81.053  47.657  1.00  0.44           N  
ATOM      2  CA  MET B   1      24.054  80.695  46.987  1.00  0.44           C  
ATOM      3  C   MET B   1      23.625  79.280  47.327  1.00  0.44           C  
ATOM      4  O   MET B   1      24.457  78.383  47.368  1.00  0.44           O  
ATOM      5  CB  MET B   1      24.200  80.886  45.448  1.00  0.44           C  
ATOM      6  CG  MET B   1      25.421  80.194  44.794  1.00  0.44           C  
ATOM      7  SD  MET B   1      25.664  80.657  43.055  1.00  0.44           S  
ATOM      8  CE  MET B   1      24.878  79.206  42.304  1.00  0.44           C  
ATOM      9  N   ALA B   2      22.325  79.041  47.605  1.00  0.56           N  
ATOM     10  CA  ALA B   2      21.852  77.758  48.107  1.00  0.56           C  
ATOM     11  C   ALA B   2      21.300  76.853  47.004  1.00  0.56           C  
ATOM     12  O   ALA B   2      20.700  75.815  47.257  1.00  0.56           O  
ATOM     13  CB  ALA B   2      20.774  77.996  49.184  1.00  0.56           C  
ATOM     14  N   ALA B   3      21.518  77.208  45.723  1.00  0.67           N  
ATOM     15  CA  ALA B   3      21.109  76.422  44.572  1.00  0.67           C  
ATOM     16  C   ALA B   3      21.781  75.050  44.472  1.00  0.67           C  
ATOM     17  O   ALA B   3      21.188  74.082  44.002  1.00  0.67           O  
ATOM     18  CB  ALA B   3      21.381  77.235  43.294  1.00  0.67           C  
ATOM     19  N   ALA B   4      23.050  74.943  44.916  1.00  0.73           N  
ATOM     20  CA  ALA B   4      23.745  73.682  45.098  1.00  0.73           C  
ATOM     21  C   ALA B   4      23.122  72.804  46.182  1.00  0.73           C  
ATOM     22  O   ALA B   4      22.970  71.597  46.013  1.00  0.73           O  
ATOM     23  CB  ALA B   4      25.222  73.962  45.442  1.00  0.73           C  
ATOM     24  N   GLN B   5      22.704  73.417  47.313  1.00  0.70           N  
ATOM     25  CA  GLN B   5      22.093  72.746  48.448  1.00  0.70           C  
ATOM     26  C   GLN B   5      20.794  72.041  48.082  1.00  0.70           C  
ATOM     27  O   GLN B   5      20.554  70.909  48.495  1.00  0.70           O  
ATOM     28  CB  GLN B   5      21.830  73.760  49.593  1.00  0.70           C  
ATOM     29  CG  GLN B   5      21.721  73.129  51.004  1.00  0.70           C  
ATOM     30  CD  GLN B   5      23.092  73.006  51.673  1.00  0.70           C  
ATOM     31  OE1 GLN B   5      23.508  73.873  52.439  1.00  0.70           O  
ATOM     32  NE2 GLN B   5      23.827  71.913  51.374  1.00  0.70           N  
ATOM     33  N   LYS B   6      19.958  72.694  47.240  1.00  0.68           N  
ATOM     34  CA  LYS B   6      18.761  72.105  46.657  1.00  0.68           C  
ATOM     35  C   LYS B   6      19.056  70.866  45.820  1.00  0.68           C  
ATOM     36  O   LYS B   6      18.496  69.808  46.070  1.00  0.68           O  
ATOM     37  CB  LYS B   6      18.037  73.127  45.738  1.00  0.68           C  
ATOM     38  CG  LYS B   6      17.557  74.405  46.443  1.00  0.68           C  
ATOM     39  CD  LYS B   6      16.930  75.388  45.438  1.00  0.68           C  
ATOM     40  CE  LYS B   6      16.504  76.713  46.075  1.00  0.68           C  
ATOM     41  NZ  LYS B   6      15.864  77.585  45.062  1.00  0.68           N  
ATOM     42  N   LYS B   7      20.032  70.937  44.882  1.00  0.70           N  
ATOM     43  CA  LYS B   7      20.396  69.811  44.027  1.00  0.70           C  
ATOM     44  C   LYS B   7      20.888  68.595  44.804  1.00  0.70           C  
ATOM     45  O   LYS B   7      20.571  67.446  44.494  1.00  0.70           O  
ATOM     46  CB  LYS B   7      21.540  70.188  43.047  1.00  0.70           C  
ATOM     47  CG  LYS B   7      21.156  71.187  41.945  1.00  0.70           C  
ATOM     48  CD  LYS B   7      22.251  71.225  40.863  1.00  0.70           C  
ATOM     49  CE  LYS B   7      21.938  72.109  39.654  1.00  0.70           C  
ATOM     50  NZ  LYS B   7      21.991  73.529  40.054  1.00  0.70           N  
ATOM     51  N   ILE B   8      21.704  68.831  45.849  1.00  0.70           N  
ATOM     52  CA  ILE B   8      22.157  67.791  46.757  1.00  0.70           C  
ATOM     53  C   ILE B   8      20.987  67.193  47.536  1.00  0.70           C  
ATOM     54  O   ILE B   8      20.864  65.975  47.629  1.00  0.70           O  
ATOM     55  CB  ILE B   8      23.265  68.310  47.673  1.00  0.70           C  
ATOM     56  CG1 ILE B   8      24.495  68.738  46.831  1.00  0.70           C  
ATOM     57  CG2 ILE B   8      23.673  67.225  48.697  1.00  0.70           C  
ATOM     58  CD1 ILE B   8      25.456  69.669  47.582  1.00  0.70           C  
ATOM     59  N   GLY B   9      20.062  68.035  48.053  1.00  0.74           N  
ATOM     60  CA  GLY B   9      18.779  67.628  48.638  1.00  0.74           C  
ATOM     61  C   GLY B   9      17.938  66.707  47.786  1.00  0.74           C  
ATOM     62  O   GLY B   9      17.627  65.594  48.201  1.00  0.74           O  
ATOM     63  N   ASP B  10      17.619  67.127  46.544  1.00  0.73           N  
ATOM     64  CA  ASP B  10      16.832  66.379  45.574  1.00  0.73           C  
ATOM     65  C   ASP B  10      17.450  65.007  45.263  1.00  0.73           C  
ATOM     66  O   ASP B  10      16.787  63.970  45.187  1.00  0.73           O  
ATOM     67  CB  ASP B  10      16.757  67.167  44.229  1.00  0.73           C  
ATOM     68  CG  ASP B  10      16.173  68.569  44.354  1.00  0.73           C  
ATOM     69  OD1 ASP B  10      15.258  68.774  45.186  1.00  0.73           O  
ATOM     70  OD2 ASP B  10      16.632  69.446  43.570  1.00  0.73           O  
ATOM     71  N   SER B  11      18.789  64.977  45.107  1.00  0.77           N  
ATOM     72  CA  SER B  11      19.573  63.760  44.934  1.00  0.77           C  
ATOM     73  C   SER B  11      19.507  62.816  46.133  1.00  0.77           C  
ATOM     74  O   SER B  11      19.293  61.611  45.997  1.00  0.77           O  
ATOM     75  CB  SER B  11      21.055  64.126  44.649  1.00  0.77           C  
ATOM     76  OG  SER B  11      21.822  62.997  44.223  1.00  0.77           O  
ATOM     77  N   LEU B  12      19.638  63.346  47.366  1.00  0.69           N  
ATOM     78  CA  LEU B  12      19.510  62.578  48.592  1.00  0.69           C  
ATOM     79  C   LEU B  12      18.113  62.021  48.836  1.00  0.69           C  
ATOM     80  O   LEU B  12      17.968  60.877  49.268  1.00  0.69           O  
ATOM     81  CB  LEU B  12      19.972  63.396  49.818  1.00  0.69           C  
ATOM     82  CG  LEU B  12      21.488  63.679  49.849  1.00  0.69           C  
ATOM     83  CD1 LEU B  12      21.822  64.667  50.974  1.00  0.69           C  
ATOM     84  CD2 LEU B  12      22.335  62.407  50.006  1.00  0.69           C  
ATOM     85  N   ASP B  13      17.047  62.784  48.528  1.00  0.67           N  
ATOM     86  CA  ASP B  13      15.676  62.304  48.581  1.00  0.67           C  
ATOM     87  C   ASP B  13      15.438  61.135  47.619  1.00  0.67           C  
ATOM     88  O   ASP B  13      14.855  60.115  47.993  1.00  0.67           O  
ATOM     89  CB  ASP B  13      14.692  63.470  48.293  1.00  0.67           C  
ATOM     90  CG  ASP B  13      14.449  64.325  49.531  1.00  0.67           C  
ATOM     91  OD1 ASP B  13      14.848  63.906  50.646  1.00  0.67           O  
ATOM     92  OD2 ASP B  13      13.798  65.386  49.370  1.00  0.67           O  
ATOM     93  N   TYR B  14      15.965  61.207  46.374  1.00  0.64           N  
ATOM     94  CA  TYR B  14      15.977  60.079  45.449  1.00  0.64           C  
ATOM     95  C   TYR B  14      16.787  58.880  45.973  1.00  0.64           C  
ATOM     96  O   TYR B  14      16.371  57.726  45.878  1.00  0.64           O  
ATOM     97  CB  TYR B  14      16.459  60.522  44.035  1.00  0.64           C  
ATOM     98  CG  TYR B  14      16.276  59.410  43.029  1.00  0.64           C  
ATOM     99  CD1 TYR B  14      14.984  58.983  42.673  1.00  0.64           C  
ATOM    100  CD2 TYR B  14      17.386  58.730  42.500  1.00  0.64           C  
ATOM    101  CE1 TYR B  14      14.806  57.879  41.827  1.00  0.64           C  
ATOM    102  CE2 TYR B  14      17.210  57.624  41.654  1.00  0.64           C  
ATOM    103  CZ  TYR B  14      15.919  57.197  41.325  1.00  0.64           C  
ATOM    104  OH  TYR B  14      15.736  56.076  40.494  1.00  0.64           O  
ATOM    105  N   ALA B  15      17.955  59.117  46.599  1.00  0.70           N  
ATOM    106  CA  ALA B  15      18.731  58.082  47.260  1.00  0.70           C  
ATOM    107  C   ALA B  15      17.983  57.387  48.405  1.00  0.70           C  
ATOM    108  O   ALA B  15      18.108  56.180  48.617  1.00  0.70           O  
ATOM    109  CB  ALA B  15      20.067  58.665  47.760  1.00  0.70           C  
ATOM    110  N   SER B  16      17.146  58.120  49.167  1.00  0.64           N  
ATOM    111  CA  SER B  16      16.295  57.531  50.198  1.00  0.64           C  
ATOM    112  C   SER B  16      15.240  56.563  49.680  1.00  0.64           C  
ATOM    113  O   SER B  16      14.917  55.589  50.355  1.00  0.64           O  
ATOM    114  CB  SER B  16      15.684  58.551  51.198  1.00  0.64           C  
ATOM    115  OG  SER B  16      14.454  59.135  50.758  1.00  0.64           O  
ATOM    116  N   LEU B  17      14.712  56.753  48.449  1.00  0.60           N  
ATOM    117  CA  LEU B  17      13.879  55.757  47.778  1.00  0.60           C  
ATOM    118  C   LEU B  17      14.611  54.438  47.556  1.00  0.60           C  
ATOM    119  O   LEU B  17      14.074  53.366  47.830  1.00  0.60           O  
ATOM    120  CB  LEU B  17      13.381  56.275  46.404  1.00  0.60           C  
ATOM    121  CG  LEU B  17      12.191  57.245  46.499  1.00  0.60           C  
ATOM    122  CD1 LEU B  17      12.118  58.133  45.250  1.00  0.60           C  
ATOM    123  CD2 LEU B  17      10.874  56.474  46.663  1.00  0.60           C  
ATOM    124  N   ILE B  18      15.885  54.488  47.111  1.00  0.58           N  
ATOM    125  CA  ILE B  18      16.749  53.316  46.977  1.00  0.58           C  
ATOM    126  C   ILE B  18      17.016  52.659  48.328  1.00  0.58           C  
ATOM    127  O   ILE B  18      16.909  51.443  48.478  1.00  0.58           O  
ATOM    128  CB  ILE B  18      18.068  53.665  46.275  1.00  0.58           C  
ATOM    129  CG1 ILE B  18      17.788  54.214  44.853  1.00  0.58           C  
ATOM    130  CG2 ILE B  18      19.005  52.432  46.215  1.00  0.58           C  
ATOM    131  CD1 ILE B  18      19.014  54.852  44.184  1.00  0.58           C  
ATOM    132  N   GLN B  19      17.318  53.451  49.380  1.00  0.61           N  
ATOM    133  CA  GLN B  19      17.478  52.924  50.726  1.00  0.61           C  
ATOM    134  C   GLN B  19      16.215  52.297  51.311  1.00  0.61           C  
ATOM    135  O   GLN B  19      16.265  51.226  51.902  1.00  0.61           O  
ATOM    136  CB  GLN B  19      18.077  53.972  51.697  1.00  0.61           C  
ATOM    137  CG  GLN B  19      18.402  53.369  53.089  1.00  0.61           C  
ATOM    138  CD  GLN B  19      19.270  54.292  53.949  1.00  0.61           C  
ATOM    139  OE1 GLN B  19      19.008  55.483  54.110  1.00  0.61           O  
ATOM    140  NE2 GLN B  19      20.337  53.722  54.550  1.00  0.61           N  
ATOM    141  N   ARG B  20      15.031  52.910  51.124  1.00  0.53           N  
ATOM    142  CA  ARG B  20      13.755  52.332  51.521  1.00  0.53           C  
ATOM    143  C   ARG B  20      13.409  51.036  50.807  1.00  0.53           C  
ATOM    144  O   ARG B  20      12.832  50.128  51.396  1.00  0.53           O  
ATOM    145  CB  ARG B  20      12.598  53.344  51.354  1.00  0.53           C  
ATOM    146  CG  ARG B  20      12.611  54.411  52.464  1.00  0.53           C  
ATOM    147  CD  ARG B  20      11.445  55.398  52.369  1.00  0.53           C  
ATOM    148  NE  ARG B  20      11.439  56.218  53.628  1.00  0.53           N  
ATOM    149  CZ  ARG B  20      10.900  55.816  54.790  1.00  0.53           C  
ATOM    150  NH1 ARG B  20      10.350  54.614  54.937  1.00  0.53           N  
ATOM    151  NH2 ARG B  20      10.922  56.647  55.831  1.00  0.53           N  
ATOM    152  N   ALA B  21      13.783  50.893  49.523  1.00  0.59           N  
ATOM    153  CA  ALA B  21      13.504  49.706  48.740  1.00  0.59           C  
ATOM    154  C   ALA B  21      14.248  48.447  49.198  1.00  0.59           C  
ATOM    155  O   ALA B  21      13.876  47.330  48.841  1.00  0.59           O  
ATOM    156  CB  ALA B  21      13.837  49.995  47.262  1.00  0.59           C  
ATOM    157  N   ILE B  22      15.303  48.575  50.033  1.00  0.57           N  
ATOM    158  CA  ILE B  22      15.994  47.414  50.573  1.00  0.57           C  
ATOM    159  C   ILE B  22      15.491  47.028  51.959  1.00  0.57           C  
ATOM    160  O   ILE B  22      15.951  46.036  52.534  1.00  0.57           O  
ATOM    161  CB  ILE B  22      17.510  47.590  50.630  1.00  0.57           C  
ATOM    162  CG1 ILE B  22      17.979  48.673  51.627  1.00  0.57           C  
ATOM    163  CG2 ILE B  22      18.032  47.871  49.206  1.00  0.57           C  
ATOM    164  CD1 ILE B  22      19.130  48.188  52.511  1.00  0.57           C  
ATOM    165  N   LEU B  23      14.517  47.775  52.518  1.00  0.57           N  
ATOM    166  CA  LEU B  23      13.955  47.518  53.830  1.00  0.57           C  
ATOM    167  C   LEU B  23      12.775  46.539  53.742  1.00  0.57           C  
ATOM    168  O   LEU B  23      12.125  46.462  52.698  1.00  0.57           O  
ATOM    169  CB  LEU B  23      13.501  48.830  54.525  1.00  0.57           C  
ATOM    170  CG  LEU B  23      14.611  49.897  54.667  1.00  0.57           C  
ATOM    171  CD1 LEU B  23      14.038  51.204  55.233  1.00  0.57           C  
ATOM    172  CD2 LEU B  23      15.791  49.429  55.532  1.00  0.57           C  
ATOM    173  N   PRO B  24      12.428  45.753  54.760  1.00  0.50           N  
ATOM    174  CA  PRO B  24      11.435  44.693  54.574  1.00  0.50           C  
ATOM    175  C   PRO B  24      10.103  45.072  55.212  1.00  0.50           C  
ATOM    176  O   PRO B  24       9.425  44.200  55.762  1.00  0.50           O  
ATOM    177  CB  PRO B  24      12.086  43.523  55.332  1.00  0.50           C  
ATOM    178  CG  PRO B  24      12.777  44.204  56.515  1.00  0.50           C  
ATOM    179  CD  PRO B  24      13.351  45.454  55.862  1.00  0.50           C  
ATOM    180  N   ASP B  25       9.677  46.346  55.098  1.00  0.47           N  
ATOM    181  CA  ASP B  25       8.486  46.913  55.720  1.00  0.47           C  
ATOM    182  C   ASP B  25       7.190  46.201  55.346  1.00  0.47           C  
ATOM    183  O   ASP B  25       6.353  45.878  56.190  1.00  0.47           O  
ATOM    184  CB  ASP B  25       8.328  48.401  55.285  1.00  0.47           C  
ATOM    185  CG  ASP B  25       9.445  49.283  55.810  1.00  0.47           C  
ATOM    186  OD1 ASP B  25      10.346  48.756  56.508  1.00  0.47           O  
ATOM    187  OD2 ASP B  25       9.407  50.507  55.526  1.00  0.47           O  
ATOM    188  N   ARG B  26       7.012  45.900  54.045  1.00  0.34           N  
ATOM    189  CA  ARG B  26       5.853  45.197  53.522  1.00  0.34           C  
ATOM    190  C   ARG B  26       5.721  43.786  54.089  1.00  0.34           C  
ATOM    191  O   ARG B  26       4.646  43.357  54.506  1.00  0.34           O  
ATOM    192  CB  ARG B  26       5.970  45.120  51.975  1.00  0.34           C  
ATOM    193  CG  ARG B  26       4.791  44.436  51.248  1.00  0.34           C  
ATOM    194  CD  ARG B  26       5.178  43.912  49.860  1.00  0.34           C  
ATOM    195  NE  ARG B  26       3.976  43.191  49.310  1.00  0.34           N  
ATOM    196  CZ  ARG B  26       3.201  43.622  48.304  1.00  0.34           C  
ATOM    197  NH1 ARG B  26       3.422  44.780  47.694  1.00  0.34           N  
ATOM    198  NH2 ARG B  26       2.182  42.866  47.899  1.00  0.34           N  
ATOM    199  N   GLN B  27       6.838  43.036  54.130  1.00  0.37           N  
ATOM    200  CA  GLN B  27       6.919  41.689  54.654  1.00  0.37           C  
ATOM    201  C   GLN B  27       6.647  41.622  56.147  1.00  0.37           C  
ATOM    202  O   GLN B  27       5.899  40.762  56.608  1.00  0.37           O  
ATOM    203  CB  GLN B  27       8.301  41.046  54.352  1.00  0.37           C  
ATOM    204  CG  GLN B  27       8.690  41.012  52.850  1.00  0.37           C  
ATOM    205  CD  GLN B  27       9.461  42.256  52.392  1.00  0.37           C  
ATOM    206  OE1 GLN B  27       8.922  43.356  52.278  1.00  0.37           O  
ATOM    207  NE2 GLN B  27      10.771  42.086  52.106  1.00  0.37           N  
ATOM    208  N   LEU B  28       7.212  42.558  56.940  1.00  0.49           N  
ATOM    209  CA  LEU B  28       6.924  42.678  58.361  1.00  0.49           C  
ATOM    210  C   LEU B  28       5.452  42.959  58.651  1.00  0.49           C  
ATOM    211  O   LEU B  28       4.808  42.235  59.406  1.00  0.49           O  
ATOM    212  CB  LEU B  28       7.762  43.830  58.972  1.00  0.49           C  
ATOM    213  CG  LEU B  28       9.231  43.477  59.271  1.00  0.49           C  
ATOM    214  CD1 LEU B  28      10.074  44.752  59.428  1.00  0.49           C  
ATOM    215  CD2 LEU B  28       9.332  42.627  60.546  1.00  0.49           C  
ATOM    216  N   SER B  29       4.853  43.968  57.986  1.00  0.44           N  
ATOM    217  CA  SER B  29       3.443  44.313  58.153  1.00  0.44           C  
ATOM    218  C   SER B  29       2.482  43.221  57.732  1.00  0.44           C  
ATOM    219  O   SER B  29       1.483  42.970  58.398  1.00  0.44           O  
ATOM    220  CB  SER B  29       3.070  45.592  57.371  1.00  0.44           C  
ATOM    221  OG  SER B  29       3.752  46.709  57.940  1.00  0.44           O  
ATOM    222  N   ALA B  30       2.764  42.523  56.617  1.00  0.38           N  
ATOM    223  CA  ALA B  30       1.979  41.389  56.169  1.00  0.38           C  
ATOM    224  C   ALA B  30       2.000  40.187  57.111  1.00  0.38           C  
ATOM    225  O   ALA B  30       0.981  39.527  57.297  1.00  0.38           O  
ATOM    226  CB  ALA B  30       2.461  40.957  54.768  1.00  0.38           C  
ATOM    227  N   THR B  31       3.166  39.865  57.710  1.00  0.42           N  
ATOM    228  CA  THR B  31       3.340  38.610  58.434  1.00  0.42           C  
ATOM    229  C   THR B  31       3.260  38.756  59.946  1.00  0.42           C  
ATOM    230  O   THR B  31       2.782  37.857  60.636  1.00  0.42           O  
ATOM    231  CB  THR B  31       4.648  37.905  58.073  1.00  0.42           C  
ATOM    232  OG1 THR B  31       5.801  38.697  58.337  1.00  0.42           O  
ATOM    233  CG2 THR B  31       4.722  37.625  56.573  1.00  0.42           C  
ATOM    234  N   LEU B  32       3.668  39.905  60.526  1.00  0.47           N  
ATOM    235  CA  LEU B  32       3.598  40.110  61.963  1.00  0.47           C  
ATOM    236  C   LEU B  32       2.509  41.091  62.356  1.00  0.47           C  
ATOM    237  O   LEU B  32       2.055  41.086  63.500  1.00  0.47           O  
ATOM    238  CB  LEU B  32       4.951  40.635  62.511  1.00  0.47           C  
ATOM    239  CG  LEU B  32       6.131  39.644  62.393  1.00  0.47           C  
ATOM    240  CD1 LEU B  32       7.404  40.250  63.003  1.00  0.47           C  
ATOM    241  CD2 LEU B  32       5.852  38.294  63.070  1.00  0.47           C  
ATOM    242  N   GLY B  33       2.011  41.927  61.420  1.00  0.47           N  
ATOM    243  CA  GLY B  33       0.958  42.913  61.679  1.00  0.47           C  
ATOM    244  C   GLY B  33       1.222  43.868  62.820  1.00  0.47           C  
ATOM    245  O   GLY B  33       2.093  44.725  62.757  1.00  0.47           O  
ATOM    246  N   GLU B  34       0.452  43.735  63.915  1.00  0.42           N  
ATOM    247  CA  GLU B  34       0.608  44.551  65.108  1.00  0.42           C  
ATOM    248  C   GLU B  34       1.410  43.840  66.190  1.00  0.42           C  
ATOM    249  O   GLU B  34       1.494  44.291  67.330  1.00  0.42           O  
ATOM    250  CB  GLU B  34      -0.758  44.978  65.684  1.00  0.42           C  
ATOM    251  CG  GLU B  34      -1.536  45.920  64.734  1.00  0.42           C  
ATOM    252  CD  GLU B  34      -2.740  46.580  65.402  1.00  0.42           C  
ATOM    253  OE1 GLU B  34      -3.004  46.290  66.596  1.00  0.42           O  
ATOM    254  OE2 GLU B  34      -3.384  47.407  64.709  1.00  0.42           O  
ATOM    255  N   HIS B  35       2.067  42.712  65.852  1.00  0.51           N  
ATOM    256  CA  HIS B  35       3.031  42.057  66.723  1.00  0.51           C  
ATOM    257  C   HIS B  35       4.448  42.427  66.331  1.00  0.51           C  
ATOM    258  O   HIS B  35       5.412  41.806  66.776  1.00  0.51           O  
ATOM    259  CB  HIS B  35       2.857  40.525  66.739  1.00  0.51           C  
ATOM    260  CG  HIS B  35       1.786  40.117  67.697  1.00  0.51           C  
ATOM    261  ND1 HIS B  35       2.170  39.593  68.912  1.00  0.51           N  
ATOM    262  CD2 HIS B  35       0.432  40.163  67.608  1.00  0.51           C  
ATOM    263  CE1 HIS B  35       1.046  39.313  69.541  1.00  0.51           C  
ATOM    264  NE2 HIS B  35      -0.038  39.644  68.797  1.00  0.51           N  
ATOM    265  N   HIS B  36       4.619  43.500  65.535  1.00  0.52           N  
ATOM    266  CA  HIS B  36       5.888  44.179  65.396  1.00  0.52           C  
ATOM    267  C   HIS B  36       5.660  45.677  65.469  1.00  0.52           C  
ATOM    268  O   HIS B  36       4.535  46.167  65.402  1.00  0.52           O  
ATOM    269  CB  HIS B  36       6.681  43.795  64.108  1.00  0.52           C  
ATOM    270  CG  HIS B  36       6.488  44.666  62.899  1.00  0.52           C  
ATOM    271  ND1 HIS B  36       5.322  44.579  62.177  1.00  0.52           N  
ATOM    272  CD2 HIS B  36       7.271  45.664  62.407  1.00  0.52           C  
ATOM    273  CE1 HIS B  36       5.401  45.526  61.264  1.00  0.52           C  
ATOM    274  NE2 HIS B  36       6.566  46.215  61.358  1.00  0.52           N  
ATOM    275  N   PHE B  37       6.745  46.455  65.610  1.00  0.56           N  
ATOM    276  CA  PHE B  37       6.718  47.848  65.220  1.00  0.56           C  
ATOM    277  C   PHE B  37       8.092  48.196  64.701  1.00  0.56           C  
ATOM    278  O   PHE B  37       9.090  47.584  65.082  1.00  0.56           O  
ATOM    279  CB  PHE B  37       6.206  48.870  66.296  1.00  0.56           C  
ATOM    280  CG  PHE B  37       7.140  49.189  67.447  1.00  0.56           C  
ATOM    281  CD1 PHE B  37       8.286  49.989  67.258  1.00  0.56           C  
ATOM    282  CD2 PHE B  37       6.822  48.790  68.755  1.00  0.56           C  
ATOM    283  CE1 PHE B  37       9.134  50.300  68.324  1.00  0.56           C  
ATOM    284  CE2 PHE B  37       7.649  49.122  69.834  1.00  0.56           C  
ATOM    285  CZ  PHE B  37       8.819  49.855  69.610  1.00  0.56           C  
ATOM    286  N   ILE B  38       8.173  49.201  63.815  1.00  0.62           N  
ATOM    287  CA  ILE B  38       9.431  49.723  63.332  1.00  0.62           C  
ATOM    288  C   ILE B  38       9.479  51.215  63.599  1.00  0.62           C  
ATOM    289  O   ILE B  38       8.543  51.965  63.335  1.00  0.62           O  
ATOM    290  CB  ILE B  38       9.687  49.395  61.860  1.00  0.62           C  
ATOM    291  CG1 ILE B  38      11.030  49.959  61.338  1.00  0.62           C  
ATOM    292  CG2 ILE B  38       8.523  49.873  60.962  1.00  0.62           C  
ATOM    293  CD1 ILE B  38      12.276  49.387  62.023  1.00  0.62           C  
ATOM    294  N   LEU B  39      10.596  51.677  64.177  1.00  0.64           N  
ATOM    295  CA  LEU B  39      10.939  53.070  64.301  1.00  0.64           C  
ATOM    296  C   LEU B  39      12.220  53.209  63.503  1.00  0.64           C  
ATOM    297  O   LEU B  39      13.246  52.668  63.902  1.00  0.64           O  
ATOM    298  CB  LEU B  39      11.181  53.403  65.798  1.00  0.64           C  
ATOM    299  CG  LEU B  39      11.058  54.880  66.225  1.00  0.64           C  
ATOM    300  CD1 LEU B  39      11.301  54.982  67.740  1.00  0.64           C  
ATOM    301  CD2 LEU B  39      12.013  55.830  65.489  1.00  0.64           C  
ATOM    302  N   TRP B  40      12.196  53.897  62.345  1.00  0.57           N  
ATOM    303  CA  TRP B  40      13.393  54.121  61.549  1.00  0.57           C  
ATOM    304  C   TRP B  40      13.459  55.587  61.178  1.00  0.57           C  
ATOM    305  O   TRP B  40      12.628  56.109  60.433  1.00  0.57           O  
ATOM    306  CB  TRP B  40      13.431  53.243  60.266  1.00  0.57           C  
ATOM    307  CG  TRP B  40      14.727  53.297  59.446  1.00  0.57           C  
ATOM    308  CD1 TRP B  40      15.941  52.727  59.732  1.00  0.57           C  
ATOM    309  CD2 TRP B  40      14.862  53.898  58.145  1.00  0.57           C  
ATOM    310  NE1 TRP B  40      16.825  52.934  58.693  1.00  0.57           N  
ATOM    311  CE2 TRP B  40      16.184  53.638  57.708  1.00  0.57           C  
ATOM    312  CE3 TRP B  40      13.969  54.606  57.339  1.00  0.57           C  
ATOM    313  CZ2 TRP B  40      16.619  54.076  56.471  1.00  0.57           C  
ATOM    314  CZ3 TRP B  40      14.423  55.062  56.090  1.00  0.57           C  
ATOM    315  CH2 TRP B  40      15.732  54.800  55.660  1.00  0.57           C  
ATOM    316  N   LYS B  41      14.464  56.295  61.707  1.00  0.60           N  
ATOM    317  CA  LYS B  41      14.709  57.679  61.375  1.00  0.60           C  
ATOM    318  C   LYS B  41      16.199  57.860  61.135  1.00  0.60           C  
ATOM    319  O   LYS B  41      16.959  57.942  62.104  1.00  0.60           O  
ATOM    320  CB  LYS B  41      14.224  58.595  62.533  1.00  0.60           C  
ATOM    321  CG  LYS B  41      14.547  60.100  62.404  1.00  0.60           C  
ATOM    322  CD  LYS B  41      13.874  60.826  61.223  1.00  0.60           C  
ATOM    323  CE  LYS B  41      14.207  62.328  61.115  1.00  0.60           C  
ATOM    324  NZ  LYS B  41      15.655  62.547  60.918  1.00  0.60           N  
ATOM    325  N   PRO B  42      16.695  57.967  59.902  1.00  0.60           N  
ATOM    326  CA  PRO B  42      18.047  58.441  59.637  1.00  0.60           C  
ATOM    327  C   PRO B  42      18.268  59.836  60.154  1.00  0.60           C  
ATOM    328  O   PRO B  42      17.309  60.603  60.240  1.00  0.60           O  
ATOM    329  CB  PRO B  42      18.188  58.394  58.110  1.00  0.60           C  
ATOM    330  CG  PRO B  42      17.141  57.369  57.677  1.00  0.60           C  
ATOM    331  CD  PRO B  42      16.003  57.602  58.669  1.00  0.60           C  
ATOM    332  N   ARG B  43      19.502  60.184  60.529  1.00  0.50           N  
ATOM    333  CA  ARG B  43      19.856  61.500  60.998  1.00  0.50           C  
ATOM    334  C   ARG B  43      19.698  62.549  59.928  1.00  0.50           C  
ATOM    335  O   ARG B  43      18.968  63.534  60.081  1.00  0.50           O  
ATOM    336  CB  ARG B  43      21.330  61.479  61.432  1.00  0.50           C  
ATOM    337  CG  ARG B  43      21.720  62.742  62.201  1.00  0.50           C  
ATOM    338  CD  ARG B  43      23.191  62.755  62.584  1.00  0.50           C  
ATOM    339  NE  ARG B  43      23.946  63.381  61.465  1.00  0.50           N  
ATOM    340  CZ  ARG B  43      25.112  63.995  61.669  1.00  0.50           C  
ATOM    341  NH1 ARG B  43      25.714  63.944  62.858  1.00  0.50           N  
ATOM    342  NH2 ARG B  43      25.655  64.686  60.675  1.00  0.50           N  
ATOM    343  N   ASP B  44      20.336  62.259  58.788  1.00  0.58           N  
ATOM    344  CA  ASP B  44      20.301  63.040  57.591  1.00  0.58           C  
ATOM    345  C   ASP B  44      19.136  62.484  56.748  1.00  0.58           C  
ATOM    346  O   ASP B  44      18.133  62.004  57.277  1.00  0.58           O  
ATOM    347  CB  ASP B  44      21.691  62.982  56.880  1.00  0.58           C  
ATOM    348  CG  ASP B  44      22.909  63.435  57.708  1.00  0.58           C  
ATOM    349  OD1 ASP B  44      22.843  63.681  58.943  1.00  0.58           O  
ATOM    350  OD2 ASP B  44      23.978  63.544  57.055  1.00  0.58           O  
ATOM    351  N   VAL B  45      19.202  62.534  55.402  1.00  0.66           N  
ATOM    352  CA  VAL B  45      18.159  61.941  54.561  1.00  0.66           C  
ATOM    353  C   VAL B  45      18.322  60.429  54.422  1.00  0.66           C  
ATOM    354  O   VAL B  45      17.362  59.658  54.444  1.00  0.66           O  
ATOM    355  CB  VAL B  45      18.102  62.569  53.176  1.00  0.66           C  
ATOM    356  CG1 VAL B  45      16.794  62.163  52.473  1.00  0.66           C  
ATOM    357  CG2 VAL B  45      18.148  64.104  53.288  1.00  0.66           C  
ATOM    358  N   VAL B  46      19.579  59.969  54.294  1.00  0.70           N  
ATOM    359  CA  VAL B  46      19.939  58.565  54.229  1.00  0.70           C  
ATOM    360  C   VAL B  46      20.886  58.307  55.381  1.00  0.70           C  
ATOM    361  O   VAL B  46      21.537  59.234  55.857  1.00  0.70           O  
ATOM    362  CB  VAL B  46      20.590  58.142  52.908  1.00  0.70           C  
ATOM    363  CG1 VAL B  46      19.535  58.168  51.789  1.00  0.70           C  
ATOM    364  CG2 VAL B  46      21.795  59.032  52.542  1.00  0.70           C  
ATOM    365  N   GLY B  47      20.953  57.063  55.899  1.00  0.69           N  
ATOM    366  CA  GLY B  47      21.793  56.764  57.065  1.00  0.69           C  
ATOM    367  C   GLY B  47      22.561  55.480  56.974  1.00  0.69           C  
ATOM    368  O   GLY B  47      22.505  54.772  55.972  1.00  0.69           O  
ATOM    369  N   GLY B  48      23.286  55.132  58.054  1.00  0.72           N  
ATOM    370  CA  GLY B  48      24.003  53.869  58.203  1.00  0.72           C  
ATOM    371  C   GLY B  48      23.098  52.728  58.539  1.00  0.72           C  
ATOM    372  O   GLY B  48      23.245  51.631  57.993  1.00  0.72           O  
ATOM    373  N   ASP B  49      22.122  52.993  59.423  1.00  0.71           N  
ATOM    374  CA  ASP B  49      21.116  52.078  59.923  1.00  0.71           C  
ATOM    375  C   ASP B  49      20.231  51.393  58.884  1.00  0.71           C  
ATOM    376  O   ASP B  49      19.660  52.014  57.984  1.00  0.71           O  
ATOM    377  CB  ASP B  49      20.154  52.856  60.883  1.00  0.71           C  
ATOM    378  CG  ASP B  49      20.550  52.773  62.361  1.00  0.71           C  
ATOM    379  OD1 ASP B  49      21.622  52.202  62.645  1.00  0.71           O  
ATOM    380  OD2 ASP B  49      19.750  53.206  63.239  1.00  0.71           O  
ATOM    381  N   PHE B  50      20.000  50.083  59.093  1.00  0.67           N  
ATOM    382  CA  PHE B  50      18.976  49.341  58.398  1.00  0.67           C  
ATOM    383  C   PHE B  50      18.552  48.143  59.232  1.00  0.67           C  
ATOM    384  O   PHE B  50      19.051  47.883  60.326  1.00  0.67           O  
ATOM    385  CB  PHE B  50      19.328  48.955  56.924  1.00  0.67           C  
ATOM    386  CG  PHE B  50      20.246  47.770  56.763  1.00  0.67           C  
ATOM    387  CD1 PHE B  50      21.587  47.842  57.162  1.00  0.67           C  
ATOM    388  CD2 PHE B  50      19.773  46.580  56.182  1.00  0.67           C  
ATOM    389  CE1 PHE B  50      22.452  46.766  56.946  1.00  0.67           C  
ATOM    390  CE2 PHE B  50      20.628  45.486  55.999  1.00  0.67           C  
ATOM    391  CZ  PHE B  50      21.971  45.582  56.379  1.00  0.67           C  
ATOM    392  N   TYR B  51      17.562  47.390  58.737  1.00  0.68           N  
ATOM    393  CA  TYR B  51      17.003  46.271  59.451  1.00  0.68           C  
ATOM    394  C   TYR B  51      16.623  45.189  58.466  1.00  0.68           C  
ATOM    395  O   TYR B  51      16.413  45.433  57.278  1.00  0.68           O  
ATOM    396  CB  TYR B  51      15.816  46.671  60.376  1.00  0.68           C  
ATOM    397  CG  TYR B  51      14.797  47.550  59.704  1.00  0.68           C  
ATOM    398  CD1 TYR B  51      15.046  48.927  59.582  1.00  0.68           C  
ATOM    399  CD2 TYR B  51      13.588  47.030  59.209  1.00  0.68           C  
ATOM    400  CE1 TYR B  51      14.130  49.756  58.933  1.00  0.68           C  
ATOM    401  CE2 TYR B  51      12.657  47.874  58.579  1.00  0.68           C  
ATOM    402  CZ  TYR B  51      12.935  49.239  58.443  1.00  0.68           C  
ATOM    403  OH  TYR B  51      12.015  50.138  57.874  1.00  0.68           O  
ATOM    404  N   VAL B  52      16.584  43.938  58.951  1.00  0.69           N  
ATOM    405  CA  VAL B  52      16.385  42.758  58.134  1.00  0.69           C  
ATOM    406  C   VAL B  52      15.280  41.910  58.721  1.00  0.69           C  
ATOM    407  O   VAL B  52      15.020  41.906  59.925  1.00  0.69           O  
ATOM    408  CB  VAL B  52      17.648  41.913  57.944  1.00  0.69           C  
ATOM    409  CG1 VAL B  52      18.677  42.715  57.124  1.00  0.69           C  
ATOM    410  CG2 VAL B  52      18.249  41.484  59.297  1.00  0.69           C  
ATOM    411  N   TYR B  53      14.571  41.178  57.846  1.00  0.64           N  
ATOM    412  CA  TYR B  53      13.523  40.272  58.237  1.00  0.64           C  
ATOM    413  C   TYR B  53      13.487  39.141  57.218  1.00  0.64           C  
ATOM    414  O   TYR B  53      13.610  39.361  56.013  1.00  0.64           O  
ATOM    415  CB  TYR B  53      12.165  41.022  58.306  1.00  0.64           C  
ATOM    416  CG  TYR B  53      11.032  40.127  58.703  1.00  0.64           C  
ATOM    417  CD1 TYR B  53      10.955  39.599  60.000  1.00  0.64           C  
ATOM    418  CD2 TYR B  53      10.040  39.796  57.767  1.00  0.64           C  
ATOM    419  CE1 TYR B  53       9.902  38.747  60.352  1.00  0.64           C  
ATOM    420  CE2 TYR B  53       8.996  38.932  58.115  1.00  0.64           C  
ATOM    421  CZ  TYR B  53       8.925  38.418  59.411  1.00  0.64           C  
ATOM    422  OH  TYR B  53       7.841  37.608  59.786  1.00  0.64           O  
ATOM    423  N   ARG B  54      13.318  37.893  57.684  1.00  0.60           N  
ATOM    424  CA  ARG B  54      13.087  36.759  56.819  1.00  0.60           C  
ATOM    425  C   ARG B  54      12.121  35.817  57.518  1.00  0.60           C  
ATOM    426  O   ARG B  54      12.475  35.155  58.494  1.00  0.60           O  
ATOM    427  CB  ARG B  54      14.425  36.038  56.484  1.00  0.60           C  
ATOM    428  CG  ARG B  54      14.338  34.878  55.466  1.00  0.60           C  
ATOM    429  CD  ARG B  54      14.073  35.292  54.009  1.00  0.60           C  
ATOM    430  NE  ARG B  54      15.255  36.101  53.513  1.00  0.60           N  
ATOM    431  CZ  ARG B  54      16.252  35.638  52.744  1.00  0.60           C  
ATOM    432  NH1 ARG B  54      16.300  34.364  52.365  1.00  0.60           N  
ATOM    433  NH2 ARG B  54      17.229  36.445  52.335  1.00  0.60           N  
ATOM    434  N   GLU B  55      10.864  35.746  57.035  1.00  0.60           N  
ATOM    435  CA  GLU B  55       9.869  34.785  57.480  1.00  0.60           C  
ATOM    436  C   GLU B  55      10.224  33.351  57.100  1.00  0.60           C  
ATOM    437  O   GLU B  55      10.844  33.090  56.068  1.00  0.60           O  
ATOM    438  CB  GLU B  55       8.466  35.122  56.919  1.00  0.60           C  
ATOM    439  CG  GLU B  55       7.294  34.456  57.694  1.00  0.60           C  
ATOM    440  CD  GLU B  55       5.954  34.545  56.969  1.00  0.60           C  
ATOM    441  OE1 GLU B  55       5.955  34.778  55.733  1.00  0.60           O  
ATOM    442  OE2 GLU B  55       4.918  34.377  57.662  1.00  0.60           O  
ATOM    443  N   GLN B  56       9.834  32.381  57.941  1.00  0.60           N  
ATOM    444  CA  GLN B  56       9.869  30.975  57.633  1.00  0.60           C  
ATOM    445  C   GLN B  56       8.579  30.393  58.191  1.00  0.60           C  
ATOM    446  O   GLN B  56       7.891  31.016  58.992  1.00  0.60           O  
ATOM    447  CB  GLN B  56      11.081  30.266  58.295  1.00  0.60           C  
ATOM    448  CG  GLN B  56      12.480  30.807  57.889  1.00  0.60           C  
ATOM    449  CD  GLN B  56      12.926  30.551  56.445  1.00  0.60           C  
ATOM    450  OE1 GLN B  56      13.908  31.146  55.990  1.00  0.60           O  
ATOM    451  NE2 GLN B  56      12.265  29.624  55.721  1.00  0.60           N  
ATOM    452  N   ALA B  57       8.195  29.164  57.799  1.00  0.58           N  
ATOM    453  CA  ALA B  57       6.984  28.534  58.303  1.00  0.58           C  
ATOM    454  C   ALA B  57       6.984  28.307  59.826  1.00  0.58           C  
ATOM    455  O   ALA B  57       6.005  28.538  60.540  1.00  0.58           O  
ATOM    456  CB  ALA B  57       6.827  27.175  57.588  1.00  0.58           C  
ATOM    457  N   ASP B  58       8.134  27.857  60.348  1.00  0.63           N  
ATOM    458  CA  ASP B  58       8.403  27.514  61.721  1.00  0.63           C  
ATOM    459  C   ASP B  58       8.778  28.703  62.613  1.00  0.63           C  
ATOM    460  O   ASP B  58       8.705  28.629  63.841  1.00  0.63           O  
ATOM    461  CB  ASP B  58       9.534  26.438  61.716  1.00  0.63           C  
ATOM    462  CG  ASP B  58      10.754  26.803  60.877  1.00  0.63           C  
ATOM    463  OD1 ASP B  58      10.618  27.145  59.670  1.00  0.63           O  
ATOM    464  OD2 ASP B  58      11.884  26.701  61.405  1.00  0.63           O  
ATOM    465  N   GLY B  59       9.153  29.855  62.030  1.00  0.70           N  
ATOM    466  CA  GLY B  59       9.716  30.943  62.812  1.00  0.70           C  
ATOM    467  C   GLY B  59      10.057  32.129  61.970  1.00  0.70           C  
ATOM    468  O   GLY B  59       9.619  32.242  60.834  1.00  0.70           O  
ATOM    469  N   TYR B  60      10.862  33.063  62.492  1.00  0.65           N  
ATOM    470  CA  TYR B  60      11.325  34.168  61.674  1.00  0.65           C  
ATOM    471  C   TYR B  60      12.678  34.678  62.121  1.00  0.65           C  
ATOM    472  O   TYR B  60      13.036  34.640  63.297  1.00  0.65           O  
ATOM    473  CB  TYR B  60      10.297  35.332  61.551  1.00  0.65           C  
ATOM    474  CG  TYR B  60       9.839  35.899  62.873  1.00  0.65           C  
ATOM    475  CD1 TYR B  60      10.575  36.911  63.513  1.00  0.65           C  
ATOM    476  CD2 TYR B  60       8.624  35.483  63.443  1.00  0.65           C  
ATOM    477  CE1 TYR B  60      10.090  37.516  64.680  1.00  0.65           C  
ATOM    478  CE2 TYR B  60       8.154  36.065  64.632  1.00  0.65           C  
ATOM    479  CZ  TYR B  60       8.881  37.091  65.240  1.00  0.65           C  
ATOM    480  OH  TYR B  60       8.397  37.714  66.408  1.00  0.65           O  
ATOM    481  N   LEU B  61      13.472  35.173  61.158  1.00  0.71           N  
ATOM    482  CA  LEU B  61      14.712  35.868  61.423  1.00  0.71           C  
ATOM    483  C   LEU B  61      14.419  37.352  61.402  1.00  0.71           C  
ATOM    484  O   LEU B  61      13.734  37.847  60.508  1.00  0.71           O  
ATOM    485  CB  LEU B  61      15.777  35.546  60.351  1.00  0.71           C  
ATOM    486  CG  LEU B  61      17.146  36.239  60.527  1.00  0.71           C  
ATOM    487  CD1 LEU B  61      17.964  35.647  61.683  1.00  0.71           C  
ATOM    488  CD2 LEU B  61      17.945  36.133  59.225  1.00  0.71           C  
ATOM    489  N   ILE B  62      14.926  38.104  62.389  1.00  0.73           N  
ATOM    490  CA  ILE B  62      14.684  39.528  62.490  1.00  0.73           C  
ATOM    491  C   ILE B  62      15.931  40.193  63.037  1.00  0.73           C  
ATOM    492  O   ILE B  62      16.668  39.622  63.841  1.00  0.73           O  
ATOM    493  CB  ILE B  62      13.423  39.822  63.310  1.00  0.73           C  
ATOM    494  CG1 ILE B  62      12.957  41.289  63.185  1.00  0.73           C  
ATOM    495  CG2 ILE B  62      13.594  39.381  64.780  1.00  0.73           C  
ATOM    496  CD1 ILE B  62      11.500  41.501  63.619  1.00  0.73           C  
ATOM    497  N   GLY B  63      16.267  41.407  62.561  1.00  0.75           N  
ATOM    498  CA  GLY B  63      17.510  42.025  62.989  1.00  0.75           C  
ATOM    499  C   GLY B  63      17.642  43.474  62.664  1.00  0.75           C  
ATOM    500  O   GLY B  63      16.951  44.001  61.798  1.00  0.75           O  
ATOM    501  N   VAL B  64      18.591  44.139  63.342  1.00  0.75           N  
ATOM    502  CA  VAL B  64      18.986  45.519  63.091  1.00  0.75           C  
ATOM    503  C   VAL B  64      20.477  45.557  62.842  1.00  0.75           C  
ATOM    504  O   VAL B  64      21.234  44.751  63.389  1.00  0.75           O  
ATOM    505  CB  VAL B  64      18.649  46.504  64.212  1.00  0.75           C  
ATOM    506  CG1 VAL B  64      17.120  46.598  64.365  1.00  0.75           C  
ATOM    507  CG2 VAL B  64      19.320  46.104  65.541  1.00  0.75           C  
ATOM    508  N   VAL B  65      20.930  46.489  61.985  1.00  0.74           N  
ATOM    509  CA  VAL B  65      22.331  46.655  61.650  1.00  0.74           C  
ATOM    510  C   VAL B  65      22.623  48.136  61.593  1.00  0.74           C  
ATOM    511  O   VAL B  65      21.895  48.897  60.960  1.00  0.74           O  
ATOM    512  CB  VAL B  65      22.713  46.065  60.293  1.00  0.74           C  
ATOM    513  CG1 VAL B  65      24.233  46.195  60.043  1.00  0.74           C  
ATOM    514  CG2 VAL B  65      22.292  44.589  60.190  1.00  0.74           C  
ATOM    515  N   ASP B  66      23.722  48.539  62.240  1.00  0.70           N  
ATOM    516  CA  ASP B  66      24.301  49.851  62.213  1.00  0.70           C  
ATOM    517  C   ASP B  66      25.629  49.673  61.482  1.00  0.70           C  
ATOM    518  O   ASP B  66      26.428  48.796  61.808  1.00  0.70           O  
ATOM    519  CB  ASP B  66      24.455  50.289  63.684  1.00  0.70           C  
ATOM    520  CG  ASP B  66      25.196  51.594  63.881  1.00  0.70           C  
ATOM    521  OD1 ASP B  66      25.711  52.178  62.894  1.00  0.70           O  
ATOM    522  OD2 ASP B  66      25.288  51.967  65.072  1.00  0.70           O  
ATOM    523  N   CYS B  67      25.881  50.467  60.431  1.00  0.72           N  
ATOM    524  CA  CYS B  67      27.060  50.346  59.600  1.00  0.72           C  
ATOM    525  C   CYS B  67      27.872  51.604  59.700  1.00  0.72           C  
ATOM    526  O   CYS B  67      27.311  52.677  59.526  1.00  0.72           O  
ATOM    527  CB  CYS B  67      26.691  50.220  58.103  1.00  0.72           C  
ATOM    528  SG  CYS B  67      25.843  48.669  57.678  1.00  0.72           S  
ATOM    529  N   ALA B  68      29.205  51.499  59.936  1.00  0.69           N  
ATOM    530  CA  ALA B  68      30.129  52.608  60.115  1.00  0.69           C  
ATOM    531  C   ALA B  68      29.843  53.925  59.389  1.00  0.69           C  
ATOM    532  O   ALA B  68      29.915  54.037  58.164  1.00  0.69           O  
ATOM    533  CB  ALA B  68      31.569  52.167  59.782  1.00  0.69           C  
ATOM    534  N   GLY B  69      29.563  54.978  60.183  1.00  0.63           N  
ATOM    535  CA  GLY B  69      29.197  56.294  59.685  1.00  0.63           C  
ATOM    536  C   GLY B  69      27.747  56.428  59.302  1.00  0.63           C  
ATOM    537  O   GLY B  69      27.041  55.473  59.011  1.00  0.63           O  
ATOM    538  N   HIS B  70      27.257  57.669  59.263  1.00  0.56           N  
ATOM    539  CA  HIS B  70      25.884  57.974  58.923  1.00  0.56           C  
ATOM    540  C   HIS B  70      25.891  58.653  57.564  1.00  0.56           C  
ATOM    541  O   HIS B  70      26.894  58.607  56.845  1.00  0.56           O  
ATOM    542  CB  HIS B  70      25.249  58.821  60.050  1.00  0.56           C  
ATOM    543  CG  HIS B  70      26.122  59.954  60.483  1.00  0.56           C  
ATOM    544  ND1 HIS B  70      26.274  61.046  59.655  1.00  0.56           N  
ATOM    545  CD2 HIS B  70      26.944  60.064  61.558  1.00  0.56           C  
ATOM    546  CE1 HIS B  70      27.173  61.803  60.237  1.00  0.56           C  
ATOM    547  NE2 HIS B  70      27.619  61.255  61.393  1.00  0.56           N  
ATOM    548  N   GLY B  71      24.772  59.279  57.136  1.00  0.62           N  
ATOM    549  CA  GLY B  71      24.687  59.940  55.836  1.00  0.62           C  
ATOM    550  C   GLY B  71      25.018  59.066  54.644  1.00  0.62           C  
ATOM    551  O   GLY B  71      24.755  57.865  54.612  1.00  0.62           O  
ATOM    552  N   VAL B  72      25.615  59.661  53.594  1.00  0.63           N  
ATOM    553  CA  VAL B  72      26.011  58.933  52.392  1.00  0.63           C  
ATOM    554  C   VAL B  72      27.031  57.810  52.621  1.00  0.63           C  
ATOM    555  O   VAL B  72      26.779  56.726  52.088  1.00  0.63           O  
ATOM    556  CB  VAL B  72      26.479  59.874  51.278  1.00  0.63           C  
ATOM    557  CG1 VAL B  72      26.894  59.099  50.008  1.00  0.63           C  
ATOM    558  CG2 VAL B  72      25.333  60.840  50.931  1.00  0.63           C  
ATOM    559  N   PRO B  73      28.138  57.901  53.378  1.00  0.61           N  
ATOM    560  CA  PRO B  73      29.034  56.763  53.589  1.00  0.61           C  
ATOM    561  C   PRO B  73      28.369  55.589  54.274  1.00  0.61           C  
ATOM    562  O   PRO B  73      28.602  54.449  53.870  1.00  0.61           O  
ATOM    563  CB  PRO B  73      30.192  57.332  54.425  1.00  0.61           C  
ATOM    564  CG  PRO B  73      30.208  58.815  54.052  1.00  0.61           C  
ATOM    565  CD  PRO B  73      28.721  59.138  53.904  1.00  0.61           C  
ATOM    566  N   GLY B  74      27.502  55.841  55.278  1.00  0.66           N  
ATOM    567  CA  GLY B  74      26.763  54.777  55.942  1.00  0.66           C  
ATOM    568  C   GLY B  74      25.766  54.111  55.039  1.00  0.66           C  
ATOM    569  O   GLY B  74      25.598  52.894  55.058  1.00  0.66           O  
ATOM    570  N   ALA B  75      25.107  54.895  54.169  1.00  0.65           N  
ATOM    571  CA  ALA B  75      24.172  54.398  53.183  1.00  0.65           C  
ATOM    572  C   ALA B  75      24.816  53.449  52.168  1.00  0.65           C  
ATOM    573  O   ALA B  75      24.261  52.406  51.825  1.00  0.65           O  
ATOM    574  CB  ALA B  75      23.489  55.588  52.484  1.00  0.65           C  
ATOM    575  N   LEU B  76      26.047  53.756  51.701  1.00  0.63           N  
ATOM    576  CA  LEU B  76      26.831  52.857  50.859  1.00  0.63           C  
ATOM    577  C   LEU B  76      27.181  51.543  51.549  1.00  0.63           C  
ATOM    578  O   LEU B  76      27.028  50.460  50.984  1.00  0.63           O  
ATOM    579  CB  LEU B  76      28.162  53.512  50.403  1.00  0.63           C  
ATOM    580  CG  LEU B  76      28.021  54.755  49.500  1.00  0.63           C  
ATOM    581  CD1 LEU B  76      29.411  55.320  49.164  1.00  0.63           C  
ATOM    582  CD2 LEU B  76      27.246  54.452  48.209  1.00  0.63           C  
ATOM    583  N   MET B  77      27.608  51.603  52.826  1.00  0.64           N  
ATOM    584  CA  MET B  77      27.829  50.431  53.655  1.00  0.64           C  
ATOM    585  C   MET B  77      26.568  49.597  53.876  1.00  0.64           C  
ATOM    586  O   MET B  77      26.606  48.369  53.851  1.00  0.64           O  
ATOM    587  CB  MET B  77      28.401  50.842  55.029  1.00  0.64           C  
ATOM    588  CG  MET B  77      29.827  51.425  55.000  1.00  0.64           C  
ATOM    589  SD  MET B  77      31.117  50.264  54.453  1.00  0.64           S  
ATOM    590  CE  MET B  77      30.943  49.068  55.809  1.00  0.64           C  
ATOM    591  N   THR B  78      25.402  50.252  54.058  1.00  0.68           N  
ATOM    592  CA  THR B  78      24.084  49.629  54.189  1.00  0.68           C  
ATOM    593  C   THR B  78      23.733  48.742  52.997  1.00  0.68           C  
ATOM    594  O   THR B  78      23.259  47.617  53.158  1.00  0.68           O  
ATOM    595  CB  THR B  78      23.001  50.689  54.475  1.00  0.68           C  
ATOM    596  OG1 THR B  78      22.373  50.434  55.720  1.00  0.68           O  
ATOM    597  CG2 THR B  78      21.860  50.771  53.442  1.00  0.68           C  
ATOM    598  N   MET B  79      24.026  49.190  51.754  1.00  0.65           N  
ATOM    599  CA  MET B  79      23.785  48.418  50.539  1.00  0.65           C  
ATOM    600  C   MET B  79      24.599  47.132  50.474  1.00  0.65           C  
ATOM    601  O   MET B  79      24.080  46.051  50.193  1.00  0.65           O  
ATOM    602  CB  MET B  79      24.144  49.248  49.278  1.00  0.65           C  
ATOM    603  CG  MET B  79      23.271  50.495  49.052  1.00  0.65           C  
ATOM    604  SD  MET B  79      21.582  50.105  48.507  1.00  0.65           S  
ATOM    605  CE  MET B  79      20.748  50.901  49.902  1.00  0.65           C  
ATOM    606  N   LEU B  80      25.907  47.224  50.790  1.00  0.69           N  
ATOM    607  CA  LEU B  80      26.809  46.089  50.867  1.00  0.69           C  
ATOM    608  C   LEU B  80      26.415  45.111  51.962  1.00  0.69           C  
ATOM    609  O   LEU B  80      26.373  43.900  51.758  1.00  0.69           O  
ATOM    610  CB  LEU B  80      28.250  46.587  51.137  1.00  0.69           C  
ATOM    611  CG  LEU B  80      28.860  47.436  50.004  1.00  0.69           C  
ATOM    612  CD1 LEU B  80      30.156  48.100  50.486  1.00  0.69           C  
ATOM    613  CD2 LEU B  80      29.137  46.592  48.751  1.00  0.69           C  
ATOM    614  N   ALA B  81      26.060  45.629  53.152  1.00  0.71           N  
ATOM    615  CA  ALA B  81      25.620  44.846  54.284  1.00  0.71           C  
ATOM    616  C   ALA B  81      24.339  44.059  54.025  1.00  0.71           C  
ATOM    617  O   ALA B  81      24.238  42.892  54.398  1.00  0.71           O  
ATOM    618  CB  ALA B  81      25.457  45.779  55.492  1.00  0.71           C  
ATOM    619  N   ARG B  82      23.337  44.652  53.336  1.00  0.64           N  
ATOM    620  CA  ARG B  82      22.132  43.945  52.920  1.00  0.64           C  
ATOM    621  C   ARG B  82      22.421  42.774  51.985  1.00  0.64           C  
ATOM    622  O   ARG B  82      21.920  41.669  52.188  1.00  0.64           O  
ATOM    623  CB  ARG B  82      21.133  44.919  52.226  1.00  0.64           C  
ATOM    624  CG  ARG B  82      19.898  44.252  51.566  1.00  0.64           C  
ATOM    625  CD  ARG B  82      18.933  43.545  52.532  1.00  0.64           C  
ATOM    626  NE  ARG B  82      18.190  42.513  51.742  1.00  0.64           N  
ATOM    627  CZ  ARG B  82      17.175  42.741  50.901  1.00  0.64           C  
ATOM    628  NH1 ARG B  82      16.452  43.849  50.901  1.00  0.64           N  
ATOM    629  NH2 ARG B  82      16.907  41.791  50.008  1.00  0.64           N  
ATOM    630  N   ALA B  83      23.277  42.975  50.962  1.00  0.72           N  
ATOM    631  CA  ALA B  83      23.707  41.920  50.062  1.00  0.72           C  
ATOM    632  C   ALA B  83      24.512  40.820  50.759  1.00  0.72           C  
ATOM    633  O   ALA B  83      24.316  39.627  50.526  1.00  0.72           O  
ATOM    634  CB  ALA B  83      24.522  42.542  48.910  1.00  0.72           C  
ATOM    635  N   ALA B  84      25.417  41.206  51.681  1.00  0.73           N  
ATOM    636  CA  ALA B  84      26.161  40.297  52.527  1.00  0.73           C  
ATOM    637  C   ALA B  84      25.274  39.444  53.435  1.00  0.73           C  
ATOM    638  O   ALA B  84      25.464  38.233  53.540  1.00  0.73           O  
ATOM    639  CB  ALA B  84      27.160  41.114  53.371  1.00  0.73           C  
ATOM    640  N   ILE B  85      24.243  40.042  54.072  1.00  0.70           N  
ATOM    641  CA  ILE B  85      23.250  39.316  54.857  1.00  0.70           C  
ATOM    642  C   ILE B  85      22.412  38.358  54.023  1.00  0.70           C  
ATOM    643  O   ILE B  85      22.226  37.209  54.415  1.00  0.70           O  
ATOM    644  CB  ILE B  85      22.384  40.255  55.702  1.00  0.70           C  
ATOM    645  CG1 ILE B  85      23.254  40.799  56.859  1.00  0.70           C  
ATOM    646  CG2 ILE B  85      21.126  39.538  56.253  1.00  0.70           C  
ATOM    647  CD1 ILE B  85      22.586  41.905  57.678  1.00  0.70           C  
ATOM    648  N   ASP B  86      21.928  38.753  52.826  1.00  0.66           N  
ATOM    649  CA  ASP B  86      21.211  37.838  51.949  1.00  0.66           C  
ATOM    650  C   ASP B  86      22.061  36.648  51.493  1.00  0.66           C  
ATOM    651  O   ASP B  86      21.591  35.511  51.523  1.00  0.66           O  
ATOM    652  CB  ASP B  86      20.605  38.592  50.743  1.00  0.66           C  
ATOM    653  CG  ASP B  86      19.291  39.253  51.106  1.00  0.66           C  
ATOM    654  OD1 ASP B  86      18.532  38.759  51.981  1.00  0.66           O  
ATOM    655  OD2 ASP B  86      18.978  40.278  50.451  1.00  0.66           O  
ATOM    656  N   HIS B  87      23.356  36.870  51.159  1.00  0.61           N  
ATOM    657  CA  HIS B  87      24.331  35.798  50.944  1.00  0.61           C  
ATOM    658  C   HIS B  87      24.482  34.882  52.158  1.00  0.61           C  
ATOM    659  O   HIS B  87      24.421  33.661  52.049  1.00  0.61           O  
ATOM    660  CB  HIS B  87      25.738  36.395  50.622  1.00  0.61           C  
ATOM    661  CG  HIS B  87      26.898  35.443  50.780  1.00  0.61           C  
ATOM    662  ND1 HIS B  87      27.271  34.621  49.738  1.00  0.61           N  
ATOM    663  CD2 HIS B  87      27.573  35.103  51.912  1.00  0.61           C  
ATOM    664  CE1 HIS B  87      28.160  33.790  50.259  1.00  0.61           C  
ATOM    665  NE2 HIS B  87      28.377  34.038  51.574  1.00  0.61           N  
ATOM    666  N   ALA B  88      24.645  35.451  53.368  1.00  0.72           N  
ATOM    667  CA  ALA B  88      24.803  34.699  54.594  1.00  0.72           C  
ATOM    668  C   ALA B  88      23.588  33.838  54.942  1.00  0.72           C  
ATOM    669  O   ALA B  88      23.711  32.670  55.301  1.00  0.72           O  
ATOM    670  CB  ALA B  88      25.107  35.691  55.730  1.00  0.72           C  
ATOM    671  N   ILE B  89      22.364  34.383  54.781  1.00  0.68           N  
ATOM    672  CA  ILE B  89      21.115  33.642  54.943  1.00  0.68           C  
ATOM    673  C   ILE B  89      20.995  32.505  53.936  1.00  0.68           C  
ATOM    674  O   ILE B  89      20.535  31.415  54.265  1.00  0.68           O  
ATOM    675  CB  ILE B  89      19.878  34.548  54.862  1.00  0.68           C  
ATOM    676  CG1 ILE B  89      19.888  35.586  56.008  1.00  0.68           C  
ATOM    677  CG2 ILE B  89      18.575  33.714  54.923  1.00  0.68           C  
ATOM    678  CD1 ILE B  89      18.876  36.722  55.804  1.00  0.68           C  
ATOM    679  N   GLU B  90      21.412  32.704  52.672  1.00  0.60           N  
ATOM    680  CA  GLU B  90      21.475  31.622  51.703  1.00  0.60           C  
ATOM    681  C   GLU B  90      22.503  30.542  52.053  1.00  0.60           C  
ATOM    682  O   GLU B  90      22.213  29.348  52.015  1.00  0.60           O  
ATOM    683  CB  GLU B  90      21.727  32.213  50.296  1.00  0.60           C  
ATOM    684  CG  GLU B  90      21.471  31.218  49.139  1.00  0.60           C  
ATOM    685  CD  GLU B  90      21.329  31.937  47.800  1.00  0.60           C  
ATOM    686  OE1 GLU B  90      20.364  32.737  47.673  1.00  0.60           O  
ATOM    687  OE2 GLU B  90      22.158  31.670  46.894  1.00  0.60           O  
ATOM    688  N   ALA B  91      23.722  30.943  52.467  1.00  0.66           N  
ATOM    689  CA  ALA B  91      24.799  30.044  52.829  1.00  0.66           C  
ATOM    690  C   ALA B  91      24.580  29.163  54.062  1.00  0.66           C  
ATOM    691  O   ALA B  91      24.852  27.965  54.022  1.00  0.66           O  
ATOM    692  CB  ALA B  91      26.079  30.881  53.029  1.00  0.66           C  
ATOM    693  N   VAL B  92      24.087  29.715  55.193  1.00  0.66           N  
ATOM    694  CA  VAL B  92      23.960  28.939  56.430  1.00  0.66           C  
ATOM    695  C   VAL B  92      22.525  28.838  56.906  1.00  0.66           C  
ATOM    696  O   VAL B  92      22.233  28.306  57.977  1.00  0.66           O  
ATOM    697  CB  VAL B  92      24.821  29.476  57.572  1.00  0.66           C  
ATOM    698  CG1 VAL B  92      26.308  29.345  57.193  1.00  0.66           C  
ATOM    699  CG2 VAL B  92      24.467  30.936  57.906  1.00  0.66           C  
ATOM    700  N   GLY B  93      21.558  29.317  56.106  1.00  0.65           N  
ATOM    701  CA  GLY B  93      20.167  29.388  56.522  1.00  0.65           C  
ATOM    702  C   GLY B  93      19.861  30.545  57.439  1.00  0.65           C  
ATOM    703  O   GLY B  93      20.706  31.333  57.844  1.00  0.65           O  
ATOM    704  N   SER B  94      18.579  30.687  57.795  1.00  0.63           N  
ATOM    705  CA  SER B  94      18.051  31.805  58.558  1.00  0.63           C  
ATOM    706  C   SER B  94      17.917  31.511  60.038  1.00  0.63           C  
ATOM    707  O   SER B  94      17.400  32.331  60.790  1.00  0.63           O  
ATOM    708  CB  SER B  94      16.638  32.142  58.016  1.00  0.63           C  
ATOM    709  OG  SER B  94      15.901  30.937  57.783  1.00  0.63           O  
ATOM    710  N   ARG B  95      18.380  30.337  60.508  1.00  0.50           N  
ATOM    711  CA  ARG B  95      18.078  29.879  61.854  1.00  0.50           C  
ATOM    712  C   ARG B  95      19.251  29.934  62.823  1.00  0.50           C  
ATOM    713  O   ARG B  95      19.071  29.695  64.013  1.00  0.50           O  
ATOM    714  CB  ARG B  95      17.508  28.440  61.808  1.00  0.50           C  
ATOM    715  CG  ARG B  95      16.227  28.341  60.953  1.00  0.50           C  
ATOM    716  CD  ARG B  95      15.511  26.988  61.067  1.00  0.50           C  
ATOM    717  NE  ARG B  95      14.237  27.043  60.275  1.00  0.50           N  
ATOM    718  CZ  ARG B  95      14.126  27.004  58.944  1.00  0.50           C  
ATOM    719  NH1 ARG B  95      15.193  26.916  58.158  1.00  0.50           N  
ATOM    720  NH2 ARG B  95      12.926  27.041  58.377  1.00  0.50           N  
ATOM    721  N   ASP B  96      20.468  30.300  62.371  1.00  0.65           N  
ATOM    722  CA  ASP B  96      21.608  30.468  63.256  1.00  0.65           C  
ATOM    723  C   ASP B  96      22.094  31.913  63.134  1.00  0.65           C  
ATOM    724  O   ASP B  96      22.774  32.252  62.164  1.00  0.65           O  
ATOM    725  CB  ASP B  96      22.710  29.443  62.868  1.00  0.65           C  
ATOM    726  CG  ASP B  96      23.916  29.447  63.798  1.00  0.65           C  
ATOM    727  OD1 ASP B  96      24.205  30.496  64.433  1.00  0.65           O  
ATOM    728  OD2 ASP B  96      24.586  28.392  63.875  1.00  0.65           O  
ATOM    729  N   PRO B  97      21.803  32.803  64.080  1.00  0.67           N  
ATOM    730  CA  PRO B  97      22.276  34.179  64.029  1.00  0.67           C  
ATOM    731  C   PRO B  97      23.782  34.328  64.068  1.00  0.67           C  
ATOM    732  O   PRO B  97      24.314  35.188  63.368  1.00  0.67           O  
ATOM    733  CB  PRO B  97      21.612  34.821  65.250  1.00  0.67           C  
ATOM    734  CG  PRO B  97      20.286  34.079  65.353  1.00  0.67           C  
ATOM    735  CD  PRO B  97      20.699  32.647  65.032  1.00  0.67           C  
ATOM    736  N   ALA B  98      24.493  33.521  64.873  1.00  0.70           N  
ATOM    737  CA  ALA B  98      25.934  33.553  64.987  1.00  0.70           C  
ATOM    738  C   ALA B  98      26.639  33.175  63.693  1.00  0.70           C  
ATOM    739  O   ALA B  98      27.578  33.847  63.256  1.00  0.70           O  
ATOM    740  CB  ALA B  98      26.368  32.609  66.123  1.00  0.70           C  
ATOM    741  N   ALA B  99      26.157  32.117  63.012  1.00  0.72           N  
ATOM    742  CA  ALA B  99      26.629  31.741  61.697  1.00  0.72           C  
ATOM    743  C   ALA B  99      26.352  32.803  60.630  1.00  0.72           C  
ATOM    744  O   ALA B  99      27.227  33.137  59.832  1.00  0.72           O  
ATOM    745  CB  ALA B  99      26.019  30.391  61.284  1.00  0.72           C  
ATOM    746  N   ILE B 100      25.143  33.414  60.623  1.00  0.69           N  
ATOM    747  CA  ILE B 100      24.796  34.503  59.706  1.00  0.69           C  
ATOM    748  C   ILE B 100      25.681  35.732  59.910  1.00  0.69           C  
ATOM    749  O   ILE B 100      26.195  36.312  58.955  1.00  0.69           O  
ATOM    750  CB  ILE B 100      23.324  34.914  59.805  1.00  0.69           C  
ATOM    751  CG1 ILE B 100      22.385  33.748  59.432  1.00  0.69           C  
ATOM    752  CG2 ILE B 100      23.005  36.114  58.880  1.00  0.69           C  
ATOM    753  CD1 ILE B 100      20.973  33.938  59.999  1.00  0.69           C  
ATOM    754  N   LEU B 101      25.944  36.155  61.167  1.00  0.69           N  
ATOM    755  CA  LEU B 101      26.893  37.227  61.453  1.00  0.69           C  
ATOM    756  C   LEU B 101      28.312  36.894  61.000  1.00  0.69           C  
ATOM    757  O   LEU B 101      29.024  37.738  60.452  1.00  0.69           O  
ATOM    758  CB  LEU B 101      26.933  37.602  62.960  1.00  0.69           C  
ATOM    759  CG  LEU B 101      25.650  38.244  63.533  1.00  0.69           C  
ATOM    760  CD1 LEU B 101      25.867  38.609  65.009  1.00  0.69           C  
ATOM    761  CD2 LEU B 101      25.199  39.487  62.751  1.00  0.69           C  
ATOM    762  N   GLY B 102      28.737  35.625  61.181  1.00  0.72           N  
ATOM    763  CA  GLY B 102      30.051  35.154  60.774  1.00  0.72           C  
ATOM    764  C   GLY B 102      30.281  35.143  59.287  1.00  0.72           C  
ATOM    765  O   GLY B 102      31.337  35.582  58.835  1.00  0.72           O  
ATOM    766  N   GLU B 103      29.289  34.681  58.503  1.00  0.69           N  
ATOM    767  CA  GLU B 103      29.277  34.770  57.048  1.00  0.69           C  
ATOM    768  C   GLU B 103      29.199  36.199  56.527  1.00  0.69           C  
ATOM    769  O   GLU B 103      29.909  36.579  55.599  1.00  0.69           O  
ATOM    770  CB  GLU B 103      28.122  33.940  56.436  1.00  0.69           C  
ATOM    771  CG  GLU B 103      28.497  32.458  56.205  1.00  0.69           C  
ATOM    772  CD  GLU B 103      29.548  32.302  55.106  1.00  0.69           C  
ATOM    773  OE1 GLU B 103      29.240  32.634  53.928  1.00  0.69           O  
ATOM    774  OE2 GLU B 103      30.673  31.860  55.447  1.00  0.69           O  
ATOM    775  N   THR B 104      28.364  37.066  57.143  1.00  0.71           N  
ATOM    776  CA  THR B 104      28.238  38.479  56.770  1.00  0.71           C  
ATOM    777  C   THR B 104      29.564  39.218  56.865  1.00  0.71           C  
ATOM    778  O   THR B 104      29.926  39.973  55.967  1.00  0.71           O  
ATOM    779  CB  THR B 104      27.197  39.213  57.615  1.00  0.71           C  
ATOM    780  OG1 THR B 104      25.904  38.704  57.328  1.00  0.71           O  
ATOM    781  CG2 THR B 104      27.108  40.714  57.305  1.00  0.71           C  
ATOM    782  N   ASP B 105      30.366  38.963  57.922  1.00  0.67           N  
ATOM    783  CA  ASP B 105      31.722  39.475  58.090  1.00  0.67           C  
ATOM    784  C   ASP B 105      32.656  39.075  56.942  1.00  0.67           C  
ATOM    785  O   ASP B 105      33.321  39.912  56.335  1.00  0.67           O  
ATOM    786  CB  ASP B 105      32.210  38.883  59.437  1.00  0.67           C  
ATOM    787  CG  ASP B 105      33.553  39.321  59.990  1.00  0.67           C  
ATOM    788  OD1 ASP B 105      34.334  40.134  59.439  1.00  0.67           O  
ATOM    789  OD2 ASP B 105      33.831  38.768  61.083  1.00  0.67           O  
ATOM    790  N   GLN B 106      32.665  37.782  56.556  1.00  0.67           N  
ATOM    791  CA  GLN B 106      33.447  37.291  55.432  1.00  0.67           C  
ATOM    792  C   GLN B 106      33.010  37.865  54.089  1.00  0.67           C  
ATOM    793  O   GLN B 106      33.833  38.283  53.274  1.00  0.67           O  
ATOM    794  CB  GLN B 106      33.434  35.741  55.386  1.00  0.67           C  
ATOM    795  CG  GLN B 106      34.068  35.073  56.631  1.00  0.67           C  
ATOM    796  CD  GLN B 106      35.505  35.546  56.847  1.00  0.67           C  
ATOM    797  OE1 GLN B 106      36.325  35.619  55.933  1.00  0.67           O  
ATOM    798  NE2 GLN B 106      35.847  35.903  58.105  1.00  0.67           N  
ATOM    799  N   ALA B 107      31.689  37.964  53.843  1.00  0.69           N  
ATOM    800  CA  ALA B 107      31.128  38.612  52.674  1.00  0.69           C  
ATOM    801  C   ALA B 107      31.482  40.101  52.575  1.00  0.69           C  
ATOM    802  O   ALA B 107      31.851  40.599  51.514  1.00  0.69           O  
ATOM    803  CB  ALA B 107      29.601  38.404  52.675  1.00  0.69           C  
ATOM    804  N   MET B 108      31.438  40.848  53.696  1.00  0.66           N  
ATOM    805  CA  MET B 108      31.905  42.225  53.748  1.00  0.66           C  
ATOM    806  C   MET B 108      33.397  42.403  53.469  1.00  0.66           C  
ATOM    807  O   MET B 108      33.776  43.287  52.703  1.00  0.66           O  
ATOM    808  CB  MET B 108      31.552  42.880  55.108  1.00  0.66           C  
ATOM    809  CG  MET B 108      30.050  43.201  55.269  1.00  0.66           C  
ATOM    810  SD  MET B 108      29.335  44.287  53.994  1.00  0.66           S  
ATOM    811  CE  MET B 108      30.442  45.710  54.199  1.00  0.66           C  
ATOM    812  N   ARG B 109      34.284  41.550  54.033  1.00  0.59           N  
ATOM    813  CA  ARG B 109      35.716  41.563  53.730  1.00  0.59           C  
ATOM    814  C   ARG B 109      36.021  41.268  52.274  1.00  0.59           C  
ATOM    815  O   ARG B 109      36.886  41.882  51.658  1.00  0.59           O  
ATOM    816  CB  ARG B 109      36.488  40.533  54.581  1.00  0.59           C  
ATOM    817  CG  ARG B 109      36.481  40.893  56.072  1.00  0.59           C  
ATOM    818  CD  ARG B 109      37.222  39.860  56.918  1.00  0.59           C  
ATOM    819  NE  ARG B 109      36.842  40.123  58.338  1.00  0.59           N  
ATOM    820  CZ  ARG B 109      37.598  40.783  59.216  1.00  0.59           C  
ATOM    821  NH1 ARG B 109      38.819  41.240  58.979  1.00  0.59           N  
ATOM    822  NH2 ARG B 109      37.064  41.010  60.412  1.00  0.59           N  
ATOM    823  N   SER B 110      35.269  40.323  51.683  1.00  0.64           N  
ATOM    824  CA  SER B 110      35.342  39.977  50.267  1.00  0.64           C  
ATOM    825  C   SER B 110      35.049  41.156  49.338  1.00  0.64           C  
ATOM    826  O   SER B 110      35.716  41.351  48.324  1.00  0.64           O  
ATOM    827  CB  SER B 110      34.343  38.822  49.959  1.00  0.64           C  
ATOM    828  OG  SER B 110      34.395  38.380  48.599  1.00  0.64           O  
ATOM    829  N   MET B 111      34.043  41.993  49.667  1.00  0.57           N  
ATOM    830  CA  MET B 111      33.682  43.127  48.831  1.00  0.57           C  
ATOM    831  C   MET B 111      34.421  44.430  49.131  1.00  0.57           C  
ATOM    832  O   MET B 111      34.483  45.310  48.275  1.00  0.57           O  
ATOM    833  CB  MET B 111      32.168  43.412  48.962  1.00  0.57           C  
ATOM    834  CG  MET B 111      31.297  42.241  48.468  1.00  0.57           C  
ATOM    835  SD  MET B 111      29.510  42.587  48.457  1.00  0.57           S  
ATOM    836  CE  MET B 111      29.275  42.529  50.255  1.00  0.57           C  
ATOM    837  N   LEU B 112      35.017  44.609  50.327  1.00  0.57           N  
ATOM    838  CA  LEU B 112      35.739  45.832  50.642  1.00  0.57           C  
ATOM    839  C   LEU B 112      37.204  45.547  50.869  1.00  0.57           C  
ATOM    840  O   LEU B 112      37.619  45.044  51.909  1.00  0.57           O  
ATOM    841  CB  LEU B 112      35.182  46.525  51.911  1.00  0.57           C  
ATOM    842  CG  LEU B 112      33.825  47.219  51.693  1.00  0.57           C  
ATOM    843  CD1 LEU B 112      33.218  47.637  53.035  1.00  0.57           C  
ATOM    844  CD2 LEU B 112      33.939  48.455  50.786  1.00  0.57           C  
ATOM    845  N   SER B 113      38.059  45.960  49.916  1.00  0.52           N  
ATOM    846  CA  SER B 113      39.485  45.672  49.880  1.00  0.52           C  
ATOM    847  C   SER B 113      40.336  46.529  50.806  1.00  0.52           C  
ATOM    848  O   SER B 113      41.501  46.806  50.532  1.00  0.52           O  
ATOM    849  CB  SER B 113      40.015  45.852  48.435  1.00  0.52           C  
ATOM    850  OG  SER B 113      39.627  47.124  47.905  1.00  0.52           O  
ATOM    851  N   GLN B 114      39.793  46.926  51.974  1.00  0.49           N  
ATOM    852  CA  GLN B 114      40.424  47.796  52.955  1.00  0.49           C  
ATOM    853  C   GLN B 114      41.736  47.234  53.482  1.00  0.49           C  
ATOM    854  O   GLN B 114      42.724  47.946  53.619  1.00  0.49           O  
ATOM    855  CB  GLN B 114      39.420  48.082  54.103  1.00  0.49           C  
ATOM    856  CG  GLN B 114      39.848  49.165  55.130  1.00  0.49           C  
ATOM    857  CD  GLN B 114      40.825  48.657  56.195  1.00  0.49           C  
ATOM    858  OE1 GLN B 114      40.567  47.670  56.884  1.00  0.49           O  
ATOM    859  NE2 GLN B 114      41.977  49.345  56.358  1.00  0.49           N  
ATOM    860  N   GLU B 115      41.795  45.910  53.710  1.00  0.45           N  
ATOM    861  CA  GLU B 115      42.971  45.208  54.179  1.00  0.45           C  
ATOM    862  C   GLU B 115      44.102  45.147  53.143  1.00  0.45           C  
ATOM    863  O   GLU B 115      45.248  44.843  53.469  1.00  0.45           O  
ATOM    864  CB  GLU B 115      42.550  43.761  54.561  1.00  0.45           C  
ATOM    865  CG  GLU B 115      41.495  43.671  55.707  1.00  0.45           C  
ATOM    866  CD  GLU B 115      40.904  42.268  55.911  1.00  0.45           C  
ATOM    867  OE1 GLU B 115      41.374  41.318  55.244  1.00  0.45           O  
ATOM    868  OE2 GLU B 115      39.960  42.127  56.742  1.00  0.45           O  
ATOM    869  N   GLN B 116      43.821  45.453  51.856  1.00  0.45           N  
ATOM    870  CA  GLN B 116      44.811  45.424  50.792  1.00  0.45           C  
ATOM    871  C   GLN B 116      45.332  46.810  50.439  1.00  0.45           C  
ATOM    872  O   GLN B 116      46.193  46.939  49.570  1.00  0.45           O  
ATOM    873  CB  GLN B 116      44.191  44.848  49.492  1.00  0.45           C  
ATOM    874  CG  GLN B 116      43.753  43.371  49.603  1.00  0.45           C  
ATOM    875  CD  GLN B 116      43.097  42.920  48.298  1.00  0.45           C  
ATOM    876  OE1 GLN B 116      42.383  43.667  47.630  1.00  0.45           O  
ATOM    877  NE2 GLN B 116      43.326  41.646  47.909  1.00  0.45           N  
ATOM    878  N   ILE B 117      44.847  47.886  51.090  1.00  0.41           N  
ATOM    879  CA  ILE B 117      45.227  49.247  50.729  1.00  0.41           C  
ATOM    880  C   ILE B 117      45.691  50.006  51.965  1.00  0.41           C  
ATOM    881  O   ILE B 117      45.316  49.650  53.080  1.00  0.41           O  
ATOM    882  CB  ILE B 117      44.102  50.027  50.030  1.00  0.41           C  
ATOM    883  CG1 ILE B 117      42.814  50.100  50.885  1.00  0.41           C  
ATOM    884  CG2 ILE B 117      43.838  49.382  48.650  1.00  0.41           C  
ATOM    885  CD1 ILE B 117      41.690  50.927  50.246  1.00  0.41           C  
ATOM    886  N   PRO B 118      46.502  51.063  51.870  1.00  0.39           N  
ATOM    887  CA  PRO B 118      46.987  51.755  53.063  1.00  0.39           C  
ATOM    888  C   PRO B 118      45.983  52.787  53.536  1.00  0.39           C  
ATOM    889  O   PRO B 118      46.212  53.433  54.555  1.00  0.39           O  
ATOM    890  CB  PRO B 118      48.280  52.431  52.573  1.00  0.39           C  
ATOM    891  CG  PRO B 118      48.037  52.685  51.082  1.00  0.39           C  
ATOM    892  CD  PRO B 118      47.260  51.437  50.667  1.00  0.39           C  
ATOM    893  N   GLN B 119      44.885  53.007  52.791  1.00  0.38           N  
ATOM    894  CA  GLN B 119      43.860  53.963  53.147  1.00  0.38           C  
ATOM    895  C   GLN B 119      43.100  53.609  54.423  1.00  0.38           C  
ATOM    896  O   GLN B 119      42.586  52.504  54.605  1.00  0.38           O  
ATOM    897  CB  GLN B 119      42.872  54.142  51.970  1.00  0.38           C  
ATOM    898  CG  GLN B 119      41.826  55.269  52.144  1.00  0.38           C  
ATOM    899  CD  GLN B 119      40.940  55.372  50.902  1.00  0.38           C  
ATOM    900  OE1 GLN B 119      41.017  54.577  49.967  1.00  0.38           O  
ATOM    901  NE2 GLN B 119      40.060  56.398  50.880  1.00  0.38           N  
ATOM    902  N   ALA B 120      42.982  54.581  55.348  1.00  0.41           N  
ATOM    903  CA  ALA B 120      42.148  54.439  56.517  1.00  0.41           C  
ATOM    904  C   ALA B 120      40.666  54.506  56.163  1.00  0.41           C  
ATOM    905  O   ALA B 120      40.161  55.518  55.681  1.00  0.41           O  
ATOM    906  CB  ALA B 120      42.491  55.520  57.559  1.00  0.41           C  
ATOM    907  N   LEU B 121      39.940  53.400  56.389  1.00  0.42           N  
ATOM    908  CA  LEU B 121      38.537  53.299  56.066  1.00  0.42           C  
ATOM    909  C   LEU B 121      37.847  52.600  57.217  1.00  0.42           C  
ATOM    910  O   LEU B 121      38.235  51.502  57.608  1.00  0.42           O  
ATOM    911  CB  LEU B 121      38.346  52.501  54.747  1.00  0.42           C  
ATOM    912  CG  LEU B 121      37.480  53.202  53.683  1.00  0.42           C  
ATOM    913  CD1 LEU B 121      37.597  52.465  52.339  1.00  0.42           C  
ATOM    914  CD2 LEU B 121      36.005  53.307  54.096  1.00  0.42           C  
ATOM    915  N   ALA B 122      36.799  53.213  57.796  1.00  0.49           N  
ATOM    916  CA  ALA B 122      36.016  52.582  58.836  1.00  0.49           C  
ATOM    917  C   ALA B 122      34.924  51.750  58.184  1.00  0.49           C  
ATOM    918  O   ALA B 122      33.970  52.272  57.616  1.00  0.49           O  
ATOM    919  CB  ALA B 122      35.399  53.636  59.778  1.00  0.49           C  
ATOM    920  N   THR B 123      35.084  50.418  58.206  1.00  0.60           N  
ATOM    921  CA  THR B 123      34.220  49.493  57.481  1.00  0.60           C  
ATOM    922  C   THR B 123      33.524  48.531  58.409  1.00  0.60           C  
ATOM    923  O   THR B 123      32.893  47.570  57.972  1.00  0.60           O  
ATOM    924  CB  THR B 123      35.001  48.656  56.476  1.00  0.60           C  
ATOM    925  OG1 THR B 123      36.145  48.066  57.081  1.00  0.60           O  
ATOM    926  CG2 THR B 123      35.521  49.577  55.368  1.00  0.60           C  
ATOM    927  N   ASN B 124      33.605  48.769  59.727  1.00  0.58           N  
ATOM    928  CA  ASN B 124      32.997  47.916  60.719  1.00  0.58           C  
ATOM    929  C   ASN B 124      31.496  48.137  60.878  1.00  0.58           C  
ATOM    930  O   ASN B 124      30.921  49.134  60.443  1.00  0.58           O  
ATOM    931  CB  ASN B 124      33.768  47.957  62.069  1.00  0.58           C  
ATOM    932  CG  ASN B 124      33.885  49.347  62.689  1.00  0.58           C  
ATOM    933  OD1 ASN B 124      33.893  50.396  62.045  1.00  0.58           O  
ATOM    934  ND2 ASN B 124      34.037  49.364  64.034  1.00  0.58           N  
ATOM    935  N   MET B 125      30.799  47.171  61.491  1.00  0.62           N  
ATOM    936  CA  MET B 125      29.376  47.314  61.703  1.00  0.62           C  
ATOM    937  C   MET B 125      28.934  46.575  62.936  1.00  0.62           C  
ATOM    938  O   MET B 125      29.520  45.573  63.346  1.00  0.62           O  
ATOM    939  CB  MET B 125      28.543  46.882  60.463  1.00  0.62           C  
ATOM    940  CG  MET B 125      28.669  45.405  60.053  1.00  0.62           C  
ATOM    941  SD  MET B 125      27.750  44.954  58.550  1.00  0.62           S  
ATOM    942  CE  MET B 125      28.703  46.023  57.436  1.00  0.62           C  
ATOM    943  N   ASP B 126      27.863  47.083  63.550  1.00  0.63           N  
ATOM    944  CA  ASP B 126      27.309  46.585  64.775  1.00  0.63           C  
ATOM    945  C   ASP B 126      25.947  46.029  64.408  1.00  0.63           C  
ATOM    946  O   ASP B 126      25.204  46.593  63.606  1.00  0.63           O  
ATOM    947  CB  ASP B 126      27.134  47.723  65.814  1.00  0.63           C  
ATOM    948  CG  ASP B 126      28.441  48.352  66.282  1.00  0.63           C  
ATOM    949  OD1 ASP B 126      29.552  47.810  66.043  1.00  0.63           O  
ATOM    950  OD2 ASP B 126      28.394  49.388  66.994  1.00  0.63           O  
ATOM    951  N   ALA B 127      25.578  44.857  64.934  1.00  0.73           N  
ATOM    952  CA  ALA B 127      24.387  44.198  64.463  1.00  0.73           C  
ATOM    953  C   ALA B 127      23.809  43.310  65.529  1.00  0.73           C  
ATOM    954  O   ALA B 127      24.521  42.766  66.368  1.00  0.73           O  
ATOM    955  CB  ALA B 127      24.698  43.363  63.206  1.00  0.73           C  
ATOM    956  N   GLY B 128      22.478  43.135  65.509  1.00  0.75           N  
ATOM    957  CA  GLY B 128      21.786  42.204  66.382  1.00  0.75           C  
ATOM    958  C   GLY B 128      20.848  41.389  65.553  1.00  0.75           C  
ATOM    959  O   GLY B 128      19.965  41.946  64.905  1.00  0.75           O  
ATOM    960  N   LEU B 129      21.008  40.053  65.560  1.00  0.73           N  
ATOM    961  CA  LEU B 129      20.168  39.135  64.811  1.00  0.73           C  
ATOM    962  C   LEU B 129      19.484  38.173  65.753  1.00  0.73           C  
ATOM    963  O   LEU B 129      20.101  37.598  66.649  1.00  0.73           O  
ATOM    964  CB  LEU B 129      20.977  38.278  63.803  1.00  0.73           C  
ATOM    965  CG  LEU B 129      21.246  38.945  62.445  1.00  0.73           C  
ATOM    966  CD1 LEU B 129      22.161  38.048  61.608  1.00  0.73           C  
ATOM    967  CD2 LEU B 129      19.957  39.174  61.646  1.00  0.73           C  
ATOM    968  N   VAL B 130      18.171  37.973  65.555  1.00  0.75           N  
ATOM    969  CA  VAL B 130      17.371  37.062  66.342  1.00  0.75           C  
ATOM    970  C   VAL B 130      16.673  36.075  65.426  1.00  0.75           C  
ATOM    971  O   VAL B 130      15.994  36.464  64.479  1.00  0.75           O  
ATOM    972  CB  VAL B 130      16.311  37.802  67.153  1.00  0.75           C  
ATOM    973  CG1 VAL B 130      15.423  36.805  67.914  1.00  0.75           C  
ATOM    974  CG2 VAL B 130      16.981  38.752  68.159  1.00  0.75           C  
ATOM    975  N   TRP B 131      16.792  34.765  65.717  1.00  0.69           N  
ATOM    976  CA  TRP B 131      15.932  33.737  65.164  1.00  0.69           C  
ATOM    977  C   TRP B 131      14.877  33.414  66.213  1.00  0.69           C  
ATOM    978  O   TRP B 131      15.181  33.021  67.341  1.00  0.69           O  
ATOM    979  CB  TRP B 131      16.723  32.458  64.751  1.00  0.69           C  
ATOM    980  CG  TRP B 131      15.891  31.199  64.504  1.00  0.69           C  
ATOM    981  CD1 TRP B 131      15.824  30.077  65.283  1.00  0.69           C  
ATOM    982  CD2 TRP B 131      14.931  31.017  63.447  1.00  0.69           C  
ATOM    983  NE1 TRP B 131      14.867  29.215  64.794  1.00  0.69           N  
ATOM    984  CE2 TRP B 131      14.294  29.778  63.683  1.00  0.69           C  
ATOM    985  CE3 TRP B 131      14.582  31.802  62.351  1.00  0.69           C  
ATOM    986  CZ2 TRP B 131      13.292  29.321  62.846  1.00  0.69           C  
ATOM    987  CZ3 TRP B 131      13.595  31.318  61.478  1.00  0.69           C  
ATOM    988  CH2 TRP B 131      12.955  30.093  61.726  1.00  0.69           C  
ATOM    989  N   VAL B 132      13.595  33.587  65.852  1.00  0.74           N  
ATOM    990  CA  VAL B 132      12.469  33.297  66.716  1.00  0.74           C  
ATOM    991  C   VAL B 132      11.868  31.971  66.284  1.00  0.74           C  
ATOM    992  O   VAL B 132      11.139  31.904  65.294  1.00  0.74           O  
ATOM    993  CB  VAL B 132      11.411  34.402  66.629  1.00  0.74           C  
ATOM    994  CG1 VAL B 132      10.225  34.133  67.575  1.00  0.74           C  
ATOM    995  CG2 VAL B 132      12.055  35.752  66.994  1.00  0.74           C  
ATOM    996  N   ASP B 133      12.126  30.877  67.035  1.00  0.69           N  
ATOM    997  CA  ASP B 133      11.567  29.561  66.781  1.00  0.69           C  
ATOM    998  C   ASP B 133      10.214  29.490  67.480  1.00  0.69           C  
ATOM    999  O   ASP B 133      10.093  29.234  68.677  1.00  0.69           O  
ATOM   1000  CB  ASP B 133      12.553  28.461  67.285  1.00  0.69           C  
ATOM   1001  CG  ASP B 133      12.269  27.047  66.800  1.00  0.69           C  
ATOM   1002  OD1 ASP B 133      11.106  26.737  66.434  1.00  0.69           O  
ATOM   1003  OD2 ASP B 133      13.222  26.216  66.868  1.00  0.69           O  
ATOM   1004  N   ARG B 134       9.138  29.773  66.724  1.00  0.59           N  
ATOM   1005  CA  ARG B 134       7.769  29.727  67.203  1.00  0.59           C  
ATOM   1006  C   ARG B 134       7.329  28.296  67.465  1.00  0.59           C  
ATOM   1007  O   ARG B 134       6.607  28.003  68.416  1.00  0.59           O  
ATOM   1008  CB  ARG B 134       6.821  30.398  66.174  1.00  0.59           C  
ATOM   1009  CG  ARG B 134       7.088  31.908  65.994  1.00  0.59           C  
ATOM   1010  CD  ARG B 134       6.527  32.519  64.703  1.00  0.59           C  
ATOM   1011  NE  ARG B 134       5.042  32.292  64.661  1.00  0.59           N  
ATOM   1012  CZ  ARG B 134       4.404  31.590  63.710  1.00  0.59           C  
ATOM   1013  NH1 ARG B 134       5.052  30.849  62.817  1.00  0.59           N  
ATOM   1014  NH2 ARG B 134       3.074  31.639  63.660  1.00  0.59           N  
ATOM   1015  N   ARG B 135       7.780  27.374  66.596  1.00  0.57           N  
ATOM   1016  CA  ARG B 135       7.486  25.961  66.646  1.00  0.57           C  
ATOM   1017  C   ARG B 135       8.062  25.223  67.850  1.00  0.57           C  
ATOM   1018  O   ARG B 135       7.369  24.433  68.488  1.00  0.57           O  
ATOM   1019  CB  ARG B 135       8.020  25.333  65.341  1.00  0.57           C  
ATOM   1020  CG  ARG B 135       7.573  23.877  65.114  1.00  0.57           C  
ATOM   1021  CD  ARG B 135       8.165  23.252  63.851  1.00  0.57           C  
ATOM   1022  NE  ARG B 135       9.644  23.112  64.077  1.00  0.57           N  
ATOM   1023  CZ  ARG B 135      10.251  21.991  64.486  1.00  0.57           C  
ATOM   1024  NH1 ARG B 135       9.562  20.918  64.859  1.00  0.57           N  
ATOM   1025  NH2 ARG B 135      11.580  21.947  64.512  1.00  0.57           N  
ATOM   1026  N   ARG B 136       9.338  25.467  68.210  1.00  0.60           N  
ATOM   1027  CA  ARG B 136       9.945  24.841  69.377  1.00  0.60           C  
ATOM   1028  C   ARG B 136       9.944  25.757  70.584  1.00  0.60           C  
ATOM   1029  O   ARG B 136      10.447  25.390  71.644  1.00  0.60           O  
ATOM   1030  CB  ARG B 136      11.405  24.427  69.091  1.00  0.60           C  
ATOM   1031  CG  ARG B 136      11.525  23.308  68.037  1.00  0.60           C  
ATOM   1032  CD  ARG B 136      12.957  23.014  67.570  1.00  0.60           C  
ATOM   1033  NE  ARG B 136      13.797  22.699  68.770  1.00  0.60           N  
ATOM   1034  CZ  ARG B 136      14.748  23.513  69.248  1.00  0.60           C  
ATOM   1035  NH1 ARG B 136      15.034  24.692  68.708  1.00  0.60           N  
ATOM   1036  NH2 ARG B 136      15.424  23.142  70.336  1.00  0.60           N  
ATOM   1037  N   ARG B 137       9.358  26.963  70.454  1.00  0.60           N  
ATOM   1038  CA  ARG B 137       9.195  27.930  71.524  1.00  0.60           C  
ATOM   1039  C   ARG B 137      10.509  28.395  72.156  1.00  0.60           C  
ATOM   1040  O   ARG B 137      10.676  28.449  73.377  1.00  0.60           O  
ATOM   1041  CB  ARG B 137       8.131  27.477  72.567  1.00  0.60           C  
ATOM   1042  CG  ARG B 137       6.907  28.410  72.702  1.00  0.60           C  
ATOM   1043  CD  ARG B 137       5.618  27.826  72.111  1.00  0.60           C  
ATOM   1044  NE  ARG B 137       4.495  28.681  72.628  1.00  0.60           N  
ATOM   1045  CZ  ARG B 137       3.223  28.615  72.219  1.00  0.60           C  
ATOM   1046  NH1 ARG B 137       2.820  27.672  71.374  1.00  0.60           N  
ATOM   1047  NH2 ARG B 137       2.333  29.497  72.664  1.00  0.60           N  
ATOM   1048  N   GLN B 138      11.485  28.807  71.327  1.00  0.69           N  
ATOM   1049  CA  GLN B 138      12.723  29.345  71.851  1.00  0.69           C  
ATOM   1050  C   GLN B 138      13.339  30.345  70.907  1.00  0.69           C  
ATOM   1051  O   GLN B 138      13.017  30.431  69.727  1.00  0.69           O  
ATOM   1052  CB  GLN B 138      13.739  28.270  72.322  1.00  0.69           C  
ATOM   1053  CG  GLN B 138      14.346  27.372  71.216  1.00  0.69           C  
ATOM   1054  CD  GLN B 138      15.303  26.307  71.765  1.00  0.69           C  
ATOM   1055  OE1 GLN B 138      16.155  25.766  71.053  1.00  0.69           O  
ATOM   1056  NE2 GLN B 138      15.114  25.907  73.039  1.00  0.69           N  
ATOM   1057  N   LEU B 139      14.205  31.204  71.446  1.00  0.72           N  
ATOM   1058  CA  LEU B 139      14.725  32.338  70.727  1.00  0.72           C  
ATOM   1059  C   LEU B 139      16.224  32.282  70.770  1.00  0.72           C  
ATOM   1060  O   LEU B 139      16.812  32.182  71.844  1.00  0.72           O  
ATOM   1061  CB  LEU B 139      14.182  33.622  71.395  1.00  0.72           C  
ATOM   1062  CG  LEU B 139      14.601  34.963  70.767  1.00  0.72           C  
ATOM   1063  CD1 LEU B 139      13.498  36.010  70.984  1.00  0.72           C  
ATOM   1064  CD2 LEU B 139      15.923  35.502  71.338  1.00  0.72           C  
ATOM   1065  N   ALA B 140      16.876  32.365  69.598  1.00  0.75           N  
ATOM   1066  CA  ALA B 140      18.315  32.397  69.489  1.00  0.75           C  
ATOM   1067  C   ALA B 140      18.727  33.793  69.076  1.00  0.75           C  
ATOM   1068  O   ALA B 140      18.231  34.339  68.094  1.00  0.75           O  
ATOM   1069  CB  ALA B 140      18.811  31.382  68.439  1.00  0.75           C  
ATOM   1070  N   PHE B 141      19.631  34.417  69.841  1.00  0.71           N  
ATOM   1071  CA  PHE B 141      20.130  35.751  69.588  1.00  0.71           C  
ATOM   1072  C   PHE B 141      21.639  35.704  69.434  1.00  0.71           C  
ATOM   1073  O   PHE B 141      22.334  35.022  70.182  1.00  0.71           O  
ATOM   1074  CB  PHE B 141      19.705  36.691  70.759  1.00  0.71           C  
ATOM   1075  CG  PHE B 141      20.423  38.021  70.784  1.00  0.71           C  
ATOM   1076  CD1 PHE B 141      20.269  38.961  69.750  1.00  0.71           C  
ATOM   1077  CD2 PHE B 141      21.343  38.290  71.811  1.00  0.71           C  
ATOM   1078  CE1 PHE B 141      21.006  40.150  69.749  1.00  0.71           C  
ATOM   1079  CE2 PHE B 141      22.087  39.473  71.810  1.00  0.71           C  
ATOM   1080  CZ  PHE B 141      21.913  40.402  70.781  1.00  0.71           C  
ATOM   1081  N   ALA B 142      22.181  36.482  68.483  1.00  0.74           N  
ATOM   1082  CA  ALA B 142      23.591  36.784  68.451  1.00  0.74           C  
ATOM   1083  C   ALA B 142      23.757  38.237  68.060  1.00  0.74           C  
ATOM   1084  O   ALA B 142      23.038  38.773  67.215  1.00  0.74           O  
ATOM   1085  CB  ALA B 142      24.370  35.891  67.469  1.00  0.74           C  
ATOM   1086  N   GLY B 143      24.715  38.928  68.704  1.00  0.71           N  
ATOM   1087  CA  GLY B 143      24.929  40.340  68.459  1.00  0.71           C  
ATOM   1088  C   GLY B 143      26.370  40.734  68.531  1.00  0.71           C  
ATOM   1089  O   GLY B 143      27.157  40.184  69.300  1.00  0.71           O  
ATOM   1090  N   ALA B 144      26.719  41.756  67.744  1.00  0.66           N  
ATOM   1091  CA  ALA B 144      27.976  42.459  67.783  1.00  0.66           C  
ATOM   1092  C   ALA B 144      27.635  43.884  68.172  1.00  0.66           C  
ATOM   1093  O   ALA B 144      26.991  44.596  67.408  1.00  0.66           O  
ATOM   1094  CB  ALA B 144      28.637  42.426  66.391  1.00  0.66           C  
ATOM   1095  N   LYS B 145      27.993  44.297  69.405  1.00  0.55           N  
ATOM   1096  CA  LYS B 145      27.734  45.593  70.024  1.00  0.55           C  
ATOM   1097  C   LYS B 145      26.284  46.069  70.149  1.00  0.55           C  
ATOM   1098  O   LYS B 145      26.019  47.129  70.709  1.00  0.55           O  
ATOM   1099  CB  LYS B 145      28.630  46.687  69.406  1.00  0.55           C  
ATOM   1100  CG  LYS B 145      30.112  46.562  69.808  1.00  0.55           C  
ATOM   1101  CD  LYS B 145      31.009  47.549  69.045  1.00  0.55           C  
ATOM   1102  CE  LYS B 145      30.702  49.022  69.360  1.00  0.55           C  
ATOM   1103  NZ  LYS B 145      30.717  49.842  68.139  1.00  0.55           N  
ATOM   1104  N   ILE B 146      25.299  45.268  69.720  1.00  0.50           N  
ATOM   1105  CA  ILE B 146      23.885  45.559  69.869  1.00  0.50           C  
ATOM   1106  C   ILE B 146      23.306  44.500  70.775  1.00  0.50           C  
ATOM   1107  O   ILE B 146      23.654  43.326  70.676  1.00  0.50           O  
ATOM   1108  CB  ILE B 146      23.179  45.632  68.513  1.00  0.50           C  
ATOM   1109  CG1 ILE B 146      23.553  46.985  67.858  1.00  0.50           C  
ATOM   1110  CG2 ILE B 146      21.645  45.449  68.625  1.00  0.50           C  
ATOM   1111  CD1 ILE B 146      22.950  47.212  66.468  1.00  0.50           C  
ATOM   1112  N   SER B 147      22.429  44.908  71.714  1.00  0.54           N  
ATOM   1113  CA  SER B 147      21.778  44.024  72.669  1.00  0.54           C  
ATOM   1114  C   SER B 147      20.363  43.703  72.242  1.00  0.54           C  
ATOM   1115  O   SER B 147      19.702  44.483  71.556  1.00  0.54           O  
ATOM   1116  CB  SER B 147      21.653  44.652  74.082  1.00  0.54           C  
ATOM   1117  OG  SER B 147      22.931  44.905  74.662  1.00  0.54           O  
ATOM   1118  N   LEU B 148      19.833  42.549  72.688  1.00  0.68           N  
ATOM   1119  CA  LEU B 148      18.415  42.263  72.598  1.00  0.68           C  
ATOM   1120  C   LEU B 148      17.788  42.535  73.945  1.00  0.68           C  
ATOM   1121  O   LEU B 148      18.105  41.896  74.947  1.00  0.68           O  
ATOM   1122  CB  LEU B 148      18.126  40.794  72.212  1.00  0.68           C  
ATOM   1123  CG  LEU B 148      16.627  40.417  72.160  1.00  0.68           C  
ATOM   1124  CD1 LEU B 148      15.887  41.141  71.031  1.00  0.68           C  
ATOM   1125  CD2 LEU B 148      16.469  38.905  71.994  1.00  0.68           C  
ATOM   1126  N   TYR B 149      16.855  43.494  74.007  1.00  0.67           N  
ATOM   1127  CA  TYR B 149      16.084  43.735  75.208  1.00  0.67           C  
ATOM   1128  C   TYR B 149      14.788  42.948  75.148  1.00  0.67           C  
ATOM   1129  O   TYR B 149      14.212  42.739  74.083  1.00  0.67           O  
ATOM   1130  CB  TYR B 149      15.733  45.229  75.373  1.00  0.67           C  
ATOM   1131  CG  TYR B 149      16.902  46.041  75.854  1.00  0.67           C  
ATOM   1132  CD1 TYR B 149      17.007  46.371  77.216  1.00  0.67           C  
ATOM   1133  CD2 TYR B 149      17.866  46.536  74.958  1.00  0.67           C  
ATOM   1134  CE1 TYR B 149      18.058  47.177  77.677  1.00  0.67           C  
ATOM   1135  CE2 TYR B 149      18.930  47.324  75.423  1.00  0.67           C  
ATOM   1136  CZ  TYR B 149      19.031  47.635  76.783  1.00  0.67           C  
ATOM   1137  OH  TYR B 149      20.143  48.360  77.256  1.00  0.67           O  
ATOM   1138  N   ALA B 150      14.284  42.496  76.306  1.00  0.73           N  
ATOM   1139  CA  ALA B 150      13.048  41.754  76.373  1.00  0.73           C  
ATOM   1140  C   ALA B 150      12.300  42.144  77.627  1.00  0.73           C  
ATOM   1141  O   ALA B 150      12.896  42.291  78.692  1.00  0.73           O  
ATOM   1142  CB  ALA B 150      13.335  40.242  76.407  1.00  0.73           C  
ATOM   1143  N   SER B 151      10.975  42.340  77.534  1.00  0.69           N  
ATOM   1144  CA  SER B 151      10.187  42.766  78.681  1.00  0.69           C  
ATOM   1145  C   SER B 151       8.771  42.243  78.589  1.00  0.69           C  
ATOM   1146  O   SER B 151       8.185  42.185  77.509  1.00  0.69           O  
ATOM   1147  CB  SER B 151      10.156  44.318  78.785  1.00  0.69           C  
ATOM   1148  OG  SER B 151       9.375  44.800  79.881  1.00  0.69           O  
ATOM   1149  N   ASP B 152       8.174  41.866  79.735  1.00  0.64           N  
ATOM   1150  CA  ASP B 152       6.773  41.506  79.850  1.00  0.64           C  
ATOM   1151  C   ASP B 152       5.965  42.668  80.435  1.00  0.64           C  
ATOM   1152  O   ASP B 152       4.735  42.659  80.479  1.00  0.64           O  
ATOM   1153  CB  ASP B 152       6.626  40.242  80.748  1.00  0.64           C  
ATOM   1154  CG  ASP B 152       7.090  40.433  82.187  1.00  0.64           C  
ATOM   1155  OD1 ASP B 152       7.799  41.434  82.469  1.00  0.64           O  
ATOM   1156  OD2 ASP B 152       6.665  39.618  83.035  1.00  0.64           O  
ATOM   1157  N   GLY B 153       6.656  43.728  80.888  1.00  0.64           N  
ATOM   1158  CA  GLY B 153       6.100  44.861  81.613  1.00  0.64           C  
ATOM   1159  C   GLY B 153       6.362  44.840  83.093  1.00  0.64           C  
ATOM   1160  O   GLY B 153       6.111  45.828  83.770  1.00  0.64           O  
ATOM   1161  N   GLU B 154       6.899  43.732  83.631  1.00  0.61           N  
ATOM   1162  CA  GLU B 154       7.287  43.617  85.025  1.00  0.61           C  
ATOM   1163  C   GLU B 154       8.811  43.588  85.105  1.00  0.61           C  
ATOM   1164  O   GLU B 154       9.451  44.373  85.808  1.00  0.61           O  
ATOM   1165  CB  GLU B 154       6.705  42.303  85.624  1.00  0.61           C  
ATOM   1166  CG  GLU B 154       5.980  42.500  86.989  1.00  0.61           C  
ATOM   1167  CD  GLU B 154       4.549  43.035  86.912  1.00  0.61           C  
ATOM   1168  OE1 GLU B 154       3.699  42.346  86.259  1.00  0.61           O  
ATOM   1169  OE2 GLU B 154       4.277  44.114  87.501  1.00  0.61           O  
ATOM   1170  N   GLU B 155       9.426  42.692  84.308  1.00  0.64           N  
ATOM   1171  CA  GLU B 155      10.846  42.428  84.264  1.00  0.64           C  
ATOM   1172  C   GLU B 155      11.443  42.954  82.967  1.00  0.64           C  
ATOM   1173  O   GLU B 155      10.805  42.978  81.919  1.00  0.64           O  
ATOM   1174  CB  GLU B 155      11.107  40.900  84.369  1.00  0.64           C  
ATOM   1175  CG  GLU B 155      12.605  40.489  84.384  1.00  0.64           C  
ATOM   1176  CD  GLU B 155      12.850  38.986  84.517  1.00  0.64           C  
ATOM   1177  OE1 GLU B 155      14.044  38.612  84.379  1.00  0.64           O  
ATOM   1178  OE2 GLU B 155      11.885  38.218  84.741  1.00  0.64           O  
ATOM   1179  N   VAL B 156      12.714  43.412  83.000  1.00  0.69           N  
ATOM   1180  CA  VAL B 156      13.448  43.768  81.797  1.00  0.69           C  
ATOM   1181  C   VAL B 156      14.705  42.925  81.756  1.00  0.69           C  
ATOM   1182  O   VAL B 156      15.590  43.058  82.599  1.00  0.69           O  
ATOM   1183  CB  VAL B 156      13.832  45.245  81.716  1.00  0.69           C  
ATOM   1184  CG1 VAL B 156      14.535  45.536  80.371  1.00  0.69           C  
ATOM   1185  CG2 VAL B 156      12.560  46.098  81.839  1.00  0.69           C  
ATOM   1186  N   GLN B 157      14.826  42.045  80.745  1.00  0.64           N  
ATOM   1187  CA  GLN B 157      16.049  41.318  80.476  1.00  0.64           C  
ATOM   1188  C   GLN B 157      16.808  42.021  79.371  1.00  0.64           C  
ATOM   1189  O   GLN B 157      16.220  42.535  78.420  1.00  0.64           O  
ATOM   1190  CB  GLN B 157      15.817  39.871  79.977  1.00  0.64           C  
ATOM   1191  CG  GLN B 157      15.074  38.946  80.968  1.00  0.64           C  
ATOM   1192  CD  GLN B 157      15.171  37.495  80.495  1.00  0.64           C  
ATOM   1193  OE1 GLN B 157      15.699  36.593  81.144  1.00  0.64           O  
ATOM   1194  NE2 GLN B 157      14.710  37.252  79.245  1.00  0.64           N  
ATOM   1195  N   GLU B 158      18.148  42.018  79.449  1.00  0.64           N  
ATOM   1196  CA  GLU B 158      18.986  42.446  78.352  1.00  0.64           C  
ATOM   1197  C   GLU B 158      19.947  41.322  78.006  1.00  0.64           C  
ATOM   1198  O   GLU B 158      20.827  40.965  78.795  1.00  0.64           O  
ATOM   1199  CB  GLU B 158      19.795  43.711  78.718  1.00  0.64           C  
ATOM   1200  CG  GLU B 158      20.607  44.273  77.526  1.00  0.64           C  
ATOM   1201  CD  GLU B 158      21.759  45.180  77.926  1.00  0.64           C  
ATOM   1202  OE1 GLU B 158      22.288  45.009  79.056  1.00  0.64           O  
ATOM   1203  OE2 GLU B 158      22.188  45.980  77.054  1.00  0.64           O  
ATOM   1204  N   LEU B 159      19.823  40.747  76.793  1.00  0.65           N  
ATOM   1205  CA  LEU B 159      20.802  39.823  76.262  1.00  0.65           C  
ATOM   1206  C   LEU B 159      21.841  40.644  75.526  1.00  0.65           C  
ATOM   1207  O   LEU B 159      21.620  41.129  74.420  1.00  0.65           O  
ATOM   1208  CB  LEU B 159      20.207  38.774  75.288  1.00  0.65           C  
ATOM   1209  CG  LEU B 159      19.030  37.938  75.833  1.00  0.65           C  
ATOM   1210  CD1 LEU B 159      18.652  36.862  74.803  1.00  0.65           C  
ATOM   1211  CD2 LEU B 159      19.321  37.292  77.198  1.00  0.65           C  
ATOM   1212  N   LYS B 160      22.993  40.873  76.175  1.00  0.59           N  
ATOM   1213  CA  LYS B 160      24.082  41.662  75.637  1.00  0.59           C  
ATOM   1214  C   LYS B 160      24.773  41.014  74.450  1.00  0.59           C  
ATOM   1215  O   LYS B 160      25.043  39.814  74.439  1.00  0.59           O  
ATOM   1216  CB  LYS B 160      25.113  41.972  76.748  1.00  0.59           C  
ATOM   1217  CG  LYS B 160      24.493  42.794  77.889  1.00  0.59           C  
ATOM   1218  CD  LYS B 160      25.340  42.780  79.171  1.00  0.59           C  
ATOM   1219  CE  LYS B 160      24.700  43.525  80.353  1.00  0.59           C  
ATOM   1220  NZ  LYS B 160      23.287  43.137  80.542  1.00  0.59           N  
ATOM   1221  N   GLY B 161      25.092  41.812  73.413  1.00  0.57           N  
ATOM   1222  CA  GLY B 161      25.964  41.363  72.338  1.00  0.57           C  
ATOM   1223  C   GLY B 161      27.424  41.311  72.726  1.00  0.57           C  
ATOM   1224  O   GLY B 161      27.841  41.701  73.815  1.00  0.57           O  
ATOM   1225  N   ALA B 162      28.278  40.856  71.794  1.00  0.52           N  
ATOM   1226  CA  ALA B 162      29.716  40.932  71.923  1.00  0.52           C  
ATOM   1227  C   ALA B 162      30.238  42.370  71.930  1.00  0.52           C  
ATOM   1228  O   ALA B 162      29.670  43.254  71.304  1.00  0.52           O  
ATOM   1229  CB  ALA B 162      30.376  40.149  70.771  1.00  0.52           C  
ATOM   1230  N   ARG B 163      31.373  42.658  72.599  1.00  0.48           N  
ATOM   1231  CA  ARG B 163      31.928  44.010  72.607  1.00  0.48           C  
ATOM   1232  C   ARG B 163      32.852  44.268  71.423  1.00  0.48           C  
ATOM   1233  O   ARG B 163      33.647  45.203  71.421  1.00  0.48           O  
ATOM   1234  CB  ARG B 163      32.723  44.302  73.903  1.00  0.48           C  
ATOM   1235  CG  ARG B 163      31.845  44.334  75.165  1.00  0.48           C  
ATOM   1236  CD  ARG B 163      32.573  44.973  76.359  1.00  0.48           C  
ATOM   1237  NE  ARG B 163      31.813  46.204  76.771  1.00  0.48           N  
ATOM   1238  CZ  ARG B 163      30.842  46.234  77.694  1.00  0.48           C  
ATOM   1239  NH1 ARG B 163      30.515  45.159  78.400  1.00  0.48           N  
ATOM   1240  NH2 ARG B 163      30.188  47.374  77.912  1.00  0.48           N  
ATOM   1241  N   ARG B 164      32.746  43.441  70.376  1.00  0.45           N  
ATOM   1242  CA  ARG B 164      33.520  43.545  69.166  1.00  0.45           C  
ATOM   1243  C   ARG B 164      32.543  43.814  68.053  1.00  0.45           C  
ATOM   1244  O   ARG B 164      31.448  43.255  68.041  1.00  0.45           O  
ATOM   1245  CB  ARG B 164      34.246  42.218  68.842  1.00  0.45           C  
ATOM   1246  CG  ARG B 164      35.194  41.751  69.965  1.00  0.45           C  
ATOM   1247  CD  ARG B 164      35.783  40.352  69.746  1.00  0.45           C  
ATOM   1248  NE  ARG B 164      34.645  39.356  69.702  1.00  0.45           N  
ATOM   1249  CZ  ARG B 164      34.091  38.747  70.756  1.00  0.45           C  
ATOM   1250  NH1 ARG B 164      34.421  39.076  71.999  1.00  0.45           N  
ATOM   1251  NH2 ARG B 164      33.175  37.797  70.568  1.00  0.45           N  
ATOM   1252  N   ALA B 165      32.912  44.688  67.104  1.00  0.59           N  
ATOM   1253  CA  ALA B 165      32.127  44.916  65.915  1.00  0.59           C  
ATOM   1254  C   ALA B 165      32.443  43.875  64.846  1.00  0.59           C  
ATOM   1255  O   ALA B 165      33.505  43.252  64.823  1.00  0.59           O  
ATOM   1256  CB  ALA B 165      32.403  46.328  65.365  1.00  0.59           C  
ATOM   1257  N   ILE B 166      31.515  43.666  63.898  1.00  0.58           N  
ATOM   1258  CA  ILE B 166      31.773  42.923  62.674  1.00  0.58           C  
ATOM   1259  C   ILE B 166      32.791  43.688  61.830  1.00  0.58           C  
ATOM   1260  O   ILE B 166      32.696  44.906  61.712  1.00  0.58           O  
ATOM   1261  CB  ILE B 166      30.456  42.712  61.935  1.00  0.58           C  
ATOM   1262  CG1 ILE B 166      29.527  41.783  62.749  1.00  0.58           C  
ATOM   1263  CG2 ILE B 166      30.654  42.187  60.500  1.00  0.58           C  
ATOM   1264  CD1 ILE B 166      28.053  42.146  62.561  1.00  0.58           C  
ATOM   1265  N   GLY B 167      33.800  43.020  61.220  1.00  0.59           N  
ATOM   1266  CA  GLY B 167      34.808  43.735  60.427  1.00  0.59           C  
ATOM   1267  C   GLY B 167      35.930  44.439  61.176  1.00  0.59           C  
ATOM   1268  O   GLY B 167      36.279  45.568  60.852  1.00  0.59           O  
ATOM   1269  N   ASP B 168      36.540  43.794  62.192  1.00  0.49           N  
ATOM   1270  CA  ASP B 168      37.723  44.296  62.887  1.00  0.49           C  
ATOM   1271  C   ASP B 168      39.013  43.632  62.378  1.00  0.49           C  
ATOM   1272  O   ASP B 168      38.978  42.605  61.694  1.00  0.49           O  
ATOM   1273  CB  ASP B 168      37.554  44.096  64.428  1.00  0.49           C  
ATOM   1274  CG  ASP B 168      38.664  44.746  65.251  1.00  0.49           C  
ATOM   1275  OD1 ASP B 168      39.049  44.151  66.284  1.00  0.49           O  
ATOM   1276  OD2 ASP B 168      39.227  45.768  64.776  1.00  0.49           O  
ATOM   1277  N   LYS B 169      40.179  44.195  62.770  1.00  0.45           N  
ATOM   1278  CA  LYS B 169      41.537  43.720  62.544  1.00  0.45           C  
ATOM   1279  C   LYS B 169      41.753  42.313  63.080  1.00  0.45           C  
ATOM   1280  O   LYS B 169      42.401  41.482  62.452  1.00  0.45           O  
ATOM   1281  CB  LYS B 169      42.565  44.627  63.289  1.00  0.45           C  
ATOM   1282  CG  LYS B 169      42.682  46.063  62.752  1.00  0.45           C  
ATOM   1283  CD  LYS B 169      43.692  46.890  63.571  1.00  0.45           C  
ATOM   1284  CE  LYS B 169      43.880  48.315  63.042  1.00  0.45           C  
ATOM   1285  NZ  LYS B 169      44.818  49.063  63.912  1.00  0.45           N  
ATOM   1286  N   ARG B 170      41.205  42.008  64.272  1.00  0.35           N  
ATOM   1287  CA  ARG B 170      41.354  40.699  64.883  1.00  0.35           C  
ATOM   1288  C   ARG B 170      40.089  39.895  64.768  1.00  0.35           C  
ATOM   1289  O   ARG B 170      40.024  38.766  65.249  1.00  0.35           O  
ATOM   1290  CB  ARG B 170      41.664  40.834  66.388  1.00  0.35           C  
ATOM   1291  CG  ARG B 170      43.027  41.488  66.658  1.00  0.35           C  
ATOM   1292  CD  ARG B 170      43.340  41.552  68.150  1.00  0.35           C  
ATOM   1293  NE  ARG B 170      44.704  42.159  68.272  1.00  0.35           N  
ATOM   1294  CZ  ARG B 170      45.311  42.406  69.439  1.00  0.35           C  
ATOM   1295  NH1 ARG B 170      46.527  42.947  69.444  1.00  0.35           N  
ATOM   1296  NH2 ARG B 170      44.726  42.118  70.596  1.00  0.35           N  
ATOM   1297  N   ARG B 171      39.061  40.457  64.103  1.00  0.44           N  
ATOM   1298  CA  ARG B 171      37.739  39.876  64.030  1.00  0.44           C  
ATOM   1299  C   ARG B 171      37.107  39.603  65.405  1.00  0.44           C  
ATOM   1300  O   ARG B 171      37.383  40.246  66.416  1.00  0.44           O  
ATOM   1301  CB  ARG B 171      37.809  38.613  63.117  1.00  0.44           C  
ATOM   1302  CG  ARG B 171      36.488  38.191  62.460  1.00  0.44           C  
ATOM   1303  CD  ARG B 171      36.617  36.984  61.534  1.00  0.44           C  
ATOM   1304  NE  ARG B 171      35.216  36.543  61.270  1.00  0.44           N  
ATOM   1305  CZ  ARG B 171      34.606  35.533  61.910  1.00  0.44           C  
ATOM   1306  NH1 ARG B 171      33.322  35.305  61.662  1.00  0.44           N  
ATOM   1307  NH2 ARG B 171      35.267  34.775  62.775  1.00  0.44           N  
ATOM   1308  N   GLY B 172      36.189  38.641  65.475  1.00  0.51           N  
ATOM   1309  CA  GLY B 172      35.544  38.268  66.692  1.00  0.51           C  
ATOM   1310  C   GLY B 172      34.578  37.185  66.393  1.00  0.51           C  
ATOM   1311  O   GLY B 172      33.698  37.351  65.560  1.00  0.51           O  
ATOM   1312  N   ASP B 173      34.711  36.035  67.058  1.00  0.56           N  
ATOM   1313  CA  ASP B 173      33.762  34.961  66.901  1.00  0.56           C  
ATOM   1314  C   ASP B 173      32.487  35.199  67.685  1.00  0.56           C  
ATOM   1315  O   ASP B 173      32.445  35.958  68.660  1.00  0.56           O  
ATOM   1316  CB  ASP B 173      34.443  33.622  67.214  1.00  0.56           C  
ATOM   1317  CG  ASP B 173      35.499  33.477  66.143  1.00  0.56           C  
ATOM   1318  OD1 ASP B 173      35.092  33.342  64.955  1.00  0.56           O  
ATOM   1319  OD2 ASP B 173      36.697  33.608  66.480  1.00  0.56           O  
ATOM   1320  N   TYR B 174      31.391  34.586  67.210  1.00  0.54           N  
ATOM   1321  CA  TYR B 174      30.050  34.848  67.675  1.00  0.54           C  
ATOM   1322  C   TYR B 174      29.433  33.547  68.126  1.00  0.54           C  
ATOM   1323  O   TYR B 174      29.758  32.469  67.636  1.00  0.54           O  
ATOM   1324  CB  TYR B 174      29.168  35.520  66.584  1.00  0.54           C  
ATOM   1325  CG  TYR B 174      29.729  36.881  66.265  1.00  0.54           C  
ATOM   1326  CD1 TYR B 174      29.723  37.891  67.243  1.00  0.54           C  
ATOM   1327  CD2 TYR B 174      30.320  37.147  65.016  1.00  0.54           C  
ATOM   1328  CE1 TYR B 174      30.349  39.120  66.997  1.00  0.54           C  
ATOM   1329  CE2 TYR B 174      30.930  38.387  64.764  1.00  0.54           C  
ATOM   1330  CZ  TYR B 174      30.964  39.361  65.768  1.00  0.54           C  
ATOM   1331  OH  TYR B 174      31.636  40.582  65.580  1.00  0.54           O  
ATOM   1332  N   ARG B 175      28.533  33.620  69.116  1.00  0.52           N  
ATOM   1333  CA  ARG B 175      27.929  32.459  69.714  1.00  0.52           C  
ATOM   1334  C   ARG B 175      26.499  32.835  70.001  1.00  0.52           C  
ATOM   1335  O   ARG B 175      26.243  33.918  70.523  1.00  0.52           O  
ATOM   1336  CB  ARG B 175      28.637  32.123  71.053  1.00  0.52           C  
ATOM   1337  CG  ARG B 175      28.008  30.956  71.847  1.00  0.52           C  
ATOM   1338  CD  ARG B 175      28.560  30.779  73.268  1.00  0.52           C  
ATOM   1339  NE  ARG B 175      28.262  32.031  74.052  1.00  0.52           N  
ATOM   1340  CZ  ARG B 175      27.133  32.248  74.741  1.00  0.52           C  
ATOM   1341  NH1 ARG B 175      26.084  31.442  74.647  1.00  0.52           N  
ATOM   1342  NH2 ARG B 175      27.059  33.306  75.547  1.00  0.52           N  
ATOM   1343  N   ASN B 176      25.530  31.962  69.665  1.00  0.62           N  
ATOM   1344  CA  ASN B 176      24.142  32.178  70.027  1.00  0.62           C  
ATOM   1345  C   ASN B 176      23.884  32.169  71.531  1.00  0.62           C  
ATOM   1346  O   ASN B 176      24.459  31.396  72.301  1.00  0.62           O  
ATOM   1347  CB  ASN B 176      23.189  31.167  69.343  1.00  0.62           C  
ATOM   1348  CG  ASN B 176      23.307  31.335  67.835  1.00  0.62           C  
ATOM   1349  OD1 ASN B 176      23.249  32.458  67.330  1.00  0.62           O  
ATOM   1350  ND2 ASN B 176      23.495  30.219  67.102  1.00  0.62           N  
ATOM   1351  N   ILE B 177      22.976  33.048  71.971  1.00  0.70           N  
ATOM   1352  CA  ILE B 177      22.401  33.063  73.297  1.00  0.70           C  
ATOM   1353  C   ILE B 177      20.977  32.614  73.091  1.00  0.70           C  
ATOM   1354  O   ILE B 177      20.202  33.264  72.388  1.00  0.70           O  
ATOM   1355  CB  ILE B 177      22.431  34.443  73.954  1.00  0.70           C  
ATOM   1356  CG1 ILE B 177      23.889  34.930  74.137  1.00  0.70           C  
ATOM   1357  CG2 ILE B 177      21.684  34.398  75.310  1.00  0.70           C  
ATOM   1358  CD1 ILE B 177      23.986  36.426  74.461  1.00  0.70           C  
ATOM   1359  N   GLU B 178      20.617  31.458  73.670  1.00  0.68           N  
ATOM   1360  CA  GLU B 178      19.338  30.832  73.442  1.00  0.68           C  
ATOM   1361  C   GLU B 178      18.511  30.883  74.706  1.00  0.68           C  
ATOM   1362  O   GLU B 178      18.943  30.469  75.781  1.00  0.68           O  
ATOM   1363  CB  GLU B 178      19.518  29.380  72.953  1.00  0.68           C  
ATOM   1364  CG  GLU B 178      20.144  29.341  71.539  1.00  0.68           C  
ATOM   1365  CD  GLU B 178      20.596  27.943  71.146  1.00  0.68           C  
ATOM   1366  OE1 GLU B 178      21.562  27.451  71.783  1.00  0.68           O  
ATOM   1367  OE2 GLU B 178      20.004  27.383  70.190  1.00  0.68           O  
ATOM   1368  N   VAL B 179      17.292  31.442  74.606  1.00  0.73           N  
ATOM   1369  CA  VAL B 179      16.393  31.620  75.736  1.00  0.73           C  
ATOM   1370  C   VAL B 179      15.039  30.999  75.423  1.00  0.73           C  
ATOM   1371  O   VAL B 179      14.663  30.921  74.249  1.00  0.73           O  
ATOM   1372  CB  VAL B 179      16.206  33.088  76.142  1.00  0.73           C  
ATOM   1373  CG1 VAL B 179      17.512  33.621  76.763  1.00  0.73           C  
ATOM   1374  CG2 VAL B 179      15.762  33.962  74.953  1.00  0.73           C  
ATOM   1375  N   PRO B 180      14.253  30.519  76.396  1.00  0.71           N  
ATOM   1376  CA  PRO B 180      12.889  30.060  76.151  1.00  0.71           C  
ATOM   1377  C   PRO B 180      11.985  31.203  75.718  1.00  0.71           C  
ATOM   1378  O   PRO B 180      12.127  32.326  76.201  1.00  0.71           O  
ATOM   1379  CB  PRO B 180      12.449  29.467  77.503  1.00  0.71           C  
ATOM   1380  CG  PRO B 180      13.269  30.247  78.534  1.00  0.71           C  
ATOM   1381  CD  PRO B 180      14.606  30.439  77.819  1.00  0.71           C  
ATOM   1382  N   LEU B 181      11.059  30.952  74.777  1.00  0.63           N  
ATOM   1383  CA  LEU B 181      10.197  31.982  74.243  1.00  0.63           C  
ATOM   1384  C   LEU B 181       8.852  31.927  74.944  1.00  0.63           C  
ATOM   1385  O   LEU B 181       7.993  31.093  74.660  1.00  0.63           O  
ATOM   1386  CB  LEU B 181      10.053  31.769  72.722  1.00  0.63           C  
ATOM   1387  CG  LEU B 181       9.343  32.861  71.912  1.00  0.63           C  
ATOM   1388  CD1 LEU B 181      10.065  34.212  71.978  1.00  0.63           C  
ATOM   1389  CD2 LEU B 181       9.235  32.384  70.457  1.00  0.63           C  
ATOM   1390  N   ALA B 182       8.650  32.821  75.926  1.00  0.67           N  
ATOM   1391  CA  ALA B 182       7.457  32.835  76.736  1.00  0.67           C  
ATOM   1392  C   ALA B 182       6.387  33.762  76.152  1.00  0.67           C  
ATOM   1393  O   ALA B 182       6.731  34.879  75.753  1.00  0.67           O  
ATOM   1394  CB  ALA B 182       7.824  33.276  78.163  1.00  0.67           C  
ATOM   1395  N   PRO B 183       5.105  33.377  76.051  1.00  0.65           N  
ATOM   1396  CA  PRO B 183       3.999  34.298  75.781  1.00  0.65           C  
ATOM   1397  C   PRO B 183       3.983  35.549  76.627  1.00  0.65           C  
ATOM   1398  O   PRO B 183       4.324  35.490  77.807  1.00  0.65           O  
ATOM   1399  CB  PRO B 183       2.730  33.459  76.019  1.00  0.65           C  
ATOM   1400  CG  PRO B 183       3.202  32.023  75.807  1.00  0.65           C  
ATOM   1401  CD  PRO B 183       4.591  32.061  76.433  1.00  0.65           C  
ATOM   1402  N   GLY B 184       3.578  36.694  76.063  1.00  0.70           N  
ATOM   1403  CA  GLY B 184       3.412  37.914  76.834  1.00  0.70           C  
ATOM   1404  C   GLY B 184       4.564  38.863  76.725  1.00  0.70           C  
ATOM   1405  O   GLY B 184       4.441  40.031  77.095  1.00  0.70           O  
ATOM   1406  N   TRP B 185       5.694  38.392  76.178  1.00  0.63           N  
ATOM   1407  CA  TRP B 185       6.944  39.119  76.131  1.00  0.63           C  
ATOM   1408  C   TRP B 185       7.133  39.877  74.831  1.00  0.63           C  
ATOM   1409  O   TRP B 185       6.922  39.374  73.726  1.00  0.63           O  
ATOM   1410  CB  TRP B 185       8.155  38.177  76.362  1.00  0.63           C  
ATOM   1411  CG  TRP B 185       8.290  37.694  77.800  1.00  0.63           C  
ATOM   1412  CD1 TRP B 185       7.493  36.823  78.491  1.00  0.63           C  
ATOM   1413  CD2 TRP B 185       9.301  38.137  78.723  1.00  0.63           C  
ATOM   1414  NE1 TRP B 185       7.943  36.690  79.787  1.00  0.63           N  
ATOM   1415  CE2 TRP B 185       9.051  37.484  79.953  1.00  0.63           C  
ATOM   1416  CE3 TRP B 185      10.365  39.026  78.590  1.00  0.63           C  
ATOM   1417  CZ2 TRP B 185       9.858  37.715  81.057  1.00  0.63           C  
ATOM   1418  CZ3 TRP B 185      11.168  39.274  79.715  1.00  0.63           C  
ATOM   1419  CH2 TRP B 185      10.918  38.625  80.933  1.00  0.63           C  
ATOM   1420  N   THR B 186       7.573  41.138  74.963  1.00  0.70           N  
ATOM   1421  CA  THR B 186       7.838  42.042  73.858  1.00  0.70           C  
ATOM   1422  C   THR B 186       9.341  42.237  73.805  1.00  0.70           C  
ATOM   1423  O   THR B 186      10.001  42.423  74.829  1.00  0.70           O  
ATOM   1424  CB  THR B 186       7.125  43.388  73.990  1.00  0.70           C  
ATOM   1425  OG1 THR B 186       5.724  43.195  74.191  1.00  0.70           O  
ATOM   1426  CG2 THR B 186       7.275  44.190  72.689  1.00  0.70           C  
ATOM   1427  N   PHE B 187       9.932  42.130  72.602  1.00  0.70           N  
ATOM   1428  CA  PHE B 187      11.359  42.062  72.368  1.00  0.70           C  
ATOM   1429  C   PHE B 187      11.799  43.231  71.512  1.00  0.70           C  
ATOM   1430  O   PHE B 187      11.140  43.593  70.541  1.00  0.70           O  
ATOM   1431  CB  PHE B 187      11.737  40.783  71.586  1.00  0.70           C  
ATOM   1432  CG  PHE B 187      11.507  39.548  72.400  1.00  0.70           C  
ATOM   1433  CD1 PHE B 187      10.285  38.861  72.335  1.00  0.70           C  
ATOM   1434  CD2 PHE B 187      12.528  39.047  73.221  1.00  0.70           C  
ATOM   1435  CE1 PHE B 187      10.081  37.696  73.085  1.00  0.70           C  
ATOM   1436  CE2 PHE B 187      12.332  37.882  73.973  1.00  0.70           C  
ATOM   1437  CZ  PHE B 187      11.107  37.206  73.904  1.00  0.70           C  
ATOM   1438  N   TYR B 188      12.937  43.860  71.860  1.00  0.69           N  
ATOM   1439  CA  TYR B 188      13.363  45.106  71.249  1.00  0.69           C  
ATOM   1440  C   TYR B 188      14.803  45.037  70.791  1.00  0.69           C  
ATOM   1441  O   TYR B 188      15.722  44.777  71.570  1.00  0.69           O  
ATOM   1442  CB  TYR B 188      13.268  46.316  72.215  1.00  0.69           C  
ATOM   1443  CG  TYR B 188      11.916  46.409  72.848  1.00  0.69           C  
ATOM   1444  CD1 TYR B 188      11.629  45.683  74.018  1.00  0.69           C  
ATOM   1445  CD2 TYR B 188      10.930  47.242  72.297  1.00  0.69           C  
ATOM   1446  CE1 TYR B 188      10.381  45.799  74.637  1.00  0.69           C  
ATOM   1447  CE2 TYR B 188       9.677  47.353  72.914  1.00  0.69           C  
ATOM   1448  CZ  TYR B 188       9.414  46.637  74.085  1.00  0.69           C  
ATOM   1449  OH  TYR B 188       8.170  46.748  74.711  1.00  0.69           O  
ATOM   1450  N   LEU B 189      15.030  45.330  69.501  1.00  0.73           N  
ATOM   1451  CA  LEU B 189      16.342  45.460  68.913  1.00  0.73           C  
ATOM   1452  C   LEU B 189      16.529  46.915  68.551  1.00  0.73           C  
ATOM   1453  O   LEU B 189      15.742  47.501  67.811  1.00  0.73           O  
ATOM   1454  CB  LEU B 189      16.454  44.601  67.635  1.00  0.73           C  
ATOM   1455  CG  LEU B 189      16.623  43.098  67.916  1.00  0.73           C  
ATOM   1456  CD1 LEU B 189      16.380  42.302  66.631  1.00  0.73           C  
ATOM   1457  CD2 LEU B 189      18.016  42.771  68.482  1.00  0.73           C  
ATOM   1458  N   SER B 190      17.574  47.552  69.101  1.00  0.72           N  
ATOM   1459  CA  SER B 190      17.761  48.988  68.988  1.00  0.72           C  
ATOM   1460  C   SER B 190      19.195  49.274  68.656  1.00  0.72           C  
ATOM   1461  O   SER B 190      20.098  48.666  69.226  1.00  0.72           O  
ATOM   1462  CB  SER B 190      17.453  49.732  70.314  1.00  0.72           C  
ATOM   1463  OG  SER B 190      17.585  51.153  70.179  1.00  0.72           O  
ATOM   1464  N   THR B 191      19.441  50.236  67.751  1.00  0.70           N  
ATOM   1465  CA  THR B 191      20.777  50.781  67.522  1.00  0.70           C  
ATOM   1466  C   THR B 191      21.110  51.767  68.631  1.00  0.70           C  
ATOM   1467  O   THR B 191      20.230  52.127  69.421  1.00  0.70           O  
ATOM   1468  CB  THR B 191      20.964  51.361  66.124  1.00  0.70           C  
ATOM   1469  OG1 THR B 191      19.959  52.309  65.788  1.00  0.70           O  
ATOM   1470  CG2 THR B 191      20.807  50.194  65.136  1.00  0.70           C  
ATOM   1471  N   ASP B 192      22.390  52.174  68.802  1.00  0.62           N  
ATOM   1472  CA  ASP B 192      22.797  53.022  69.919  1.00  0.62           C  
ATOM   1473  C   ASP B 192      22.212  54.434  69.862  1.00  0.62           C  
ATOM   1474  O   ASP B 192      21.840  55.001  70.883  1.00  0.62           O  
ATOM   1475  CB  ASP B 192      24.327  52.993  70.182  1.00  0.62           C  
ATOM   1476  CG  ASP B 192      25.171  53.471  69.016  1.00  0.62           C  
ATOM   1477  OD1 ASP B 192      24.577  54.017  68.056  1.00  0.62           O  
ATOM   1478  OD2 ASP B 192      26.413  53.297  69.109  1.00  0.62           O  
ATOM   1479  N   GLY B 193      22.038  55.003  68.658  1.00  0.62           N  
ATOM   1480  CA  GLY B 193      21.455  56.313  68.372  1.00  0.62           C  
ATOM   1481  C   GLY B 193      20.224  56.766  69.138  1.00  0.62           C  
ATOM   1482  O   GLY B 193      20.125  57.932  69.512  1.00  0.62           O  
ATOM   1483  N   PHE B 194      19.227  55.892  69.417  1.00  0.60           N  
ATOM   1484  CA  PHE B 194      18.116  56.250  70.308  1.00  0.60           C  
ATOM   1485  C   PHE B 194      18.594  56.506  71.743  1.00  0.60           C  
ATOM   1486  O   PHE B 194      18.225  57.479  72.397  1.00  0.60           O  
ATOM   1487  CB  PHE B 194      17.023  55.132  70.311  1.00  0.60           C  
ATOM   1488  CG  PHE B 194      15.720  55.558  70.967  1.00  0.60           C  
ATOM   1489  CD1 PHE B 194      15.583  55.557  72.368  1.00  0.60           C  
ATOM   1490  CD2 PHE B 194      14.604  55.921  70.189  1.00  0.60           C  
ATOM   1491  CE1 PHE B 194      14.379  55.937  72.974  1.00  0.60           C  
ATOM   1492  CE2 PHE B 194      13.390  56.281  70.792  1.00  0.60           C  
ATOM   1493  CZ  PHE B 194      13.280  56.294  72.186  1.00  0.60           C  
ATOM   1494  N   LEU B 195      19.466  55.621  72.255  1.00  0.55           N  
ATOM   1495  CA  LEU B 195      20.061  55.687  73.571  1.00  0.55           C  
ATOM   1496  C   LEU B 195      21.031  56.858  73.699  1.00  0.55           C  
ATOM   1497  O   LEU B 195      21.060  57.541  74.719  1.00  0.55           O  
ATOM   1498  CB  LEU B 195      20.742  54.346  73.962  1.00  0.55           C  
ATOM   1499  CG  LEU B 195      19.765  53.174  74.238  1.00  0.55           C  
ATOM   1500  CD1 LEU B 195      19.209  52.503  72.971  1.00  0.55           C  
ATOM   1501  CD2 LEU B 195      20.448  52.095  75.090  1.00  0.55           C  
ATOM   1502  N   ASP B 196      21.811  57.160  72.652  1.00  0.52           N  
ATOM   1503  CA  ASP B 196      22.832  58.187  72.688  1.00  0.52           C  
ATOM   1504  C   ASP B 196      22.313  59.545  72.214  1.00  0.52           C  
ATOM   1505  O   ASP B 196      23.037  60.544  72.181  1.00  0.52           O  
ATOM   1506  CB  ASP B 196      24.041  57.723  71.835  1.00  0.52           C  
ATOM   1507  CG  ASP B 196      24.983  56.921  72.722  1.00  0.52           C  
ATOM   1508  OD1 ASP B 196      24.498  55.994  73.421  1.00  0.52           O  
ATOM   1509  OD2 ASP B 196      26.184  57.293  72.769  1.00  0.52           O  
ATOM   1510  N   GLN B 197      21.008  59.664  71.893  1.00  0.52           N  
ATOM   1511  CA  GLN B 197      20.387  60.942  71.597  1.00  0.52           C  
ATOM   1512  C   GLN B 197      20.437  61.927  72.763  1.00  0.52           C  
ATOM   1513  O   GLN B 197      19.892  61.697  73.840  1.00  0.52           O  
ATOM   1514  CB  GLN B 197      18.918  60.775  71.143  1.00  0.52           C  
ATOM   1515  CG  GLN B 197      18.179  62.097  70.807  1.00  0.52           C  
ATOM   1516  CD  GLN B 197      18.953  62.914  69.773  1.00  0.52           C  
ATOM   1517  OE1 GLN B 197      19.324  62.420  68.707  1.00  0.52           O  
ATOM   1518  NE2 GLN B 197      19.267  64.189  70.103  1.00  0.52           N  
ATOM   1519  N   ALA B 198      21.120  63.072  72.565  1.00  0.44           N  
ATOM   1520  CA  ALA B 198      21.195  64.132  73.540  1.00  0.44           C  
ATOM   1521  C   ALA B 198      19.858  64.811  73.802  1.00  0.44           C  
ATOM   1522  O   ALA B 198      19.156  65.219  72.875  1.00  0.44           O  
ATOM   1523  CB  ALA B 198      22.237  65.177  73.095  1.00  0.44           C  
ATOM   1524  N   GLY B 199      19.508  64.966  75.088  1.00  0.50           N  
ATOM   1525  CA  GLY B 199      18.334  65.701  75.519  1.00  0.50           C  
ATOM   1526  C   GLY B 199      18.795  66.793  76.379  1.00  0.50           C  
ATOM   1527  O   GLY B 199      18.714  66.710  77.606  1.00  0.50           O  
ATOM   1528  N   GLY B 200      19.356  67.854  75.791  1.00  0.52           N  
ATOM   1529  CA  GLY B 200      19.855  68.971  76.576  1.00  0.52           C  
ATOM   1530  C   GLY B 200      21.230  68.714  77.115  1.00  0.52           C  
ATOM   1531  O   GLY B 200      22.226  69.275  76.660  1.00  0.52           O  
ATOM   1532  N   GLU B 201      21.254  67.838  78.124  1.00  0.35           N  
ATOM   1533  CA  GLU B 201      22.297  67.700  79.120  1.00  0.35           C  
ATOM   1534  C   GLU B 201      23.064  66.390  79.068  1.00  0.35           C  
ATOM   1535  O   GLU B 201      24.215  66.310  79.492  1.00  0.35           O  
ATOM   1536  CB  GLU B 201      21.633  67.746  80.518  1.00  0.35           C  
ATOM   1537  CG  GLU B 201      20.787  69.026  80.728  1.00  0.35           C  
ATOM   1538  CD  GLU B 201      19.954  69.049  82.009  1.00  0.35           C  
ATOM   1539  OE1 GLU B 201      19.333  70.117  82.244  1.00  0.35           O  
ATOM   1540  OE2 GLU B 201      19.917  68.025  82.737  1.00  0.35           O  
ATOM   1541  N   HIS B 202      22.460  65.310  78.543  1.00  0.50           N  
ATOM   1542  CA  HIS B 202      23.079  63.994  78.518  1.00  0.50           C  
ATOM   1543  C   HIS B 202      22.372  63.179  77.452  1.00  0.50           C  
ATOM   1544  O   HIS B 202      21.364  63.624  76.902  1.00  0.50           O  
ATOM   1545  CB  HIS B 202      23.007  63.281  79.903  1.00  0.50           C  
ATOM   1546  CG  HIS B 202      23.958  62.130  80.091  1.00  0.50           C  
ATOM   1547  ND1 HIS B 202      23.566  60.842  79.781  1.00  0.50           N  
ATOM   1548  CD2 HIS B 202      25.241  62.132  80.538  1.00  0.50           C  
ATOM   1549  CE1 HIS B 202      24.614  60.086  80.044  1.00  0.50           C  
ATOM   1550  NE2 HIS B 202      25.657  60.817  80.505  1.00  0.50           N  
ATOM   1551  N   GLY B 203      22.867  61.967  77.111  1.00  0.48           N  
ATOM   1552  CA  GLY B 203      22.134  61.008  76.281  1.00  0.48           C  
ATOM   1553  C   GLY B 203      20.872  60.510  76.936  1.00  0.48           C  
ATOM   1554  O   GLY B 203      20.603  60.787  78.103  1.00  0.48           O  
ATOM   1555  N   PHE B 204      20.041  59.731  76.224  1.00  0.52           N  
ATOM   1556  CA  PHE B 204      18.893  59.071  76.819  1.00  0.52           C  
ATOM   1557  C   PHE B 204      19.351  57.977  77.787  1.00  0.52           C  
ATOM   1558  O   PHE B 204      18.971  57.949  78.959  1.00  0.52           O  
ATOM   1559  CB  PHE B 204      17.988  58.522  75.683  1.00  0.52           C  
ATOM   1560  CG  PHE B 204      16.620  58.131  76.167  1.00  0.52           C  
ATOM   1561  CD1 PHE B 204      15.676  59.123  76.470  1.00  0.52           C  
ATOM   1562  CD2 PHE B 204      16.244  56.785  76.272  1.00  0.52           C  
ATOM   1563  CE1 PHE B 204      14.376  58.790  76.867  1.00  0.52           C  
ATOM   1564  CE2 PHE B 204      14.942  56.446  76.661  1.00  0.52           C  
ATOM   1565  CZ  PHE B 204      14.009  57.444  76.961  1.00  0.52           C  
ATOM   1566  N   GLY B 205      20.293  57.135  77.325  1.00  0.62           N  
ATOM   1567  CA  GLY B 205      20.969  56.098  78.085  1.00  0.62           C  
ATOM   1568  C   GLY B 205      20.146  54.877  78.420  1.00  0.62           C  
ATOM   1569  O   GLY B 205      18.916  54.869  78.414  1.00  0.62           O  
ATOM   1570  N   SER B 206      20.849  53.782  78.767  1.00  0.63           N  
ATOM   1571  CA  SER B 206      20.297  52.450  78.996  1.00  0.63           C  
ATOM   1572  C   SER B 206      19.270  52.352  80.097  1.00  0.63           C  
ATOM   1573  O   SER B 206      18.301  51.611  79.988  1.00  0.63           O  
ATOM   1574  CB  SER B 206      21.394  51.412  79.342  1.00  0.63           C  
ATOM   1575  OG  SER B 206      22.535  51.614  78.512  1.00  0.63           O  
ATOM   1576  N   ARG B 207      19.460  53.089  81.208  1.00  0.54           N  
ATOM   1577  CA  ARG B 207      18.528  53.095  82.327  1.00  0.54           C  
ATOM   1578  C   ARG B 207      17.167  53.696  81.982  1.00  0.54           C  
ATOM   1579  O   ARG B 207      16.140  53.070  82.218  1.00  0.54           O  
ATOM   1580  CB  ARG B 207      19.170  53.800  83.551  1.00  0.54           C  
ATOM   1581  CG  ARG B 207      20.463  53.087  84.011  1.00  0.54           C  
ATOM   1582  CD  ARG B 207      21.207  53.778  85.160  1.00  0.54           C  
ATOM   1583  NE  ARG B 207      22.503  53.031  85.316  1.00  0.54           N  
ATOM   1584  CZ  ARG B 207      23.438  53.306  86.236  1.00  0.54           C  
ATOM   1585  NH1 ARG B 207      23.230  54.202  87.193  1.00  0.54           N  
ATOM   1586  NH2 ARG B 207      24.606  52.667  86.193  1.00  0.54           N  
ATOM   1587  N   ARG B 208      17.122  54.874  81.309  1.00  0.60           N  
ATOM   1588  CA  ARG B 208      15.871  55.440  80.813  1.00  0.60           C  
ATOM   1589  C   ARG B 208      15.224  54.550  79.768  1.00  0.60           C  
ATOM   1590  O   ARG B 208      14.009  54.377  79.739  1.00  0.60           O  
ATOM   1591  CB  ARG B 208      16.054  56.835  80.166  1.00  0.60           C  
ATOM   1592  CG  ARG B 208      16.487  57.947  81.139  1.00  0.60           C  
ATOM   1593  CD  ARG B 208      16.430  59.327  80.472  1.00  0.60           C  
ATOM   1594  NE  ARG B 208      16.992  60.341  81.429  1.00  0.60           N  
ATOM   1595  CZ  ARG B 208      18.253  60.795  81.373  1.00  0.60           C  
ATOM   1596  NH1 ARG B 208      19.182  60.205  80.630  1.00  0.60           N  
ATOM   1597  NH2 ARG B 208      18.582  61.886  82.064  1.00  0.60           N  
ATOM   1598  N   PHE B 209      16.047  53.949  78.883  1.00  0.65           N  
ATOM   1599  CA  PHE B 209      15.595  52.999  77.888  1.00  0.65           C  
ATOM   1600  C   PHE B 209      14.947  51.765  78.504  1.00  0.65           C  
ATOM   1601  O   PHE B 209      13.821  51.427  78.162  1.00  0.65           O  
ATOM   1602  CB  PHE B 209      16.794  52.633  76.971  1.00  0.65           C  
ATOM   1603  CG  PHE B 209      16.356  51.944  75.709  1.00  0.65           C  
ATOM   1604  CD1 PHE B 209      15.651  52.653  74.722  1.00  0.65           C  
ATOM   1605  CD2 PHE B 209      16.655  50.590  75.492  1.00  0.65           C  
ATOM   1606  CE1 PHE B 209      15.243  52.018  73.543  1.00  0.65           C  
ATOM   1607  CE2 PHE B 209      16.258  49.955  74.309  1.00  0.65           C  
ATOM   1608  CZ  PHE B 209      15.544  50.667  73.337  1.00  0.65           C  
ATOM   1609  N   ALA B 210      15.585  51.119  79.498  1.00  0.69           N  
ATOM   1610  CA  ALA B 210      15.038  49.971  80.194  1.00  0.69           C  
ATOM   1611  C   ALA B 210      13.736  50.258  80.941  1.00  0.69           C  
ATOM   1612  O   ALA B 210      12.783  49.480  80.862  1.00  0.69           O  
ATOM   1613  CB  ALA B 210      16.097  49.411  81.163  1.00  0.69           C  
ATOM   1614  N   ASP B 211      13.639  51.410  81.637  1.00  0.67           N  
ATOM   1615  CA  ASP B 211      12.406  51.873  82.246  1.00  0.67           C  
ATOM   1616  C   ASP B 211      11.289  52.124  81.234  1.00  0.67           C  
ATOM   1617  O   ASP B 211      10.163  51.667  81.413  1.00  0.67           O  
ATOM   1618  CB  ASP B 211      12.679  53.182  83.035  1.00  0.67           C  
ATOM   1619  CG  ASP B 211      13.370  52.911  84.357  1.00  0.67           C  
ATOM   1620  OD1 ASP B 211      13.164  51.797  84.908  1.00  0.67           O  
ATOM   1621  OD2 ASP B 211      14.033  53.839  84.875  1.00  0.67           O  
ATOM   1622  N   MET B 212      11.593  52.795  80.104  1.00  0.66           N  
ATOM   1623  CA  MET B 212      10.660  53.030  79.012  1.00  0.66           C  
ATOM   1624  C   MET B 212      10.148  51.733  78.381  1.00  0.66           C  
ATOM   1625  O   MET B 212       8.959  51.554  78.128  1.00  0.66           O  
ATOM   1626  CB  MET B 212      11.357  53.910  77.941  1.00  0.66           C  
ATOM   1627  CG  MET B 212      10.445  54.372  76.788  1.00  0.66           C  
ATOM   1628  SD  MET B 212      11.320  55.206  75.425  1.00  0.66           S  
ATOM   1629  CE  MET B 212      12.107  53.706  74.770  1.00  0.66           C  
ATOM   1630  N   LEU B 213      11.037  50.743  78.154  1.00  0.66           N  
ATOM   1631  CA  LEU B 213      10.622  49.425  77.708  1.00  0.66           C  
ATOM   1632  C   LEU B 213       9.738  48.697  78.709  1.00  0.66           C  
ATOM   1633  O   LEU B 213       8.758  48.072  78.328  1.00  0.66           O  
ATOM   1634  CB  LEU B 213      11.810  48.489  77.374  1.00  0.66           C  
ATOM   1635  CG  LEU B 213      12.777  48.981  76.279  1.00  0.66           C  
ATOM   1636  CD1 LEU B 213      13.791  47.878  75.975  1.00  0.66           C  
ATOM   1637  CD2 LEU B 213      12.074  49.456  75.004  1.00  0.66           C  
ATOM   1638  N   ARG B 214      10.031  48.748  80.024  1.00  0.60           N  
ATOM   1639  CA  ARG B 214       9.165  48.140  81.023  1.00  0.60           C  
ATOM   1640  C   ARG B 214       7.763  48.721  81.063  1.00  0.60           C  
ATOM   1641  O   ARG B 214       6.774  47.999  80.960  1.00  0.60           O  
ATOM   1642  CB  ARG B 214       9.779  48.312  82.425  1.00  0.60           C  
ATOM   1643  CG  ARG B 214       9.012  47.570  83.542  1.00  0.60           C  
ATOM   1644  CD  ARG B 214       9.461  47.921  84.962  1.00  0.60           C  
ATOM   1645  NE  ARG B 214       9.340  49.416  85.096  1.00  0.60           N  
ATOM   1646  CZ  ARG B 214      10.371  50.249  85.262  1.00  0.60           C  
ATOM   1647  NH1 ARG B 214      11.600  49.837  85.550  1.00  0.60           N  
ATOM   1648  NH2 ARG B 214      10.180  51.544  85.036  1.00  0.60           N  
ATOM   1649  N   ASP B 215       7.651  50.051  81.144  1.00  0.67           N  
ATOM   1650  CA  ASP B 215       6.400  50.753  81.302  1.00  0.67           C  
ATOM   1651  C   ASP B 215       5.444  50.556  80.119  1.00  0.67           C  
ATOM   1652  O   ASP B 215       4.234  50.398  80.288  1.00  0.67           O  
ATOM   1653  CB  ASP B 215       6.729  52.235  81.602  1.00  0.67           C  
ATOM   1654  CG  ASP B 215       7.143  52.421  83.062  1.00  0.67           C  
ATOM   1655  OD1 ASP B 215       7.853  51.549  83.645  1.00  0.67           O  
ATOM   1656  OD2 ASP B 215       6.743  53.464  83.635  1.00  0.67           O  
ATOM   1657  N   HIS B 216       5.956  50.497  78.875  1.00  0.62           N  
ATOM   1658  CA  HIS B 216       5.099  50.284  77.723  1.00  0.62           C  
ATOM   1659  C   HIS B 216       5.019  48.842  77.211  1.00  0.62           C  
ATOM   1660  O   HIS B 216       4.221  48.567  76.320  1.00  0.62           O  
ATOM   1661  CB  HIS B 216       5.551  51.198  76.566  1.00  0.62           C  
ATOM   1662  CG  HIS B 216       5.404  52.653  76.907  1.00  0.62           C  
ATOM   1663  ND1 HIS B 216       6.471  53.362  77.416  1.00  0.62           N  
ATOM   1664  CD2 HIS B 216       4.294  53.436  76.882  1.00  0.62           C  
ATOM   1665  CE1 HIS B 216       5.998  54.556  77.698  1.00  0.62           C  
ATOM   1666  NE2 HIS B 216       4.682  54.657  77.393  1.00  0.62           N  
ATOM   1667  N   ALA B 217       5.773  47.856  77.751  1.00  0.67           N  
ATOM   1668  CA  ALA B 217       5.897  46.524  77.148  1.00  0.67           C  
ATOM   1669  C   ALA B 217       4.636  45.697  76.980  1.00  0.67           C  
ATOM   1670  O   ALA B 217       4.514  44.911  76.037  1.00  0.67           O  
ATOM   1671  CB  ALA B 217       6.893  45.637  77.909  1.00  0.67           C  
ATOM   1672  N   ARG B 218       3.672  45.850  77.902  1.00  0.54           N  
ATOM   1673  CA  ARG B 218       2.445  45.078  77.891  1.00  0.54           C  
ATOM   1674  C   ARG B 218       1.330  45.807  77.128  1.00  0.54           C  
ATOM   1675  O   ARG B 218       0.187  45.356  77.104  1.00  0.54           O  
ATOM   1676  CB  ARG B 218       2.021  44.750  79.356  1.00  0.54           C  
ATOM   1677  CG  ARG B 218       1.465  43.316  79.535  1.00  0.54           C  
ATOM   1678  CD  ARG B 218       1.082  42.934  80.977  1.00  0.54           C  
ATOM   1679  NE  ARG B 218       2.354  42.788  81.739  1.00  0.54           N  
ATOM   1680  CZ  ARG B 218       2.495  42.603  83.050  1.00  0.54           C  
ATOM   1681  NH1 ARG B 218       1.486  42.386  83.890  1.00  0.54           N  
ATOM   1682  NH2 ARG B 218       3.716  42.629  83.578  1.00  0.54           N  
ATOM   1683  N   GLN B 219       1.637  46.954  76.475  1.00  0.58           N  
ATOM   1684  CA  GLN B 219       0.700  47.706  75.648  1.00  0.58           C  
ATOM   1685  C   GLN B 219       0.754  47.251  74.184  1.00  0.58           C  
ATOM   1686  O   GLN B 219       1.773  46.682  73.784  1.00  0.58           O  
ATOM   1687  CB  GLN B 219       1.013  49.229  75.700  1.00  0.58           C  
ATOM   1688  CG  GLN B 219       1.063  49.839  77.123  1.00  0.58           C  
ATOM   1689  CD  GLN B 219      -0.236  49.635  77.905  1.00  0.58           C  
ATOM   1690  OE1 GLN B 219      -1.232  50.334  77.742  1.00  0.58           O  
ATOM   1691  NE2 GLN B 219      -0.229  48.642  78.823  1.00  0.58           N  
ATOM   1692  N   PRO B 220      -0.263  47.442  73.334  1.00  0.62           N  
ATOM   1693  CA  PRO B 220      -0.175  47.258  71.881  1.00  0.62           C  
ATOM   1694  C   PRO B 220       1.040  47.883  71.210  1.00  0.62           C  
ATOM   1695  O   PRO B 220       1.388  49.028  71.489  1.00  0.62           O  
ATOM   1696  CB  PRO B 220      -1.491  47.839  71.335  1.00  0.62           C  
ATOM   1697  CG  PRO B 220      -2.464  47.724  72.511  1.00  0.62           C  
ATOM   1698  CD  PRO B 220      -1.567  47.989  73.719  1.00  0.62           C  
ATOM   1699  N   LEU B 221       1.717  47.165  70.296  1.00  0.60           N  
ATOM   1700  CA  LEU B 221       2.921  47.658  69.653  1.00  0.60           C  
ATOM   1701  C   LEU B 221       2.776  48.942  68.821  1.00  0.60           C  
ATOM   1702  O   LEU B 221       3.697  49.756  68.917  1.00  0.60           O  
ATOM   1703  CB  LEU B 221       3.679  46.536  68.896  1.00  0.60           C  
ATOM   1704  CG  LEU B 221       4.602  45.695  69.815  1.00  0.60           C  
ATOM   1705  CD1 LEU B 221       3.836  44.718  70.718  1.00  0.60           C  
ATOM   1706  CD2 LEU B 221       5.642  44.920  68.996  1.00  0.60           C  
ATOM   1707  N   PRO B 222       1.728  49.261  68.045  1.00  0.62           N  
ATOM   1708  CA  PRO B 222       1.536  50.597  67.469  1.00  0.62           C  
ATOM   1709  C   PRO B 222       1.569  51.734  68.479  1.00  0.62           C  
ATOM   1710  O   PRO B 222       2.199  52.759  68.225  1.00  0.62           O  
ATOM   1711  CB  PRO B 222       0.183  50.511  66.741  1.00  0.62           C  
ATOM   1712  CG  PRO B 222       0.035  49.023  66.411  1.00  0.62           C  
ATOM   1713  CD  PRO B 222       0.682  48.330  67.608  1.00  0.62           C  
ATOM   1714  N   GLU B 223       0.906  51.563  69.637  1.00  0.60           N  
ATOM   1715  CA  GLU B 223       0.898  52.512  70.733  1.00  0.60           C  
ATOM   1716  C   GLU B 223       2.265  52.686  71.381  1.00  0.60           C  
ATOM   1717  O   GLU B 223       2.699  53.799  71.671  1.00  0.60           O  
ATOM   1718  CB  GLU B 223      -0.140  52.091  71.792  1.00  0.60           C  
ATOM   1719  CG  GLU B 223      -1.577  51.994  71.223  1.00  0.60           C  
ATOM   1720  CD  GLU B 223      -2.577  51.497  72.261  1.00  0.60           C  
ATOM   1721  OE1 GLU B 223      -2.178  51.310  73.437  1.00  0.60           O  
ATOM   1722  OE2 GLU B 223      -3.748  51.276  71.863  1.00  0.60           O  
ATOM   1723  N   GLN B 224       3.028  51.583  71.568  1.00  0.63           N  
ATOM   1724  CA  GLN B 224       4.408  51.644  72.039  1.00  0.63           C  
ATOM   1725  C   GLN B 224       5.308  52.462  71.119  1.00  0.63           C  
ATOM   1726  O   GLN B 224       6.108  53.275  71.573  1.00  0.63           O  
ATOM   1727  CB  GLN B 224       5.060  50.240  72.143  1.00  0.63           C  
ATOM   1728  CG  GLN B 224       4.375  49.262  73.122  1.00  0.63           C  
ATOM   1729  CD  GLN B 224       5.199  47.982  73.263  1.00  0.63           C  
ATOM   1730  OE1 GLN B 224       6.427  47.988  73.146  1.00  0.63           O  
ATOM   1731  NE2 GLN B 224       4.528  46.839  73.518  1.00  0.63           N  
ATOM   1732  N   ALA B 225       5.167  52.288  69.788  1.00  0.64           N  
ATOM   1733  CA  ALA B 225       5.925  53.031  68.801  1.00  0.64           C  
ATOM   1734  C   ALA B 225       5.702  54.538  68.866  1.00  0.64           C  
ATOM   1735  O   ALA B 225       6.656  55.316  68.863  1.00  0.64           O  
ATOM   1736  CB  ALA B 225       5.556  52.527  67.391  1.00  0.64           C  
ATOM   1737  N   GLU B 226       4.430  54.976  68.988  1.00  0.55           N  
ATOM   1738  CA  GLU B 226       4.071  56.376  69.156  1.00  0.55           C  
ATOM   1739  C   GLU B 226       4.644  56.969  70.439  1.00  0.55           C  
ATOM   1740  O   GLU B 226       5.337  57.987  70.424  1.00  0.55           O  
ATOM   1741  CB  GLU B 226       2.526  56.505  69.111  1.00  0.55           C  
ATOM   1742  CG  GLU B 226       1.983  57.956  68.997  1.00  0.55           C  
ATOM   1743  CD  GLU B 226       1.834  58.721  70.315  1.00  0.55           C  
ATOM   1744  OE1 GLU B 226       1.914  58.100  71.404  1.00  0.55           O  
ATOM   1745  OE2 GLU B 226       1.608  59.955  70.219  1.00  0.55           O  
ATOM   1746  N   ALA B 227       4.478  56.250  71.567  1.00  0.68           N  
ATOM   1747  CA  ALA B 227       4.979  56.635  72.866  1.00  0.68           C  
ATOM   1748  C   ALA B 227       6.498  56.754  72.949  1.00  0.68           C  
ATOM   1749  O   ALA B 227       7.036  57.643  73.610  1.00  0.68           O  
ATOM   1750  CB  ALA B 227       4.491  55.612  73.908  1.00  0.68           C  
ATOM   1751  N   PHE B 228       7.243  55.851  72.280  1.00  0.66           N  
ATOM   1752  CA  PHE B 228       8.694  55.915  72.180  1.00  0.66           C  
ATOM   1753  C   PHE B 228       9.165  57.114  71.364  1.00  0.66           C  
ATOM   1754  O   PHE B 228      10.093  57.820  71.761  1.00  0.66           O  
ATOM   1755  CB  PHE B 228       9.292  54.604  71.594  1.00  0.66           C  
ATOM   1756  CG  PHE B 228       9.190  53.400  72.514  1.00  0.66           C  
ATOM   1757  CD1 PHE B 228       8.550  53.400  73.772  1.00  0.66           C  
ATOM   1758  CD2 PHE B 228       9.802  52.207  72.089  1.00  0.66           C  
ATOM   1759  CE1 PHE B 228       8.500  52.242  74.553  1.00  0.66           C  
ATOM   1760  CE2 PHE B 228       9.752  51.046  72.874  1.00  0.66           C  
ATOM   1761  CZ  PHE B 228       9.084  51.060  74.102  1.00  0.66           C  
ATOM   1762  N   VAL B 229       8.503  57.414  70.223  1.00  0.62           N  
ATOM   1763  CA  VAL B 229       8.764  58.616  69.433  1.00  0.62           C  
ATOM   1764  C   VAL B 229       8.463  59.889  70.216  1.00  0.62           C  
ATOM   1765  O   VAL B 229       9.287  60.803  70.273  1.00  0.62           O  
ATOM   1766  CB  VAL B 229       7.981  58.596  68.115  1.00  0.62           C  
ATOM   1767  CG1 VAL B 229       8.046  59.947  67.367  1.00  0.62           C  
ATOM   1768  CG2 VAL B 229       8.563  57.487  67.219  1.00  0.62           C  
ATOM   1769  N   ALA B 230       7.303  59.959  70.901  1.00  0.62           N  
ATOM   1770  CA  ALA B 230       6.928  61.080  71.742  1.00  0.62           C  
ATOM   1771  C   ALA B 230       7.859  61.300  72.935  1.00  0.62           C  
ATOM   1772  O   ALA B 230       8.307  62.416  73.191  1.00  0.62           O  
ATOM   1773  CB  ALA B 230       5.482  60.881  72.230  1.00  0.62           C  
ATOM   1774  N   THR B 231       8.240  60.211  73.644  1.00  0.66           N  
ATOM   1775  CA  THR B 231       9.207  60.223  74.748  1.00  0.66           C  
ATOM   1776  C   THR B 231      10.555  60.749  74.304  1.00  0.66           C  
ATOM   1777  O   THR B 231      11.159  61.596  74.964  1.00  0.66           O  
ATOM   1778  CB  THR B 231       9.451  58.830  75.346  1.00  0.66           C  
ATOM   1779  OG1 THR B 231       8.256  58.344  75.944  1.00  0.66           O  
ATOM   1780  CG2 THR B 231      10.547  58.849  76.435  1.00  0.66           C  
ATOM   1781  N   LEU B 232      11.072  60.297  73.140  1.00  0.63           N  
ATOM   1782  CA  LEU B 232      12.316  60.835  72.620  1.00  0.63           C  
ATOM   1783  C   LEU B 232      12.225  62.287  72.190  1.00  0.63           C  
ATOM   1784  O   LEU B 232      13.111  63.076  72.501  1.00  0.63           O  
ATOM   1785  CB  LEU B 232      12.901  60.004  71.459  1.00  0.63           C  
ATOM   1786  CG  LEU B 232      14.402  60.287  71.213  1.00  0.63           C  
ATOM   1787  CD1 LEU B 232      15.271  59.778  72.376  1.00  0.63           C  
ATOM   1788  CD2 LEU B 232      14.875  59.659  69.900  1.00  0.63           C  
ATOM   1789  N   ALA B 233      11.138  62.698  71.503  1.00  0.65           N  
ATOM   1790  CA  ALA B 233      10.934  64.072  71.084  1.00  0.65           C  
ATOM   1791  C   ALA B 233      10.872  65.059  72.250  1.00  0.65           C  
ATOM   1792  O   ALA B 233      11.513  66.109  72.228  1.00  0.65           O  
ATOM   1793  CB  ALA B 233       9.639  64.150  70.249  1.00  0.65           C  
ATOM   1794  N   GLU B 234      10.142  64.705  73.328  1.00  0.62           N  
ATOM   1795  CA  GLU B 234      10.100  65.465  74.566  1.00  0.62           C  
ATOM   1796  C   GLU B 234      11.448  65.542  75.274  1.00  0.62           C  
ATOM   1797  O   GLU B 234      11.878  66.610  75.705  1.00  0.62           O  
ATOM   1798  CB  GLU B 234       9.017  64.875  75.500  1.00  0.62           C  
ATOM   1799  CG  GLU B 234       8.932  65.564  76.890  1.00  0.62           C  
ATOM   1800  CD  GLU B 234       7.543  65.553  77.532  1.00  0.62           C  
ATOM   1801  OE1 GLU B 234       7.485  65.868  78.749  1.00  0.62           O  
ATOM   1802  OE2 GLU B 234       6.543  65.261  76.829  1.00  0.62           O  
ATOM   1803  N   TYR B 235      12.194  64.419  75.360  1.00  0.53           N  
ATOM   1804  CA  TYR B 235      13.544  64.426  75.902  1.00  0.53           C  
ATOM   1805  C   TYR B 235      14.525  65.267  75.078  1.00  0.53           C  
ATOM   1806  O   TYR B 235      15.301  66.050  75.617  1.00  0.53           O  
ATOM   1807  CB  TYR B 235      14.066  62.961  76.021  1.00  0.53           C  
ATOM   1808  CG  TYR B 235      15.374  62.884  76.768  1.00  0.53           C  
ATOM   1809  CD1 TYR B 235      15.416  63.153  78.146  1.00  0.53           C  
ATOM   1810  CD2 TYR B 235      16.570  62.573  76.097  1.00  0.53           C  
ATOM   1811  CE1 TYR B 235      16.634  63.121  78.839  1.00  0.53           C  
ATOM   1812  CE2 TYR B 235      17.785  62.517  76.797  1.00  0.53           C  
ATOM   1813  CZ  TYR B 235      17.817  62.812  78.165  1.00  0.53           C  
ATOM   1814  OH  TYR B 235      19.031  62.812  78.878  1.00  0.53           O  
ATOM   1815  N   GLN B 236      14.503  65.122  73.740  1.00  0.57           N  
ATOM   1816  CA  GLN B 236      15.382  65.812  72.820  1.00  0.57           C  
ATOM   1817  C   GLN B 236      15.207  67.324  72.789  1.00  0.57           C  
ATOM   1818  O   GLN B 236      16.187  68.071  72.785  1.00  0.57           O  
ATOM   1819  CB  GLN B 236      15.177  65.229  71.402  1.00  0.57           C  
ATOM   1820  CG  GLN B 236      16.118  65.820  70.330  1.00  0.57           C  
ATOM   1821  CD  GLN B 236      15.997  65.064  69.008  1.00  0.57           C  
ATOM   1822  OE1 GLN B 236      15.660  63.881  68.936  1.00  0.57           O  
ATOM   1823  NE2 GLN B 236      16.313  65.766  67.899  1.00  0.57           N  
ATOM   1824  N   GLY B 237      13.947  67.814  72.773  1.00  0.60           N  
ATOM   1825  CA  GLY B 237      13.627  69.233  72.619  1.00  0.60           C  
ATOM   1826  C   GLY B 237      14.251  69.885  71.408  1.00  0.60           C  
ATOM   1827  O   GLY B 237      14.027  69.471  70.273  1.00  0.60           O  
ATOM   1828  N   GLU B 238      15.076  70.919  71.642  1.00  0.40           N  
ATOM   1829  CA  GLU B 238      15.685  71.716  70.596  1.00  0.40           C  
ATOM   1830  C   GLU B 238      16.951  71.085  70.029  1.00  0.40           C  
ATOM   1831  O   GLU B 238      17.519  71.554  69.041  1.00  0.40           O  
ATOM   1832  CB  GLU B 238      16.040  73.125  71.150  1.00  0.40           C  
ATOM   1833  CG  GLU B 238      15.226  74.265  70.491  1.00  0.40           C  
ATOM   1834  CD  GLU B 238      13.785  74.336  70.990  1.00  0.40           C  
ATOM   1835  OE1 GLU B 238      13.472  75.326  71.700  1.00  0.40           O  
ATOM   1836  OE2 GLU B 238      12.989  73.421  70.662  1.00  0.40           O  
ATOM   1837  N   HIS B 239      17.471  70.016  70.667  1.00  0.45           N  
ATOM   1838  CA  HIS B 239      18.726  69.404  70.269  1.00  0.45           C  
ATOM   1839  C   HIS B 239      18.672  68.755  68.881  1.00  0.45           C  
ATOM   1840  O   HIS B 239      17.664  68.144  68.522  1.00  0.45           O  
ATOM   1841  CB  HIS B 239      19.277  68.414  71.339  1.00  0.45           C  
ATOM   1842  CG  HIS B 239      20.039  69.125  72.425  1.00  0.45           C  
ATOM   1843  ND1 HIS B 239      19.425  70.132  73.134  1.00  0.45           N  
ATOM   1844  CD2 HIS B 239      21.369  69.091  72.720  1.00  0.45           C  
ATOM   1845  CE1 HIS B 239      20.377  70.707  73.836  1.00  0.45           C  
ATOM   1846  NE2 HIS B 239      21.567  70.114  73.616  1.00  0.45           N  
ATOM   1847  N   PRO B 240      19.712  68.834  68.045  1.00  0.48           N  
ATOM   1848  CA  PRO B 240      19.754  68.124  66.774  1.00  0.48           C  
ATOM   1849  C   PRO B 240      19.765  66.625  66.981  1.00  0.48           C  
ATOM   1850  O   PRO B 240      20.191  66.139  68.033  1.00  0.48           O  
ATOM   1851  CB  PRO B 240      21.054  68.627  66.117  1.00  0.48           C  
ATOM   1852  CG  PRO B 240      21.961  68.972  67.301  1.00  0.48           C  
ATOM   1853  CD  PRO B 240      20.973  69.520  68.329  1.00  0.48           C  
ATOM   1854  N   GLN B 241      19.290  65.856  65.983  1.00  0.46           N  
ATOM   1855  CA  GLN B 241      19.385  64.414  66.037  1.00  0.46           C  
ATOM   1856  C   GLN B 241      20.847  63.991  65.998  1.00  0.46           C  
ATOM   1857  O   GLN B 241      21.594  64.373  65.101  1.00  0.46           O  
ATOM   1858  CB  GLN B 241      18.590  63.738  64.899  1.00  0.46           C  
ATOM   1859  CG  GLN B 241      18.467  62.212  65.104  1.00  0.46           C  
ATOM   1860  CD  GLN B 241      17.703  61.550  63.962  1.00  0.46           C  
ATOM   1861  OE1 GLN B 241      16.860  62.164  63.299  1.00  0.46           O  
ATOM   1862  NE2 GLN B 241      18.018  60.261  63.707  1.00  0.46           N  
ATOM   1863  N   ARG B 242      21.317  63.255  67.019  1.00  0.49           N  
ATOM   1864  CA  ARG B 242      22.731  62.990  67.184  1.00  0.49           C  
ATOM   1865  C   ARG B 242      23.288  62.004  66.173  1.00  0.49           C  
ATOM   1866  O   ARG B 242      24.341  62.249  65.583  1.00  0.49           O  
ATOM   1867  CB  ARG B 242      23.044  62.565  68.640  1.00  0.49           C  
ATOM   1868  CG  ARG B 242      24.538  62.718  68.993  1.00  0.49           C  
ATOM   1869  CD  ARG B 242      24.820  62.787  70.497  1.00  0.49           C  
ATOM   1870  NE  ARG B 242      26.216  63.323  70.638  1.00  0.49           N  
ATOM   1871  CZ  ARG B 242      26.658  63.998  71.707  1.00  0.49           C  
ATOM   1872  NH1 ARG B 242      25.947  64.047  72.827  1.00  0.49           N  
ATOM   1873  NH2 ARG B 242      27.828  64.631  71.650  1.00  0.49           N  
ATOM   1874  N   ASP B 243      22.540  60.912  65.918  1.00  0.59           N  
ATOM   1875  CA  ASP B 243      22.929  59.869  65.003  1.00  0.59           C  
ATOM   1876  C   ASP B 243      21.684  59.182  64.470  1.00  0.59           C  
ATOM   1877  O   ASP B 243      20.563  59.542  64.841  1.00  0.59           O  
ATOM   1878  CB  ASP B 243      23.907  58.854  65.662  1.00  0.59           C  
ATOM   1879  CG  ASP B 243      25.074  58.725  64.700  1.00  0.59           C  
ATOM   1880  OD1 ASP B 243      24.766  58.387  63.529  1.00  0.59           O  
ATOM   1881  OD2 ASP B 243      26.228  59.082  65.053  1.00  0.59           O  
ATOM   1882  N   ASP B 244      21.844  58.217  63.547  1.00  0.63           N  
ATOM   1883  CA  ASP B 244      20.755  57.415  63.011  1.00  0.63           C  
ATOM   1884  C   ASP B 244      19.984  56.635  64.095  1.00  0.63           C  
ATOM   1885  O   ASP B 244      20.533  56.221  65.111  1.00  0.63           O  
ATOM   1886  CB  ASP B 244      21.256  56.446  61.907  1.00  0.63           C  
ATOM   1887  CG  ASP B 244      21.821  57.178  60.703  1.00  0.63           C  
ATOM   1888  OD1 ASP B 244      21.181  58.161  60.253  1.00  0.63           O  
ATOM   1889  OD2 ASP B 244      22.853  56.735  60.143  1.00  0.63           O  
ATOM   1890  N   ILE B 245      18.649  56.487  63.949  1.00  0.67           N  
ATOM   1891  CA  ILE B 245      17.817  55.871  64.979  1.00  0.67           C  
ATOM   1892  C   ILE B 245      16.997  54.730  64.399  1.00  0.67           C  
ATOM   1893  O   ILE B 245      16.099  54.945  63.581  1.00  0.67           O  
ATOM   1894  CB  ILE B 245      16.889  56.902  65.654  1.00  0.67           C  
ATOM   1895  CG1 ILE B 245      17.706  57.956  66.448  1.00  0.67           C  
ATOM   1896  CG2 ILE B 245      15.866  56.217  66.592  1.00  0.67           C  
ATOM   1897  CD1 ILE B 245      16.886  59.175  66.894  1.00  0.67           C  
ATOM   1898  N   THR B 246      17.256  53.486  64.870  1.00  0.71           N  
ATOM   1899  CA  THR B 246      16.430  52.311  64.591  1.00  0.71           C  
ATOM   1900  C   THR B 246      15.990  51.617  65.840  1.00  0.71           C  
ATOM   1901  O   THR B 246      16.808  51.194  66.654  1.00  0.71           O  
ATOM   1902  CB  THR B 246      17.100  51.239  63.767  1.00  0.71           C  
ATOM   1903  OG1 THR B 246      17.464  51.855  62.568  1.00  0.71           O  
ATOM   1904  CG2 THR B 246      16.151  50.150  63.281  1.00  0.71           C  
ATOM   1905  N   ILE B 247      14.668  51.419  65.997  1.00  0.72           N  
ATOM   1906  CA  ILE B 247      14.134  50.441  66.930  1.00  0.72           C  
ATOM   1907  C   ILE B 247      13.248  49.505  66.144  1.00  0.72           C  
ATOM   1908  O   ILE B 247      12.270  49.919  65.526  1.00  0.72           O  
ATOM   1909  CB  ILE B 247      13.335  51.018  68.100  1.00  0.72           C  
ATOM   1910  CG1 ILE B 247      14.191  52.044  68.877  1.00  0.72           C  
ATOM   1911  CG2 ILE B 247      12.863  49.863  69.023  1.00  0.72           C  
ATOM   1912  CD1 ILE B 247      13.501  52.590  70.132  1.00  0.72           C  
ATOM   1913  N   LEU B 248      13.554  48.198  66.169  1.00  0.69           N  
ATOM   1914  CA  LEU B 248      12.702  47.176  65.603  1.00  0.69           C  
ATOM   1915  C   LEU B 248      12.237  46.306  66.745  1.00  0.69           C  
ATOM   1916  O   LEU B 248      13.022  45.758  67.518  1.00  0.69           O  
ATOM   1917  CB  LEU B 248      13.447  46.362  64.518  1.00  0.69           C  
ATOM   1918  CG  LEU B 248      12.654  45.235  63.813  1.00  0.69           C  
ATOM   1919  CD1 LEU B 248      11.257  45.654  63.329  1.00  0.69           C  
ATOM   1920  CD2 LEU B 248      13.462  44.727  62.613  1.00  0.69           C  
ATOM   1921  N   SER B 249      10.911  46.215  66.911  1.00  0.68           N  
ATOM   1922  CA  SER B 249      10.291  45.528  68.025  1.00  0.68           C  
ATOM   1923  C   SER B 249       9.427  44.419  67.501  1.00  0.68           C  
ATOM   1924  O   SER B 249       8.865  44.516  66.412  1.00  0.68           O  
ATOM   1925  CB  SER B 249       9.424  46.490  68.864  1.00  0.68           C  
ATOM   1926  OG  SER B 249       8.859  45.864  70.016  1.00  0.68           O  
ATOM   1927  N   PHE B 250       9.324  43.328  68.268  1.00  0.67           N  
ATOM   1928  CA  PHE B 250       8.554  42.165  67.908  1.00  0.67           C  
ATOM   1929  C   PHE B 250       8.060  41.488  69.166  1.00  0.67           C  
ATOM   1930  O   PHE B 250       8.550  41.729  70.266  1.00  0.67           O  
ATOM   1931  CB  PHE B 250       9.318  41.180  66.976  1.00  0.67           C  
ATOM   1932  CG  PHE B 250      10.626  40.689  67.554  1.00  0.67           C  
ATOM   1933  CD1 PHE B 250      11.788  41.476  67.477  1.00  0.67           C  
ATOM   1934  CD2 PHE B 250      10.707  39.423  68.159  1.00  0.67           C  
ATOM   1935  CE1 PHE B 250      13.001  41.015  68.002  1.00  0.67           C  
ATOM   1936  CE2 PHE B 250      11.922  38.949  68.669  1.00  0.67           C  
ATOM   1937  CZ  PHE B 250      13.068  39.749  68.594  1.00  0.67           C  
ATOM   1938  N   ARG B 251       7.029  40.644  69.054  1.00  0.60           N  
ATOM   1939  CA  ARG B 251       6.397  40.071  70.218  1.00  0.60           C  
ATOM   1940  C   ARG B 251       6.073  38.614  69.966  1.00  0.60           C  
ATOM   1941  O   ARG B 251       6.008  38.154  68.824  1.00  0.60           O  
ATOM   1942  CB  ARG B 251       5.144  40.916  70.560  1.00  0.60           C  
ATOM   1943  CG  ARG B 251       4.285  40.393  71.721  1.00  0.60           C  
ATOM   1944  CD  ARG B 251       3.210  41.374  72.152  1.00  0.60           C  
ATOM   1945  NE  ARG B 251       2.326  40.607  73.073  1.00  0.60           N  
ATOM   1946  CZ  ARG B 251       2.270  40.749  74.398  1.00  0.60           C  
ATOM   1947  NH1 ARG B 251       3.086  41.561  75.064  1.00  0.60           N  
ATOM   1948  NH2 ARG B 251       1.385  40.003  75.054  1.00  0.60           N  
ATOM   1949  N   PHE B 252       5.900  37.838  71.051  1.00  0.62           N  
ATOM   1950  CA  PHE B 252       5.385  36.493  70.978  1.00  0.62           C  
ATOM   1951  C   PHE B 252       4.176  36.406  71.894  1.00  0.62           C  
ATOM   1952  O   PHE B 252       4.280  36.738  73.077  1.00  0.62           O  
ATOM   1953  CB  PHE B 252       6.492  35.490  71.380  1.00  0.62           C  
ATOM   1954  CG  PHE B 252       6.047  34.076  71.153  1.00  0.62           C  
ATOM   1955  CD1 PHE B 252       5.929  33.558  69.852  1.00  0.62           C  
ATOM   1956  CD2 PHE B 252       5.721  33.265  72.247  1.00  0.62           C  
ATOM   1957  CE1 PHE B 252       5.478  32.246  69.652  1.00  0.62           C  
ATOM   1958  CE2 PHE B 252       5.275  31.956  72.052  1.00  0.62           C  
ATOM   1959  CZ  PHE B 252       5.143  31.450  70.752  1.00  0.62           C  
ATOM   1960  N   ASP B 253       3.030  35.967  71.332  1.00  0.57           N  
ATOM   1961  CA  ASP B 253       1.735  35.829  71.972  1.00  0.57           C  
ATOM   1962  C   ASP B 253       1.355  37.025  72.945  1.00  0.57           C  
ATOM   1963  O   ASP B 253       1.262  38.192  72.461  1.00  0.57           O  
ATOM   1964  CB  ASP B 253       1.634  34.400  72.611  1.00  0.57           C  
ATOM   1965  CG  ASP B 253       1.870  33.195  71.691  1.00  0.57           C  
ATOM   1966  OD1 ASP B 253       1.974  33.357  70.450  1.00  0.57           O  
ATOM   1967  OD2 ASP B 253       1.956  32.055  72.244  1.00  0.57           O  
ATOM   1968  OXT ASP B 253       1.160  36.833  74.175  1.00  0.57           O  
TER    1969      ASP B 253                                                      
HETATM 1970 MG    MG _   5      26.411  54.248  61.837  1.00 31.62          MG  
END   
