# Supplementary material for: The SiaABC threonine phosphorylation pathway controls biofilm formation in response to carbon availability in Pseudomonas aeruginosa
Source: PLoS One. 2020 Nov 6;15(11):e0241019. doi: 10.1371/journal.pone.0241019 (PMC7647112; doi:10.1371/journal.pone.0241019)
Supplement: S2 File — 1. SiaB model_I-Tasser. 2. SiaC-PhosT68 model_Energy minimized. 3. SiaAC complex_MD simulation_60ns2. 4. SiaAC-T68P complex_MD simulation_60ns2. 5. SiaA-PP2C_Mutant allele_homology model. (ZIP) [file pone.0241019.s010.zip › SiaB model_I-Tasser.pdb]

HEADER protein
METHOD
METHOD    The models are generated by I-TASSER which combines the
METHOD    methods of threading, ab initio modeling and structural
METHOD    refinement. The procedure is fully automated.
METHOD
METHOD    Please cite following articles when you use the I-TASSER server:
METHOD 1. Ambrish Roy, Alper Kucukural, Yang Zhang. I-TASSER: a unified
METHOD    platform for automated protein structure and function prediction.
METHOD    Nature Protocols, vol 5, 725-738 (2010). 
METHOD 2. Yang Zhang. I-TASSER server for protein 3D structure prediction. 
METHOD    BMC Bioinformatics, 9:40 (2008).
METHOD
MODEL  1
REMARK PARENT 4biu 1l0o_A 2q8g 4u7o 3wrn_A 1b3q_A 
ATOM      1  N   MET A   1      49.830  49.447  74.621  1.00 23.23              
ATOM      2  CA  MET A   1      48.679  49.766  73.768  1.00 23.23              
ATOM      3  HA  MET A   1      47.842  50.040  74.410  1.00 23.23              
ATOM      4  CB  MET A   1      49.038  50.963  72.864  1.00 23.23              
ATOM      5  HB1 MET A   1      48.259  51.093  72.115  1.00 23.23              
ATOM      6  HB2 MET A   1      49.972  50.753  72.341  1.00 23.23              
ATOM      7  CG  MET A   1      49.183  52.276  73.645  1.00 23.23              
ATOM      8  HG1 MET A   1      49.952  52.140  74.406  1.00 23.23              
ATOM      9  HG2 MET A   1      48.242  52.487  74.154  1.00 23.23              
ATOM     10  SD  MET A   1      49.640  53.726  72.643  1.00 23.23              
ATOM     11  CE  MET A   1      48.112  53.971  71.695  1.00 23.23              
ATOM     12  HE1 MET A   1      47.275  54.117  72.379  1.00 23.23              
ATOM     13  HE2 MET A   1      48.214  54.851  71.061  1.00 23.23              
ATOM     14  HE3 MET A   1      47.918  53.102  71.067  1.00 23.23              
ATOM     15  C   MET A   1      48.234  48.604  72.913  1.00 23.23              
ATOM     16  O   MET A   1      47.127  48.659  72.407  1.00 23.23              
ATOM     17  N   GLU A   2      49.077  47.575  72.798  1.00 21.59              
ATOM     18  H   GLU A   2      49.931  47.731  73.320  1.00 21.59              
ATOM     19  CA  GLU A   2      48.981  46.259  72.132  1.00 21.59              
ATOM     20  HA  GLU A   2      49.119  46.366  71.068  1.00 21.59              
ATOM     21  CB  GLU A   2      50.191  45.432  72.630  1.00 21.59              
ATOM     22  HB1 GLU A   2      50.214  44.476  72.106  1.00 21.59              
ATOM     23  HB2 GLU A   2      50.062  45.231  73.695  1.00 21.59              
ATOM     24  CG  GLU A   2      51.557  46.123  72.425  1.00 21.59              
ATOM     25  HG1 GLU A   2      51.580  47.085  72.940  1.00 21.59              
ATOM     26  HG2 GLU A   2      51.703  46.307  71.358  1.00 21.59              
ATOM     27  CD  GLU A   2      52.699  45.260  72.973  1.00 21.59              
ATOM     28  OE1 GLU A   2      53.480  44.709  72.166  1.00 21.59              
ATOM     29  OE2 GLU A   2      52.743  45.012  74.200  1.00 21.59              
ATOM     30  C   GLU A   2      47.655  45.527  72.360  1.00 21.59              
ATOM     31  O   GLU A   2      47.601  44.426  72.864  1.00 21.59              
ATOM     32  N   THR A   3      46.542  46.171  72.099  1.00 19.74              
ATOM     33  H   THR A   3      46.648  47.102  71.719  1.00 19.74              
ATOM     34  CA  THR A   3      45.232  45.817  72.603  1.00 19.74              
ATOM     35  HA  THR A   3      45.098  44.746  72.472  1.00 19.74              
ATOM     36  CB  THR A   3      45.124  46.042  74.145  1.00 19.74              
ATOM     37  HB  THR A   3      45.973  45.530  74.598  1.00 19.74              
ATOM     38  CG2 THR A   3      45.094  47.463  74.692  1.00 19.74              
ATOM     39 1HG2 THR A   3      46.025  47.976  74.487  1.00 19.74              
ATOM     40 2HG2 THR A   3      44.270  48.050  74.292  1.00 19.74              
ATOM     41 3HG2 THR A   3      44.982  47.443  75.775  1.00 19.74              
ATOM     42  OG1 THR A   3      43.960  45.415  74.636  1.00 19.74              
ATOM     43  HG1 THR A   3      44.013  45.454  75.594  1.00 19.74              
ATOM     44  C   THR A   3      44.195  46.505  71.733  1.00 19.74              
ATOM     45  O   THR A   3      44.424  46.910  70.583  1.00 19.74              
ATOM     46  N   LEU A   4      43.043  46.733  72.326  1.00 18.26              
ATOM     47  H   LEU A   4      42.913  46.353  73.258  1.00 18.26              
ATOM     48  CA  LEU A   4      42.178  47.816  71.934  1.00 18.26              
ATOM     49  HA  LEU A   4      41.598  47.513  71.067  1.00 18.26              
ATOM     50  CB  LEU A   4      41.177  48.078  73.084  1.00 18.26              
ATOM     51  HB1 LEU A   4      40.707  49.044  72.893  1.00 18.26              
ATOM     52  HB2 LEU A   4      41.727  48.180  74.022  1.00 18.26              
ATOM     53  CG  LEU A   4      40.032  47.061  73.265  1.00 18.26              
ATOM     54  HG  LEU A   4      39.481  46.975  72.328  1.00 18.26              
ATOM     55  CD1 LEU A   4      40.484  45.663  73.697  1.00 18.26              
ATOM     56 1HD1 LEU A   4      39.615  45.045  73.918  1.00 18.26              
ATOM     57 2HD1 LEU A   4      41.032  45.181  72.889  1.00 18.26              
ATOM     58 3HD1 LEU A   4      41.114  45.729  74.583  1.00 18.26              
ATOM     59  CD2 LEU A   4      39.074  47.575  74.344  1.00 18.26              
ATOM     60 1HD2 LEU A   4      38.235  46.889  74.460  1.00 18.26              
ATOM     61 2HD2 LEU A   4      39.599  47.671  75.295  1.00 18.26              
ATOM     62 3HD2 LEU A   4      38.686  48.551  74.053  1.00 18.26              
ATOM     63  C   LEU A   4      42.886  49.132  71.595  1.00 18.26              
ATOM     64  O   LEU A   4      42.238  49.881  70.903  1.00 18.26              
ATOM     65  N   ASP A   5      44.170  49.382  71.898  1.00 17.65              
ATOM     66  H   ASP A   5      44.638  48.807  72.581  1.00 17.65              
ATOM     67  CA  ASP A   5      44.901  50.578  71.459  1.00 17.65              
ATOM     68  HA  ASP A   5      44.194  51.258  70.981  1.00 17.65              
ATOM     69  CB  ASP A   5      45.412  51.354  72.687  1.00 17.65              
ATOM     70  HB1 ASP A   5      45.896  52.268  72.344  1.00 17.65              
ATOM     71  HB2 ASP A   5      46.149  50.765  73.217  1.00 17.65              
ATOM     72  CG  ASP A   5      44.305  51.717  73.687  1.00 17.65              
ATOM     73  OD1 ASP A   5      43.880  50.798  74.429  1.00 17.65              
ATOM     74  OD2 ASP A   5      43.922  52.908  73.725  1.00 17.65              
ATOM     75  C   ASP A   5      45.960  50.282  70.387  1.00 17.65              
ATOM     76  O   ASP A   5      46.486  51.211  69.776  1.00 17.65              
ATOM     77  N   LEU A   6      46.087  49.004  69.974  1.00 16.51              
ATOM     78  H   LEU A   6      45.699  48.286  70.574  1.00 16.51              
ATOM     79  CA  LEU A   6      46.144  48.731  68.538  1.00 16.51              
ATOM     80  HA  LEU A   6      46.681  49.577  68.112  1.00 16.51              
ATOM     81  CB  LEU A   6      47.053  47.557  68.172  1.00 16.51              
ATOM     82  HB1 LEU A   6      47.126  47.496  67.088  1.00 16.51              
ATOM     83  HB2 LEU A   6      46.584  46.660  68.542  1.00 16.51              
ATOM     84  CG  LEU A   6      48.480  47.700  68.755  1.00 16.51              
ATOM     85  HG  LEU A   6      48.385  47.726  69.832  1.00 16.51              
ATOM     86  CD1 LEU A   6      49.376  46.523  68.354  1.00 16.51              
ATOM     87 1HD1 LEU A   6      50.322  46.573  68.894  1.00 16.51              
ATOM     88 2HD1 LEU A   6      48.897  45.578  68.595  1.00 16.51              
ATOM     89 3HD1 LEU A   6      49.593  46.556  67.286  1.00 16.51              
ATOM     90  CD2 LEU A   6      49.245  48.967  68.356  1.00 16.51              
ATOM     91 1HD2 LEU A   6      50.224  48.962  68.835  1.00 16.51              
ATOM     92 2HD2 LEU A   6      49.378  49.000  67.281  1.00 16.51              
ATOM     93 3HD2 LEU A   6      48.719  49.856  68.702  1.00 16.51              
ATOM     94  C   LEU A   6      44.824  48.886  67.801  1.00 16.51              
ATOM     95  O   LEU A   6      44.743  48.622  66.600  1.00 16.51              
ATOM     96  N   LEU A   7      43.824  49.379  68.537  1.00 14.84              
ATOM     97  H   LEU A   7      44.038  49.551  69.511  1.00 14.84              
ATOM     98  CA  LEU A   7      42.421  49.619  68.167  1.00 14.84              
ATOM     99  HA  LEU A   7      41.988  50.359  68.833  1.00 14.84              
ATOM    100  CB  LEU A   7      42.253  50.350  66.813  1.00 14.84              
ATOM    101  HB1 LEU A   7      41.183  50.384  66.618  1.00 14.84              
ATOM    102  HB2 LEU A   7      42.724  49.795  66.004  1.00 14.84              
ATOM    103  CG  LEU A   7      42.708  51.829  66.785  1.00 14.84              
ATOM    104  HG  LEU A   7      42.134  52.389  67.523  1.00 14.84              
ATOM    105  CD1 LEU A   7      44.199  52.081  67.036  1.00 14.84              
ATOM    106 1HD1 LEU A   7      44.438  53.131  66.868  1.00 14.84              
ATOM    107 2HD1 LEU A   7      44.438  51.868  68.078  1.00 14.84              
ATOM    108 3HD1 LEU A   7      44.810  51.457  66.386  1.00 14.84              
ATOM    109  CD2 LEU A   7      42.394  52.402  65.399  1.00 14.84              
ATOM    110 1HD2 LEU A   7      42.636  53.466  65.385  1.00 14.84              
ATOM    111 2HD2 LEU A   7      42.983  51.878  64.652  1.00 14.84              
ATOM    112 3HD2 LEU A   7      41.331  52.289  65.189  1.00 14.84              
ATOM    113  C   LEU A   7      41.652  48.304  68.406  1.00 14.84              
ATOM    114  O   LEU A   7      40.435  48.247  68.291  1.00 14.84              
ATOM    115  N   ALA A   8      42.386  47.235  68.736  1.00 14.17              
ATOM    116  H   ALA A   8      43.261  47.447  69.200  1.00 14.17              
ATOM    117  CA  ALA A   8      42.353  45.944  68.032  1.00 14.17              
ATOM    118  HA  ALA A   8      41.311  45.763  67.793  1.00 14.17              
ATOM    119  CB  ALA A   8      43.156  46.112  66.737  1.00 14.17              
ATOM    120  HB1 ALA A   8      43.032  45.264  66.089  1.00 14.17              
ATOM    121  HB2 ALA A   8      42.810  46.987  66.192  1.00 14.17              
ATOM    122  HB3 ALA A   8      44.201  46.260  66.972  1.00 14.17              
ATOM    123  C   ALA A   8      42.795  44.778  68.938  1.00 14.17              
ATOM    124  O   ALA A   8      41.953  44.131  69.554  1.00 14.17              
ATOM    125  N   MET A   9      44.092  44.503  69.030  1.00 13.74              
ATOM    126  H   MET A   9      44.748  45.144  68.613  1.00 13.74              
ATOM    127  CA  MET A   9      44.684  43.462  69.856  1.00 13.74              
ATOM    128  HA  MET A   9      44.322  43.660  70.862  1.00 13.74              
ATOM    129  CB  MET A   9      44.227  42.019  69.530  1.00 13.74              
ATOM    130  HB1 MET A   9      45.040  41.453  69.087  1.00 13.74              
ATOM    131  HB2 MET A   9      43.421  42.023  68.816  1.00 13.74              
ATOM    132  CG  MET A   9      43.672  41.243  70.737  1.00 13.74              
ATOM    133  HG1 MET A   9      43.506  40.218  70.410  1.00 13.74              
ATOM    134  HG2 MET A   9      42.699  41.667  70.984  1.00 13.74              
ATOM    135  SD  MET A   9      44.659  41.221  72.263  1.00 13.74              
ATOM    136  CE  MET A   9      44.689  39.438  72.591  1.00 13.74              
ATOM    137  HE1 MET A   9      45.138  38.915  71.746  1.00 13.74              
ATOM    138  HE2 MET A   9      45.280  39.241  73.484  1.00 13.74              
ATOM    139  HE3 MET A   9      43.673  39.072  72.739  1.00 13.74              
ATOM    140  C   MET A   9      46.200  43.590  69.923  1.00 13.74              
ATOM    141  O   MET A   9      46.768  44.475  69.291  1.00 13.74              
ATOM    142  N   ARG A  10      46.899  42.695  70.611  1.00 12.77              
ATOM    143  H   ARG A  10      46.400  41.987  71.133  1.00 12.77              
ATOM    144  CA  ARG A  10      48.343  42.534  70.415  1.00 12.77              
ATOM    145  HA  ARG A  10      48.858  43.468  70.630  1.00 12.77              
ATOM    146  CB  ARG A  10      48.849  41.437  71.374  1.00 12.77              
ATOM    147  HB1 ARG A  10      48.152  40.596  71.371  1.00 12.77              
ATOM    148  HB2 ARG A  10      48.867  41.857  72.379  1.00 12.77              
ATOM    149  CG  ARG A  10      50.243  40.900  70.999  1.00 12.77              
ATOM    150  HG1 ARG A  10      50.906  41.738  70.787  1.00 12.77              
ATOM    151  HG2 ARG A  10      50.160  40.299  70.091  1.00 12.77              
ATOM    152  CD  ARG A  10      50.862  40.010  72.088  1.00 12.77              
ATOM    153  HD1 ARG A  10      51.796  39.588  71.713  1.00 12.77              
ATOM    154  HD2 ARG A  10      50.177  39.181  72.282  1.00 12.77              
ATOM    155  NE  ARG A  10      51.111  40.753  73.341  1.00 12.77              
ATOM    156  HE  ARG A  10      50.484  40.566  74.102  1.00 12.77              
ATOM    157  CZ  ARG A  10      51.928  41.783  73.493  1.00 12.77              
ATOM    158  NH1 ARG A  10      52.825  42.104  72.606  1.00 12.77              
ATOM    159 1HH1 ARG A  10      52.900  41.567  71.768  1.00 12.77              
ATOM    160 2HH1 ARG A  10      53.240  43.048  72.616  1.00 12.77              
ATOM    161  NH2 ARG A  10      51.831  42.518  74.558  1.00 12.77              
ATOM    162 1HH2 ARG A  10      51.098  42.396  75.222  1.00 12.77              
ATOM    163 2HH2 ARG A  10      52.374  43.391  74.583  1.00 12.77              
ATOM    164  C   ARG A  10      48.652  42.186  68.975  1.00 12.77              
ATOM    165  O   ARG A  10      49.529  42.768  68.352  1.00 12.77              
ATOM    166  N   GLU A  11      47.804  41.338  68.421  1.00 11.85              
ATOM    167  H   GLU A  11      47.188  40.821  69.050  1.00 11.85              
ATOM    168  CA  GLU A  11      47.721  41.008  67.010  1.00 11.85              
ATOM    169  HA  GLU A  11      48.718  40.724  66.670  1.00 11.85              
ATOM    170  CB  GLU A  11      46.794  39.788  66.819  1.00 11.85              
ATOM    171  HB1 GLU A  11      46.736  39.565  65.753  1.00 11.85              
ATOM    172  HB2 GLU A  11      45.786  40.044  67.150  1.00 11.85              
ATOM    173  CG  GLU A  11      47.264  38.498  67.529  1.00 11.85              
ATOM    174  HG1 GLU A  11      48.257  38.241  67.153  1.00 11.85              
ATOM    175  HG2 GLU A  11      46.587  37.687  67.255  1.00 11.85              
ATOM    176  CD  GLU A  11      47.300  38.618  69.062  1.00 11.85              
ATOM    177  OE1 GLU A  11      46.359  39.238  69.611  1.00 11.85              
ATOM    178  OE2 GLU A  11      48.320  38.230  69.672  1.00 11.85              
ATOM    179  C   GLU A  11      47.283  42.171  66.128  1.00 11.85              
ATOM    180  O   GLU A  11      47.164  42.049  64.912  1.00 11.85              
ATOM    181  N   SER A  12      47.005  43.312  66.755  1.00 12.15              
ATOM    182  H   SER A  12      47.237  43.357  67.740  1.00 12.15              
ATOM    183  CA  SER A  12      45.990  44.250  66.313  1.00 12.15              
ATOM    184  HA  SER A  12      45.736  44.885  67.148  1.00 12.15              
ATOM    185  CB  SER A  12      46.566  45.150  65.216  1.00 12.15              
ATOM    186  HB1 SER A  12      45.957  46.049  65.119  1.00 12.15              
ATOM    187  HB2 SER A  12      46.583  44.617  64.269  1.00 12.15              
ATOM    188  OG  SER A  12      47.893  45.496  65.521  1.00 12.15              
ATOM    189  HG  SER A  12      48.202  44.885  66.209  1.00 12.15              
ATOM    190  C   SER A  12      44.767  43.448  65.896  1.00 12.15              
ATOM    191  O   SER A  12      44.064  42.927  66.742  1.00 12.15              
ATOM    192  N   TYR A  13      44.503  43.303  64.610  1.00 12.32              
ATOM    193  H   TYR A  13      45.239  43.546  63.961  1.00 12.32              
ATOM    194  CA  TYR A  13      43.486  42.435  64.058  1.00 12.32              
ATOM    195  HA  TYR A  13      43.468  42.674  62.999  1.00 12.32              
ATOM    196  CB  TYR A  13      43.951  40.966  64.103  1.00 12.32              
ATOM    197  HB1 TYR A  13      43.712  40.538  65.078  1.00 12.32              
ATOM    198  HB2 TYR A  13      45.033  40.922  63.984  1.00 12.32              
ATOM    199  CG  TYR A  13      43.343  40.117  62.999  1.00 12.32              
ATOM    200  CD1 TYR A  13      42.209  39.318  63.244  1.00 12.32              
ATOM    201  HD1 TYR A  13      41.774  39.278  64.233  1.00 12.32              
ATOM    202  CE1 TYR A  13      41.619  38.592  62.190  1.00 12.32              
ATOM    203  HE1 TYR A  13      40.742  37.987  62.360  1.00 12.32              
ATOM    204  CZ  TYR A  13      42.161  38.660  60.890  1.00 12.32              
ATOM    205  OH  TYR A  13      41.583  37.954  59.884  1.00 12.32              
ATOM    206  HH  TYR A  13      42.030  38.076  59.043  1.00 12.32              
ATOM    207  CE2 TYR A  13      43.304  39.454  60.646  1.00 12.32              
ATOM    208  HE2 TYR A  13      43.724  39.505  59.652  1.00 12.32              
ATOM    209  CD2 TYR A  13      43.894  40.175  61.703  1.00 12.32              
ATOM    210  HD2 TYR A  13      44.775  40.776  61.523  1.00 12.32              
ATOM    211  C   TYR A  13      42.014  42.572  64.489  1.00 12.32              
ATOM    212  O   TYR A  13      41.159  42.223  63.679  1.00 12.32              
ATOM    213  N   THR A  14      41.648  43.155  65.640  1.00 12.09              
ATOM    214  H   THR A  14      42.352  43.272  66.361  1.00 12.09              
ATOM    215  CA  THR A  14      40.230  43.367  65.957  1.00 12.09              
ATOM    216  HA  THR A  14      39.684  42.659  65.332  1.00 12.09              
ATOM    217  CB  THR A  14      39.713  42.920  67.334  1.00 12.09              
ATOM    218  HB  THR A  14      38.665  42.647  67.198  1.00 12.09              
ATOM    219  CG2 THR A  14      40.411  41.702  67.925  1.00 12.09              
ATOM    220 1HG2 THR A  14      39.996  41.477  68.907  1.00 12.09              
ATOM    221 2HG2 THR A  14      40.261  40.842  67.272  1.00 12.09              
ATOM    222 3HG2 THR A  14      41.473  41.887  68.019  1.00 12.09              
ATOM    223  OG1 THR A  14      39.710  43.980  68.246  1.00 12.09              
ATOM    224  HG1 THR A  14      40.444  43.844  68.881  1.00 12.09              
ATOM    225  C   THR A  14      39.609  44.688  65.527  1.00 12.09              
ATOM    226  O   THR A  14      38.464  44.717  65.069  1.00 12.09              
ATOM    227  N   ARG A  15      40.390  45.772  65.502  1.00 12.55              
ATOM    228  H   ARG A  15      41.283  45.699  65.964  1.00 12.55              
ATOM    229  CA  ARG A  15      40.175  46.905  64.600  1.00 12.55              
ATOM    230  HA  ARG A  15      39.150  46.819  64.235  1.00 12.55              
ATOM    231  CB  ARG A  15      40.158  48.281  65.235  1.00 12.55              
ATOM    232  HB1 ARG A  15      40.418  49.027  64.484  1.00 12.55              
ATOM    233  HB2 ARG A  15      40.938  48.286  65.972  1.00 12.55              
ATOM    234  CG  ARG A  15      38.785  48.697  65.832  1.00 12.55              
ATOM    235  HG1 ARG A  15      38.113  48.950  65.011  1.00 12.55              
ATOM    236  HG2 ARG A  15      38.947  49.618  66.392  1.00 12.55              
ATOM    237  CD  ARG A  15      38.056  47.706  66.774  1.00 12.55              
ATOM    238  HD1 ARG A  15      37.613  48.272  67.594  1.00 12.55              
ATOM    239  HD2 ARG A  15      38.776  47.022  67.223  1.00 12.55              
ATOM    240  NE  ARG A  15      37.031  46.890  66.095  1.00 12.55              
ATOM    241  HE  ARG A  15      37.387  46.073  65.612  1.00 12.55              
ATOM    242  CZ  ARG A  15      35.717  46.996  66.159  1.00 12.55              
ATOM    243  NH1 ARG A  15      35.122  47.921  66.859  1.00 12.55              
ATOM    244 1HH1 ARG A  15      35.698  48.559  67.380  1.00 12.55              
ATOM    245 2HH1 ARG A  15      34.122  47.965  66.921  1.00 12.55              
ATOM    246  NH2 ARG A  15      34.971  46.159  65.493  1.00 12.55              
ATOM    247 1HH2 ARG A  15      35.424  45.436  64.956  1.00 12.55              
ATOM    248 2HH2 ARG A  15      33.970  46.215  65.525  1.00 12.55              
ATOM    249  C   ARG A  15      40.953  46.721  63.311  1.00 12.55              
ATOM    250  O   ARG A  15      41.941  47.400  63.032  1.00 12.55              
ATOM    251  N   GLN A  16      40.476  45.689  62.617  1.00 12.07              
ATOM    252  H   GLN A  16      39.608  45.307  62.966  1.00 12.07              
ATOM    253  CA  GLN A  16      41.198  44.768  61.760  1.00 12.07              
ATOM    254  HA  GLN A  16      41.679  44.055  62.411  1.00 12.07              
ATOM    255  CB  GLN A  16      40.185  43.985  60.894  1.00 12.07              
ATOM    256  HB1 GLN A  16      39.649  44.687  60.253  1.00 12.07              
ATOM    257  HB2 GLN A  16      39.460  43.513  61.559  1.00 12.07              
ATOM    258  CG  GLN A  16      40.811  42.889  59.999  1.00 12.07              
ATOM    259  HG1 GLN A  16      41.368  42.185  60.619  1.00 12.07              
ATOM    260  HG2 GLN A  16      41.502  43.346  59.290  1.00 12.07              
ATOM    261  CD  GLN A  16      39.763  42.103  59.209  1.00 12.07              
ATOM    262  OE1 GLN A  16      38.759  41.664  59.746  1.00 12.07              
ATOM    263  NE2 GLN A  16      39.929  41.926  57.913  1.00 12.07              
ATOM    264 1HE2 GLN A  16      40.728  42.287  57.399  1.00 12.07              
ATOM    265 2HE2 GLN A  16      39.216  41.394  57.445  1.00 12.07              
ATOM    266  C   GLN A  16      42.301  45.353  60.900  1.00 12.07              
ATOM    267  O   GLN A  16      42.160  46.415  60.289  1.00 12.07              
ATOM    268  N   ARG A  17      43.406  44.597  60.923  1.00 11.32              
ATOM    269  H   ARG A  17      43.351  43.715  61.419  1.00 11.32              
ATOM    270  CA  ARG A  17      44.723  44.925  60.397  1.00 11.32              
ATOM    271  HA  ARG A  17      44.712  44.805  59.314  1.00 11.32              
ATOM    272  CB  ARG A  17      45.102  46.410  60.730  1.00 11.32              
ATOM    273  HB1 ARG A  17      44.411  47.103  60.258  1.00 11.32              
ATOM    274  HB2 ARG A  17      46.070  46.652  60.291  1.00 11.32              
ATOM    275  CG  ARG A  17      45.171  46.699  62.249  1.00 11.32              
ATOM    276  HG1 ARG A  17      46.013  46.144  62.653  1.00 11.32              
ATOM    277  HG2 ARG A  17      44.274  46.333  62.745  1.00 11.32              
ATOM    278  CD  ARG A  17      45.374  48.173  62.635  1.00 11.32              
ATOM    279  HD1 ARG A  17      46.248  48.561  62.109  1.00 11.32              
ATOM    280  HD2 ARG A  17      45.564  48.203  63.708  1.00 11.32              
ATOM    281  NE  ARG A  17      44.188  49.011  62.377  1.00 11.32              
ATOM    282  HE  ARG A  17      43.301  48.511  62.359  1.00 11.32              
ATOM    283  CZ  ARG A  17      44.152  50.333  62.305  1.00 11.32              
ATOM    284  NH1 ARG A  17      45.194  51.090  62.528  1.00 11.32              
ATOM    285 1HH1 ARG A  17      46.044  50.651  62.844  1.00 11.32              
ATOM    286 2HH1 ARG A  17      45.124  52.093  62.531  1.00 11.32              
ATOM    287  NH2 ARG A  17      43.033  50.934  61.997  1.00 11.32              
ATOM    288 1HH2 ARG A  17      42.205  50.373  61.889  1.00 11.32              
ATOM    289 2HH2 ARG A  17      42.992  51.940  61.954  1.00 11.32              
ATOM    290  C   ARG A  17      45.827  44.011  60.913  1.00 11.32              
ATOM    291  O   ARG A  17      45.564  43.244  61.829  1.00 11.32              
ATOM    292  N   ILE A  18      47.072  44.307  60.537  1.00  9.83              
ATOM    293  H   ILE A  18      47.218  44.854  59.693  1.00  9.83              
ATOM    294  CA  ILE A  18      48.135  44.360  61.553  1.00  9.83              
ATOM    295  HA  ILE A  18      47.693  44.173  62.530  1.00  9.83              
ATOM    296  CB  ILE A  18      49.202  43.257  61.365  1.00  9.83              
ATOM    297  HB  ILE A  18      49.931  43.376  62.169  1.00  9.83              
ATOM    298  CG2 ILE A  18      48.552  41.873  61.543  1.00  9.83              
ATOM    299 1HG2 ILE A  18      49.312  41.097  61.607  1.00  9.83              
ATOM    300 2HG2 ILE A  18      47.975  41.847  62.467  1.00  9.83              
ATOM    301 3HG2 ILE A  18      47.883  41.658  60.711  1.00  9.83              
ATOM    302  CG1 ILE A  18      49.961  43.373  60.026  1.00  9.83              
ATOM    303 1HG1 ILE A  18      50.355  44.382  59.924  1.00  9.83              
ATOM    304 2HG1 ILE A  18      49.276  43.203  59.198  1.00  9.83              
ATOM    305  CD1 ILE A  18      51.143  42.400  59.913  1.00  9.83              
ATOM    306  HD1 ILE A  18      51.673  42.585  58.980  1.00  9.83              
ATOM    307  HD2 ILE A  18      51.828  42.548  60.748  1.00  9.83              
ATOM    308  HD3 ILE A  18      50.794  41.368  59.912  1.00  9.83              
ATOM    309  C   ILE A  18      48.750  45.770  61.616  1.00  9.83              
ATOM    310  O   ILE A  18      48.885  46.496  60.606  1.00  9.83              
ATOM    311  N   LEU A  19      49.058  46.124  62.871  1.00  8.78              
ATOM    312  H   LEU A  19      48.903  45.454  63.619  1.00  8.78              
ATOM    313  CA  LEU A  19      49.580  47.406  63.302  1.00  8.78              
ATOM    314  HA  LEU A  19      49.620  48.042  62.416  1.00  8.78              
ATOM    315  CB  LEU A  19      48.640  48.114  64.301  1.00  8.78              
ATOM    316  HB1 LEU A  19      48.930  47.870  65.322  1.00  8.78              
ATOM    317  HB2 LEU A  19      47.634  47.738  64.150  1.00  8.78              
ATOM    318  CG  LEU A  19      48.599  49.640  64.133  1.00  8.78              
ATOM    319  HG  LEU A  19      48.325  49.865  63.102  1.00  8.78              
ATOM    320  CD1 LEU A  19      47.530  50.262  65.036  1.00  8.78              
ATOM    321 1HD1 LEU A  19      47.443  51.329  64.830  1.00  8.78              
ATOM    322 2HD1 LEU A  19      46.565  49.783  64.893  1.00  8.78              
ATOM    323 3HD1 LEU A  19      47.813  50.144  66.081  1.00  8.78              
ATOM    324  CD2 LEU A  19      49.940  50.298  64.441  1.00  8.78              
ATOM    325 1HD2 LEU A  19      50.683  50.010  63.698  1.00  8.78              
ATOM    326 2HD2 LEU A  19      49.839  51.382  64.421  1.00  8.78              
ATOM    327 3HD2 LEU A  19      50.295  49.991  65.424  1.00  8.78              
ATOM    328  C   LEU A  19      51.035  47.246  63.746  1.00  8.78              
ATOM    329  O   LEU A  19      51.339  47.161  64.933  1.00  8.78              
ATOM    330  N   LEU A  20      51.932  47.116  62.761  1.00  8.62              
ATOM    331  H   LEU A  20      51.670  47.326  61.806  1.00  8.62              
ATOM    332  CA  LEU A  20      53.347  46.977  63.059  1.00  8.62              
ATOM    333  HA  LEU A  20      53.449  46.258  63.874  1.00  8.62              
ATOM    334  CB  LEU A  20      54.177  46.456  61.867  1.00  8.62              
ATOM    335  HB1 LEU A  20      55.176  46.253  62.253  1.00  8.62              
ATOM    336  HB2 LEU A  20      54.293  47.256  61.141  1.00  8.62              
ATOM    337  CG  LEU A  20      53.656  45.190  61.154  1.00  8.62              
ATOM    338  HG  LEU A  20      52.937  44.670  61.789  1.00  8.62              
ATOM    339  CD1 LEU A  20      52.998  45.546  59.820  1.00  8.62              
ATOM    340 1HD1 LEU A  20      52.740  44.644  59.273  1.00  8.62              
ATOM    341 2HD1 LEU A  20      52.090  46.118  60.000  1.00  8.62              
ATOM    342 3HD1 LEU A  20      53.678  46.142  59.212  1.00  8.62              
ATOM    343  CD2 LEU A  20      54.804  44.227  60.845  1.00  8.62              
ATOM    344 1HD2 LEU A  20      54.414  43.345  60.337  1.00  8.62              
ATOM    345 2HD2 LEU A  20      55.543  44.716  60.211  1.00  8.62              
ATOM    346 3HD2 LEU A  20      55.274  43.909  61.775  1.00  8.62              
ATOM    347  C   LEU A  20      53.898  48.322  63.531  1.00  8.62              
ATOM    348  O   LEU A  20      53.686  49.353  62.899  1.00  8.62              
ATOM    349  N   CYS A  21      54.714  48.298  64.573  1.00  8.02              
ATOM    350  H   CYS A  21      54.814  47.445  65.101  1.00  8.02              
ATOM    351  CA  CYS A  21      55.465  49.468  64.996  1.00  8.02              
ATOM    352  HA  CYS A  21      55.328  50.303  64.312  1.00  8.02              
ATOM    353  CB  CYS A  21      54.966  49.907  66.385  1.00  8.02              
ATOM    354  HB1 CYS A  21      55.600  50.710  66.767  1.00  8.02              
ATOM    355  HB2 CYS A  21      55.020  49.062  67.075  1.00  8.02              
ATOM    356  SG  CYS A  21      53.250  50.498  66.280  1.00  8.02              
ATOM    357  HG  CYS A  21      52.975  50.501  67.591  1.00  8.02              
ATOM    358  C   CYS A  21      56.938  49.102  65.002  1.00  8.02              
ATOM    359  O   CYS A  21      57.423  48.495  65.958  1.00  8.02              
ATOM    360  N   PHE A  22      57.651  49.438  63.928  1.00  8.05              
ATOM    361  H   PHE A  22      57.231  49.990  63.186  1.00  8.05              
ATOM    362  CA  PHE A  22      59.096  49.279  63.901  1.00  8.05              
ATOM    363  HA  PHE A  22      59.352  48.371  64.452  1.00  8.05              
ATOM    364  CB  PHE A  22      59.603  49.029  62.478  1.00  8.05              
ATOM    365  HB1 PHE A  22      60.620  49.407  62.402  1.00  8.05              
ATOM    366  HB2 PHE A  22      58.992  49.560  61.748  1.00  8.05              
ATOM    367  CG  PHE A  22      59.605  47.540  62.160  1.00  8.05              
ATOM    368  CD1 PHE A  22      58.410  46.791  62.222  1.00  8.05              
ATOM    369  HD1 PHE A  22      57.473  47.283  62.426  1.00  8.05              
ATOM    370  CE1 PHE A  22      58.427  45.403  61.996  1.00  8.05              
ATOM    371  HE1 PHE A  22      57.510  44.836  62.029  1.00  8.05              
ATOM    372  CZ  PHE A  22      59.639  44.752  61.704  1.00  8.05              
ATOM    373  HZ  PHE A  22      59.657  43.686  61.513  1.00  8.05              
ATOM    374  CE2 PHE A  22      60.833  45.492  61.661  1.00  8.05              
ATOM    375  HE2 PHE A  22      61.765  44.989  61.450  1.00  8.05              
ATOM    376  CD2 PHE A  22      60.816  46.878  61.892  1.00  8.05              
ATOM    377  HD2 PHE A  22      61.742  47.429  61.878  1.00  8.05              
ATOM    378  C   PHE A  22      59.722  50.443  64.673  1.00  8.05              
ATOM    379  O   PHE A  22      59.972  51.557  64.205  1.00  8.05              
ATOM    380  N   ASN A  23      59.824  50.133  65.956  1.00  7.50              
ATOM    381  H   ASN A  23      59.465  49.220  66.206  1.00  7.50              
ATOM    382  CA  ASN A  23      60.181  50.972  67.079  1.00  7.50              
ATOM    383  HA  ASN A  23      59.903  52.012  66.889  1.00  7.50              
ATOM    384  CB  ASN A  23      59.325  50.417  68.248  1.00  7.50              
ATOM    385  HB1 ASN A  23      59.580  49.368  68.401  1.00  7.50              
ATOM    386  HB2 ASN A  23      58.270  50.471  67.980  1.00  7.50              
ATOM    387  CG  ASN A  23      59.488  51.127  69.580  1.00  7.50              
ATOM    388  OD1 ASN A  23      59.884  52.274  69.662  1.00  7.50              
ATOM    389  ND2 ASN A  23      59.128  50.476  70.666  1.00  7.50              
ATOM    390 1HD2 ASN A  23      58.791  49.533  70.612  1.00  7.50              
ATOM    391 2HD2 ASN A  23      59.287  50.954  71.535  1.00  7.50              
ATOM    392  C   ASN A  23      61.677  50.913  67.331  1.00  7.50              
ATOM    393  O   ASN A  23      62.142  50.315  68.301  1.00  7.50              
ATOM    394  N   GLY A  24      62.426  51.382  66.340  1.00  7.65              
ATOM    395  H   GLY A  24      62.003  51.828  65.535  1.00  7.65              
ATOM    396  CA  GLY A  24      63.839  51.105  66.319  1.00  7.65              
ATOM    397  HA1 GLY A  24      63.966  50.022  66.355  1.00  7.65              
ATOM    398  HA2 GLY A  24      64.286  51.523  67.222  1.00  7.65              
ATOM    399  C   GLY A  24      64.612  51.636  65.138  1.00  7.65              
ATOM    400  O   GLY A  24      64.080  52.384  64.321  1.00  7.65              
ATOM    401  N   PRO A  25      65.908  51.297  65.113  1.00  7.22              
ATOM    402  CD  PRO A  25      66.571  50.294  65.939  1.00  7.22              
ATOM    403  HD1 PRO A  25      66.142  49.304  65.782  1.00  7.22              
ATOM    404  HD2 PRO A  25      66.499  50.577  66.991  1.00  7.22              
ATOM    405  CG  PRO A  25      68.036  50.308  65.511  1.00  7.22              
ATOM    406  HG1 PRO A  25      68.174  49.659  64.644  1.00  7.22              
ATOM    407  HG2 PRO A  25      68.700  50.016  66.324  1.00  7.22              
ATOM    408  CB  PRO A  25      68.238  51.766  65.105  1.00  7.22              
ATOM    409  HB1 PRO A  25      69.058  51.880  64.395  1.00  7.22              
ATOM    410  HB2 PRO A  25      68.429  52.368  65.995  1.00  7.22              
ATOM    411  CA  PRO A  25      66.882  52.164  64.506  1.00  7.22              
ATOM    412  HA  PRO A  25      66.675  53.193  64.813  1.00  7.22              
ATOM    413  C   PRO A  25      66.902  52.107  63.001  1.00  7.22              
ATOM    414  O   PRO A  25      67.167  51.065  62.400  1.00  7.22              
ATOM    415  N   ILE A  26      66.608  53.257  62.407  1.00  7.00              
ATOM    416  H   ILE A  26      66.445  54.049  63.014  1.00  7.00              
ATOM    417  CA  ILE A  26      65.978  53.304  61.105  1.00  7.00              
ATOM    418  HA  ILE A  26      65.382  52.398  61.078  1.00  7.00              
ATOM    419  CB  ILE A  26      64.926  54.427  61.057  1.00  7.00              
ATOM    420  HB  ILE A  26      64.332  54.356  61.971  1.00  7.00              
ATOM    421  CG2 ILE A  26      65.633  55.782  61.073  1.00  7.00              
ATOM    422 1HG2 ILE A  26      64.906  56.570  60.893  1.00  7.00              
ATOM    423 2HG2 ILE A  26      66.110  55.936  62.040  1.00  7.00              
ATOM    424 3HG2 ILE A  26      66.396  55.829  60.302  1.00  7.00              
ATOM    425  CG1 ILE A  26      63.948  54.218  59.878  1.00  7.00              
ATOM    426 1HG1 ILE A  26      63.685  53.163  59.812  1.00  7.00              
ATOM    427 2HG1 ILE A  26      64.428  54.493  58.950  1.00  7.00              
ATOM    428  CD1 ILE A  26      62.644  55.005  59.991  1.00  7.00              
ATOM    429  HD1 ILE A  26      62.095  54.637  60.853  1.00  7.00              
ATOM    430  HD2 ILE A  26      62.837  56.070  60.105  1.00  7.00              
ATOM    431  HD3 ILE A  26      62.044  54.845  59.094  1.00  7.00              
ATOM    432  C   ILE A  26      66.856  53.114  59.877  1.00  7.00              
ATOM    433  O   ILE A  26      66.743  53.800  58.869  1.00  7.00              
ATOM    434  N   SER A  27      67.768  52.167  59.946  1.00  6.56              
ATOM    435  H   SER A  27      67.828  51.608  60.789  1.00  6.56              
ATOM    436  CA  SER A  27      68.707  51.973  58.870  1.00  6.56              
ATOM    437  HA  SER A  27      69.040  52.959  58.545  1.00  6.56              
ATOM    438  CB  SER A  27      69.929  51.226  59.404  1.00  6.56              
ATOM    439  HB1 SER A  27      69.863  50.159  59.190  1.00  6.56              
ATOM    440  HB2 SER A  27      70.028  51.375  60.481  1.00  6.56              
ATOM    441  OG  SER A  27      71.044  51.802  58.772  1.00  6.56              
ATOM    442  HG  SER A  27      71.116  52.696  59.192  1.00  6.56              
ATOM    443  C   SER A  27      68.125  51.281  57.648  1.00  6.56              
ATOM    444  O   SER A  27      67.015  50.739  57.625  1.00  6.56              
ATOM    445  N   ARG A  28      68.973  51.205  56.629  1.00  6.03              
ATOM    446  H   ARG A  28      69.886  51.628  56.778  1.00  6.03              
ATOM    447  CA  ARG A  28      68.753  50.396  55.433  1.00  6.03              
ATOM    448  HA  ARG A  28      67.898  50.814  54.897  1.00  6.03              
ATOM    449  CB  ARG A  28      70.023  50.578  54.577  1.00  6.03              
ATOM    450  HB1 ARG A  28      70.863  50.045  55.028  1.00  6.03              
ATOM    451  HB2 ARG A  28      70.276  51.640  54.576  1.00  6.03              
ATOM    452  CG  ARG A  28      69.865  50.177  53.111  1.00  6.03              
ATOM    453  HG1 ARG A  28      70.539  50.780  52.501  1.00  6.03              
ATOM    454  HG2 ARG A  28      68.844  50.388  52.788  1.00  6.03              
ATOM    455  CD  ARG A  28      70.217  48.704  52.893  1.00  6.03              
ATOM    456  HD1 ARG A  28      69.784  48.087  53.681  1.00  6.03              
ATOM    457  HD2 ARG A  28      71.301  48.585  52.938  1.00  6.03              
ATOM    458  NE  ARG A  28      69.723  48.238  51.594  1.00  6.03              
ATOM    459  HE  ARG A  28      70.398  48.024  50.881  1.00  6.03              
ATOM    460  CZ  ARG A  28      68.476  47.890  51.341  1.00  6.03              
ATOM    461  NH1 ARG A  28      67.504  48.051  52.189  1.00  6.03              
ATOM    462 1HH1 ARG A  28      67.674  48.331  53.141  1.00  6.03              
ATOM    463 2HH1 ARG A  28      66.659  47.510  51.979  1.00  6.03              
ATOM    464  NH2 ARG A  28      68.188  47.293  50.230  1.00  6.03              
ATOM    465 1HH2 ARG A  28      68.913  46.958  49.633  1.00  6.03              
ATOM    466 2HH2 ARG A  28      67.342  46.718  50.260  1.00  6.03              
ATOM    467  C   ARG A  28      68.379  48.928  55.775  1.00  6.03              
ATOM    468  O   ARG A  28      67.576  48.294  55.079  1.00  6.03              
ATOM    469  N   SER A  29      68.905  48.434  56.896  1.00  5.95              
ATOM    470  H   SER A  29      69.640  48.961  57.345  1.00  5.95              
ATOM    471  CA  SER A  29      68.544  47.172  57.553  1.00  5.95              
ATOM    472  HA  SER A  29      68.785  46.355  56.871  1.00  5.95              
ATOM    473  CB  SER A  29      69.390  46.983  58.825  1.00  5.95              
ATOM    474  HB1 SER A  29      69.486  45.917  59.038  1.00  5.95              
ATOM    475  HB2 SER A  29      68.901  47.467  59.671  1.00  5.95              
ATOM    476  OG  SER A  29      70.674  47.569  58.657  1.00  5.95              
ATOM    477  HG  SER A  29      71.267  47.259  59.350  1.00  5.95              
ATOM    478  C   SER A  29      67.044  47.052  57.882  1.00  5.95              
ATOM    479  O   SER A  29      66.365  46.093  57.490  1.00  5.95              
ATOM    480  N   LEU A  30      66.521  48.089  58.548  1.00  5.38              
ATOM    481  H   LEU A  30      67.104  48.895  58.724  1.00  5.38              
ATOM    482  CA  LEU A  30      65.100  48.238  58.836  1.00  5.38              
ATOM    483  HA  LEU A  30      64.778  47.354  59.391  1.00  5.38              
ATOM    484  CB  LEU A  30      64.888  49.486  59.728  1.00  5.38              
ATOM    485  HB1 LEU A  30      64.989  50.398  59.139  1.00  5.38              
ATOM    486  HB2 LEU A  30      65.682  49.487  60.477  1.00  5.38              
ATOM    487  CG  LEU A  30      63.537  49.508  60.472  1.00  5.38              
ATOM    488  HG  LEU A  30      63.309  48.494  60.793  1.00  5.38              
ATOM    489  CD1 LEU A  30      63.607  50.387  61.725  1.00  5.38              
ATOM    490 1HD1 LEU A  30      62.755  50.181  62.368  1.00  5.38              
ATOM    491 2HD1 LEU A  30      64.514  50.184  62.295  1.00  5.38              
ATOM    492 3HD1 LEU A  30      63.568  51.443  61.468  1.00  5.38              
ATOM    493  CD2 LEU A  30      62.373  50.055  59.642  1.00  5.38              
ATOM    494 1HD2 LEU A  30      61.483  50.102  60.264  1.00  5.38              
ATOM    495 2HD2 LEU A  30      62.612  51.046  59.258  1.00  5.38              
ATOM    496 3HD2 LEU A  30      62.145  49.396  58.812  1.00  5.38              
ATOM    497  C   LEU A  30      64.290  48.278  57.546  1.00  5.38              
ATOM    498  O   LEU A  30      63.225  47.676  57.504  1.00  5.38              
ATOM    499  N   ILE A  31      64.814  48.904  56.483  1.00  4.63              
ATOM    500  H   ILE A  31      65.676  49.422  56.603  1.00  4.63              
ATOM    501  CA  ILE A  31      64.165  48.826  55.163  1.00  4.63              
ATOM    502  HA  ILE A  31      63.154  49.206  55.312  1.00  4.63              
ATOM    503  CB  ILE A  31      64.804  49.789  54.130  1.00  4.63              
ATOM    504  HB  ILE A  31      65.885  49.760  54.208  1.00  4.63              
ATOM    505  CG2 ILE A  31      64.435  49.414  52.689  1.00  4.63              
ATOM    506 1HG2 ILE A  31      64.739  48.397  52.445  1.00  4.63              
ATOM    507 2HG2 ILE A  31      63.357  49.503  52.562  1.00  4.63              
ATOM    508 3HG2 ILE A  31      64.933  50.087  51.989  1.00  4.63              
ATOM    509  CG1 ILE A  31      64.342  51.258  54.308  1.00  4.63              
ATOM    510 1HG1 ILE A  31      63.255  51.305  54.225  1.00  4.63              
ATOM    511 2HG1 ILE A  31      64.760  51.843  53.489  1.00  4.63              
ATOM    512  CD1 ILE A  31      64.757  51.967  55.602  1.00  4.63              
ATOM    513  HD1 ILE A  31      64.310  51.484  56.469  1.00  4.63              
ATOM    514  HD2 ILE A  31      65.841  51.968  55.686  1.00  4.63              
ATOM    515  HD3 ILE A  31      64.410  53.000  55.570  1.00  4.63              
ATOM    516  C   ILE A  31      63.925  47.384  54.687  1.00  4.63              
ATOM    517  O   ILE A  31      62.772  47.047  54.367  1.00  4.63              
ATOM    518  N   GLU A  32      64.960  46.535  54.691  1.00  4.96              
ATOM    519  H   GLU A  32      65.870  46.839  55.005  1.00  4.96              
ATOM    520  CA  GLU A  32      64.728  45.129  54.292  1.00  4.96              
ATOM    521  HA  GLU A  32      64.285  45.128  53.294  1.00  4.96              
ATOM    522  CB  GLU A  32      66.035  44.317  54.228  1.00  4.96              
ATOM    523  HB1 GLU A  32      65.801  43.322  53.847  1.00  4.96              
ATOM    524  HB2 GLU A  32      66.417  44.198  55.243  1.00  4.96              
ATOM    525  CG  GLU A  32      67.171  44.894  53.374  1.00  4.96              
ATOM    526  HG1 GLU A  32      68.023  44.216  53.456  1.00  4.96              
ATOM    527  HG2 GLU A  32      67.488  45.844  53.807  1.00  4.96              
ATOM    528  CD  GLU A  32      66.830  45.099  51.889  1.00  4.96              
ATOM    529  OE1 GLU A  32      67.608  44.633  51.031  1.00  4.96              
ATOM    530  OE2 GLU A  32      65.966  45.949  51.570  1.00  4.96              
ATOM    531  C   GLU A  32      63.749  44.386  55.204  1.00  4.96              
ATOM    532  O   GLU A  32      62.902  43.660  54.679  1.00  4.96              
ATOM    533  N   GLU A  33      63.819  44.563  56.534  1.00  5.21              
ATOM    534  H   GLU A  33      64.536  45.158  56.935  1.00  5.21              
ATOM    535  CA  GLU A  33      62.882  43.827  57.406  1.00  5.21              
ATOM    536  HA  GLU A  33      62.869  42.795  57.049  1.00  5.21              
ATOM    537  CB  GLU A  33      63.382  43.762  58.857  1.00  5.21              
ATOM    538  HB1 GLU A  33      63.364  44.765  59.287  1.00  5.21              
ATOM    539  HB2 GLU A  33      64.416  43.414  58.856  1.00  5.21              
ATOM    540  CG  GLU A  33      62.547  42.817  59.748  1.00  5.21              
ATOM    541  HG1 GLU A  33      61.553  43.247  59.879  1.00  5.21              
ATOM    542  HG2 GLU A  33      63.011  42.783  60.736  1.00  5.21              
ATOM    543  CD  GLU A  33      62.414  41.382  59.202  1.00  5.21              
ATOM    544  OE1 GLU A  33      63.444  40.676  59.139  1.00  5.21              
ATOM    545  OE2 GLU A  33      61.276  40.987  58.858  1.00  5.21              
ATOM    546  C   GLU A  33      61.431  44.310  57.307  1.00  5.21              
ATOM    547  O   GLU A  33      60.524  43.489  57.315  1.00  5.21              
ATOM    548  N   ILE A  34      61.153  45.605  57.136  1.00  4.63              
ATOM    549  H   ILE A  34      61.914  46.277  57.080  1.00  4.63              
ATOM    550  CA  ILE A  34      59.759  46.055  57.038  1.00  4.63              
ATOM    551  HA  ILE A  34      59.205  45.465  57.764  1.00  4.63              
ATOM    552  CB  ILE A  34      59.615  47.534  57.442  1.00  4.63              
ATOM    553  HB  ILE A  34      60.245  47.699  58.319  1.00  4.63              
ATOM    554  CG2 ILE A  34      60.086  48.507  56.356  1.00  4.63              
ATOM    555 1HG2 ILE A  34      59.953  49.519  56.721  1.00  4.63              
ATOM    556 2HG2 ILE A  34      61.137  48.335  56.131  1.00  4.63              
ATOM    557 3HG2 ILE A  34      59.503  48.391  55.447  1.00  4.63              
ATOM    558  CG1 ILE A  34      58.172  47.894  57.854  1.00  4.63              
ATOM    559 1HG1 ILE A  34      57.501  47.800  57.001  1.00  4.63              
ATOM    560 2HG1 ILE A  34      58.164  48.930  58.197  1.00  4.63              
ATOM    561  CD1 ILE A  34      57.651  47.017  58.994  1.00  4.63              
ATOM    562  HD1 ILE A  34      56.914  47.557  59.582  1.00  4.63              
ATOM    563  HD2 ILE A  34      57.197  46.111  58.595  1.00  4.63              
ATOM    564  HD3 ILE A  34      58.483  46.742  59.635  1.00  4.63              
ATOM    565  C   ILE A  34      59.145  45.731  55.677  1.00  4.63              
ATOM    566  O   ILE A  34      57.966  45.368  55.606  1.00  4.63              
ATOM    567  N   GLY A  35      59.935  45.754  54.596  1.00  4.47              
ATOM    568  H   GLY A  35      60.909  46.033  54.681  1.00  4.47              
ATOM    569  CA  GLY A  35      59.428  45.185  53.346  1.00  4.47              
ATOM    570  HA1 GLY A  35      60.164  45.362  52.562  1.00  4.47              
ATOM    571  HA2 GLY A  35      58.496  45.673  53.063  1.00  4.47              
ATOM    572  C   GLY A  35      59.197  43.687  53.444  1.00  4.47              
ATOM    573  O   GLY A  35      58.166  43.223  52.976  1.00  4.47              
ATOM    574  N   HIS A  36      60.087  42.916  54.070  1.00  4.98              
ATOM    575  H   HIS A  36      60.927  43.342  54.459  1.00  4.98              
ATOM    576  CA  HIS A  36      59.878  41.481  54.288  1.00  4.98              
ATOM    577  HA  HIS A  36      59.749  40.993  53.327  1.00  4.98              
ATOM    578  CB  HIS A  36      61.114  40.877  54.979  1.00  4.98              
ATOM    579  HB1 HIS A  36      61.255  41.351  55.950  1.00  4.98              
ATOM    580  HB2 HIS A  36      61.998  41.089  54.377  1.00  4.98              
ATOM    581  CG  HIS A  36      61.039  39.382  55.184  1.00  4.98              
ATOM    582  ND1 HIS A  36      60.908  38.426  54.169  1.00  4.98              
ATOM    583  CE1 HIS A  36      60.879  37.233  54.788  1.00  4.98              
ATOM    584  HE1 HIS A  36      60.774  36.279  54.288  1.00  4.98              
ATOM    585  NE2 HIS A  36      61.000  37.389  56.117  1.00  4.98              
ATOM    586  HE2 HIS A  36      61.062  36.646  56.802  1.00  4.98              
ATOM    587  CD2 HIS A  36      61.097  38.735  56.382  1.00  4.98              
ATOM    588  HD2 HIS A  36      61.230  39.203  57.353  1.00  4.98              
ATOM    589  C   HIS A  36      58.605  41.201  55.082  1.00  4.98              
ATOM    590  O   HIS A  36      57.793  40.390  54.651  1.00  4.98              
ATOM    591  N   ALA A  37      58.369  41.942  56.159  1.00  5.09              
ATOM    592  H   ALA A  37      59.119  42.550  56.487  1.00  5.09              
ATOM    593  CA  ALA A  37      57.177  41.877  56.985  1.00  5.09              
ATOM    594  HA  ALA A  37      57.122  40.875  57.410  1.00  5.09              
ATOM    595  CB  ALA A  37      57.328  42.862  58.150  1.00  5.09              
ATOM    596  HB1 ALA A  37      56.468  42.779  58.812  1.00  5.09              
ATOM    597  HB2 ALA A  37      58.235  42.631  58.713  1.00  5.09              
ATOM    598  HB3 ALA A  37      57.398  43.881  57.774  1.00  5.09              
ATOM    599  C   ALA A  37      55.880  42.102  56.202  1.00  5.09              
ATOM    600  O   ALA A  37      54.962  41.275  56.230  1.00  5.09              
ATOM    601  N   LEU A  38      55.848  43.196  55.442  1.00  4.88              
ATOM    602  H   LEU A  38      56.648  43.821  55.496  1.00  4.88              
ATOM    603  CA  LEU A  38      54.749  43.564  54.548  1.00  4.88              
ATOM    604  HA  LEU A  38      53.816  43.593  55.110  1.00  4.88              
ATOM    605  CB  LEU A  38      55.065  44.971  54.011  1.00  4.88              
ATOM    606  HB1 LEU A  38      54.508  45.123  53.085  1.00  4.88              
ATOM    607  HB2 LEU A  38      56.117  45.007  53.726  1.00  4.88              
ATOM    608  CG  LEU A  38      54.784  46.154  54.974  1.00  4.88              
ATOM    609  HG  LEU A  38      55.528  46.921  54.779  1.00  4.88              
ATOM    610  CD1 LEU A  38      53.416  46.730  54.638  1.00  4.88              
ATOM    611 1HD1 LEU A  38      53.214  47.596  55.268  1.00  4.88              
ATOM    612 2HD1 LEU A  38      53.415  47.050  53.599  1.00  4.88              
ATOM    613 3HD1 LEU A  38      52.649  45.975  54.797  1.00  4.88              
ATOM    614  CD2 LEU A  38      54.775  45.881  56.483  1.00  4.88              
ATOM    615 1HD2 LEU A  38      54.593  46.813  57.015  1.00  4.88              
ATOM    616 2HD2 LEU A  38      53.997  45.165  56.742  1.00  4.88              
ATOM    617 3HD2 LEU A  38      55.742  45.500  56.800  1.00  4.88              
ATOM    618  C   LEU A  38      54.550  42.538  53.427  1.00  4.88              
ATOM    619  O   LEU A  38      53.436  42.358  52.946  1.00  4.88              
ATOM    620  N   ARG A  39      55.606  41.821  53.038  1.00  5.09              
ATOM    621  H   ARG A  39      56.516  42.074  53.415  1.00  5.09              
ATOM    622  CA  ARG A  39      55.537  40.750  52.050  1.00  5.09              
ATOM    623  HA  ARG A  39      54.851  41.071  51.264  1.00  5.09              
ATOM    624  CB  ARG A  39      56.913  40.493  51.422  1.00  5.09              
ATOM    625  HB1 ARG A  39      57.387  39.693  51.984  1.00  5.09              
ATOM    626  HB2 ARG A  39      57.533  41.382  51.497  1.00  5.09              
ATOM    627  CG  ARG A  39      56.825  40.125  49.929  1.00  5.09              
ATOM    628  HG1 ARG A  39      56.611  41.034  49.366  1.00  5.09              
ATOM    629  HG2 ARG A  39      55.995  39.435  49.772  1.00  5.09              
ATOM    630  CD  ARG A  39      58.096  39.472  49.354  1.00  5.09              
ATOM    631  HD1 ARG A  39      58.069  39.571  48.266  1.00  5.09              
ATOM    632  HD2 ARG A  39      58.065  38.403  49.574  1.00  5.09              
ATOM    633  NE  ARG A  39      59.362  40.053  49.862  1.00  5.09              
ATOM    634  HE  ARG A  39      59.737  40.837  49.347  1.00  5.09              
ATOM    635  CZ  ARG A  39      60.064  39.605  50.895  1.00  5.09              
ATOM    636  NH1 ARG A  39      59.642  38.617  51.633  1.00  5.09              
ATOM    637 1HH1 ARG A  39      58.736  38.215  51.484  1.00  5.09              
ATOM    638 2HH1 ARG A  39      60.137  38.395  52.490  1.00  5.09              
ATOM    639  NH2 ARG A  39      61.198  40.147  51.244  1.00  5.09              
ATOM    640 1HH2 ARG A  39      61.587  40.909  50.715  1.00  5.09              
ATOM    641 2HH2 ARG A  39      61.670  39.799  52.068  1.00  5.09              
ATOM    642  C   ARG A  39      54.968  39.461  52.611  1.00  5.09              
ATOM    643  O   ARG A  39      54.258  38.779  51.895  1.00  5.09              
ATOM    644  N   ASN A  40      55.261  39.121  53.861  1.00  5.62              
ATOM    645  H   ASN A  40      55.938  39.696  54.351  1.00  5.62              
ATOM    646  CA  ASN A  40      54.716  37.942  54.536  1.00  5.62              
ATOM    647  HA  ASN A  40      54.820  37.071  53.886  1.00  5.62              
ATOM    648  CB  ASN A  40      55.522  37.698  55.831  1.00  5.62              
ATOM    649  HB1 ASN A  40      55.144  36.803  56.325  1.00  5.62              
ATOM    650  HB2 ASN A  40      55.377  38.542  56.505  1.00  5.62              
ATOM    651  CG  ASN A  40      57.020  37.508  55.605  1.00  5.62              
ATOM    652  OD1 ASN A  40      57.466  36.955  54.612  1.00  5.62              
ATOM    653  ND2 ASN A  40      57.847  37.964  56.520  1.00  5.62              
ATOM    654 1HD2 ASN A  40      57.513  38.461  57.325  1.00  5.62              
ATOM    655 2HD2 ASN A  40      58.831  37.933  56.297  1.00  5.62              
ATOM    656  C   ASN A  40      53.215  38.143  54.817  1.00  5.62              
ATOM    657  O   ASN A  40      52.389  37.262  54.555  1.00  5.62              
ATOM    658  N   TYR A  41      52.865  39.348  55.281  1.00  5.81              
ATOM    659  H   TYR A  41      53.595  40.017  55.505  1.00  5.81              
ATOM    660  CA  TYR A  41      51.481  39.751  55.491  1.00  5.81              
ATOM    661  HA  TYR A  41      51.018  38.994  56.125  1.00  5.81              
ATOM    662  CB  TYR A  41      51.449  41.069  56.260  1.00  5.81              
ATOM    663  HB1 TYR A  41      51.899  41.853  55.648  1.00  5.81              
ATOM    664  HB2 TYR A  41      52.052  40.966  57.163  1.00  5.81              
ATOM    665  CG  TYR A  41      50.048  41.465  56.668  1.00  5.81              
ATOM    666  CD1 TYR A  41      49.313  40.687  57.587  1.00  5.81              
ATOM    667  HD1 TYR A  41      49.754  39.805  58.031  1.00  5.81              
ATOM    668  CE1 TYR A  41      47.999  41.061  57.928  1.00  5.81              
ATOM    669  HE1 TYR A  41      47.422  40.488  58.637  1.00  5.81              
ATOM    670  CZ  TYR A  41      47.413  42.195  57.330  1.00  5.81              
ATOM    671  OH  TYR A  41      46.160  42.584  57.672  1.00  5.81              
ATOM    672  HH  TYR A  41      45.906  43.310  57.104  1.00  5.81              
ATOM    673  CE2 TYR A  41      48.139  42.945  56.382  1.00  5.81              
ATOM    674  HE2 TYR A  41      47.684  43.792  55.895  1.00  5.81              
ATOM    675  CD2 TYR A  41      49.465  42.595  56.080  1.00  5.81              
ATOM    676  HD2 TYR A  41      50.039  43.181  55.378  1.00  5.81              
ATOM    677  C   TYR A  41      50.658  39.760  54.182  1.00  5.81              
ATOM    678  O   TYR A  41      49.641  39.059  54.067  1.00  5.81              
ATOM    679  N   LEU A  42      51.165  40.419  53.129  1.00  5.86              
ATOM    680  H   LEU A  42      51.949  41.050  53.239  1.00  5.86              
ATOM    681  CA  LEU A  42      50.546  40.265  51.815  1.00  5.86              
ATOM    682  HA  LEU A  42      49.519  40.628  51.908  1.00  5.86              
ATOM    683  CB  LEU A  42      51.231  41.082  50.712  1.00  5.86              
ATOM    684  HB1 LEU A  42      52.177  40.597  50.462  1.00  5.86              
ATOM    685  HB2 LEU A  42      51.453  42.087  51.073  1.00  5.86              
ATOM    686  CG  LEU A  42      50.331  41.170  49.449  1.00  5.86              
ATOM    687  HG  LEU A  42      49.745  40.270  49.296  1.00  5.86              
ATOM    688  CD1 LEU A  42      49.368  42.344  49.528  1.00  5.86              
ATOM    689 1HD1 LEU A  42      48.769  42.408  48.623  1.00  5.86              
ATOM    690 2HD1 LEU A  42      48.696  42.188  50.370  1.00  5.86              
ATOM    691 3HD1 LEU A  42      49.922  43.267  49.662  1.00  5.86              
ATOM    692  CD2 LEU A  42      51.180  41.342  48.209  1.00  5.86              
ATOM    693 1HD2 LEU A  42      50.575  41.643  47.354  1.00  5.86              
ATOM    694 2HD2 LEU A  42      51.941  42.082  48.417  1.00  5.86              
ATOM    695 3HD2 LEU A  42      51.645  40.384  47.993  1.00  5.86              
ATOM    696  C   LEU A  42      50.448  38.792  51.377  1.00  5.86              
ATOM    697  O   LEU A  42      49.440  38.396  50.801  1.00  5.86              
ATOM    698  N   HIS A  43      51.449  37.960  51.676  1.00  6.15              
ATOM    699  H   HIS A  43      52.290  38.319  52.107  1.00  6.15              
ATOM    700  CA  HIS A  43      51.374  36.539  51.355  1.00  6.15              
ATOM    701  HA  HIS A  43      51.045  36.504  50.313  1.00  6.15              
ATOM    702  CB  HIS A  43      52.733  35.820  51.365  1.00  6.15              
ATOM    703  HB1 HIS A  43      52.932  35.399  52.351  1.00  6.15              
ATOM    704  HB2 HIS A  43      53.523  36.524  51.114  1.00  6.15              
ATOM    705  CG  HIS A  43      52.748  34.740  50.308  1.00  6.15              
ATOM    706  ND1 HIS A  43      52.955  34.972  48.946  1.00  6.15              
ATOM    707  CE1 HIS A  43      52.582  33.850  48.316  1.00  6.15              
ATOM    708  HE1 HIS A  43      52.549  33.734  47.241  1.00  6.15              
ATOM    709  NE2 HIS A  43      52.163  32.931  49.202  1.00  6.15              
ATOM    710  HE2 HIS A  43      51.647  32.090  48.948  1.00  6.15              
ATOM    711  CD2 HIS A  43      52.269  33.473  50.466  1.00  6.15              
ATOM    712  HD2 HIS A  43      51.895  33.059  51.390  1.00  6.15              
ATOM    713  C   HIS A  43      50.271  35.784  52.106  1.00  6.15              
ATOM    714  O   HIS A  43      49.804  34.755  51.617  1.00  6.15              
ATOM    715  N   ALA A  44      49.758  36.317  53.217  1.00  6.82              
ATOM    716  H   ALA A  44      50.156  37.172  53.589  1.00  6.82              
ATOM    717  CA  ALA A  44      48.479  35.843  53.753  1.00  6.82              
ATOM    718  HA  ALA A  44      48.588  34.773  53.933  1.00  6.82              
ATOM    719  CB  ALA A  44      48.203  36.493  55.116  1.00  6.82              
ATOM    720  HB1 ALA A  44      47.388  35.961  55.608  1.00  6.82              
ATOM    721  HB2 ALA A  44      49.094  36.447  55.743  1.00  6.82              
ATOM    722  HB3 ALA A  44      47.897  37.531  54.984  1.00  6.82              
ATOM    723  C   ALA A  44      47.282  35.996  52.819  1.00  6.82              
ATOM    724  O   ALA A  44      46.491  35.058  52.747  1.00  6.82              
ATOM    725  N   GLU A  45      47.203  37.079  52.038  1.00  7.26              
ATOM    726  H   GLU A  45      47.916  37.796  52.095  1.00  7.26              
ATOM    727  CA  GLU A  45      46.190  37.155  50.947  1.00  7.26              
ATOM    728  HA  GLU A  45      45.559  36.273  51.036  1.00  7.26              
ATOM    729  CB  GLU A  45      45.189  38.296  51.145  1.00  7.26              
ATOM    730  HB1 GLU A  45      44.571  38.373  50.252  1.00  7.26              
ATOM    731  HB2 GLU A  45      45.708  39.239  51.312  1.00  7.26              
ATOM    732  CG  GLU A  45      44.308  37.921  52.363  1.00  7.26              
ATOM    733  HG1 GLU A  45      44.895  38.050  53.276  1.00  7.26              
ATOM    734  HG2 GLU A  45      44.016  36.870  52.304  1.00  7.26              
ATOM    735  CD  GLU A  45      43.019  38.730  52.460  1.00  7.26              
ATOM    736  OE1 GLU A  45      42.669  39.134  53.594  1.00  7.26              
ATOM    737  OE2 GLU A  45      42.424  39.020  51.397  1.00  7.26              
ATOM    738  C   GLU A  45      46.762  36.873  49.541  1.00  7.26              
ATOM    739  O   GLU A  45      46.238  37.296  48.511  1.00  7.26              
ATOM    740  N   GLN A  46      47.773  35.994  49.527  1.00  6.22              
ATOM    741  H   GLN A  46      48.210  35.843  50.426  1.00  6.22              
ATOM    742  CA  GLN A  46      47.965  34.898  48.565  1.00  6.22              
ATOM    743  HA  GLN A  46      48.988  34.568  48.742  1.00  6.22              
ATOM    744  CB  GLN A  46      47.044  33.724  48.959  1.00  6.22              
ATOM    745  HB1 GLN A  46      46.059  33.883  48.518  1.00  6.22              
ATOM    746  HB2 GLN A  46      46.911  33.719  50.043  1.00  6.22              
ATOM    747  CG  GLN A  46      47.567  32.334  48.541  1.00  6.22              
ATOM    748  HG1 GLN A  46      47.659  32.285  47.457  1.00  6.22              
ATOM    749  HG2 GLN A  46      46.831  31.592  48.848  1.00  6.22              
ATOM    750  CD  GLN A  46      48.909  31.948  49.167  1.00  6.22              
ATOM    751  OE1 GLN A  46      49.815  31.440  48.523  1.00  6.22              
ATOM    752  NE2 GLN A  46      49.110  32.162  50.447  1.00  6.22              
ATOM    753 1HE2 GLN A  46      48.466  32.730  50.975  1.00  6.22              
ATOM    754 2HE2 GLN A  46      50.029  31.975  50.800  1.00  6.22              
ATOM    755  C   GLN A  46      47.936  35.247  47.070  1.00  6.22              
ATOM    756  O   GLN A  46      47.396  34.528  46.224  1.00  6.22              
ATOM    757  N   ALA A  47      48.564  36.371  46.758  1.00  6.03              
ATOM    758  H   ALA A  47      48.939  36.915  47.520  1.00  6.03              
ATOM    759  CA  ALA A  47      48.582  36.951  45.432  1.00  6.03              
ATOM    760  HA  ALA A  47      47.684  36.635  44.901  1.00  6.03              
ATOM    761  CB  ALA A  47      48.494  38.474  45.635  1.00  6.03              
ATOM    762  HB1 ALA A  47      48.322  38.979  44.685  1.00  6.03              
ATOM    763  HB2 ALA A  47      47.663  38.708  46.303  1.00  6.03              
ATOM    764  HB3 ALA A  47      49.419  38.846  46.079  1.00  6.03              
ATOM    765  C   ALA A  47      49.793  36.552  44.581  1.00  6.03              
ATOM    766  O   ALA A  47      50.641  35.727  44.922  1.00  6.03              
ATOM    767  N   LYS A  48      49.850  37.200  43.423  1.00  5.54              
ATOM    768  H   LYS A  48      49.182  37.946  43.302  1.00  5.54              
ATOM    769  CA  LYS A  48      50.892  37.099  42.417  1.00  5.54              
ATOM    770  HA  LYS A  48      50.982  36.059  42.109  1.00  5.54              
ATOM    771  CB  LYS A  48      50.468  37.972  41.211  1.00  5.54              
ATOM    772  HB1 LYS A  48      51.242  37.886  40.447  1.00  5.54              
ATOM    773  HB2 LYS A  48      50.459  39.012  41.534  1.00  5.54              
ATOM    774  CG  LYS A  48      49.101  37.688  40.526  1.00  5.54              
ATOM    775  HG1 LYS A  48      49.134  36.696  40.076  1.00  5.54              
ATOM    776  HG2 LYS A  48      48.999  38.407  39.713  1.00  5.54              
ATOM    777  CD  LYS A  48      47.833  37.780  41.413  1.00  5.54              
ATOM    778  HD1 LYS A  48      47.993  38.508  42.206  1.00  5.54              
ATOM    779  HD2 LYS A  48      47.673  36.807  41.879  1.00  5.54              
ATOM    780  CE  LYS A  48      46.544  38.172  40.675  1.00  5.54              
ATOM    781  HE1 LYS A  48      45.727  37.538  41.031  1.00  5.54              
ATOM    782  HE2 LYS A  48      46.680  37.996  39.604  1.00  5.54              
ATOM    783  NZ  LYS A  48      46.198  39.594  40.920  1.00  5.54              
ATOM    784  HZ1 LYS A  48      45.404  39.911  40.394  1.00  5.54              
ATOM    785  HZ2 LYS A  48      46.067  39.810  41.908  1.00  5.54              
ATOM    786  HZ3 LYS A  48      46.994  40.185  40.660  1.00  5.54              
ATOM    787  C   LYS A  48      52.197  37.581  43.065  1.00  5.54              
ATOM    788  O   LYS A  48      52.225  38.719  43.541  1.00  5.54              
ATOM    789  N   PRO A  49      53.284  36.789  43.084  1.00  6.56              
ATOM    790  CD  PRO A  49      53.417  35.449  42.537  1.00  6.56              
ATOM    791  HD1 PRO A  49      53.028  35.389  41.520  1.00  6.56              
ATOM    792  HD2 PRO A  49      52.897  34.742  43.187  1.00  6.56              
ATOM    793  CG  PRO A  49      54.917  35.156  42.544  1.00  6.56              
ATOM    794  HG1 PRO A  49      55.364  35.527  41.620  1.00  6.56              
ATOM    795  HG2 PRO A  49      55.120  34.091  42.667  1.00  6.56              
ATOM    796  CB  PRO A  49      55.433  35.974  43.727  1.00  6.56              
ATOM    797  HB1 PRO A  49      56.484  36.243  43.606  1.00  6.56              
ATOM    798  HB2 PRO A  49      55.296  35.402  44.646  1.00  6.56              
ATOM    799  CA  PRO A  49      54.516  37.202  43.755  1.00  6.56              
ATOM    800  HA  PRO A  49      54.295  37.448  44.795  1.00  6.56              
ATOM    801  C   PRO A  49      55.154  38.437  43.105  1.00  6.56              
ATOM    802  O   PRO A  49      55.896  39.159  43.760  1.00  6.56              
ATOM    803  N   SER A  50      54.824  38.731  41.845  1.00  5.65              
ATOM    804  H   SER A  50      54.209  38.112  41.340  1.00  5.65              
ATOM    805  CA  SER A  50      55.151  40.000  41.195  1.00  5.65              
ATOM    806  HA  SER A  50      56.224  40.177  41.279  1.00  5.65              
ATOM    807  CB  SER A  50      54.792  39.910  39.706  1.00  5.65              
ATOM    808  HB1 SER A  50      55.496  39.239  39.211  1.00  5.65              
ATOM    809  HB2 SER A  50      54.870  40.898  39.249  1.00  5.65              
ATOM    810  OG  SER A  50      53.478  39.395  39.542  1.00  5.65              
ATOM    811  HG  SER A  50      52.985  40.005  38.978  1.00  5.65              
ATOM    812  C   SER A  50      54.441  41.211  41.808  1.00  5.65              
ATOM    813  O   SER A  50      55.081  42.209  42.130  1.00  5.65              
ATOM    814  N   GLU A  51      53.126  41.129  42.010  1.00  5.54              
ATOM    815  H   GLU A  51      52.657  40.262  41.791  1.00  5.54              
ATOM    816  CA  GLU A  51      52.350  42.190  42.660  1.00  5.54              
ATOM    817  HA  GLU A  51      52.505  43.131  42.129  1.00  5.54              
ATOM    818  CB  GLU A  51      50.854  41.856  42.640  1.00  5.54              
ATOM    819  HB1 GLU A  51      50.324  42.601  43.231  1.00  5.54              
ATOM    820  HB2 GLU A  51      50.705  40.878  43.099  1.00  5.54              
ATOM    821  CG  GLU A  51      50.260  41.866  41.224  1.00  5.54              
ATOM    822  HG1 GLU A  51      50.891  41.265  40.564  1.00  5.54              
ATOM    823  HG2 GLU A  51      50.256  42.891  40.849  1.00  5.54              
ATOM    824  CD  GLU A  51      48.837  41.295  41.182  1.00  5.54              
ATOM    825  OE1 GLU A  51      48.335  41.024  40.069  1.00  5.54              
ATOM    826  OE2 GLU A  51      48.240  40.992  42.239  1.00  5.54              
ATOM    827  C   GLU A  51      52.816  42.403  44.102  1.00  5.54              
ATOM    828  O   GLU A  51      52.972  43.540  44.554  1.00  5.54              
ATOM    829  N   ALA A  52      53.128  41.300  44.788  1.00  5.27              
ATOM    830  H   ALA A  52      52.942  40.400  44.361  1.00  5.27              
ATOM    831  CA  ALA A  52      53.782  41.346  46.083  1.00  5.27              
ATOM    832  HA  ALA A  52      53.139  41.905  46.747  1.00  5.27              
ATOM    833  CB  ALA A  52      53.953  39.915  46.615  1.00  5.27              
ATOM    834  HB1 ALA A  52      54.242  39.949  47.666  1.00  5.27              
ATOM    835  HB2 ALA A  52      53.019  39.359  46.520  1.00  5.27              
ATOM    836  HB3 ALA A  52      54.728  39.396  46.056  1.00  5.27              
ATOM    837  C   ALA A  52      55.119  42.087  46.059  1.00  5.27              
ATOM    838  O   ALA A  52      55.395  42.862  46.971  1.00  5.27              
ATOM    839  N   MET A  53      55.941  41.874  45.034  1.00  4.42              
ATOM    840  H   MET A  53      55.698  41.180  44.337  1.00  4.42              
ATOM    841  CA  MET A  53      57.167  42.641  44.868  1.00  4.42              
ATOM    842  HA  MET A  53      57.706  42.601  45.810  1.00  4.42              
ATOM    843  CB  MET A  53      58.079  41.984  43.819  1.00  4.42              
ATOM    844  HB1 MET A  53      58.855  42.689  43.521  1.00  4.42              
ATOM    845  HB2 MET A  53      57.501  41.732  42.931  1.00  4.42              
ATOM    846  CG  MET A  53      58.754  40.713  44.362  1.00  4.42              
ATOM    847  HG1 MET A  53      59.298  40.241  43.544  1.00  4.42              
ATOM    848  HG2 MET A  53      57.980  40.019  44.680  1.00  4.42              
ATOM    849  SD  MET A  53      59.899  40.924  45.762  1.00  4.42              
ATOM    850  CE  MET A  53      61.202  41.910  44.975  1.00  4.42              
ATOM    851  HE1 MET A  53      62.035  42.028  45.668  1.00  4.42              
ATOM    852  HE2 MET A  53      61.553  41.407  44.074  1.00  4.42              
ATOM    853  HE3 MET A  53      60.814  42.895  44.713  1.00  4.42              
ATOM    854  C   MET A  53      56.950  44.121  44.558  1.00  4.42              
ATOM    855  O   MET A  53      57.805  44.923  44.928  1.00  4.42              
ATOM    856  N   ASP A  54      55.820  44.521  43.973  1.00  3.86              
ATOM    857  H   ASP A  54      55.164  43.834  43.620  1.00  3.86              
ATOM    858  CA  ASP A  54      55.518  45.950  43.819  1.00  3.86              
ATOM    859  HA  ASP A  54      56.470  46.439  43.604  1.00  3.86              
ATOM    860  CB  ASP A  54      54.614  46.223  42.608  1.00  3.86              
ATOM    861  HB1 ASP A  54      53.658  46.638  42.933  1.00  3.86              
ATOM    862  HB2 ASP A  54      54.419  45.298  42.061  1.00  3.86              
ATOM    863  CG  ASP A  54      55.332  47.207  41.681  1.00  3.86              
ATOM    864  OD1 ASP A  54      56.383  46.839  41.110  1.00  3.86              
ATOM    865  OD2 ASP A  54      54.936  48.387  41.571  1.00  3.86              
ATOM    866  C   ASP A  54      55.024  46.617  45.105  1.00  3.86              
ATOM    867  O   ASP A  54      55.518  47.696  45.430  1.00  3.86              
ATOM    868  N   VAL A  55      54.146  45.985  45.904  1.00  3.62              
ATOM    869  H   VAL A  55      53.727  45.110  45.594  1.00  3.62              
ATOM    870  CA  VAL A  55      53.807  46.577  47.222  1.00  3.62              
ATOM    871  HA  VAL A  55      53.579  47.627  47.035  1.00  3.62              
ATOM    872  CB  VAL A  55      52.547  46.006  47.901  1.00  3.62              
ATOM    873  HB  VAL A  55      52.289  46.670  48.728  1.00  3.62              
ATOM    874  CG1 VAL A  55      51.345  45.975  46.947  1.00  3.62              
ATOM    875 1HG1 VAL A  55      50.448  45.682  47.492  1.00  3.62              
ATOM    876 2HG1 VAL A  55      51.187  46.965  46.520  1.00  3.62              
ATOM    877 3HG1 VAL A  55      51.515  45.261  46.140  1.00  3.62              
ATOM    878  CG2 VAL A  55      52.739  44.610  48.483  1.00  3.62              
ATOM    879 1HG2 VAL A  55      53.041  43.930  47.690  1.00  3.62              
ATOM    880 2HG2 VAL A  55      53.494  44.620  49.268  1.00  3.62              
ATOM    881 3HG2 VAL A  55      51.801  44.280  48.923  1.00  3.62              
ATOM    882  C   VAL A  55      55.001  46.588  48.185  1.00  3.62              
ATOM    883  O   VAL A  55      55.168  47.532  48.957  1.00  3.62              
ATOM    884  N   PHE A  56      55.862  45.577  48.079  1.00  3.88              
ATOM    885  H   PHE A  56      55.621  44.820  47.446  1.00  3.88              
ATOM    886  CA  PHE A  56      57.182  45.535  48.697  1.00  3.88              
ATOM    887  HA  PHE A  56      57.064  45.569  49.780  1.00  3.88              
ATOM    888  CB  PHE A  56      57.837  44.195  48.330  1.00  3.88              
ATOM    889  HB1 PHE A  56      57.749  44.075  47.260  1.00  3.88              
ATOM    890  HB2 PHE A  56      57.256  43.396  48.791  1.00  3.88              
ATOM    891  CG  PHE A  56      59.296  43.977  48.683  1.00  3.88              
ATOM    892  CD1 PHE A  56      59.653  43.574  49.979  1.00  3.88              
ATOM    893  HD1 PHE A  56      58.883  43.491  50.724  1.00  3.88              
ATOM    894  CE1 PHE A  56      60.997  43.312  50.304  1.00  3.88              
ATOM    895  HE1 PHE A  56      61.278  43.075  51.322  1.00  3.88              
ATOM    896  CZ  PHE A  56      61.987  43.420  49.311  1.00  3.88              
ATOM    897  HZ  PHE A  56      63.029  43.257  49.559  1.00  3.88              
ATOM    898  CE2 PHE A  56      61.632  43.809  48.007  1.00  3.88              
ATOM    899  HE2 PHE A  56      62.395  43.918  47.250  1.00  3.88              
ATOM    900  CD2 PHE A  56      60.291  44.094  47.695  1.00  3.88              
ATOM    901  HD2 PHE A  56      60.026  44.402  46.693  1.00  3.88              
ATOM    902  C   PHE A  56      58.017  46.751  48.312  1.00  3.88              
ATOM    903  O   PHE A  56      58.420  47.496  49.202  1.00  3.88              
ATOM    904  N   ALA A  57      58.209  47.004  47.016  1.00  3.76              
ATOM    905  H   ALA A  57      57.851  46.345  46.334  1.00  3.76              
ATOM    906  CA  ALA A  57      58.941  48.162  46.515  1.00  3.76              
ATOM    907  HA  ALA A  57      59.961  48.102  46.898  1.00  3.76              
ATOM    908  CB  ALA A  57      59.012  48.078  44.985  1.00  3.76              
ATOM    909  HB1 ALA A  57      59.610  48.907  44.604  1.00  3.76              
ATOM    910  HB2 ALA A  57      59.477  47.138  44.685  1.00  3.76              
ATOM    911  HB3 ALA A  57      58.010  48.133  44.559  1.00  3.76              
ATOM    912  C   ALA A  57      58.369  49.510  46.991  1.00  3.76              
ATOM    913  O   ALA A  57      59.139  50.393  47.379  1.00  3.76              
ATOM    914  N   VAL A  58      57.039  49.680  47.026  1.00  3.42              
ATOM    915  H   VAL A  58      56.434  48.961  46.634  1.00  3.42              
ATOM    916  CA  VAL A  58      56.471  50.944  47.522  1.00  3.42              
ATOM    917  HA  VAL A  58      57.023  51.747  47.033  1.00  3.42              
ATOM    918  CB  VAL A  58      54.982  51.181  47.205  1.00  3.42              
ATOM    919  HB  VAL A  58      54.361  50.510  47.798  1.00  3.42              
ATOM    920  CG1 VAL A  58      54.635  52.643  47.534  1.00  3.42              
ATOM    921 1HG1 VAL A  58      53.688  52.915  47.087  1.00  3.42              
ATOM    922 2HG1 VAL A  58      54.566  52.786  48.610  1.00  3.42              
ATOM    923 3HG1 VAL A  58      55.395  53.315  47.133  1.00  3.42              
ATOM    924  CG2 VAL A  58      54.621  51.006  45.732  1.00  3.42              
ATOM    925 1HG2 VAL A  58      54.914  50.027  45.372  1.00  3.42              
ATOM    926 2HG2 VAL A  58      53.542  51.098  45.606  1.00  3.42              
ATOM    927 3HG2 VAL A  58      55.118  51.771  45.143  1.00  3.42              
ATOM    928  C   VAL A  58      56.698  51.129  49.010  1.00  3.42              
ATOM    929  O   VAL A  58      57.081  52.215  49.442  1.00  3.42              
ATOM    930  N   TYR A  59      56.504  50.081  49.807  1.00  3.64              
ATOM    931  H   TYR A  59      56.182  49.206  49.406  1.00  3.64              
ATOM    932  CA  TYR A  59      56.696  50.175  51.250  1.00  3.64              
ATOM    933  HA  TYR A  59      56.107  51.001  51.612  1.00  3.64              
ATOM    934  CB  TYR A  59      56.146  48.910  51.927  1.00  3.64              
ATOM    935  HB1 TYR A  59      56.889  48.111  51.921  1.00  3.64              
ATOM    936  HB2 TYR A  59      55.254  48.562  51.404  1.00  3.64              
ATOM    937  CG  TYR A  59      55.761  49.280  53.333  1.00  3.64              
ATOM    938  CD1 TYR A  59      54.512  49.891  53.548  1.00  3.64              
ATOM    939  HD1 TYR A  59      53.769  49.897  52.764  1.00  3.64              
ATOM    940  CE1 TYR A  59      54.283  50.604  54.736  1.00  3.64              
ATOM    941  HE1 TYR A  59      53.352  51.126  54.901  1.00  3.64              
ATOM    942  CZ  TYR A  59      55.325  50.727  55.672  1.00  3.64              
ATOM    943  OH  TYR A  59      55.182  51.580  56.706  1.00  3.64              
ATOM    944  HH  TYR A  59      55.944  51.604  57.287  1.00  3.64              
ATOM    945  CE2 TYR A  59      56.525  50.009  55.515  1.00  3.64              
ATOM    946  HE2 TYR A  59      57.304  50.090  56.254  1.00  3.64              
ATOM    947  CD2 TYR A  59      56.743  49.275  54.340  1.00  3.64              
ATOM    948  HD2 TYR A  59      57.701  48.803  54.166  1.00  3.64              
ATOM    949  C   TYR A  59      58.151  50.439  51.652  1.00  3.64              
ATOM    950  O   TYR A  59      58.430  51.167  52.616  1.00  3.64              
ATOM    951  N   ILE A  60      59.074  49.875  50.871  1.00  3.75              
ATOM    952  H   ILE A  60      58.752  49.273  50.117  1.00  3.75              
ATOM    953  CA  ILE A  60      60.496  50.198  50.931  1.00  3.75              
ATOM    954  HA  ILE A  60      60.850  50.014  51.946  1.00  3.75              
ATOM    955  CB  ILE A  60      61.281  49.270  49.968  1.00  3.75              
ATOM    956  HB  ILE A  60      60.684  49.112  49.070  1.00  3.75              
ATOM    957  CG2 ILE A  60      62.625  49.867  49.504  1.00  3.75              
ATOM    958 1HG2 ILE A  60      63.231  50.155  50.357  1.00  3.75              
ATOM    959 2HG2 ILE A  60      63.175  49.155  48.893  1.00  3.75              
ATOM    960 3HG2 ILE A  60      62.456  50.748  48.884  1.00  3.75              
ATOM    961  CG1 ILE A  60      61.449  47.905  50.676  1.00  3.75              
ATOM    962 1HG1 ILE A  60      60.466  47.533  50.966  1.00  3.75              
ATOM    963 2HG1 ILE A  60      62.027  48.031  51.589  1.00  3.75              
ATOM    964  CD1 ILE A  60      62.119  46.816  49.837  1.00  3.75              
ATOM    965  HD1 ILE A  60      62.113  45.892  50.411  1.00  3.75              
ATOM    966  HD2 ILE A  60      61.572  46.673  48.905  1.00  3.75              
ATOM    967  HD3 ILE A  60      63.157  47.071  49.627  1.00  3.75              
ATOM    968  C   ILE A  60      60.716  51.675  50.674  1.00  3.75              
ATOM    969  O   ILE A  60      61.299  52.341  51.530  1.00  3.75              
ATOM    970  N   GLU A  61      60.215  52.204  49.554  1.00  3.51              
ATOM    971  H   GLU A  61      59.748  51.610  48.874  1.00  3.51              
ATOM    972  CA  GLU A  61      60.526  53.591  49.207  1.00  3.51              
ATOM    973  HA  GLU A  61      61.595  53.685  49.401  1.00  3.51              
ATOM    974  CB  GLU A  61      60.316  53.878  47.719  1.00  3.51              
ATOM    975  HB1 GLU A  61      59.252  54.006  47.514  1.00  3.51              
ATOM    976  HB2 GLU A  61      60.680  53.024  47.147  1.00  3.51              
ATOM    977  CG  GLU A  61      61.090  55.126  47.260  1.00  3.51              
ATOM    978  HG1 GLU A  61      60.622  56.018  47.680  1.00  3.51              
ATOM    979  HG2 GLU A  61      61.003  55.187  46.175  1.00  3.51              
ATOM    980  CD  GLU A  61      62.581  55.073  47.645  1.00  3.51              
ATOM    981  OE1 GLU A  61      63.342  54.366  46.954  1.00  3.51              
ATOM    982  OE2 GLU A  61      62.960  55.675  48.675  1.00  3.51              
ATOM    983  C   GLU A  61      59.876  54.623  50.141  1.00  3.51              
ATOM    984  O   GLU A  61      60.453  55.666  50.435  1.00  3.51              
ATOM    985  N   MET A  62      58.717  54.317  50.720  1.00  3.45              
ATOM    986  H   MET A  62      58.238  53.468  50.434  1.00  3.45              
ATOM    987  CA  MET A  62      58.128  55.186  51.734  1.00  3.45              
ATOM    988  HA  MET A  62      58.254  56.211  51.386  1.00  3.45              
ATOM    989  CB  MET A  62      56.616  54.990  51.846  1.00  3.45              
ATOM    990  HB1 MET A  62      56.202  55.210  50.864  1.00  3.45              
ATOM    991  HB2 MET A  62      56.234  55.718  52.558  1.00  3.45              
ATOM    992  CG  MET A  62      56.153  53.595  52.264  1.00  3.45              
ATOM    993  HG1 MET A  62      56.072  53.533  53.349  1.00  3.45              
ATOM    994  HG2 MET A  62      56.926  52.904  51.956  1.00  3.45              
ATOM    995  SD  MET A  62      54.615  53.027  51.477  1.00  3.45              
ATOM    996  CE  MET A  62      53.393  53.239  52.780  1.00  3.45              
ATOM    997  HE1 MET A  62      52.531  52.606  52.574  1.00  3.45              
ATOM    998  HE2 MET A  62      53.841  52.953  53.726  1.00  3.45              
ATOM    999  HE3 MET A  62      53.065  54.273  52.825  1.00  3.45              
ATOM   1000  C   MET A  62      58.840  55.133  53.074  1.00  3.45              
ATOM   1001  O   MET A  62      59.180  56.194  53.594  1.00  3.45              
ATOM   1002  N   THR A  63      59.151  53.938  53.590  1.00  3.92              
ATOM   1003  H   THR A  63      58.889  53.099  53.082  1.00  3.92              
ATOM   1004  CA  THR A  63      59.960  53.807  54.815  1.00  3.92              
ATOM   1005  HA  THR A  63      59.426  54.240  55.649  1.00  3.92              
ATOM   1006  CB  THR A  63      60.260  52.355  55.193  1.00  3.92              
ATOM   1007  HB  THR A  63      60.856  51.872  54.417  1.00  3.92              
ATOM   1008  CG2 THR A  63      60.974  52.250  56.548  1.00  3.92              
ATOM   1009 1HG2 THR A  63      61.201  51.213  56.772  1.00  3.92              
ATOM   1010 2HG2 THR A  63      61.925  52.779  56.534  1.00  3.92              
ATOM   1011 3HG2 THR A  63      60.343  52.669  57.331  1.00  3.92              
ATOM   1012  OG1 THR A  63      59.036  51.693  55.326  1.00  3.92              
ATOM   1013  HG1 THR A  63      58.769  51.428  54.429  1.00  3.92              
ATOM   1014  C   THR A  63      61.307  54.499  54.670  1.00  3.92              
ATOM   1015  O   THR A  63      61.747  55.168  55.592  1.00  3.92              
ATOM   1016  N   GLN A  64      61.972  54.398  53.527  1.00  4.06              
ATOM   1017  H   GLN A  64      61.622  53.794  52.785  1.00  4.06              
ATOM   1018  CA  GLN A  64      63.199  55.136  53.293  1.00  4.06              
ATOM   1019  HA  GLN A  64      63.893  54.962  54.112  1.00  4.06              
ATOM   1020  CB  GLN A  64      63.859  54.598  51.991  1.00  4.06              
ATOM   1021  HB1 GLN A  64      63.117  54.564  51.192  1.00  4.06              
ATOM   1022  HB2 GLN A  64      64.224  53.588  52.163  1.00  4.06              
ATOM   1023  CG  GLN A  64      65.027  55.496  51.539  1.00  4.06              
ATOM   1024  HG1 GLN A  64      65.642  55.705  52.413  1.00  4.06              
ATOM   1025  HG2 GLN A  64      64.621  56.431  51.155  1.00  4.06              
ATOM   1026  CD  GLN A  64      65.949  54.963  50.451  1.00  4.06              
ATOM   1027  OE1 GLN A  64      67.157  54.876  50.656  1.00  4.06              
ATOM   1028  NE2 GLN A  64      65.464  54.695  49.261  1.00  4.06              
ATOM   1029 1HE2 GLN A  64      64.477  54.883  49.026  1.00  4.06              
ATOM   1030 2HE2 GLN A  64      66.087  54.483  48.507  1.00  4.06              
ATOM   1031  C   GLN A  64      62.982  56.639  53.135  1.00  4.06              
ATOM   1032  O   GLN A  64      63.849  57.401  53.531  1.00  4.06              
ATOM   1033  N   ASN A  65      61.879  57.113  52.574  1.00  3.81              
ATOM   1034  H   ASN A  65      61.265  56.470  52.081  1.00  3.81              
ATOM   1035  CA  ASN A  65      61.607  58.548  52.508  1.00  3.81              
ATOM   1036  HA  ASN A  65      62.487  59.052  52.104  1.00  3.81              
ATOM   1037  CB  ASN A  65      60.445  58.764  51.523  1.00  3.81              
ATOM   1038  HB1 ASN A  65      59.552  58.270  51.902  1.00  3.81              
ATOM   1039  HB2 ASN A  65      60.700  58.310  50.565  1.00  3.81              
ATOM   1040  CG  ASN A  65      60.147  60.229  51.259  1.00  3.81              
ATOM   1041  OD1 ASN A  65      60.954  60.977  50.744  1.00  3.81              
ATOM   1042  ND2 ASN A  65      58.965  60.692  51.586  1.00  3.81              
ATOM   1043 1HD2 ASN A  65      58.269  60.083  51.967  1.00  3.81              
ATOM   1044 2HD2 ASN A  65      58.780  61.640  51.316  1.00  3.81              
ATOM   1045  C   ASN A  65      61.325  59.162  53.873  1.00  3.81              
ATOM   1046  O   ASN A  65      61.450  60.367  54.061  1.00  3.81              
ATOM   1047  N   ILE A  66      60.936  58.338  54.839  1.00  4.07              
ATOM   1048  H   ILE A  66      60.747  57.374  54.580  1.00  4.07              
ATOM   1049  CA  ILE A  66      60.452  58.830  56.122  1.00  4.07              
ATOM   1050  HA  ILE A  66      60.311  59.908  56.054  1.00  4.07              
ATOM   1051  CB  ILE A  66      59.075  58.259  56.406  1.00  4.07              
ATOM   1052  HB  ILE A  66      58.822  58.752  57.322  1.00  4.07              
ATOM   1053  CG2 ILE A  66      58.103  58.723  55.295  1.00  4.07              
ATOM   1054 1HG2 ILE A  66      57.089  58.388  55.500  1.00  4.07              
ATOM   1055 2HG2 ILE A  66      58.106  59.809  55.226  1.00  4.07              
ATOM   1056 3HG2 ILE A  66      58.388  58.330  54.325  1.00  4.07              
ATOM   1057  CG1 ILE A  66      59.101  56.751  56.713  1.00  4.07              
ATOM   1058 1HG1 ILE A  66      59.560  56.585  57.688  1.00  4.07              
ATOM   1059 2HG1 ILE A  66      59.731  56.293  55.978  1.00  4.07              
ATOM   1060  CD1 ILE A  66      57.764  56.013  56.671  1.00  4.07              
ATOM   1061  HD1 ILE A  66      57.379  56.030  55.654  1.00  4.07              
ATOM   1062  HD2 ILE A  66      57.902  54.976  56.972  1.00  4.07              
ATOM   1063  HD3 ILE A  66      57.048  56.463  57.349  1.00  4.07              
ATOM   1064  C   ILE A  66      61.455  58.629  57.242  1.00  4.07              
ATOM   1065  O   ILE A  66      61.540  59.519  58.093  1.00  4.07              
ATOM   1066  N   ARG A  67      62.271  57.575  57.129  1.00  4.39              
ATOM   1067  H   ARG A  67      61.961  56.843  56.494  1.00  4.39              
ATOM   1068  CA  ARG A  67      63.697  57.527  57.457  1.00  4.39              
ATOM   1069  HA  ARG A  67      63.831  57.442  58.536  1.00  4.39              
ATOM   1070  CB  ARG A  67      64.317  56.288  56.778  1.00  4.39              
ATOM   1071  HB1 ARG A  67      64.191  56.360  55.707  1.00  4.39              
ATOM   1072  HB2 ARG A  67      63.733  55.428  57.099  1.00  4.39              
ATOM   1073  CG  ARG A  67      65.784  55.945  57.065  1.00  4.39              
ATOM   1074  HG1 ARG A  67      65.864  54.872  56.897  1.00  4.39              
ATOM   1075  HG2 ARG A  67      65.988  56.135  58.110  1.00  4.39              
ATOM   1076  CD  ARG A  67      66.862  56.569  56.160  1.00  4.39              
ATOM   1077  HD1 ARG A  67      66.368  57.226  55.450  1.00  4.39              
ATOM   1078  HD2 ARG A  67      67.316  55.768  55.574  1.00  4.39              
ATOM   1079  NE  ARG A  67      67.947  57.315  56.849  1.00  4.39              
ATOM   1080  HE  ARG A  67      68.181  58.204  56.434  1.00  4.39              
ATOM   1081  CZ  ARG A  67      68.730  56.908  57.844  1.00  4.39              
ATOM   1082  NH1 ARG A  67      68.611  55.765  58.430  1.00  4.39              
ATOM   1083 1HH1 ARG A  67      67.816  55.160  58.269  1.00  4.39              
ATOM   1084 2HH1 ARG A  67      69.276  55.555  59.176  1.00  4.39              
ATOM   1085  NH2 ARG A  67      69.702  57.625  58.320  1.00  4.39              
ATOM   1086 1HH2 ARG A  67      69.907  58.553  58.009  1.00  4.39              
ATOM   1087 2HH2 ARG A  67      70.169  57.241  59.152  1.00  4.39              
ATOM   1088  C   ARG A  67      64.322  58.832  57.027  1.00  4.39              
ATOM   1089  O   ARG A  67      64.404  59.728  57.835  1.00  4.39              
ATOM   1090  N   HIS A  68      64.566  59.064  55.748  1.00  4.49              
ATOM   1091  H   HIS A  68      64.361  58.333  55.076  1.00  4.49              
ATOM   1092  CA  HIS A  68      65.252  60.256  55.266  1.00  4.49              
ATOM   1093  HA  HIS A  68      66.233  60.279  55.740  1.00  4.49              
ATOM   1094  CB  HIS A  68      65.504  60.190  53.746  1.00  4.49              
ATOM   1095  HB1 HIS A  68      65.871  61.161  53.412  1.00  4.49              
ATOM   1096  HB2 HIS A  68      64.559  60.007  53.232  1.00  4.49              
ATOM   1097  CG  HIS A  68      66.527  59.167  53.304  1.00  4.49              
ATOM   1098  ND1 HIS A  68      67.674  58.782  54.011  1.00  4.49              
ATOM   1099  CE1 HIS A  68      68.252  57.823  53.267  1.00  4.49              
ATOM   1100  HE1 HIS A  68      69.145  57.281  53.546  1.00  4.49              
ATOM   1101  NE2 HIS A  68      67.547  57.597  52.146  1.00  4.49              
ATOM   1102  HE2 HIS A  68      67.718  56.845  51.479  1.00  4.49              
ATOM   1103  CD2 HIS A  68      66.472  58.459  52.140  1.00  4.49              
ATOM   1104  HD2 HIS A  68      65.694  58.530  51.390  1.00  4.49              
ATOM   1105  C   HIS A  68      64.629  61.594  55.616  1.00  4.49              
ATOM   1106  O   HIS A  68      65.398  62.527  55.724  1.00  4.49              
ATOM   1107  N   TYR A  69      63.327  61.759  55.857  1.00  4.68              
ATOM   1108  H   TYR A  69      62.662  61.070  55.528  1.00  4.68              
ATOM   1109  CA  TYR A  69      62.877  62.996  56.491  1.00  4.68              
ATOM   1110  HA  TYR A  69      63.411  63.819  56.015  1.00  4.68              
ATOM   1111  CB  TYR A  69      61.384  63.259  56.255  1.00  4.68              
ATOM   1112  HB1 TYR A  69      61.005  63.898  57.053  1.00  4.68              
ATOM   1113  HB2 TYR A  69      60.837  62.318  56.258  1.00  4.68              
ATOM   1114  CG  TYR A  69      61.146  63.979  54.943  1.00  4.68              
ATOM   1115  CD1 TYR A  69      60.439  63.357  53.896  1.00  4.68              
ATOM   1116  HD1 TYR A  69      60.010  62.376  54.027  1.00  4.68              
ATOM   1117  CE1 TYR A  69      60.363  63.979  52.637  1.00  4.68              
ATOM   1118  HE1 TYR A  69      59.882  63.487  51.806  1.00  4.68              
ATOM   1119  CZ  TYR A  69      60.979  65.226  52.427  1.00  4.68              
ATOM   1120  OH  TYR A  69      60.966  65.771  51.186  1.00  4.68              
ATOM   1121  HH  TYR A  69      61.395  66.626  51.155  1.00  4.68              
ATOM   1122  CE2 TYR A  69      61.641  65.877  53.489  1.00  4.68              
ATOM   1123  HE2 TYR A  69      62.116  66.831  53.334  1.00  4.68              
ATOM   1124  CD2 TYR A  69      61.724  65.249  54.744  1.00  4.68              
ATOM   1125  HD2 TYR A  69      62.277  65.722  55.543  1.00  4.68              
ATOM   1126  C   TYR A  69      63.329  63.052  57.955  1.00  4.68              
ATOM   1127  O   TYR A  69      64.063  63.971  58.320  1.00  4.68              
ATOM   1128  N   ALA A  70      63.030  62.022  58.759  1.00  5.03              
ATOM   1129  H   ALA A  70      62.770  61.140  58.329  1.00  5.03              
ATOM   1130  CA  ALA A  70      63.424  61.996  60.166  1.00  5.03              
ATOM   1131  HA  ALA A  70      62.949  62.818  60.691  1.00  5.03              
ATOM   1132  CB  ALA A  70      63.069  60.659  60.846  1.00  5.03              
ATOM   1133  HB1 ALA A  70      63.194  59.818  60.163  1.00  5.03              
ATOM   1134  HB2 ALA A  70      63.727  60.496  61.702  1.00  5.03              
ATOM   1135  HB3 ALA A  70      62.065  60.689  61.245  1.00  5.03              
ATOM   1136  C   ALA A  70      64.940  62.239  60.346  1.00  5.03              
ATOM   1137  O   ALA A  70      65.395  63.186  60.997  1.00  5.03              
ATOM   1138  N   ASN A  71      65.711  61.376  59.707  1.00  5.68              
ATOM   1139  H   ASN A  71      65.236  60.656  59.169  1.00  5.68              
ATOM   1140  CA  ASN A  71      67.145  61.354  59.702  1.00  5.68              
ATOM   1141  HA  ASN A  71      67.488  61.491  60.729  1.00  5.68              
ATOM   1142  CB  ASN A  71      67.674  60.004  59.214  1.00  5.68              
ATOM   1143  HB1 ASN A  71      68.747  59.962  59.404  1.00  5.68              
ATOM   1144  HB2 ASN A  71      67.501  59.920  58.142  1.00  5.68              
ATOM   1145  CG  ASN A  71      67.016  58.826  59.893  1.00  5.68              
ATOM   1146  OD1 ASN A  71      66.135  58.205  59.342  1.00  5.68              
ATOM   1147  ND2 ASN A  71      67.376  58.469  61.092  1.00  5.68              
ATOM   1148 1HD2 ASN A  71      68.148  58.922  61.573  1.00  5.68              
ATOM   1149 2HD2 ASN A  71      66.889  57.685  61.483  1.00  5.68              
ATOM   1150  C   ASN A  71      67.768  62.473  58.877  1.00  5.68              
ATOM   1151  O   ASN A  71      68.948  62.692  59.064  1.00  5.68              
ATOM   1152  N   LEU A  72      67.077  63.227  58.013  1.00  6.17              
ATOM   1153  H   LEU A  72      66.109  63.040  57.783  1.00  6.17              
ATOM   1154  CA  LEU A  72      67.747  64.393  57.402  1.00  6.17              
ATOM   1155  HA  LEU A  72      68.718  64.086  57.008  1.00  6.17              
ATOM   1156  CB  LEU A  72      66.918  64.968  56.232  1.00  6.17              
ATOM   1157  HB1 LEU A  72      65.880  65.058  56.554  1.00  6.17              
ATOM   1158  HB2 LEU A  72      66.975  64.253  55.415  1.00  6.17              
ATOM   1159  CG  LEU A  72      67.351  66.323  55.638  1.00  6.17              
ATOM   1160  HG  LEU A  72      67.308  67.097  56.403  1.00  6.17              
ATOM   1161  CD1 LEU A  72      68.757  66.279  55.034  1.00  6.17              
ATOM   1162 1HD1 LEU A  72      69.485  66.038  55.808  1.00  6.17              
ATOM   1163 2HD1 LEU A  72      68.808  65.529  54.245  1.00  6.17              
ATOM   1164 3HD1 LEU A  72      69.010  67.257  54.623  1.00  6.17              
ATOM   1165  CD2 LEU A  72      66.386  66.717  54.516  1.00  6.17              
ATOM   1166 1HD2 LEU A  72      66.697  67.664  54.076  1.00  6.17              
ATOM   1167 2HD2 LEU A  72      66.374  65.945  53.746  1.00  6.17              
ATOM   1168 3HD2 LEU A  72      65.380  66.831  54.920  1.00  6.17              
ATOM   1169  C   LEU A  72      68.013  65.453  58.489  1.00  6.17              
ATOM   1170  O   LEU A  72      68.898  66.292  58.353  1.00  6.17              
ATOM   1171  N   LYS A  73      67.240  65.403  59.585  1.00  7.11              
ATOM   1172  H   LYS A  73      66.560  64.653  59.607  1.00  7.11              
ATOM   1173  CA  LYS A  73      67.066  66.507  60.529  1.00  7.11              
ATOM   1174  HA  LYS A  73      67.741  67.318  60.237  1.00  7.11              
ATOM   1175  CB  LYS A  73      65.613  67.043  60.369  1.00  7.11              
ATOM   1176  HB1 LYS A  73      65.058  66.356  59.727  1.00  7.11              
ATOM   1177  HB2 LYS A  73      65.662  67.984  59.818  1.00  7.11              
ATOM   1178  CG  LYS A  73      64.720  67.255  61.615  1.00  7.11              
ATOM   1179  HG1 LYS A  73      64.715  66.353  62.226  1.00  7.11              
ATOM   1180  HG2 LYS A  73      63.700  67.403  61.256  1.00  7.11              
ATOM   1181  CD  LYS A  73      65.081  68.478  62.480  1.00  7.11              
ATOM   1182  HD1 LYS A  73      65.142  69.353  61.831  1.00  7.11              
ATOM   1183  HD2 LYS A  73      66.052  68.345  62.949  1.00  7.11              
ATOM   1184  CE  LYS A  73      64.045  68.773  63.577  1.00  7.11              
ATOM   1185  HE1 LYS A  73      63.069  68.939  63.111  1.00  7.11              
ATOM   1186  HE2 LYS A  73      64.334  69.706  64.068  1.00  7.11              
ATOM   1187  NZ  LYS A  73      63.943  67.703  64.599  1.00  7.11              
ATOM   1188  HZ1 LYS A  73      63.253  67.966  65.311  1.00  7.11              
ATOM   1189  HZ2 LYS A  73      63.505  66.852  64.248  1.00  7.11              
ATOM   1190  HZ3 LYS A  73      64.814  67.486  65.057  1.00  7.11              
ATOM   1191  C   LYS A  73      67.446  66.194  61.970  1.00  7.11              
ATOM   1192  O   LYS A  73      68.082  67.022  62.615  1.00  7.11              
ATOM   1193  N   GLY A  74      67.102  65.007  62.459  1.00  7.36              
ATOM   1194  H   GLY A  74      66.532  64.396  61.883  1.00  7.36              
ATOM   1195  CA  GLY A  74      67.716  64.432  63.658  1.00  7.36              
ATOM   1196  HA1 GLY A  74      66.958  63.894  64.226  1.00  7.36              
ATOM   1197  HA2 GLY A  74      68.143  65.210  64.291  1.00  7.36              
ATOM   1198  C   GLY A  74      68.829  63.442  63.292  1.00  7.36              
ATOM   1199  O   GLY A  74      69.303  62.721  64.163  1.00  7.36              
ATOM   1200  N   TYR A  75      69.256  63.449  62.019  1.00  7.16              
ATOM   1201  H   TYR A  75      68.753  64.026  61.368  1.00  7.16              
ATOM   1202  CA  TYR A  75      70.546  62.980  61.520  1.00  7.16              
ATOM   1203  HA  TYR A  75      70.544  63.046  60.447  1.00  7.16              
ATOM   1204  CB  TYR A  75      71.663  64.009  61.826  1.00  7.16              
ATOM   1205  HB1 TYR A  75      71.542  64.843  61.133  1.00  7.16              
ATOM   1206  HB2 TYR A  75      72.631  63.562  61.595  1.00  7.16              
ATOM   1207  CG  TYR A  75      71.706  64.584  63.230  1.00  7.16              
ATOM   1208  CD1 TYR A  75      70.996  65.767  63.508  1.00  7.16              
ATOM   1209  HD1 TYR A  75      70.478  66.286  62.714  1.00  7.16              
ATOM   1210  CE1 TYR A  75      70.920  66.254  64.825  1.00  7.16              
ATOM   1211  HE1 TYR A  75      70.345  67.139  65.049  1.00  7.16              
ATOM   1212  CZ  TYR A  75      71.580  65.568  65.864  1.00  7.16              
ATOM   1213  OH  TYR A  75      71.484  66.019  67.141  1.00  7.16              
ATOM   1214  HH  TYR A  75      71.963  65.453  67.746  1.00  7.16              
ATOM   1215  CE2 TYR A  75      72.337  64.411  65.579  1.00  7.16              
ATOM   1216  HE2 TYR A  75      72.850  63.890  66.371  1.00  7.16              
ATOM   1217  CD2 TYR A  75      72.410  63.928  64.259  1.00  7.16              
ATOM   1218  HD2 TYR A  75      72.996  63.047  64.043  1.00  7.16              
ATOM   1219  C   TYR A  75      70.996  61.545  61.759  1.00  7.16              
ATOM   1220  O   TYR A  75      71.085  60.759  60.814  1.00  7.16              
ATOM   1221  N   GLY A  76      71.330  61.206  62.996  1.00  8.01              
ATOM   1222  H   GLY A  76      71.071  61.853  63.734  1.00  8.01              
ATOM   1223  CA  GLY A  76      71.651  59.838  63.346  1.00  8.01              
ATOM   1224  HA1 GLY A  76      72.118  59.817  64.330  1.00  8.01              
ATOM   1225  HA2 GLY A  76      72.338  59.407  62.617  1.00  8.01              
ATOM   1226  C   GLY A  76      70.373  59.001  63.381  1.00  8.01              
ATOM   1227  O   GLY A  76      69.282  59.392  62.960  1.00  8.01              
ATOM   1228  N   GLU A  77      70.519  57.801  63.903  1.00  8.43              
ATOM   1229  H   GLU A  77      71.421  57.549  64.276  1.00  8.43              
ATOM   1230  CA  GLU A  77      69.585  56.710  63.664  1.00  8.43              
ATOM   1231  HA  GLU A  77      69.040  56.908  62.742  1.00  8.43              
ATOM   1232  CB  GLU A  77      70.468  55.451  63.442  1.00  8.43              
ATOM   1233  HB1 GLU A  77      70.560  54.893  64.374  1.00  8.43              
ATOM   1234  HB2 GLU A  77      71.485  55.742  63.168  1.00  8.43              
ATOM   1235  CG  GLU A  77      69.959  54.515  62.341  1.00  8.43              
ATOM   1236  HG1 GLU A  77      68.874  54.460  62.402  1.00  8.43              
ATOM   1237  HG2 GLU A  77      70.359  53.516  62.527  1.00  8.43              
ATOM   1238  CD  GLU A  77      70.367  54.966  60.931  1.00  8.43              
ATOM   1239  OE1 GLU A  77      70.624  54.094  60.070  1.00  8.43              
ATOM   1240  OE2 GLU A  77      70.295  56.175  60.612  1.00  8.43              
ATOM   1241  C   GLU A  77      68.545  56.530  64.790  1.00  8.43              
ATOM   1242  O   GLU A  77      68.278  55.417  65.231  1.00  8.43              
ATOM   1243  N   HIS A  78      68.074  57.666  65.308  1.00  7.72              
ATOM   1244  H   HIS A  78      68.264  58.497  64.764  1.00  7.72              
ATOM   1245  CA  HIS A  78      67.668  57.894  66.702  1.00  7.72              
ATOM   1246  HA  HIS A  78      68.542  57.707  67.327  1.00  7.72              
ATOM   1247  CB  HIS A  78      67.318  59.396  66.808  1.00  7.72              
ATOM   1248  HB1 HIS A  78      66.381  59.580  66.279  1.00  7.72              
ATOM   1249  HB2 HIS A  78      68.098  59.983  66.322  1.00  7.72              
ATOM   1250  CG  HIS A  78      67.186  59.910  68.218  1.00  7.72              
ATOM   1251  ND1 HIS A  78      66.038  60.477  68.767  1.00  7.72              
ATOM   1252  CE1 HIS A  78      66.250  60.535  70.091  1.00  7.72              
ATOM   1253  HE1 HIS A  78      65.507  60.830  70.822  1.00  7.72              
ATOM   1254  NE2 HIS A  78      67.465  60.053  70.388  1.00  7.72              
ATOM   1255  HE2 HIS A  78      67.745  59.690  71.308  1.00  7.72              
ATOM   1256  CD2 HIS A  78      68.080  59.683  69.217  1.00  7.72              
ATOM   1257  HD2 HIS A  78      69.011  59.138  69.141  1.00  7.72              
ATOM   1258  C   HIS A  78      66.562  57.002  67.279  1.00  7.72              
ATOM   1259  O   HIS A  78      65.742  56.456  66.550  1.00  7.72              
ATOM   1260  N   GLU A  79      66.465  56.955  68.610  1.00  7.13              
ATOM   1261  H   GLU A  79      67.240  57.316  69.166  1.00  7.13              
ATOM   1262  CA  GLU A  79      65.310  56.398  69.324  1.00  7.13              
ATOM   1263  HA  GLU A  79      65.259  55.330  69.110  1.00  7.13              
ATOM   1264  CB  GLU A  79      65.450  56.579  70.852  1.00  7.13              
ATOM   1265  HB1 GLU A  79      64.620  56.044  71.317  1.00  7.13              
ATOM   1266  HB2 GLU A  79      65.331  57.635  71.101  1.00  7.13              
ATOM   1267  CG  GLU A  79      66.748  56.061  71.497  1.00  7.13              
ATOM   1268  HG1 GLU A  79      67.039  55.119  71.026  1.00  7.13              
ATOM   1269  HG2 GLU A  79      66.549  55.855  72.551  1.00  7.13              
ATOM   1270  CD  GLU A  79      67.878  57.093  71.400  1.00  7.13              
ATOM   1271  OE1 GLU A  79      67.900  58.038  72.225  1.00  7.13              
ATOM   1272  OE2 GLU A  79      68.660  57.006  70.425  1.00  7.13              
ATOM   1273  C   GLU A  79      63.966  57.003  68.891  1.00  7.13              
ATOM   1274  O   GLU A  79      62.956  56.304  68.855  1.00  7.13              
ATOM   1275  N   ALA A  80      63.940  58.292  68.533  1.00  6.56              
ATOM   1276  H   ALA A  80      64.786  58.844  68.609  1.00  6.56              
ATOM   1277  CA  ALA A  80      62.733  58.946  68.029  1.00  6.56              
ATOM   1278  HA  ALA A  80      61.908  58.679  68.692  1.00  6.56              
ATOM   1279  CB  ALA A  80      62.908  60.466  68.109  1.00  6.56              
ATOM   1280  HB1 ALA A  80      61.955  60.949  67.896  1.00  6.56              
ATOM   1281  HB2 ALA A  80      63.224  60.750  69.112  1.00  6.56              
ATOM   1282  HB3 ALA A  80      63.646  60.798  67.379  1.00  6.56              
ATOM   1283  C   ALA A  80      62.315  58.504  66.619  1.00  6.56              
ATOM   1284  O   ALA A  80      61.188  58.751  66.197  1.00  6.56              
ATOM   1285  N   ALA A  81      63.213  57.851  65.875  1.00  5.88              
ATOM   1286  H   ALA A  81      64.072  57.553  66.322  1.00  5.88              
ATOM   1287  CA  ALA A  81      63.090  57.575  64.449  1.00  5.88              
ATOM   1288  HA  ALA A  81      62.751  58.509  63.999  1.00  5.88              
ATOM   1289  CB  ALA A  81      64.483  57.302  63.884  1.00  5.88              
ATOM   1290  HB1 ALA A  81      64.442  57.461  62.812  1.00  5.88              
ATOM   1291  HB2 ALA A  81      65.210  57.995  64.310  1.00  5.88              
ATOM   1292  HB3 ALA A  81      64.781  56.275  64.104  1.00  5.88              
ATOM   1293  C   ALA A  81      62.035  56.542  64.037  1.00  5.88              
ATOM   1294  O   ALA A  81      62.105  55.982  62.943  1.00  5.88              
ATOM   1295  N   ALA A  82      61.063  56.310  64.915  1.00  5.11              
ATOM   1296  H   ALA A  82      61.053  56.909  65.732  1.00  5.11              
ATOM   1297  CA  ALA A  82      59.982  55.364  64.787  1.00  5.11              
ATOM   1298  HA  ALA A  82      60.427  54.375  64.905  1.00  5.11              
ATOM   1299  CB  ALA A  82      59.024  55.565  65.968  1.00  5.11              
ATOM   1300  HB1 ALA A  82      58.220  54.830  65.926  1.00  5.11              
ATOM   1301  HB2 ALA A  82      59.564  55.449  66.910  1.00  5.11              
ATOM   1302  HB3 ALA A  82      58.593  56.566  65.928  1.00  5.11              
ATOM   1303  C   ALA A  82      59.260  55.382  63.443  1.00  5.11              
ATOM   1304  O   ALA A  82      58.812  56.410  62.918  1.00  5.11              
ATOM   1305  N   THR A  83      59.069  54.164  62.944  1.00  4.48              
ATOM   1306  H   THR A  83      59.475  53.366  63.421  1.00  4.48              
ATOM   1307  CA  THR A  83      58.320  53.931  61.727  1.00  4.48              
ATOM   1308  HA  THR A  83      57.777  54.844  61.484  1.00  4.48              
ATOM   1309  CB  THR A  83      59.251  53.724  60.527  1.00  4.48              
ATOM   1310  HB  THR A  83      59.971  54.538  60.549  1.00  4.48              
ATOM   1311  CG2 THR A  83      60.018  52.409  60.464  1.00  4.48              
ATOM   1312 1HG2 THR A  83      59.350  51.583  60.222  1.00  4.48              
ATOM   1313 2HG2 THR A  83      60.783  52.490  59.695  1.00  4.48              
ATOM   1314 3HG2 THR A  83      60.501  52.218  61.422  1.00  4.48              
ATOM   1315  OG1 THR A  83      58.529  53.861  59.333  1.00  4.48              
ATOM   1316  HG1 THR A  83      58.361  52.976  58.996  1.00  4.48              
ATOM   1317  C   THR A  83      57.254  52.876  61.953  1.00  4.48              
ATOM   1318  O   THR A  83      57.470  51.662  61.938  1.00  4.48              
ATOM   1319  N   VAL A  84      56.055  53.369  62.242  1.00  4.70              
ATOM   1320  H   VAL A  84      55.931  54.376  62.274  1.00  4.70              
ATOM   1321  CA  VAL A  84      54.855  52.557  62.125  1.00  4.70              
ATOM   1322  HA  VAL A  84      54.999  51.649  62.705  1.00  4.70              
ATOM   1323  CB  VAL A  84      53.621  53.280  62.707  1.00  4.70              
ATOM   1324  HB  VAL A  84      53.337  54.100  62.057  1.00  4.70              
ATOM   1325  CG1 VAL A  84      52.404  52.362  62.838  1.00  4.70              
ATOM   1326 1HG1 VAL A  84      51.553  52.936  63.204  1.00  4.70              
ATOM   1327 2HG1 VAL A  84      52.144  51.935  61.875  1.00  4.70              
ATOM   1328 3HG1 VAL A  84      52.614  51.561  63.544  1.00  4.70              
ATOM   1329  CG2 VAL A  84      53.892  53.815  64.123  1.00  4.70              
ATOM   1330 1HG2 VAL A  84      52.996  54.297  64.515  1.00  4.70              
ATOM   1331 2HG2 VAL A  84      54.182  53.002  64.787  1.00  4.70              
ATOM   1332 3HG2 VAL A  84      54.684  54.562  64.103  1.00  4.70              
ATOM   1333  C   VAL A  84      54.675  52.151  60.668  1.00  4.70              
ATOM   1334  O   VAL A  84      54.995  52.892  59.737  1.00  4.70              
ATOM   1335  N   ALA A  85      54.163  50.949  60.486  1.00  4.43              
ATOM   1336  H   ALA A  85      53.921  50.405  61.309  1.00  4.43              
ATOM   1337  CA  ALA A  85      53.794  50.373  59.223  1.00  4.43              
ATOM   1338  HA  ALA A  85      53.645  51.160  58.485  1.00  4.43              
ATOM   1339  CB  ALA A  85      54.901  49.412  58.782  1.00  4.43              
ATOM   1340  HB1 ALA A  85      54.665  49.015  57.796  1.00  4.43              
ATOM   1341  HB2 ALA A  85      55.859  49.930  58.750  1.00  4.43              
ATOM   1342  HB3 ALA A  85      54.965  48.585  59.484  1.00  4.43              
ATOM   1343  C   ALA A  85      52.474  49.643  59.440  1.00  4.43              
ATOM   1344  O   ALA A  85      52.373  48.705  60.232  1.00  4.43              
ATOM   1345  N   ILE A  86      51.443  50.111  58.753  1.00  4.92              
ATOM   1346  H   ILE A  86      51.592  50.900  58.128  1.00  4.92              
ATOM   1347  CA  ILE A  86      50.093  49.609  58.912  1.00  4.92              
ATOM   1348  HA  ILE A  86      50.087  48.826  59.671  1.00  4.92              
ATOM   1349  CB  ILE A  86      49.101  50.698  59.390  1.00  4.92              
ATOM   1350  HB  ILE A  86      48.936  51.406  58.577  1.00  4.92              
ATOM   1351  CG2 ILE A  86      47.746  50.041  59.736  1.00  4.92              
ATOM   1352 1HG2 ILE A  86      47.013  50.804  59.991  1.00  4.92              
ATOM   1353 2HG2 ILE A  86      47.357  49.497  58.875  1.00  4.92              
ATOM   1354 3HG2 ILE A  86      47.875  49.350  60.569  1.00  4.92              
ATOM   1355  CG1 ILE A  86      49.668  51.480  60.597  1.00  4.92              
ATOM   1356 1HG1 ILE A  86      50.536  52.046  60.256  1.00  4.92              
ATOM   1357 2HG1 ILE A  86      49.995  50.774  61.362  1.00  4.92              
ATOM   1358  CD1 ILE A  86      48.707  52.488  61.239  1.00  4.92              
ATOM   1359  HD1 ILE A  86      49.257  53.106  61.949  1.00  4.92              
ATOM   1360  HD2 ILE A  86      48.275  53.128  60.470  1.00  4.92              
ATOM   1361  HD3 ILE A  86      47.913  51.970  61.775  1.00  4.92              
ATOM   1362  C   ILE A  86      49.639  48.993  57.620  1.00  4.92              
ATOM   1363  O   ILE A  86      49.610  49.668  56.595  1.00  4.92              
ATOM   1364  N   ALA A  87      49.252  47.727  57.689  1.00  5.02              
ATOM   1365  H   ALA A  87      49.313  47.219  58.565  1.00  5.02              
ATOM   1366  CA  ALA A  87      48.725  47.065  56.504  1.00  5.02              
ATOM   1367  HA  ALA A  87      48.584  47.759  55.681  1.00  5.02              
ATOM   1368  CB  ALA A  87      49.731  46.011  56.047  1.00  5.02              
ATOM   1369  HB1 ALA A  87      49.919  45.293  56.847  1.00  5.02              
ATOM   1370  HB2 ALA A  87      49.344  45.495  55.169  1.00  5.02              
ATOM   1371  HB3 ALA A  87      50.664  46.505  55.781  1.00  5.02              
ATOM   1372  C   ALA A  87      47.373  46.498  56.928  1.00  5.02              
ATOM   1373  O   ALA A  87      47.269  45.552  57.727  1.00  5.02              
ATOM   1374  N   ARG A  88      46.307  47.122  56.423  1.00  5.27              
ATOM   1375  H   ARG A  88      46.473  47.899  55.784  1.00  5.27              
ATOM   1376  CA  ARG A  88      45.009  46.463  56.432  1.00  5.27              
ATOM   1377  HA  ARG A  88      44.891  45.965  57.394  1.00  5.27              
ATOM   1378  CB  ARG A  88      43.851  47.454  56.277  1.00  5.27              
ATOM   1379  HB1 ARG A  88      43.810  47.798  55.248  1.00  5.27              
ATOM   1380  HB2 ARG A  88      44.011  48.308  56.936  1.00  5.27              
ATOM   1381  CG  ARG A  88      42.515  46.779  56.633  1.00  5.27              
ATOM   1382  HG1 ARG A  88      42.515  46.472  57.678  1.00  5.27              
ATOM   1383  HG2 ARG A  88      42.382  45.896  56.013  1.00  5.27              
ATOM   1384  CD  ARG A  88      41.317  47.679  56.357  1.00  5.27              
ATOM   1385  HD1 ARG A  88      40.405  47.092  56.477  1.00  5.27              
ATOM   1386  HD2 ARG A  88      41.385  48.014  55.321  1.00  5.27              
ATOM   1387  NE  ARG A  88      41.260  48.847  57.247  1.00  5.27              
ATOM   1388  HE  ARG A  88      41.832  48.816  58.068  1.00  5.27              
ATOM   1389  CZ  ARG A  88      40.496  49.906  57.045  1.00  5.27              
ATOM   1390  NH1 ARG A  88      39.627  49.987  56.085  1.00  5.27              
ATOM   1391 1HH1 ARG A  88      39.455  49.169  55.480  1.00  5.27              
ATOM   1392 2HH1 ARG A  88      39.038  50.775  55.932  1.00  5.27              
ATOM   1393  NH2 ARG A  88      40.596  50.943  57.825  1.00  5.27              
ATOM   1394 1HH2 ARG A  88      41.255  50.954  58.575  1.00  5.27              
ATOM   1395 2HH2 ARG A  88      40.017  51.736  57.622  1.00  5.27              
ATOM   1396  C   ARG A  88      45.004  45.402  55.341  1.00  5.27              
ATOM   1397  O   ARG A  88      45.427  45.683  54.219  1.00  5.27              
ATOM   1398  N   ASN A  89      44.464  44.236  55.681  1.00  5.91              
ATOM   1399  H   ASN A  89      44.099  44.123  56.613  1.00  5.91              
ATOM   1400  CA  ASN A  89      43.831  43.412  54.675  1.00  5.91              
ATOM   1401  HA  ASN A  89      43.972  43.899  53.706  1.00  5.91              
ATOM   1402  CB  ASN A  89      44.464  42.018  54.538  1.00  5.91              
ATOM   1403  HB1 ASN A  89      43.849  41.259  55.024  1.00  5.91              
ATOM   1404  HB2 ASN A  89      45.465  41.999  54.965  1.00  5.91              
ATOM   1405  CG  ASN A  89      44.586  41.692  53.058  1.00  5.91              
ATOM   1406  OD1 ASN A  89      45.672  41.684  52.502  1.00  5.91              
ATOM   1407  ND2 ASN A  89      43.487  41.541  52.363  1.00  5.91              
ATOM   1408 1HD2 ASN A  89      42.676  41.157  52.853  1.00  5.91              
ATOM   1409 2HD2 ASN A  89      43.582  41.195  51.425  1.00  5.91              
ATOM   1410  C   ASN A  89      42.330  43.415  54.917  1.00  5.91              
ATOM   1411  O   ASN A  89      41.875  43.241  56.056  1.00  5.91              
ATOM   1412  N   GLU A  90      41.600  43.734  53.855  1.00  6.32              
ATOM   1413  H   GLU A  90      42.073  43.862  52.965  1.00  6.32              
ATOM   1414  CA  GLU A  90      40.141  43.680  53.842  1.00  6.32              
ATOM   1415  HA  GLU A  90      39.807  43.126  54.719  1.00  6.32              
ATOM   1416  CB  GLU A  90      39.528  45.102  53.992  1.00  6.32              
ATOM   1417  HB1 GLU A  90      39.770  45.425  55.004  1.00  6.32              
ATOM   1418  HB2 GLU A  90      38.441  45.031  53.933  1.00  6.32              
ATOM   1419  CG  GLU A  90      40.013  46.204  53.022  1.00  6.32              
ATOM   1420  HG1 GLU A  90      39.609  45.993  52.033  1.00  6.32              
ATOM   1421  HG2 GLU A  90      41.100  46.159  52.957  1.00  6.32              
ATOM   1422  CD  GLU A  90      39.642  47.651  53.430  1.00  6.32              
ATOM   1423  OE1 GLU A  90      39.037  47.880  54.503  1.00  6.32              
ATOM   1424  OE2 GLU A  90      40.073  48.605  52.732  1.00  6.32              
ATOM   1425  C   GLU A  90      39.683  42.804  52.678  1.00  6.32              
ATOM   1426  O   GLU A  90      40.215  41.711  52.535  1.00  6.32              
ATOM   1427  N   ASP A  91      38.711  43.193  51.862  1.00  6.60              
ATOM   1428  H   ASP A  91      38.236  44.082  52.009  1.00  6.60              
ATOM   1429  CA  ASP A  91      38.204  42.372  50.759  1.00  6.60              
ATOM   1430  HA  ASP A  91      38.191  41.332  51.088  1.00  6.60              
ATOM   1431  CB  ASP A  91      36.729  42.750  50.476  1.00  6.60              
ATOM   1432  HB1 ASP A  91      36.133  42.453  51.341  1.00  6.60              
ATOM   1433  HB2 ASP A  91      36.373  42.165  49.626  1.00  6.60              
ATOM   1434  CG  ASP A  91      36.478  44.245  50.218  1.00  6.60              
ATOM   1435  OD1 ASP A  91      36.766  45.048  51.137  1.00  6.60              
ATOM   1436  OD2 ASP A  91      35.983  44.596  49.121  1.00  6.60              
ATOM   1437  C   ASP A  91      39.089  42.411  49.500  1.00  6.60              
ATOM   1438  O   ASP A  91      38.751  42.988  48.469  1.00  6.60              
ATOM   1439  N   GLY A  92      40.294  41.854  49.606  1.00  6.53              
ATOM   1440  H   GLY A  92      40.528  41.410  50.493  1.00  6.53              
ATOM   1441  CA  GLY A  92      41.319  41.889  48.565  1.00  6.53              
ATOM   1442  HA1 GLY A  92      40.860  41.654  47.605  1.00  6.53              
ATOM   1443  HA2 GLY A  92      42.062  41.125  48.793  1.00  6.53              
ATOM   1444  C   GLY A  92      42.043  43.224  48.429  1.00  6.53              
ATOM   1445  O   GLY A  92      43.077  43.299  47.763  1.00  6.53              
ATOM   1446  N   HIS A  93      41.546  44.283  49.069  1.00  5.43              
ATOM   1447  H   HIS A  93      40.661  44.169  49.543  1.00  5.43              
ATOM   1448  CA  HIS A  93      42.282  45.536  49.203  1.00  5.43              
ATOM   1449  HA  HIS A  93      42.790  45.715  48.257  1.00  5.43              
ATOM   1450  CB  HIS A  93      41.372  46.744  49.429  1.00  5.43              
ATOM   1451  HB1 HIS A  93      41.931  47.636  49.151  1.00  5.43              
ATOM   1452  HB2 HIS A  93      41.138  46.817  50.489  1.00  5.43              
ATOM   1453  CG  HIS A  93      40.072  46.717  48.667  1.00  5.43              
ATOM   1454  ND1 HIS A  93      39.751  47.391  47.479  1.00  5.43              
ATOM   1455  CE1 HIS A  93      38.473  47.048  47.210  1.00  5.43              
ATOM   1456  HE1 HIS A  93      37.914  47.346  46.332  1.00  5.43              
ATOM   1457  NE2 HIS A  93      37.980  46.273  48.188  1.00  5.43              
ATOM   1458  HE2 HIS A  93      37.060  45.811  48.242  1.00  5.43              
ATOM   1459  CD2 HIS A  93      38.967  46.073  49.111  1.00  5.43              
ATOM   1460  HD2 HIS A  93      38.881  45.476  50.007  1.00  5.43              
ATOM   1461  C   HIS A  93      43.332  45.438  50.306  1.00  5.43              
ATOM   1462  O   HIS A  93      43.074  45.023  51.446  1.00  5.43              
ATOM   1463  N   TYR A  94      44.504  45.936  49.927  1.00  4.44              
ATOM   1464  H   TYR A  94      44.576  46.325  48.993  1.00  4.44              
ATOM   1465  CA  TYR A  94      45.693  46.018  50.740  1.00  4.44              
ATOM   1466  HA  TYR A  94      45.510  45.526  51.696  1.00  4.44              
ATOM   1467  CB  TYR A  94      46.836  45.301  50.019  1.00  4.44              
ATOM   1468  HB1 TYR A  94      47.128  45.864  49.134  1.00  4.44              
ATOM   1469  HB2 TYR A  94      46.482  44.323  49.687  1.00  4.44              
ATOM   1470  CG  TYR A  94      48.031  45.072  50.911  1.00  4.44              
ATOM   1471  CD1 TYR A  94      47.890  44.186  51.989  1.00  4.44              
ATOM   1472  HD1 TYR A  94      46.940  43.706  52.173  1.00  4.44              
ATOM   1473  CE1 TYR A  94      48.991  43.870  52.791  1.00  4.44              
ATOM   1474  HE1 TYR A  94      48.885  43.129  53.563  1.00  4.44              
ATOM   1475  CZ  TYR A  94      50.239  44.473  52.547  1.00  4.44              
ATOM   1476  OH  TYR A  94      51.292  44.190  53.355  1.00  4.44              
ATOM   1477  HH  TYR A  94      52.110  44.570  53.032  1.00  4.44              
ATOM   1478  CE2 TYR A  94      50.385  45.370  51.466  1.00  4.44              
ATOM   1479  HE2 TYR A  94      51.344  45.822  51.268  1.00  4.44              
ATOM   1480  CD2 TYR A  94      49.277  45.675  50.649  1.00  4.44              
ATOM   1481  HD2 TYR A  94      49.387  46.345  49.809  1.00  4.44              
ATOM   1482  C   TYR A  94      45.998  47.485  50.972  1.00  4.44              
ATOM   1483  O   TYR A  94      46.172  48.254  50.022  1.00  4.44              
ATOM   1484  N   VAL A  95      45.996  47.896  52.237  1.00  4.52              
ATOM   1485  H   VAL A  95      45.830  47.204  52.964  1.00  4.52              
ATOM   1486  CA  VAL A  95      45.988  49.323  52.579  1.00  4.52              
ATOM   1487  HA  VAL A  95      46.082  49.910  51.665  1.00  4.52              
ATOM   1488  CB  VAL A  95      44.676  49.776  53.257  1.00  4.52              
ATOM   1489  HB  VAL A  95      44.718  49.567  54.324  1.00  4.52              
ATOM   1490  CG1 VAL A  95      44.504  51.294  53.096  1.00  4.52              
ATOM   1491 1HG1 VAL A  95      44.515  51.570  52.045  1.00  4.52              
ATOM   1492 2HG1 VAL A  95      43.565  51.615  53.548  1.00  4.52              
ATOM   1493 3HG1 VAL A  95      45.322  51.809  53.601  1.00  4.52              
ATOM   1494  CG2 VAL A  95      43.431  49.066  52.706  1.00  4.52              
ATOM   1495 1HG2 VAL A  95      42.530  49.513  53.125  1.00  4.52              
ATOM   1496 2HG2 VAL A  95      43.402  49.118  51.624  1.00  4.52              
ATOM   1497 3HG2 VAL A  95      43.441  48.011  52.984  1.00  4.52              
ATOM   1498  C   VAL A  95      47.177  49.654  53.434  1.00  4.52              
ATOM   1499  O   VAL A  95      47.196  49.307  54.614  1.00  4.52              
ATOM   1500  N   VAL A  96      48.161  50.269  52.786  1.00  4.09              
ATOM   1501  H   VAL A  96      47.990  50.604  51.846  1.00  4.09              
ATOM   1502  CA  VAL A  96      49.539  50.340  53.242  1.00  4.09              
ATOM   1503  HA  VAL A  96      49.598  49.783  54.175  1.00  4.09              
ATOM   1504  CB  VAL A  96      50.536  49.690  52.262  1.00  4.09              
ATOM   1505  HB  VAL A  96      51.361  50.377  52.073  1.00  4.09              
ATOM   1506  CG1 VAL A  96      51.117  48.438  52.915  1.00  4.09              
ATOM   1507 1HG1 VAL A  96      51.867  48.007  52.255  1.00  4.09              
ATOM   1508 2HG1 VAL A  96      51.583  48.709  53.862  1.00  4.09              
ATOM   1509 3HG1 VAL A  96      50.330  47.707  53.103  1.00  4.09              
ATOM   1510  CG2 VAL A  96      49.940  49.254  50.916  1.00  4.09              
ATOM   1511 1HG2 VAL A  96      50.731  48.884  50.264  1.00  4.09              
ATOM   1512 2HG2 VAL A  96      49.203  48.466  51.068  1.00  4.09              
ATOM   1513 3HG2 VAL A  96      49.452  50.099  50.438  1.00  4.09              
ATOM   1514  C   VAL A  96      49.888  51.774  53.572  1.00  4.09              
ATOM   1515  O   VAL A  96      49.929  52.663  52.721  1.00  4.09              
ATOM   1516  N   SER A  97      50.144  51.981  54.851  1.00  4.26              
ATOM   1517  H   SER A  97      50.021  51.211  55.500  1.00  4.26              
ATOM   1518  CA  SER A  97      50.403  53.281  55.426  1.00  4.26              
ATOM   1519  HA  SER A  97      50.426  54.029  54.648  1.00  4.26              
ATOM   1520  CB  SER A  97      49.310  53.681  56.427  1.00  4.26              
ATOM   1521  HB1 SER A  97      49.373  54.759  56.579  1.00  4.26              
ATOM   1522  HB2 SER A  97      49.496  53.197  57.384  1.00  4.26              
ATOM   1523  OG  SER A  97      48.002  53.325  56.008  1.00  4.26              
ATOM   1524  HG  SER A  97      47.805  53.801  55.182  1.00  4.26              
ATOM   1525  C   SER A  97      51.728  53.239  56.149  1.00  4.26              
ATOM   1526  O   SER A  97      51.887  52.525  57.139  1.00  4.26              
ATOM   1527  N   ALA A  98      52.672  54.037  55.680  1.00  4.02              
ATOM   1528  H   ALA A  98      52.424  54.620  54.887  1.00  4.02              
ATOM   1529  CA  ALA A  98      53.714  54.542  56.546  1.00  4.02              
ATOM   1530  HA  ALA A  98      54.235  53.733  57.049  1.00  4.02              
ATOM   1531  CB  ALA A  98      54.694  55.328  55.680  1.00  4.02              
ATOM   1532  HB1 ALA A  98      54.176  55.778  54.838  1.00  4.02              
ATOM   1533  HB2 ALA A  98      55.133  56.126  56.272  1.00  4.02              
ATOM   1534  HB3 ALA A  98      55.463  54.653  55.305  1.00  4.02              
ATOM   1535  C   ALA A  98      53.034  55.413  57.609  1.00  4.02              
ATOM   1536  O   ALA A  98      52.126  56.192  57.327  1.00  4.02              
ATOM   1537  N   GLY A  99      53.489  55.279  58.840  1.00  5.21              
ATOM   1538  H   GLY A  99      54.157  54.536  59.025  1.00  5.21              
ATOM   1539  CA  GLY A  99      53.178  56.183  59.931  1.00  5.21              
ATOM   1540  HA1 GLY A  99      52.522  55.695  60.651  1.00  5.21              
ATOM   1541  HA2 GLY A  99      52.700  57.096  59.571  1.00  5.21              
ATOM   1542  C   GLY A  99      54.459  56.528  60.578  1.00  5.21              
ATOM   1543  O   GLY A  99      54.829  56.013  61.632  1.00  5.21              
ATOM   1544  N   ASN A 100      55.213  57.309  59.830  1.00  5.44              
ATOM   1545  H   ASN A 100      54.823  57.718  58.988  1.00  5.44              
ATOM   1546  CA  ASN A 100      56.416  57.849  60.393  1.00  5.44              
ATOM   1547  HA  ASN A 100      57.005  57.016  60.786  1.00  5.44              
ATOM   1548  CB  ASN A 100      57.242  58.489  59.308  1.00  5.44              
ATOM   1549  HB1 ASN A 100      57.873  57.701  58.919  1.00  5.44              
ATOM   1550  HB2 ASN A 100      57.891  59.176  59.792  1.00  5.44              
ATOM   1551  CG  ASN A 100      56.518  59.168  58.149  1.00  5.44              
ATOM   1552  OD1 ASN A 100      55.626  58.661  57.496  1.00  5.44              
ATOM   1553  ND2 ASN A 100      56.997  60.316  57.744  1.00  5.44              
ATOM   1554 1HD2 ASN A 100      57.823  60.710  58.148  1.00  5.44              
ATOM   1555 2HD2 ASN A 100      56.532  60.693  56.934  1.00  5.44              
ATOM   1556  C   ASN A 100      55.993  58.651  61.599  1.00  5.44              
ATOM   1557  O   ASN A 100      54.986  59.329  61.535  1.00  5.44              
ATOM   1558  N   LEU A 101      56.800  58.630  62.641  1.00  6.41              
ATOM   1559  H   LEU A 101      57.566  57.957  62.651  1.00  6.41              
ATOM   1560  CA  LEU A 101      56.919  59.755  63.546  1.00  6.41              
ATOM   1561  HA  LEU A 101      56.181  60.503  63.353  1.00  6.41              
ATOM   1562  CB  LEU A 101      56.720  59.238  64.985  1.00  6.41              
ATOM   1563  HB1 LEU A 101      56.977  60.047  65.652  1.00  6.41              
ATOM   1564  HB2 LEU A 101      57.434  58.437  65.178  1.00  6.41              
ATOM   1565  CG  LEU A 101      55.312  58.765  65.420  1.00  6.41              
ATOM   1566  HG  LEU A 101      55.347  58.640  66.502  1.00  6.41              
ATOM   1567  CD1 LEU A 101      54.216  59.790  65.114  1.00  6.41              
ATOM   1568 1HD1 LEU A 101      53.279  59.461  65.563  1.00  6.41              
ATOM   1569 2HD1 LEU A 101      54.483  60.757  65.539  1.00  6.41              
ATOM   1570 3HD1 LEU A 101      54.068  59.885  64.038  1.00  6.41              
ATOM   1571  CD2 LEU A 101      54.896  57.415  64.838  1.00  6.41              
ATOM   1572 1HD2 LEU A 101      55.711  56.701  64.947  1.00  6.41              
ATOM   1573 2HD2 LEU A 101      54.025  57.043  65.377  1.00  6.41              
ATOM   1574 3HD2 LEU A 101      54.636  57.515  63.787  1.00  6.41              
ATOM   1575  C   LEU A 101      58.343  60.304  63.286  1.00  6.41              
ATOM   1576  O   LEU A 101      59.232  59.553  62.877  1.00  6.41              
ATOM   1577  N   VAL A 102      58.530  61.636  63.247  1.00  7.47              
ATOM   1578  H   VAL A 102      57.759  62.213  63.564  1.00  7.47              
ATOM   1579  CA  VAL A 102      59.863  62.099  63.603  1.00  7.47              
ATOM   1580  HA  VAL A 102      60.571  61.289  63.427  1.00  7.47              
ATOM   1581  CB  VAL A 102      60.604  63.353  63.064  1.00  7.47              
ATOM   1582  HB  VAL A 102      60.291  64.240  63.575  1.00  7.47              
ATOM   1583  CG1 VAL A 102      62.105  63.244  63.383  1.00  7.47              
ATOM   1584 1HG1 VAL A 102      62.647  64.096  62.971  1.00  7.47              
ATOM   1585 2HG1 VAL A 102      62.252  63.261  64.464  1.00  7.47              
ATOM   1586 3HG1 VAL A 102      62.524  62.318  62.999  1.00  7.47              
ATOM   1587  CG2 VAL A 102      60.504  63.636  61.586  1.00  7.47              
ATOM   1588 1HG2 VAL A 102      61.038  64.555  61.336  1.00  7.47              
ATOM   1589 2HG2 VAL A 102      60.920  62.807  61.034  1.00  7.47              
ATOM   1590 3HG2 VAL A 102      59.475  63.763  61.367  1.00  7.47              
ATOM   1591  C   VAL A 102      59.811  62.222  65.122  1.00  7.47              
ATOM   1592  O   VAL A 102      60.584  61.619  65.840  1.00  7.47              
ATOM   1593  N   GLU A 103      58.751  62.862  65.570  1.00  9.31              
ATOM   1594  H   GLU A 103      58.303  63.499  64.923  1.00  9.31              
ATOM   1595  CA  GLU A 103      57.901  62.473  66.671  1.00  9.31              
ATOM   1596  HA  GLU A 103      57.917  61.392  66.787  1.00  9.31              
ATOM   1597  CB  GLU A 103      58.470  63.073  67.987  1.00  9.31              
ATOM   1598  HB1 GLU A 103      57.908  63.956  68.293  1.00  9.31              
ATOM   1599  HB2 GLU A 103      59.495  63.401  67.817  1.00  9.31              
ATOM   1600  CG  GLU A 103      58.547  62.068  69.155  1.00  9.31              
ATOM   1601  HG1 GLU A 103      59.143  62.518  69.953  1.00  9.31              
ATOM   1602  HG2 GLU A 103      59.071  61.171  68.821  1.00  9.31              
ATOM   1603  CD  GLU A 103      57.167  61.696  69.700  1.00  9.31              
ATOM   1604  OE1 GLU A 103      56.432  60.998  68.965  1.00  9.31              
ATOM   1605  OE2 GLU A 103      56.783  62.225  70.765  1.00  9.31              
ATOM   1606  C   GLU A 103      56.494  62.921  66.332  1.00  9.31              
ATOM   1607  O   GLU A 103      56.218  63.250  65.172  1.00  9.31              
ATOM   1608  N   ARG A 104      55.621  63.020  67.310  1.00 10.24              
ATOM   1609  H   ARG A 104      55.774  62.519  68.187  1.00 10.24              
ATOM   1610  CA  ARG A 104      54.476  63.872  67.210  1.00 10.24              
ATOM   1611  HA  ARG A 104      53.943  63.617  66.320  1.00 10.24              
ATOM   1612  CB  ARG A 104      53.498  63.619  68.384  1.00 10.24              
ATOM   1613  HB1 ARG A 104      52.854  62.764  68.156  1.00 10.24              
ATOM   1614  HB2 ARG A 104      52.867  64.496  68.470  1.00 10.24              
ATOM   1615  CG  ARG A 104      54.099  63.379  69.784  1.00 10.24              
ATOM   1616  HG1 ARG A 104      55.037  63.925  69.887  1.00 10.24              
ATOM   1617  HG2 ARG A 104      54.299  62.312  69.889  1.00 10.24              
ATOM   1618  CD  ARG A 104      53.185  63.819  70.941  1.00 10.24              
ATOM   1619  HD1 ARG A 104      53.338  64.881  71.121  1.00 10.24              
ATOM   1620  HD2 ARG A 104      53.498  63.299  71.848  1.00 10.24              
ATOM   1621  NE  ARG A 104      51.754  63.556  70.681  1.00 10.24              
ATOM   1622  HE  ARG A 104      51.474  62.598  70.613  1.00 10.24              
ATOM   1623  CZ  ARG A 104      50.828  64.469  70.419  1.00 10.24              
ATOM   1624  NH1 ARG A 104      51.020  65.750  70.462  1.00 10.24              
ATOM   1625 1HH1 ARG A 104      51.970  66.131  70.428  1.00 10.24              
ATOM   1626 2HH1 ARG A 104      50.270  66.328  70.085  1.00 10.24              
ATOM   1627  NH2 ARG A 104      49.632  64.114  70.062  1.00 10.24              
ATOM   1628 1HH2 ARG A 104      49.491  63.198  69.700  1.00 10.24              
ATOM   1629 2HH2 ARG A 104      49.091  64.881  69.650  1.00 10.24              
ATOM   1630  C   ARG A 104      54.707  65.344  67.127  1.00 10.24              
ATOM   1631  O   ARG A 104      54.187  66.000  66.234  1.00 10.24              
ATOM   1632  N   ASP A 105      55.532  65.906  67.979  1.00 11.60              
ATOM   1633  H   ASP A 105      55.837  65.374  68.777  1.00 11.60              
ATOM   1634  CA  ASP A 105      55.653  67.366  68.021  1.00 11.60              
ATOM   1635  HA  ASP A 105      54.826  67.851  67.500  1.00 11.60              
ATOM   1636  CB  ASP A 105      55.548  67.822  69.487  1.00 11.60              
ATOM   1637  HB1 ASP A 105      55.528  68.912  69.504  1.00 11.60              
ATOM   1638  HB2 ASP A 105      56.450  67.494  70.007  1.00 11.60              
ATOM   1639  CG  ASP A 105      54.315  67.275  70.213  1.00 11.60              
ATOM   1640  OD1 ASP A 105      53.281  66.992  69.561  1.00 11.60              
ATOM   1641  OD2 ASP A 105      54.402  67.066  71.438  1.00 11.60              
ATOM   1642  C   ASP A 105      56.969  67.819  67.382  1.00 11.60              
ATOM   1643  O   ASP A 105      57.035  68.834  66.695  1.00 11.60              
ATOM   1644  N   ASP A 106      57.945  66.912  67.336  1.00 12.55              
ATOM   1645  H   ASP A 106      57.884  66.127  67.972  1.00 12.55              
ATOM   1646  CA  ASP A 106      58.722  66.693  66.115  1.00 12.55              
ATOM   1647  HA  ASP A 106      58.969  67.678  65.726  1.00 12.55              
ATOM   1648  CB  ASP A 106      60.070  66.025  66.488  1.00 12.55              
ATOM   1649  HB1 ASP A 106      60.042  64.963  66.270  1.00 12.55              
ATOM   1650  HB2 ASP A 106      60.251  66.130  67.559  1.00 12.55              
ATOM   1651  CG  ASP A 106      61.267  66.647  65.761  1.00 12.55              
ATOM   1652  OD1 ASP A 106      61.783  66.076  64.767  1.00 12.55              
ATOM   1653  OD2 ASP A 106      61.691  67.770  66.114  1.00 12.55              
ATOM   1654  C   ASP A 106      57.906  65.944  65.049  1.00 12.55              
ATOM   1655  O   ASP A 106      58.392  65.181  64.240  1.00 12.55              
ATOM   1656  N   GLY A 107      56.618  66.195  64.993  1.00 11.67              
ATOM   1657  H   GLY A 107      56.200  66.590  65.821  1.00 11.67              
ATOM   1658  CA  GLY A 107      55.708  65.923  63.894  1.00 11.67              
ATOM   1659  HA1 GLY A 107      54.951  65.216  64.220  1.00 11.67              
ATOM   1660  HA2 GLY A 107      56.192  65.441  63.062  1.00 11.67              
ATOM   1661  C   GLY A 107      55.029  67.180  63.504  1.00 11.67              
ATOM   1662  O   GLY A 107      54.692  67.158  62.352  1.00 11.67              
ATOM   1663  N   GLN A 108      54.979  68.238  64.344  1.00 12.34              
ATOM   1664  H   GLN A 108      55.027  68.030  65.332  1.00 12.34              
ATOM   1665  CA  GLN A 108      55.326  69.624  63.953  1.00 12.34              
ATOM   1666  HA  GLN A 108      54.692  69.889  63.110  1.00 12.34              
ATOM   1667  CB  GLN A 108      54.983  70.634  65.068  1.00 12.34              
ATOM   1668  HB1 GLN A 108      55.286  70.273  66.044  1.00 12.34              
ATOM   1669  HB2 GLN A 108      53.899  70.705  65.105  1.00 12.34              
ATOM   1670  CG  GLN A 108      55.501  72.073  64.877  1.00 12.34              
ATOM   1671  HG1 GLN A 108      55.030  72.696  65.638  1.00 12.34              
ATOM   1672  HG2 GLN A 108      55.175  72.435  63.902  1.00 12.34              
ATOM   1673  CD  GLN A 108      57.015  72.280  64.996  1.00 12.34              
ATOM   1674  OE1 GLN A 108      57.591  73.104  64.304  1.00 12.34              
ATOM   1675  NE2 GLN A 108      57.723  71.573  65.855  1.00 12.34              
ATOM   1676 1HE2 GLN A 108      57.316  70.809  66.384  1.00 12.34              
ATOM   1677 2HE2 GLN A 108      58.699  71.794  65.919  1.00 12.34              
ATOM   1678  C   GLN A 108      56.764  69.725  63.414  1.00 12.34              
ATOM   1679  O   GLN A 108      57.010  70.504  62.512  1.00 12.34              
ATOM   1680  N   SER A 109      57.688  68.834  63.773  1.00 12.16              
ATOM   1681  H   SER A 109      57.525  68.296  64.612  1.00 12.16              
ATOM   1682  CA  SER A 109      58.614  68.353  62.739  1.00 12.16              
ATOM   1683  HA  SER A 109      58.933  69.233  62.180  1.00 12.16              
ATOM   1684  CB  SER A 109      59.941  67.810  63.235  1.00 12.16              
ATOM   1685  HB1 SER A 109      59.809  66.814  63.611  1.00 12.16              
ATOM   1686  HB2 SER A 109      60.312  68.465  64.024  1.00 12.16              
ATOM   1687  OG  SER A 109      60.915  67.737  62.217  1.00 12.16              
ATOM   1688  HG  SER A 109      61.566  67.097  62.538  1.00 12.16              
ATOM   1689  C   SER A 109      57.875  67.502  61.722  1.00 12.16              
ATOM   1690  O   SER A 109      57.202  68.123  60.965  1.00 12.16              
ATOM   1691  N   LEU A 110      57.854  66.174  61.635  1.00 10.93              
ATOM   1692  H   LEU A 110      58.291  65.672  62.402  1.00 10.93              
ATOM   1693  CA  LEU A 110      57.527  65.388  60.431  1.00 10.93              
ATOM   1694  HA  LEU A 110      57.804  64.377  60.578  1.00 10.93              
ATOM   1695  CB  LEU A 110      56.117  65.427  59.783  1.00 10.93              
ATOM   1696  HB1 LEU A 110      55.814  66.444  59.731  1.00 10.93              
ATOM   1697  HB2 LEU A 110      55.364  65.076  60.443  1.00 10.93              
ATOM   1698  CG  LEU A 110      55.939  64.757  58.360  1.00 10.93              
ATOM   1699  HG  LEU A 110      54.889  64.540  58.316  1.00 10.93              
ATOM   1700  CD1 LEU A 110      56.268  65.491  57.059  1.00 10.93              
ATOM   1701 1HD1 LEU A 110      57.292  65.325  56.736  1.00 10.93              
ATOM   1702 2HD1 LEU A 110      55.625  65.157  56.244  1.00 10.93              
ATOM   1703 3HD1 LEU A 110      56.130  66.542  57.124  1.00 10.93              
ATOM   1704  CD2 LEU A 110      56.708  63.467  58.044  1.00 10.93              
ATOM   1705 1HD2 LEU A 110      56.294  62.660  58.609  1.00 10.93              
ATOM   1706 2HD2 LEU A 110      56.631  63.174  56.996  1.00 10.93              
ATOM   1707 3HD2 LEU A 110      57.770  63.590  58.173  1.00 10.93              
ATOM   1708  C   LEU A 110      58.367  65.923  59.278  1.00 10.93              
ATOM   1709  O   LEU A 110      59.285  65.253  58.844  1.00 10.93              
ATOM   1710  N   VAL A 111      57.943  67.060  58.744  1.00 11.06              
ATOM   1711  H   VAL A 111      57.032  67.345  59.080  1.00 11.06              
ATOM   1712  CA  VAL A 111      58.740  68.173  58.359  1.00 11.06              
ATOM   1713  HA  VAL A 111      59.476  68.271  59.159  1.00 11.06              
ATOM   1714  CB  VAL A 111      59.566  68.083  57.049  1.00 11.06              
ATOM   1715  HB  VAL A 111      59.761  69.113  56.747  1.00 11.06              
ATOM   1716  CG1 VAL A 111      60.964  67.503  57.299  1.00 11.06              
ATOM   1717 1HG1 VAL A 111      60.920  66.434  57.475  1.00 11.06              
ATOM   1718 2HG1 VAL A 111      61.585  67.693  56.426  1.00 11.06              
ATOM   1719 3HG1 VAL A 111      61.433  67.989  58.153  1.00 11.06              
ATOM   1720  CG2 VAL A 111      58.905  67.400  55.855  1.00 11.06              
ATOM   1721 1HG2 VAL A 111      58.997  66.323  55.934  1.00 11.06              
ATOM   1722 2HG2 VAL A 111      57.859  67.688  55.793  1.00 11.06              
ATOM   1723 3HG2 VAL A 111      59.393  67.709  54.933  1.00 11.06              
ATOM   1724  C   VAL A 111      57.978  69.498  58.369  1.00 11.06              
ATOM   1725  O   VAL A 111      57.392  69.907  57.377  1.00 11.06              
ATOM   1726  N   ARG A 112      57.986  70.215  59.502  1.00 11.48              
ATOM   1727  H   ARG A 112      58.381  69.800  60.329  1.00 11.48              
ATOM   1728  CA  ARG A 112      57.125  71.369  59.698  1.00 11.48              
ATOM   1729  HA  ARG A 112      57.278  71.624  60.727  1.00 11.48              
ATOM   1730  CB  ARG A 112      57.652  72.650  59.032  1.00 11.48              
ATOM   1731  HB1 ARG A 112      56.975  72.922  58.235  1.00 11.48              
ATOM   1732  HB2 ARG A 112      58.650  72.488  58.620  1.00 11.48              
ATOM   1733  CG  ARG A 112      57.718  73.803  60.056  1.00 11.48              
ATOM   1734  HG1 ARG A 112      58.448  73.546  60.827  1.00 11.48              
ATOM   1735  HG2 ARG A 112      56.751  73.892  60.550  1.00 11.48              
ATOM   1736  CD  ARG A 112      58.113  75.168  59.466  1.00 11.48              
ATOM   1737  HD1 ARG A 112      59.182  75.137  59.244  1.00 11.48              
ATOM   1738  HD2 ARG A 112      57.958  75.935  60.227  1.00 11.48              
ATOM   1739  NE  ARG A 112      57.391  75.536  58.229  1.00 11.48              
ATOM   1740  HE  ARG A 112      57.972  75.763  57.442  1.00 11.48              
ATOM   1741  CZ  ARG A 112      56.085  75.539  58.011  1.00 11.48              
ATOM   1742  NH1 ARG A 112      55.197  75.272  58.919  1.00 11.48              
ATOM   1743 1HH1 ARG A 112      55.486  74.960  59.826  1.00 11.48              
ATOM   1744 2HH1 ARG A 112      54.228  75.211  58.629  1.00 11.48              
ATOM   1745  NH2 ARG A 112      55.611  75.772  56.825  1.00 11.48              
ATOM   1746 1HH2 ARG A 112      56.212  75.948  56.044  1.00 11.48              
ATOM   1747 2HH2 ARG A 112      54.611  75.640  56.692  1.00 11.48              
ATOM   1748  C   ARG A 112      55.639  71.109  59.651  1.00 11.48              
ATOM   1749  O   ARG A 112      54.881  71.839  59.060  1.00 11.48              
ATOM   1750  N   SER A 113      55.294  70.088  60.395  1.00 11.51              
ATOM   1751  H   SER A 113      56.075  69.841  60.993  1.00 11.51              
ATOM   1752  CA  SER A 113      54.462  68.916  60.150  1.00 11.51              
ATOM   1753  HA  SER A 113      55.012  68.199  60.659  1.00 11.51              
ATOM   1754  CB  SER A 113      53.108  69.130  60.791  1.00 11.51              
ATOM   1755  HB1 SER A 113      53.198  69.895  61.555  1.00 11.51              
ATOM   1756  HB2 SER A 113      52.894  68.200  61.306  1.00 11.51              
ATOM   1757  OG  SER A 113      52.037  69.456  59.955  1.00 11.51              
ATOM   1758  HG  SER A 113      51.443  68.686  60.056  1.00 11.51              
ATOM   1759  C   SER A 113      54.545  68.210  58.825  1.00 11.51              
ATOM   1760  O   SER A 113      55.369  68.602  58.003  1.00 11.51              
ATOM   1761  N   ILE A 114      53.717  67.209  58.512  1.00 10.93              
ATOM   1762  H   ILE A 114      53.059  66.822  59.163  1.00 10.93              
ATOM   1763  CA  ILE A 114      53.427  67.223  57.074  1.00 10.93              
ATOM   1764  HA  ILE A 114      54.322  67.007  56.552  1.00 10.93              
ATOM   1765  CB  ILE A 114      52.506  66.204  56.340  1.00 10.93              
ATOM   1766  HB  ILE A 114      51.561  66.677  56.273  1.00 10.93              
ATOM   1767  CG2 ILE A 114      52.999  65.894  54.900  1.00 10.93              
ATOM   1768 1HG2 ILE A 114      52.173  65.500  54.313  1.00 10.93              
ATOM   1769 2HG2 ILE A 114      53.333  66.787  54.394  1.00 10.93              
ATOM   1770 3HG2 ILE A 114      53.807  65.166  54.912  1.00 10.93              
ATOM   1771  CG1 ILE A 114      52.376  64.861  56.995  1.00 10.93              
ATOM   1772 1HG1 ILE A 114      52.096  64.994  58.032  1.00 10.93              
ATOM   1773 2HG1 ILE A 114      53.362  64.454  57.008  1.00 10.93              
ATOM   1774  CD1 ILE A 114      51.459  63.906  56.223  1.00 10.93              
ATOM   1775  HD1 ILE A 114      51.134  63.067  56.819  1.00 10.93              
ATOM   1776  HD2 ILE A 114      50.572  64.413  55.858  1.00 10.93              
ATOM   1777  HD3 ILE A 114      51.987  63.492  55.372  1.00 10.93              
ATOM   1778  C   ILE A 114      53.131  68.653  56.581  1.00 10.93              
ATOM   1779  O   ILE A 114      53.269  68.846  55.412  1.00 10.93              
ATOM   1780  N   GLN A 115      52.899  69.729  57.355  1.00 11.49              
ATOM   1781  H   GLN A 115      52.900  69.627  58.354  1.00 11.49              
ATOM   1782  CA  GLN A 115      52.677  71.071  56.817  1.00 11.49              
ATOM   1783  HA  GLN A 115      51.871  70.939  56.160  1.00 11.49              
ATOM   1784  CB  GLN A 115      52.134  72.110  57.838  1.00 11.49              
ATOM   1785  HB1 GLN A 115      52.917  72.599  58.377  1.00 11.49              
ATOM   1786  HB2 GLN A 115      51.517  71.583  58.564  1.00 11.49              
ATOM   1787  CG  GLN A 115      51.266  73.214  57.213  1.00 11.49              
ATOM   1788  HG1 GLN A 115      50.640  73.647  57.992  1.00 11.49              
ATOM   1789  HG2 GLN A 115      50.605  72.781  56.475  1.00 11.49              
ATOM   1790  CD  GLN A 115      52.049  74.363  56.577  1.00 11.49              
ATOM   1791  OE1 GLN A 115      52.962  74.949  57.151  1.00 11.49              
ATOM   1792  NE2 GLN A 115      51.692  74.762  55.375  1.00 11.49              
ATOM   1793 1HE2 GLN A 115      50.948  74.285  54.883  1.00 11.49              
ATOM   1794 2HE2 GLN A 115      52.181  75.522  54.945  1.00 11.49              
ATOM   1795  C   GLN A 115      53.760  71.553  55.890  1.00 11.49              
ATOM   1796  O   GLN A 115      53.437  72.047  54.803  1.00 11.49              
ATOM   1797  N   ALA A 116      55.012  71.230  56.202  1.00 12.24              
ATOM   1798  H   ALA A 116      55.207  70.774  57.085  1.00 12.24              
ATOM   1799  CA  ALA A 116      56.091  71.401  55.275  1.00 12.24              
ATOM   1800  HA  ALA A 116      55.633  71.968  54.462  1.00 12.24              
ATOM   1801  CB  ALA A 116      57.160  72.424  55.695  1.00 12.24              
ATOM   1802  HB1 ALA A 116      57.707  72.745  54.810  1.00 12.24              
ATOM   1803  HB2 ALA A 116      56.688  73.298  56.134  1.00 12.24              
ATOM   1804  HB3 ALA A 116      57.893  72.003  56.372  1.00 12.24              
ATOM   1805  C   ALA A 116      56.582  70.195  54.457  1.00 12.24              
ATOM   1806  O   ALA A 116      57.615  70.279  53.795  1.00 12.24              
ATOM   1807  N   ILE A 117      55.721  69.188  54.298  1.00 11.72              
ATOM   1808  H   ILE A 117      54.963  69.091  54.959  1.00 11.72              
ATOM   1809  CA  ILE A 117      55.449  68.687  52.924  1.00 11.72              
ATOM   1810  HA  ILE A 117      55.783  69.483  52.248  1.00 11.72              
ATOM   1811  CB  ILE A 117      56.368  67.486  52.578  1.00 11.72              
ATOM   1812  HB  ILE A 117      57.369  67.771  52.906  1.00 11.72              
ATOM   1813  CG2 ILE A 117      56.015  66.208  53.338  1.00 11.72              
ATOM   1814 1HG2 ILE A 117      56.829  65.488  53.271  1.00 11.72              
ATOM   1815 2HG2 ILE A 117      55.864  66.448  54.386  1.00 11.72              
ATOM   1816 3HG2 ILE A 117      55.109  65.765  52.927  1.00 11.72              
ATOM   1817  CG1 ILE A 117      56.480  67.238  51.051  1.00 11.72              
ATOM   1818 1HG1 ILE A 117      56.574  68.204  50.554  1.00 11.72              
ATOM   1819 2HG1 ILE A 117      55.571  66.752  50.696  1.00 11.72              
ATOM   1820  CD1 ILE A 117      57.693  66.386  50.688  1.00 11.72              
ATOM   1821  HD1 ILE A 117      57.795  66.317  49.607  1.00 11.72              
ATOM   1822  HD2 ILE A 117      58.595  66.849  51.085  1.00 11.72              
ATOM   1823  HD3 ILE A 117      57.600  65.378  51.090  1.00 11.72              
ATOM   1824  C   ILE A 117      53.957  68.585  52.555  1.00 11.72              
ATOM   1825  O   ILE A 117      53.540  67.610  51.946  1.00 11.72              
ATOM   1826  N   ALA A 118      53.173  69.603  52.953  1.00 11.91              
ATOM   1827  H   ALA A 118      53.620  70.336  53.482  1.00 11.91              
ATOM   1828  CA  ALA A 118      51.703  69.632  52.982  1.00 11.91              
ATOM   1829  HA  ALA A 118      51.452  70.665  53.224  1.00 11.91              
ATOM   1830  CB  ALA A 118      51.235  69.408  51.548  1.00 11.91              
ATOM   1831  HB1 ALA A 118      51.954  69.864  50.879  1.00 11.91              
ATOM   1832  HB2 ALA A 118      51.217  68.351  51.336  1.00 11.91              
ATOM   1833  HB3 ALA A 118      50.256  69.819  51.363  1.00 11.91              
ATOM   1834  C   ALA A 118      50.933  68.770  54.014  1.00 11.91              
ATOM   1835  O   ALA A 118      50.706  67.591  53.794  1.00 11.91              
ATOM   1836  N   ASN A 119      50.431  69.387  55.097  1.00 11.09              
ATOM   1837  H   ASN A 119      50.554  70.388  55.102  1.00 11.09              
ATOM   1838  CA  ASN A 119      49.813  68.815  56.322  1.00 11.09              
ATOM   1839  HA  ASN A 119      50.586  68.451  56.999  1.00 11.09              
ATOM   1840  CB  ASN A 119      49.089  69.983  57.025  1.00 11.09              
ATOM   1841  HB1 ASN A 119      49.828  70.647  57.449  1.00 11.09              
ATOM   1842  HB2 ASN A 119      48.494  69.644  57.853  1.00 11.09              
ATOM   1843  CG  ASN A 119      48.189  70.804  56.133  1.00 11.09              
ATOM   1844  OD1 ASN A 119      48.631  71.747  55.511  1.00 11.09              
ATOM   1845  ND2 ASN A 119      46.931  70.462  56.011  1.00 11.09              
ATOM   1846 1HD2 ASN A 119      46.560  69.721  56.621  1.00 11.09              
ATOM   1847 2HD2 ASN A 119      46.334  71.089  55.502  1.00 11.09              
ATOM   1848  C   ASN A 119      48.940  67.590  55.959  1.00 11.09              
ATOM   1849  O   ASN A 119      49.257  66.445  56.182  1.00 11.09              
ATOM   1850  N   LEU A 120      47.944  67.833  55.146  1.00  9.63              
ATOM   1851  H   LEU A 120      47.597  68.771  55.046  1.00  9.63              
ATOM   1852  CA  LEU A 120      47.585  66.879  54.124  1.00  9.63              
ATOM   1853  HA  LEU A 120      48.354  66.109  54.010  1.00  9.63              
ATOM   1854  CB  LEU A 120      46.237  66.250  54.563  1.00  9.63              
ATOM   1855  HB1 LEU A 120      46.428  65.710  55.493  1.00  9.63              
ATOM   1856  HB2 LEU A 120      45.930  65.510  53.827  1.00  9.63              
ATOM   1857  CG  LEU A 120      45.012  67.169  54.849  1.00  9.63              
ATOM   1858  HG  LEU A 120      45.284  67.914  55.588  1.00  9.63              
ATOM   1859  CD1 LEU A 120      44.411  67.902  53.649  1.00  9.63              
ATOM   1860 1HD1 LEU A 120      43.512  68.436  53.956  1.00  9.63              
ATOM   1861 2HD1 LEU A 120      45.109  68.647  53.279  1.00  9.63              
ATOM   1862 3HD1 LEU A 120      44.156  67.206  52.855  1.00  9.63              
ATOM   1863  CD2 LEU A 120      43.876  66.319  55.439  1.00  9.63              
ATOM   1864 1HD2 LEU A 120      43.037  66.965  55.702  1.00  9.63              
ATOM   1865 2HD2 LEU A 120      43.557  65.570  54.716  1.00  9.63              
ATOM   1866 3HD2 LEU A 120      44.233  65.835  56.344  1.00  9.63              
ATOM   1867  C   LEU A 120      47.492  67.606  52.823  1.00  9.63              
ATOM   1868  O   LEU A 120      46.779  67.085  51.952  1.00  9.63              
ATOM   1869  N   ASP A 121      48.106  68.792  52.743  1.00  9.80              
ATOM   1870  H   ASP A 121      48.784  68.943  53.473  1.00  9.80              
ATOM   1871  CA  ASP A 121      47.632  69.986  52.054  1.00  9.80              
ATOM   1872  HA  ASP A 121      46.649  70.174  52.487  1.00  9.80              
ATOM   1873  CB  ASP A 121      48.390  71.289  52.420  1.00  9.80              
ATOM   1874  HB1 ASP A 121      49.311  71.045  52.939  1.00  9.80              
ATOM   1875  HB2 ASP A 121      47.757  71.816  53.136  1.00  9.80              
ATOM   1876  CG  ASP A 121      48.687  72.256  51.271  1.00  9.80              
ATOM   1877  OD1 ASP A 121      49.083  71.773  50.183  1.00  9.80              
ATOM   1878  OD2 ASP A 121      48.561  73.476  51.491  1.00  9.80              
ATOM   1879  C   ASP A 121      47.272  69.761  50.593  1.00  9.80              
ATOM   1880  O   ASP A 121      46.506  70.495  50.008  1.00  9.80              
ATOM   1881  N   LYS A 122      47.705  68.637  50.034  1.00  9.01              
ATOM   1882  H   LYS A 122      48.241  68.067  50.671  1.00  9.01              
ATOM   1883  CA  LYS A 122      47.084  67.930  48.923  1.00  9.01              
ATOM   1884  HA  LYS A 122      47.602  67.000  48.820  1.00  9.01              
ATOM   1885  CB  LYS A 122      45.592  67.570  49.166  1.00  9.01              
ATOM   1886  HB1 LYS A 122      44.955  68.285  48.641  1.00  9.01              
ATOM   1887  HB2 LYS A 122      45.335  67.678  50.215  1.00  9.01              
ATOM   1888  CG  LYS A 122      45.243  66.136  48.694  1.00  9.01              
ATOM   1889  HG1 LYS A 122      46.128  65.501  48.699  1.00  9.01              
ATOM   1890  HG2 LYS A 122      44.907  66.199  47.658  1.00  9.01              
ATOM   1891  CD  LYS A 122      44.152  65.428  49.523  1.00  9.01              
ATOM   1892  HD1 LYS A 122      43.814  64.540  48.984  1.00  9.01              
ATOM   1893  HD2 LYS A 122      43.296  66.101  49.612  1.00  9.01              
ATOM   1894  CE  LYS A 122      44.586  65.010  50.943  1.00  9.01              
ATOM   1895  HE1 LYS A 122      43.696  64.703  51.501  1.00  9.01              
ATOM   1896  HE2 LYS A 122      45.000  65.887  51.447  1.00  9.01              
ATOM   1897  NZ  LYS A 122      45.580  63.902  50.972  1.00  9.01              
ATOM   1898  HZ1 LYS A 122      45.895  63.755  51.923  1.00  9.01              
ATOM   1899  HZ2 LYS A 122      45.191  63.015  50.650  1.00  9.01              
ATOM   1900  HZ3 LYS A 122      46.398  64.134  50.424  1.00  9.01              
ATOM   1901  C   LYS A 122      47.287  68.647  47.590  1.00  9.01              
ATOM   1902  O   LYS A 122      47.427  67.990  46.561  1.00  9.01              
ATOM   1903  N   ALA A 123      47.409  69.962  47.581  1.00  8.67              
ATOM   1904  H   ALA A 123      47.260  70.445  48.465  1.00  8.67              
ATOM   1905  CA  ALA A 123      48.028  70.728  46.542  1.00  8.67              
ATOM   1906  HA  ALA A 123      47.733  70.348  45.566  1.00  8.67              
ATOM   1907  CB  ALA A 123      47.529  72.175  46.660  1.00  8.67              
ATOM   1908  HB1 ALA A 123      47.984  72.790  45.882  1.00  8.67              
ATOM   1909  HB2 ALA A 123      46.444  72.208  46.550  1.00  8.67              
ATOM   1910  HB3 ALA A 123      47.791  72.592  47.636  1.00  8.67              
ATOM   1911  C   ALA A 123      49.539  70.646  46.631  1.00  8.67              
ATOM   1912  O   ALA A 123      50.129  70.067  45.722  1.00  8.67              
ATOM   1913  N   ALA A 124      50.138  71.076  47.740  1.00  7.90              
ATOM   1914  H   ALA A 124      49.606  71.530  48.488  1.00  7.90              
ATOM   1915  CA  ALA A 124      51.533  70.802  48.001  1.00  7.90              
ATOM   1916  HA  ALA A 124      52.076  71.031  47.083  1.00  7.90              
ATOM   1917  CB  ALA A 124      52.099  71.778  49.044  1.00  7.90              
ATOM   1918  HB1 ALA A 124      53.138  71.528  49.260  1.00  7.90              
ATOM   1919  HB2 ALA A 124      52.052  72.794  48.651  1.00  7.90              
ATOM   1920  HB3 ALA A 124      51.525  71.757  49.965  1.00  7.90              
ATOM   1921  C   ALA A 124      51.805  69.322  48.257  1.00  7.90              
ATOM   1922  O   ALA A 124      52.916  68.912  47.935  1.00  7.90              
ATOM   1923  N   LEU A 125      50.823  68.470  48.642  1.00  6.70              
ATOM   1924  H   LEU A 125      49.933  68.813  48.979  1.00  6.70              
ATOM   1925  CA  LEU A 125      51.152  67.025  48.508  1.00  6.70              
ATOM   1926  HA  LEU A 125      52.122  66.825  48.972  1.00  6.70              
ATOM   1927  CB  LEU A 125      50.135  66.017  49.055  1.00  6.70              
ATOM   1928  HB1 LEU A 125      50.548  65.022  48.868  1.00  6.70              
ATOM   1929  HB2 LEU A 125      49.240  66.050  48.451  1.00  6.70              
ATOM   1930  CG  LEU A 125      49.791  66.068  50.535  1.00  6.70              
ATOM   1931  HG  LEU A 125      49.494  67.065  50.825  1.00  6.70              
ATOM   1932  CD1 LEU A 125      48.630  65.103  50.765  1.00  6.70              
ATOM   1933 1HD1 LEU A 125      48.423  65.046  51.832  1.00  6.70              
ATOM   1934 2HD1 LEU A 125      47.751  65.482  50.264  1.00  6.70              
ATOM   1935 3HD1 LEU A 125      48.879  64.125  50.363  1.00  6.70              
ATOM   1936  CD2 LEU A 125      50.991  65.660  51.348  1.00  6.70              
ATOM   1937 1HD2 LEU A 125      50.778  65.706  52.408  1.00  6.70              
ATOM   1938 2HD2 LEU A 125      51.292  64.666  51.112  1.00  6.70              
ATOM   1939 3HD2 LEU A 125      51.829  66.296  51.109  1.00  6.70              
ATOM   1940  C   LEU A 125      51.240  66.631  47.043  1.00  6.70              
ATOM   1941  O   LEU A 125      52.132  65.880  46.686  1.00  6.70              
ATOM   1942  N   LYS A 126      50.291  67.056  46.193  1.00  6.75              
ATOM   1943  H   LYS A 126      49.570  67.682  46.518  1.00  6.75              
ATOM   1944  CA  LYS A 126      50.280  66.587  44.808  1.00  6.75              
ATOM   1945  HA  LYS A 126      50.354  65.497  44.819  1.00  6.75              
ATOM   1946  CB  LYS A 126      49.010  66.979  44.033  1.00  6.75              
ATOM   1947  HB1 LYS A 126      49.261  67.035  42.972  1.00  6.75              
ATOM   1948  HB2 LYS A 126      48.678  67.967  44.344  1.00  6.75              
ATOM   1949  CG  LYS A 126      47.900  65.918  44.182  1.00  6.75              
ATOM   1950  HG1 LYS A 126      47.585  65.830  45.221  1.00  6.75              
ATOM   1951  HG2 LYS A 126      48.326  64.957  43.889  1.00  6.75              
ATOM   1952  CD  LYS A 126      46.677  66.166  43.276  1.00  6.75              
ATOM   1953  HD1 LYS A 126      46.213  65.197  43.083  1.00  6.75              
ATOM   1954  HD2 LYS A 126      47.007  66.555  42.312  1.00  6.75              
ATOM   1955  CE  LYS A 126      45.582  67.074  43.861  1.00  6.75              
ATOM   1956  HE1 LYS A 126      45.195  66.608  44.772  1.00  6.75              
ATOM   1957  HE2 LYS A 126      44.760  67.122  43.139  1.00  6.75              
ATOM   1958  NZ  LYS A 126      46.064  68.442  44.162  1.00  6.75              
ATOM   1959  HZ1 LYS A 126      45.296  69.043  44.434  1.00  6.75              
ATOM   1960  HZ2 LYS A 126      46.720  68.396  44.943  1.00  6.75              
ATOM   1961  HZ3 LYS A 126      46.542  68.841  43.364  1.00  6.75              
ATOM   1962  C   LYS A 126      51.519  67.038  44.053  1.00  6.75              
ATOM   1963  O   LYS A 126      52.094  66.236  43.333  1.00  6.75              
ATOM   1964  N   ALA A 127      51.916  68.293  44.231  1.00  6.83              
ATOM   1965  H   ALA A 127      51.351  68.884  44.828  1.00  6.83              
ATOM   1966  CA  ALA A 127      53.101  68.883  43.633  1.00  6.83              
ATOM   1967  HA  ALA A 127      53.100  68.672  42.562  1.00  6.83              
ATOM   1968  CB  ALA A 127      53.026  70.402  43.825  1.00  6.83              
ATOM   1969  HB1 ALA A 127      53.879  70.874  43.335  1.00  6.83              
ATOM   1970  HB2 ALA A 127      52.107  70.791  43.384  1.00  6.83              
ATOM   1971  HB3 ALA A 127      53.048  70.650  44.887  1.00  6.83              
ATOM   1972  C   ALA A 127      54.404  68.328  44.210  1.00  6.83              
ATOM   1973  O   ALA A 127      55.346  68.150  43.441  1.00  6.83              
ATOM   1974  N   ALA A 128      54.444  68.012  45.514  1.00  6.20              
ATOM   1975  H   ALA A 128      53.675  68.263  46.125  1.00  6.20              
ATOM   1976  CA  ALA A 128      55.536  67.243  46.095  1.00  6.20              
ATOM   1977  HA  ALA A 128      56.464  67.784  45.906  1.00  6.20              
ATOM   1978  CB  ALA A 128      55.374  67.142  47.618  1.00  6.20              
ATOM   1979  HB1 ALA A 128      56.172  66.519  48.018  1.00  6.20              
ATOM   1980  HB2 ALA A 128      55.444  68.134  48.067  1.00  6.20              
ATOM   1981  HB3 ALA A 128      54.414  66.699  47.883  1.00  6.20              
ATOM   1982  C   ALA A 128      55.679  65.898  45.416  1.00  6.20              
ATOM   1983  O   ALA A 128      56.535  65.777  44.538  1.00  6.20              
ATOM   1984  N   TYR A 129      54.757  64.989  45.776  1.00  6.00              
ATOM   1985  H   TYR A 129      54.048  65.328  46.417  1.00  6.00              
ATOM   1986  CA  TYR A 129      54.570  63.622  45.290  1.00  6.00              
ATOM   1987  HA  TYR A 129      55.232  62.972  45.861  1.00  6.00              
ATOM   1988  CB  TYR A 129      53.120  63.179  45.528  1.00  6.00              
ATOM   1989  HB1 TYR A 129      52.454  63.575  44.761  1.00  6.00              
ATOM   1990  HB2 TYR A 129      52.791  63.573  46.487  1.00  6.00              
ATOM   1991  CG  TYR A 129      52.968  61.689  45.644  1.00  6.00              
ATOM   1992  CD1 TYR A 129      53.324  61.083  46.857  1.00  6.00              
ATOM   1993  HD1 TYR A 129      53.697  61.679  47.677  1.00  6.00              
ATOM   1994  CE1 TYR A 129      53.211  59.698  46.999  1.00  6.00              
ATOM   1995  HE1 TYR A 129      53.529  59.230  47.909  1.00  6.00              
ATOM   1996  CZ  TYR A 129      52.748  58.905  45.933  1.00  6.00              
ATOM   1997  OH  TYR A 129      52.727  57.556  46.077  1.00  6.00              
ATOM   1998  HH  TYR A 129      52.557  57.113  45.244  1.00  6.00              
ATOM   1999  CE2 TYR A 129      52.385  59.517  44.714  1.00  6.00              
ATOM   2000  HE2 TYR A 129      52.014  58.919  43.899  1.00  6.00              
ATOM   2001  CD2 TYR A 129      52.487  60.915  44.575  1.00  6.00              
ATOM   2002  HD2 TYR A 129      52.200  61.395  43.652  1.00  6.00              
ATOM   2003  C   TYR A 129      55.038  63.581  43.828  1.00  6.00              
ATOM   2004  O   TYR A 129      56.117  63.072  43.512  1.00  6.00              
ATOM   2005  N   LYS A 130      54.292  64.293  42.977  1.00  6.88              
ATOM   2006  H   LYS A 130      53.504  64.801  43.360  1.00  6.88              
ATOM   2007  CA  LYS A 130      54.522  64.406  41.547  1.00  6.88              
ATOM   2008  HA  LYS A 130      54.675  63.391  41.195  1.00  6.88              
ATOM   2009  CB  LYS A 130      53.260  64.930  40.836  1.00  6.88              
ATOM   2010  HB1 LYS A 130      53.133  65.993  41.041  1.00  6.88              
ATOM   2011  HB2 LYS A 130      52.391  64.396  41.226  1.00  6.88              
ATOM   2012  CG  LYS A 130      53.312  64.721  39.315  1.00  6.88              
ATOM   2013  HG1 LYS A 130      53.445  63.662  39.095  1.00  6.88              
ATOM   2014  HG2 LYS A 130      54.155  65.274  38.905  1.00  6.88              
ATOM   2015  CD  LYS A 130      52.007  65.212  38.669  1.00  6.88              
ATOM   2016  HD1 LYS A 130      51.808  66.239  38.985  1.00  6.88              
ATOM   2017  HD2 LYS A 130      51.188  64.582  39.019  1.00  6.88              
ATOM   2018  CE  LYS A 130      52.043  65.159  37.137  1.00  6.88              
ATOM   2019  HE1 LYS A 130      51.029  65.337  36.771  1.00  6.88              
ATOM   2020  HE2 LYS A 130      52.361  64.164  36.813  1.00  6.88              
ATOM   2021  NZ  LYS A 130      52.940  66.198  36.585  1.00  6.88              
ATOM   2022  HZ1 LYS A 130      53.926  66.052  36.828  1.00  6.88              
ATOM   2023  HZ2 LYS A 130      52.875  66.333  35.591  1.00  6.88              
ATOM   2024  HZ3 LYS A 130      52.807  67.097  37.060  1.00  6.88              
ATOM   2025  C   LYS A 130      55.808  65.117  41.127  1.00  6.88              
ATOM   2026  O   LYS A 130      56.810  64.480  40.806  1.00  6.88              
ATOM   2027  N   GLU A 131      55.767  66.436  41.019  1.00  7.69              
ATOM   2028  H   GLU A 131      55.003  66.932  41.451  1.00  7.69              
ATOM   2029  CA  GLU A 131      56.749  67.209  40.251  1.00  7.69              
ATOM   2030  HA  GLU A 131      56.940  66.730  39.289  1.00  7.69              
ATOM   2031  CB  GLU A 131      56.177  68.636  40.044  1.00  7.69              
ATOM   2032  HB1 GLU A 131      56.863  69.380  40.454  1.00  7.69              
ATOM   2033  HB2 GLU A 131      55.236  68.751  40.586  1.00  7.69              
ATOM   2034  CG  GLU A 131      55.933  68.994  38.579  1.00  7.69              
ATOM   2035  HG1 GLU A 131      56.880  68.944  38.035  1.00  7.69              
ATOM   2036  HG2 GLU A 131      55.563  70.020  38.518  1.00  7.69              
ATOM   2037  CD  GLU A 131      54.919  68.040  37.960  1.00  7.69              
ATOM   2038  OE1 GLU A 131      53.688  68.245  38.098  1.00  7.69              
ATOM   2039  OE2 GLU A 131      55.341  67.030  37.351  1.00  7.69              
ATOM   2040  C   GLU A 131      58.078  67.361  40.964  1.00  7.69              
ATOM   2041  O   GLU A 131      59.097  67.514  40.297  1.00  7.69              
ATOM   2042  N   GLN A 132      58.086  67.328  42.297  1.00  7.42              
ATOM   2043  H   GLN A 132      57.214  67.199  42.805  1.00  7.42              
ATOM   2044  CA  GLN A 132      59.312  67.563  43.047  1.00  7.42              
ATOM   2045  HA  GLN A 132      60.144  67.628  42.363  1.00  7.42              
ATOM   2046  CB  GLN A 132      59.226  68.915  43.777  1.00  7.42              
ATOM   2047  HB1 GLN A 132      58.522  68.850  44.607  1.00  7.42              
ATOM   2048  HB2 GLN A 132      58.853  69.655  43.066  1.00  7.42              
ATOM   2049  CG  GLN A 132      60.601  69.387  44.283  1.00  7.42              
ATOM   2050  HG1 GLN A 132      61.379  69.070  43.587  1.00  7.42              
ATOM   2051  HG2 GLN A 132      60.809  68.939  45.255  1.00  7.42              
ATOM   2052  CD  GLN A 132      60.677  70.900  44.409  1.00  7.42              
ATOM   2053  OE1 GLN A 132      61.325  71.579  43.622  1.00  7.42              
ATOM   2054  NE2 GLN A 132      60.018  71.491  45.382  1.00  7.42              
ATOM   2055 1HE2 GLN A 132      59.489  70.948  46.043  1.00  7.42              
ATOM   2056 2HE2 GLN A 132      60.096  72.492  45.437  1.00  7.42              
ATOM   2057  C   GLN A 132      59.620  66.341  43.926  1.00  7.42              
ATOM   2058  O   GLN A 132      60.463  66.441  44.817  1.00  7.42              
ATOM   2059  N   LEU A 133      59.052  65.160  43.606  1.00  6.63              
ATOM   2060  H   LEU A 133      58.168  65.122  43.114  1.00  6.63              
ATOM   2061  CA  LEU A 133      59.924  64.000  43.584  1.00  6.63              
ATOM   2062  HA  LEU A 133      60.828  64.214  44.157  1.00  6.63              
ATOM   2063  CB  LEU A 133      59.264  62.778  44.253  1.00  6.63              
ATOM   2064  HB1 LEU A 133      60.026  61.999  44.318  1.00  6.63              
ATOM   2065  HB2 LEU A 133      58.491  62.400  43.586  1.00  6.63              
ATOM   2066  CG  LEU A 133      58.655  62.958  45.657  1.00  6.63              
ATOM   2067  HG  LEU A 133      57.806  63.637  45.612  1.00  6.63              
ATOM   2068  CD1 LEU A 133      58.166  61.591  46.145  1.00  6.63              
ATOM   2069 1HD1 LEU A 133      57.677  61.704  47.112  1.00  6.63              
ATOM   2070 2HD1 LEU A 133      57.447  61.194  45.430  1.00  6.63              
ATOM   2071 3HD1 LEU A 133      59.009  60.907  46.243  1.00  6.63              
ATOM   2072  CD2 LEU A 133      59.646  63.476  46.699  1.00  6.63              
ATOM   2073 1HD2 LEU A 133      59.160  63.539  47.673  1.00  6.63              
ATOM   2074 2HD2 LEU A 133      60.507  62.812  46.764  1.00  6.63              
ATOM   2075 3HD2 LEU A 133      59.986  64.472  46.422  1.00  6.63              
ATOM   2076  C   LEU A 133      60.411  63.580  42.202  1.00  6.63              
ATOM   2077  O   LEU A 133      61.444  62.933  42.161  1.00  6.63              
ATOM   2078  N   ARG A 134      59.734  63.873  41.082  1.00  7.47              
ATOM   2079  H   ARG A 134      58.808  64.285  41.155  1.00  7.47              
ATOM   2080  CA  ARG A 134      60.220  63.433  39.752  1.00  7.47              
ATOM   2081  HA  ARG A 134      60.881  62.580  39.906  1.00  7.47              
ATOM   2082  CB  ARG A 134      59.040  62.946  38.886  1.00  7.47              
ATOM   2083  HB1 ARG A 134      58.764  63.716  38.163  1.00  7.47              
ATOM   2084  HB2 ARG A 134      58.176  62.736  39.517  1.00  7.47              
ATOM   2085  CG  ARG A 134      59.406  61.639  38.167  1.00  7.47              
ATOM   2086  HG1 ARG A 134      59.568  60.869  38.923  1.00  7.47              
ATOM   2087  HG2 ARG A 134      60.327  61.776  37.599  1.00  7.47              
ATOM   2088  CD  ARG A 134      58.296  61.169  37.221  1.00  7.47              
ATOM   2089  HD1 ARG A 134      58.243  61.840  36.363  1.00  7.47              
ATOM   2090  HD2 ARG A 134      57.344  61.227  37.741  1.00  7.47              
ATOM   2091  NE  ARG A 134      58.515  59.778  36.776  1.00  7.47              
ATOM   2092  HE  ARG A 134      57.989  59.024  37.228  1.00  7.47              
ATOM   2093  CZ  ARG A 134      59.345  59.356  35.845  1.00  7.47              
ATOM   2094  NH1 ARG A 134      60.067  60.177  35.128  1.00  7.47              
ATOM   2095 1HH1 ARG A 134      60.023  61.152  35.355  1.00  7.47              
ATOM   2096 2HH1 ARG A 134      60.681  59.823  34.422  1.00  7.47              
ATOM   2097  NH2 ARG A 134      59.467  58.087  35.620  1.00  7.47              
ATOM   2098 1HH2 ARG A 134      59.001  57.427  36.265  1.00  7.47              
ATOM   2099 2HH2 ARG A 134      60.162  57.713  35.015  1.00  7.47              
ATOM   2100  C   ARG A 134      61.111  64.446  39.025  1.00  7.47              
ATOM   2101  O   ARG A 134      61.726  64.109  38.013  1.00  7.47              
ATOM   2102  N   ARG A 135      61.260  65.646  39.587  1.00  7.66              
ATOM   2103  H   ARG A 135      60.577  65.907  40.285  1.00  7.66              
ATOM   2104  CA  ARG A 135      62.544  66.354  39.615  1.00  7.66              
ATOM   2105  HA  ARG A 135      62.874  66.483  38.586  1.00  7.66              
ATOM   2106  CB  ARG A 135      62.379  67.746  40.260  1.00  7.66              
ATOM   2107  HB1 ARG A 135      63.324  68.095  40.675  1.00  7.66              
ATOM   2108  HB2 ARG A 135      61.678  67.681  41.082  1.00  7.66              
ATOM   2109  CG  ARG A 135      61.892  68.764  39.213  1.00  7.66              
ATOM   2110  HG1 ARG A 135      61.138  68.290  38.583  1.00  7.66              
ATOM   2111  HG2 ARG A 135      62.731  69.021  38.566  1.00  7.66              
ATOM   2112  CD  ARG A 135      61.261  70.054  39.768  1.00  7.66              
ATOM   2113  HD1 ARG A 135      60.264  69.802  40.135  1.00  7.66              
ATOM   2114  HD2 ARG A 135      61.131  70.758  38.944  1.00  7.66              
ATOM   2115  NE  ARG A 135      61.989  70.722  40.868  1.00  7.66              
ATOM   2116  HE  ARG A 135      61.440  70.961  41.684  1.00  7.66              
ATOM   2117  CZ  ARG A 135      63.246  71.115  40.954  1.00  7.66              
ATOM   2118  NH1 ARG A 135      64.166  70.867  40.071  1.00  7.66              
ATOM   2119 1HH1 ARG A 135      63.967  70.261  39.307  1.00  7.66              
ATOM   2120 2HH1 ARG A 135      65.129  70.943  40.418  1.00  7.66              
ATOM   2121  NH2 ARG A 135      63.620  71.780  42.000  1.00  7.66              
ATOM   2122 1HH2 ARG A 135      62.968  71.907  42.764  1.00  7.66              
ATOM   2123 2HH2 ARG A 135      64.626  71.919  42.114  1.00  7.66              
ATOM   2124  C   ARG A 135      63.615  65.498  40.286  1.00  7.66              
ATOM   2125  O   ARG A 135      63.313  64.455  40.862  1.00  7.66              
ATOM   2126  N   PRO A 136      64.887  65.890  40.202  1.00  7.66              
ATOM   2127  CD  PRO A 136      65.478  66.839  39.272  1.00  7.66              
ATOM   2128  HD1 PRO A 136      65.244  67.859  39.571  1.00  7.66              
ATOM   2129  HD2 PRO A 136      65.135  66.661  38.253  1.00  7.66              
ATOM   2130  CG  PRO A 136      66.985  66.608  39.363  1.00  7.66              
ATOM   2131  HG1 PRO A 136      67.542  67.535  39.222  1.00  7.66              
ATOM   2132  HG2 PRO A 136      67.282  65.866  38.621  1.00  7.66              
ATOM   2133  CB  PRO A 136      67.192  66.033  40.765  1.00  7.66              
ATOM   2134  HB1 PRO A 136      67.368  66.842  41.473  1.00  7.66              
ATOM   2135  HB2 PRO A 136      68.034  65.341  40.785  1.00  7.66              
ATOM   2136  CA  PRO A 136      65.872  65.316  41.084  1.00  7.66              
ATOM   2137  HA  PRO A 136      65.979  64.266  40.810  1.00  7.66              
ATOM   2138  C   PRO A 136      65.518  65.385  42.569  1.00  7.66              
ATOM   2139  O   PRO A 136      64.617  66.082  43.034  1.00  7.66              
ATOM   2140  N   ARG A 137      66.378  64.704  43.317  1.00  7.95              
ATOM   2141  H   ARG A 137      66.969  64.073  42.801  1.00  7.95              
ATOM   2142  CA  ARG A 137      66.833  65.048  44.665  1.00  7.95              
ATOM   2143  HA  ARG A 137      66.004  64.925  45.363  1.00  7.95              
ATOM   2144  CB  ARG A 137      67.942  64.036  44.997  1.00  7.95              
ATOM   2145  HB1 ARG A 137      67.505  63.040  44.902  1.00  7.95              
ATOM   2146  HB2 ARG A 137      68.233  64.150  46.039  1.00  7.95              
ATOM   2147  CG  ARG A 137      69.197  64.148  44.082  1.00  7.95              
ATOM   2148  HG1 ARG A 137      69.943  64.789  44.545  1.00  7.95              
ATOM   2149  HG2 ARG A 137      68.948  64.556  43.103  1.00  7.95              
ATOM   2150  CD  ARG A 137      69.757  62.751  43.895  1.00  7.95              
ATOM   2151  HD1 ARG A 137      69.009  62.190  43.333  1.00  7.95              
ATOM   2152  HD2 ARG A 137      69.879  62.320  44.887  1.00  7.95              
ATOM   2153  NE  ARG A 137      71.037  62.640  43.176  1.00  7.95              
ATOM   2154  HE  ARG A 137      71.512  63.484  42.902  1.00  7.95              
ATOM   2155  CZ  ARG A 137      71.597  61.472  42.901  1.00  7.95              
ATOM   2156  NH1 ARG A 137      71.042  60.341  43.236  1.00  7.95              
ATOM   2157 1HH1 ARG A 137      70.174  60.364  43.775  1.00  7.95              
ATOM   2158 2HH1 ARG A 137      71.479  59.462  43.052  1.00  7.95              
ATOM   2159  NH2 ARG A 137      72.734  61.413  42.271  1.00  7.95              
ATOM   2160 1HH2 ARG A 137      73.235  62.265  42.081  1.00  7.95              
ATOM   2161 2HH2 ARG A 137      73.171  60.528  42.101  1.00  7.95              
ATOM   2162  C   ARG A 137      67.300  66.508  44.784  1.00  7.95              
ATOM   2163  O   ARG A 137      68.465  66.766  45.063  1.00  7.95              
ATOM   2164  N   ASP A 138      66.432  67.477  44.532  1.00  8.78              
ATOM   2165  H   ASP A 138      65.528  67.221  44.145  1.00  8.78              
ATOM   2166  CA  ASP A 138      66.787  68.897  44.574  1.00  8.78              
ATOM   2167  HA  ASP A 138      67.729  69.032  44.038  1.00  8.78              
ATOM   2168  CB  ASP A 138      65.729  69.741  43.852  1.00  8.78              
ATOM   2169  HB1 ASP A 138      65.683  70.735  44.302  1.00  8.78              
ATOM   2170  HB2 ASP A 138      64.742  69.287  43.965  1.00  8.78              
ATOM   2171  CG  ASP A 138      66.061  69.905  42.369  1.00  8.78              
ATOM   2172  OD1 ASP A 138      65.994  68.900  41.635  1.00  8.78              
ATOM   2173  OD2 ASP A 138      66.232  71.062  41.915  1.00  8.78              
ATOM   2174  C   ASP A 138      67.045  69.433  45.992  1.00  8.78              
ATOM   2175  O   ASP A 138      67.589  70.520  46.154  1.00  8.78              
ATOM   2176  N   SER A 139      66.726  68.649  47.023  1.00  8.43              
ATOM   2177  H   SER A 139      66.247  67.781  46.838  1.00  8.43              
ATOM   2178  CA  SER A 139      67.263  68.828  48.377  1.00  8.43              
ATOM   2179  HA  SER A 139      67.192  69.881  48.651  1.00  8.43              
ATOM   2180  CB  SER A 139      66.415  68.014  49.358  1.00  8.43              
ATOM   2181  HB1 SER A 139      65.429  68.474  49.439  1.00  8.43              
ATOM   2182  HB2 SER A 139      66.887  68.016  50.342  1.00  8.43              
ATOM   2183  OG  SER A 139      66.268  66.684  48.890  1.00  8.43              
ATOM   2184  HG  SER A 139      65.807  66.172  49.563  1.00  8.43              
ATOM   2185  C   SER A 139      68.719  68.425  48.532  1.00  8.43              
ATOM   2186  O   SER A 139      69.402  68.892  49.442  1.00  8.43              
ATOM   2187  N   GLY A 140      69.193  67.569  47.632  1.00  7.53              
ATOM   2188  H   GLY A 140      68.546  67.222  46.935  1.00  7.53              
ATOM   2189  CA  GLY A 140      70.595  67.379  47.344  1.00  7.53              
ATOM   2190  HA1 GLY A 140      71.193  67.670  48.209  1.00  7.53              
ATOM   2191  HA2 GLY A 140      70.859  68.042  46.520  1.00  7.53              
ATOM   2192  C   GLY A 140      70.980  65.962  46.965  1.00  7.53              
ATOM   2193  O   GLY A 140      70.252  64.995  47.182  1.00  7.53              
ATOM   2194  N   CYS A 141      72.189  65.844  46.420  1.00  7.34              
ATOM   2195  H   CYS A 141      72.725  66.692  46.324  1.00  7.34              
ATOM   2196  CA  CYS A 141      72.748  64.633  45.824  1.00  7.34              
ATOM   2197  HA  CYS A 141      71.978  64.202  45.189  1.00  7.34              
ATOM   2198  CB  CYS A 141      73.913  65.080  44.921  1.00  7.34              
ATOM   2199  HB1 CYS A 141      74.791  65.305  45.532  1.00  7.34              
ATOM   2200  HB2 CYS A 141      73.628  65.976  44.366  1.00  7.34              
ATOM   2201  SG  CYS A 141      74.324  63.780  43.725  1.00  7.34              
ATOM   2202  HG  CYS A 141      74.706  62.895  44.669  1.00  7.34              
ATOM   2203  C   CYS A 141      73.131  63.510  46.811  1.00  7.34              
ATOM   2204  O   CYS A 141      74.054  62.739  46.558  1.00  7.34              
ATOM   2205  N   ALA A 142      72.393  63.378  47.912  1.00  7.52              
ATOM   2206  H   ALA A 142      71.629  64.031  48.025  1.00  7.52              
ATOM   2207  CA  ALA A 142      72.250  62.100  48.590  1.00  7.52              
ATOM   2208  HA  ALA A 142      73.228  61.791  48.964  1.00  7.52              
ATOM   2209  CB  ALA A 142      71.308  62.311  49.783  1.00  7.52              
ATOM   2210  HB1 ALA A 142      71.217  61.389  50.358  1.00  7.52              
ATOM   2211  HB2 ALA A 142      71.708  63.088  50.437  1.00  7.52              
ATOM   2212  HB3 ALA A 142      70.320  62.616  49.432  1.00  7.52              
ATOM   2213  C   ALA A 142      71.739  61.013  47.632  1.00  7.52              
ATOM   2214  O   ALA A 142      71.258  61.292  46.532  1.00  7.52              
ATOM   2215  N   SER A 143      71.717  59.768  48.097  1.00  7.19              
ATOM   2216  H   SER A 143      72.207  59.558  48.955  1.00  7.19              
ATOM   2217  CA  SER A 143      71.068  58.640  47.411  1.00  7.19              
ATOM   2218  HA  SER A 143      71.490  58.576  46.409  1.00  7.19              
ATOM   2219  CB  SER A 143      71.409  57.331  48.136  1.00  7.19              
ATOM   2220  HB1 SER A 143      71.106  56.483  47.518  1.00  7.19              
ATOM   2221  HB2 SER A 143      70.873  57.288  49.086  1.00  7.19              
ATOM   2222  OG  SER A 143      72.805  57.269  48.380  1.00  7.19              
ATOM   2223  HG  SER A 143      73.033  56.396  48.715  1.00  7.19              
ATOM   2224  C   SER A 143      69.546  58.757  47.237  1.00  7.19              
ATOM   2225  O   SER A 143      68.919  57.800  46.795  1.00  7.19              
ATOM   2226  N   GLY A 144      68.957  59.926  47.527  1.00  5.82              
ATOM   2227  H   GLY A 144      69.556  60.645  47.900  1.00  5.82              
ATOM   2228  CA  GLY A 144      67.725  60.379  46.880  1.00  5.82              
ATOM   2229  HA1 GLY A 144      67.652  61.465  46.936  1.00  5.82              
ATOM   2230  HA2 GLY A 144      66.870  59.940  47.395  1.00  5.82              
ATOM   2231  C   GLY A 144      67.711  59.952  45.415  1.00  5.82              
ATOM   2232  O   GLY A 144      68.623  60.299  44.670  1.00  5.82              
ATOM   2233  N   ALA A 145      66.718  59.196  44.965  1.00  6.13              
ATOM   2234  H   ALA A 145      66.041  58.799  45.605  1.00  6.13              
ATOM   2235  CA  ALA A 145      66.557  58.980  43.528  1.00  6.13              
ATOM   2236  HA  ALA A 145      67.534  58.846  43.060  1.00  6.13              
ATOM   2237  CB  ALA A 145      65.775  57.676  43.325  1.00  6.13              
ATOM   2238  HB1 ALA A 145      65.617  57.502  42.261  1.00  6.13              
ATOM   2239  HB2 ALA A 145      66.340  56.839  43.737  1.00  6.13              
ATOM   2240  HB3 ALA A 145      64.809  57.721  43.826  1.00  6.13              
ATOM   2241  C   ALA A 145      65.885  60.187  42.839  1.00  6.13              
ATOM   2242  O   ALA A 145      65.899  60.291  41.615  1.00  6.13              
ATOM   2243  N   GLY A 146      65.258  61.085  43.614  1.00  6.15              
ATOM   2244  H   GLY A 146      65.323  60.923  44.604  1.00  6.15              
ATOM   2245  CA  GLY A 146      63.955  61.602  43.186  1.00  6.15              
ATOM   2246  HA1 GLY A 146      64.040  62.079  42.208  1.00  6.15              
ATOM   2247  HA2 GLY A 146      63.572  62.330  43.901  1.00  6.15              
ATOM   2248  C   GLY A 146      62.986  60.418  43.105  1.00  6.15              
ATOM   2249  O   GLY A 146      63.057  59.538  43.957  1.00  6.15              
ATOM   2250  N   LEU A 147      62.165  60.356  42.056  1.00  6.30              
ATOM   2251  H   LEU A 147      62.097  61.229  41.544  1.00  6.30              
ATOM   2252  CA  LEU A 147      61.334  59.255  41.541  1.00  6.30              
ATOM   2253  HA  LEU A 147      60.745  59.679  40.730  1.00  6.30              
ATOM   2254  CB  LEU A 147      62.231  58.165  40.917  1.00  6.30              
ATOM   2255  HB1 LEU A 147      61.591  57.357  40.557  1.00  6.30              
ATOM   2256  HB2 LEU A 147      62.865  57.752  41.703  1.00  6.30              
ATOM   2257  CG  LEU A 147      63.130  58.617  39.751  1.00  6.30              
ATOM   2258  HG  LEU A 147      63.788  59.418  40.084  1.00  6.30              
ATOM   2259  CD1 LEU A 147      63.998  57.445  39.291  1.00  6.30              
ATOM   2260 1HD1 LEU A 147      64.674  57.773  38.502  1.00  6.30              
ATOM   2261 2HD1 LEU A 147      64.595  57.081  40.126  1.00  6.30              
ATOM   2262 3HD1 LEU A 147      63.372  56.633  38.918  1.00  6.30              
ATOM   2263  CD2 LEU A 147      62.329  59.112  38.543  1.00  6.30              
ATOM   2264 1HD2 LEU A 147      63.006  59.315  37.714  1.00  6.30              
ATOM   2265 2HD2 LEU A 147      61.604  58.355  38.242  1.00  6.30              
ATOM   2266 3HD2 LEU A 147      61.814  60.035  38.798  1.00  6.30              
ATOM   2267  C   LEU A 147      60.267  58.600  42.455  1.00  6.30              
ATOM   2268  O   LEU A 147      59.121  58.375  42.028  1.00  6.30              
ATOM   2269  N   GLY A 148      60.679  58.279  43.679  1.00  4.99              
ATOM   2270  H   GLY A 148      61.616  58.584  43.901  1.00  4.99              
ATOM   2271  CA  GLY A 148      60.174  57.238  44.553  1.00  4.99              
ATOM   2272  HA1 GLY A 148      60.471  57.470  45.576  1.00  4.99              
ATOM   2273  HA2 GLY A 148      60.664  56.306  44.273  1.00  4.99              
ATOM   2274  C   GLY A 148      58.668  56.983  44.527  1.00  4.99              
ATOM   2275  O   GLY A 148      58.153  56.062  43.869  1.00  4.99              
ATOM   2276  N   LEU A 149      57.978  57.809  45.321  1.00  4.81              
ATOM   2277  H   LEU A 149      58.478  58.550  45.790  1.00  4.81              
ATOM   2278  CA  LEU A 149      56.610  57.522  45.736  1.00  4.81              
ATOM   2279  HA  LEU A 149      56.619  56.512  46.154  1.00  4.81              
ATOM   2280  CB  LEU A 149      56.144  58.449  46.860  1.00  4.81              
ATOM   2281  HB1 LEU A 149      55.216  58.018  47.228  1.00  4.81              
ATOM   2282  HB2 LEU A 149      55.946  59.441  46.453  1.00  4.81              
ATOM   2283  CG  LEU A 149      57.095  58.582  48.064  1.00  4.81              
ATOM   2284  HG  LEU A 149      57.983  59.135  47.759  1.00  4.81              
ATOM   2285  CD1 LEU A 149      56.399  59.360  49.178  1.00  4.81              
ATOM   2286 1HD1 LEU A 149      56.114  60.348  48.815  1.00  4.81              
ATOM   2287 2HD1 LEU A 149      55.510  58.823  49.511  1.00  4.81              
ATOM   2288 3HD1 LEU A 149      57.082  59.473  50.017  1.00  4.81              
ATOM   2289  CD2 LEU A 149      57.543  57.238  48.640  1.00  4.81              
ATOM   2290 1HD2 LEU A 149      56.676  56.646  48.936  1.00  4.81              
ATOM   2291 2HD2 LEU A 149      58.120  56.676  47.908  1.00  4.81              
ATOM   2292 3HD2 LEU A 149      58.190  57.409  49.500  1.00  4.81              
ATOM   2293  C   LEU A 149      55.661  57.414  44.543  1.00  4.81              
ATOM   2294  O   LEU A 149      54.927  56.425  44.390  1.00  4.81              
ATOM   2295  N   LEU A 150      55.781  58.404  43.659  1.00  4.92              
ATOM   2296  H   LEU A 150      56.502  59.090  43.821  1.00  4.92              
ATOM   2297  CA  LEU A 150      55.018  58.493  42.436  1.00  4.92              
ATOM   2298  HA  LEU A 150      53.962  58.513  42.703  1.00  4.92              
ATOM   2299  CB  LEU A 150      55.374  59.808  41.721  1.00  4.92              
ATOM   2300  HB1 LEU A 150      56.406  59.743  41.373  1.00  4.92              
ATOM   2301  HB2 LEU A 150      55.322  60.637  42.428  1.00  4.92              
ATOM   2302  CG  LEU A 150      54.447  60.105  40.526  1.00  4.92              
ATOM   2303  HG  LEU A 150      54.200  59.183  40.001  1.00  4.92              
ATOM   2304  CD1 LEU A 150      53.136  60.761  40.971  1.00  4.92              
ATOM   2305 1HD1 LEU A 150      52.530  60.995  40.097  1.00  4.92              
ATOM   2306 2HD1 LEU A 150      52.582  60.066  41.600  1.00  4.92              
ATOM   2307 3HD1 LEU A 150      53.341  61.671  41.529  1.00  4.92              
ATOM   2308  CD2 LEU A 150      55.169  61.005  39.529  1.00  4.92              
ATOM   2309 1HD2 LEU A 150      55.623  61.857  40.033  1.00  4.92              
ATOM   2310 2HD2 LEU A 150      55.951  60.406  39.067  1.00  4.92              
ATOM   2311 3HD2 LEU A 150      54.485  61.346  38.754  1.00  4.92              
ATOM   2312  C   LEU A 150      55.227  57.289  41.534  1.00  4.92              
ATOM   2313  O   LEU A 150      54.244  56.605  41.260  1.00  4.92              
ATOM   2314  N   ASP A 151      56.461  57.030  41.078  1.00  4.84              
ATOM   2315  H   ASP A 151      57.264  57.562  41.397  1.00  4.84              
ATOM   2316  CA  ASP A 151      56.625  56.014  40.030  1.00  4.84              
ATOM   2317  HA  ASP A 151      55.948  56.234  39.203  1.00  4.84              
ATOM   2318  CB  ASP A 151      58.082  56.001  39.517  1.00  4.84              
ATOM   2319  HB1 ASP A 151      58.487  54.989  39.588  1.00  4.84              
ATOM   2320  HB2 ASP A 151      58.709  56.636  40.142  1.00  4.84              
ATOM   2321  CG  ASP A 151      58.218  56.461  38.068  1.00  4.84              
ATOM   2322  OD1 ASP A 151      57.431  57.322  37.612  1.00  4.84              
ATOM   2323  OD2 ASP A 151      59.178  56.039  37.389  1.00  4.84              
ATOM   2324  C   ASP A 151      56.264  54.644  40.542  1.00  4.84              
ATOM   2325  O   ASP A 151      55.580  53.902  39.846  1.00  4.84              
ATOM   2326  N   ILE A 152      56.683  54.291  41.760  1.00  4.82              
ATOM   2327  H   ILE A 152      57.181  54.959  42.345  1.00  4.82              
ATOM   2328  CA  ILE A 152      56.463  52.907  42.188  1.00  4.82              
ATOM   2329  HA  ILE A 152      56.708  52.256  41.349  1.00  4.82              
ATOM   2330  CB  ILE A 152      57.404  52.518  43.349  1.00  4.82              
ATOM   2331  HB  ILE A 152      57.074  53.036  44.252  1.00  4.82              
ATOM   2332  CG2 ILE A 152      57.340  50.995  43.574  1.00  4.82              
ATOM   2333 1HG2 ILE A 152      57.762  50.757  44.547  1.00  4.82              
ATOM   2334 2HG2 ILE A 152      56.316  50.625  43.552  1.00  4.82              
ATOM   2335 3HG2 ILE A 152      57.905  50.469  42.808  1.00  4.82              
ATOM   2336  CG1 ILE A 152      58.882  52.889  43.061  1.00  4.82              
ATOM   2337 1HG1 ILE A 152      58.963  53.937  42.783  1.00  4.82              
ATOM   2338 2HG1 ILE A 152      59.254  52.303  42.220  1.00  4.82              
ATOM   2339  CD1 ILE A 152      59.806  52.681  44.265  1.00  4.82              
ATOM   2340  HD1 ILE A 152      59.904  51.622  44.501  1.00  4.82              
ATOM   2341  HD2 ILE A 152      60.795  53.081  44.037  1.00  4.82              
ATOM   2342  HD3 ILE A 152      59.400  53.212  45.124  1.00  4.82              
ATOM   2343  C   ILE A 152      54.986  52.700  42.489  1.00  4.82              
ATOM   2344  O   ILE A 152      54.430  51.707  42.028  1.00  4.82              
ATOM   2345  N   ALA A 153      54.309  53.646  43.156  1.00  4.75              
ATOM   2346  H   ALA A 153      54.768  54.506  43.443  1.00  4.75              
ATOM   2347  CA  ALA A 153      52.894  53.420  43.456  1.00  4.75              
ATOM   2348  HA  ALA A 153      52.794  52.416  43.871  1.00  4.75              
ATOM   2349  CB  ALA A 153      52.462  54.393  44.547  1.00  4.75              
ATOM   2350  HB1 ALA A 153      51.438  54.168  44.842  1.00  4.75              
ATOM   2351  HB2 ALA A 153      53.112  54.294  45.413  1.00  4.75              
ATOM   2352  HB3 ALA A 153      52.547  55.406  44.169  1.00  4.75              
ATOM   2353  C   ALA A 153      51.985  53.453  42.215  1.00  4.75              
ATOM   2354  O   ALA A 153      51.041  52.671  42.128  1.00  4.75              
ATOM   2355  N   ARG A 154      52.306  54.295  41.229  1.00  4.97              
ATOM   2356  H   ARG A 154      53.097  54.916  41.388  1.00  4.97              
ATOM   2357  CA  ARG A 154      51.653  54.370  39.909  1.00  4.97              
ATOM   2358  HA  ARG A 154      50.571  54.445  40.029  1.00  4.97              
ATOM   2359  CB  ARG A 154      52.260  55.647  39.261  1.00  4.97              
ATOM   2360  HB1 ARG A 154      53.338  55.492  39.202  1.00  4.97              
ATOM   2361  HB2 ARG A 154      52.106  56.483  39.938  1.00  4.97              
ATOM   2362  CG  ARG A 154      51.855  56.144  37.865  1.00  4.97              
ATOM   2363  HG1 ARG A 154      52.179  55.428  37.109  1.00  4.97              
ATOM   2364  HG2 ARG A 154      52.396  57.073  37.681  1.00  4.97              
ATOM   2365  CD  ARG A 154      50.362  56.431  37.701  1.00  4.97              
ATOM   2366  HD1 ARG A 154      50.220  57.082  36.836  1.00  4.97              
ATOM   2367  HD2 ARG A 154      49.979  56.930  38.593  1.00  4.97              
ATOM   2368  NE  ARG A 154      49.664  55.173  37.460  1.00  4.97              
ATOM   2369  HE  ARG A 154      50.249  54.353  37.345  1.00  4.97              
ATOM   2370  CZ  ARG A 154      48.384  54.904  37.491  1.00  4.97              
ATOM   2371  NH1 ARG A 154      47.476  55.792  37.752  1.00  4.97              
ATOM   2372 1HH1 ARG A 154      47.749  56.690  38.079  1.00  4.97              
ATOM   2373 2HH1 ARG A 154      46.532  55.439  37.973  1.00  4.97              
ATOM   2374  NH2 ARG A 154      48.016  53.691  37.244  1.00  4.97              
ATOM   2375 1HH2 ARG A 154      48.688  52.954  37.129  1.00  4.97              
ATOM   2376 2HH2 ARG A 154      47.006  53.520  37.215  1.00  4.97              
ATOM   2377  C   ARG A 154      51.953  53.188  38.981  1.00  4.97              
ATOM   2378  O   ARG A 154      51.217  52.966  38.016  1.00  4.97              
ATOM   2379  N   LYS A 155      53.068  52.496  39.215  1.00  5.07              
ATOM   2380  H   LYS A 155      53.684  52.850  39.936  1.00  5.07              
ATOM   2381  CA  LYS A 155      53.488  51.298  38.485  1.00  5.07              
ATOM   2382  HA  LYS A 155      53.145  51.374  37.452  1.00  5.07              
ATOM   2383  CB  LYS A 155      55.019  51.217  38.486  1.00  5.07              
ATOM   2384  HB1 LYS A 155      55.359  51.101  39.513  1.00  5.07              
ATOM   2385  HB2 LYS A 155      55.415  52.154  38.093  1.00  5.07              
ATOM   2386  CG  LYS A 155      55.572  50.090  37.602  1.00  5.07              
ATOM   2387  HG1 LYS A 155      55.358  50.340  36.563  1.00  5.07              
ATOM   2388  HG2 LYS A 155      55.087  49.141  37.829  1.00  5.07              
ATOM   2389  CD  LYS A 155      57.090  49.925  37.770  1.00  5.07              
ATOM   2390  HD1 LYS A 155      57.559  50.883  38.004  1.00  5.07              
ATOM   2391  HD2 LYS A 155      57.495  49.576  36.819  1.00  5.07              
ATOM   2392  CE  LYS A 155      57.443  48.875  38.832  1.00  5.07              
ATOM   2393  HE1 LYS A 155      58.516  48.676  38.791  1.00  5.07              
ATOM   2394  HE2 LYS A 155      56.925  47.943  38.583  1.00  5.07              
ATOM   2395  NZ  LYS A 155      57.065  49.263  40.209  1.00  5.07              
ATOM   2396  HZ1 LYS A 155      57.121  48.426  40.800  1.00  5.07              
ATOM   2397  HZ2 LYS A 155      57.596  50.024  40.597  1.00  5.07              
ATOM   2398  HZ3 LYS A 155      56.063  49.427  40.317  1.00  5.07              
ATOM   2399  C   LYS A 155      52.853  50.037  39.047  1.00  5.07              
ATOM   2400  O   LYS A 155      52.516  49.124  38.293  1.00  5.07              
ATOM   2401  N   SER A 156      52.651  50.025  40.361  1.00  5.06              
ATOM   2402  H   SER A 156      53.087  50.753  40.912  1.00  5.06              
ATOM   2403  CA  SER A 156      51.664  49.183  41.012  1.00  5.06              
ATOM   2404  HA  SER A 156      51.856  48.150  40.721  1.00  5.06              
ATOM   2405  CB  SER A 156      51.815  49.277  42.546  1.00  5.06              
ATOM   2406  HB1 SER A 156      52.840  49.554  42.801  1.00  5.06              
ATOM   2407  HB2 SER A 156      51.633  48.286  42.964  1.00  5.06              
ATOM   2408  OG  SER A 156      50.910  50.177  43.167  1.00  5.06              
ATOM   2409  HG  SER A 156      50.927  51.045  42.718  1.00  5.06              
ATOM   2410  C   SER A 156      50.253  49.552  40.541  1.00  5.06              
ATOM   2411  O   SER A 156      50.034  50.525  39.814  1.00  5.06              
ATOM   2412  N   SER A 157      49.269  48.784  40.981  1.00  5.54              
ATOM   2413  H   SER A 157      49.482  48.016  41.596  1.00  5.54              
ATOM   2414  CA  SER A 157      47.878  49.047  40.649  1.00  5.54              
ATOM   2415  HA  SER A 157      47.788  49.242  39.580  1.00  5.54              
ATOM   2416  CB  SER A 157      47.049  47.794  40.985  1.00  5.54              
ATOM   2417  HB1 SER A 157      46.007  47.964  40.712  1.00  5.54              
ATOM   2418  HB2 SER A 157      47.101  47.606  42.059  1.00  5.54              
ATOM   2419  OG  SER A 157      47.530  46.647  40.306  1.00  5.54              
ATOM   2420  HG  SER A 157      47.216  45.858  40.763  1.00  5.54              
ATOM   2421  C   SER A 157      47.288  50.205  41.436  1.00  5.54              
ATOM   2422  O   SER A 157      47.049  50.084  42.634  1.00  5.54              
ATOM   2423  N   GLU A 158      46.961  51.267  40.709  1.00  5.44              
ATOM   2424  H   GLU A 158      47.248  51.232  39.744  1.00  5.44              
ATOM   2425  CA  GLU A 158      46.389  52.536  41.156  1.00  5.44              
ATOM   2426  HA  GLU A 158      46.795  53.250  40.440  1.00  5.44              
ATOM   2427  CB  GLU A 158      44.857  52.625  40.925  1.00  5.44              
ATOM   2428  HB1 GLU A 158      44.466  53.486  41.468  1.00  5.44              
ATOM   2429  HB2 GLU A 158      44.365  51.730  41.297  1.00  5.44              
ATOM   2430  CG  GLU A 158      44.415  52.738  39.458  1.00  5.44              
ATOM   2431  HG1 GLU A 158      43.326  52.822  39.431  1.00  5.44              
ATOM   2432  HG2 GLU A 158      44.686  51.809  38.949  1.00  5.44              
ATOM   2433  CD  GLU A 158      45.025  53.925  38.707  1.00  5.44              
ATOM   2434  OE1 GLU A 158      45.359  53.755  37.516  1.00  5.44              
ATOM   2435  OE2 GLU A 158      45.310  54.980  39.310  1.00  5.44              
ATOM   2436  C   GLU A 158      46.924  53.128  42.466  1.00  5.44              
ATOM   2437  O   GLU A 158      47.839  53.940  42.335  1.00  5.44              
ATOM   2438  N   PRO A 159      46.361  52.897  43.673  1.00  5.92              
ATOM   2439  CD  PRO A 159      45.322  51.914  43.991  1.00  5.92              
ATOM   2440  HD1 PRO A 159      45.729  51.141  44.632  1.00  5.92              
ATOM   2441  HD2 PRO A 159      44.913  51.395  43.140  1.00  5.92              
ATOM   2442  CG  PRO A 159      44.230  52.668  44.733  1.00  5.92              
ATOM   2443  HG1 PRO A 159      43.638  52.007  45.367  1.00  5.92              
ATOM   2444  HG2 PRO A 159      43.599  53.204  44.022  1.00  5.92              
ATOM   2445  CB  PRO A 159      45.057  53.652  45.548  1.00  5.92              
ATOM   2446  HB1 PRO A 159      45.437  53.171  46.432  1.00  5.92              
ATOM   2447  HB2 PRO A 159      44.486  54.544  45.810  1.00  5.92              
ATOM   2448  CA  PRO A 159      46.246  53.978  44.653  1.00  5.92              
ATOM   2449  HA  PRO A 159      45.897  54.818  44.049  1.00  5.92              
ATOM   2450  C   PRO A 159      47.432  54.593  45.405  1.00  5.92              
ATOM   2451  O   PRO A 159      47.337  54.862  46.599  1.00  5.92              
ATOM   2452  N   LEU A 160      48.440  55.053  44.687  1.00  5.46              
ATOM   2453  H   LEU A 160      48.474  54.717  43.729  1.00  5.46              
ATOM   2454  CA  LEU A 160      49.360  56.139  45.011  1.00  5.46              
ATOM   2455  HA  LEU A 160      50.098  55.765  45.720  1.00  5.46              
ATOM   2456  CB  LEU A 160      50.059  56.499  43.672  1.00  5.46              
ATOM   2457  HB1 LEU A 160      50.241  55.588  43.099  1.00  5.46              
ATOM   2458  HB2 LEU A 160      51.026  56.918  43.929  1.00  5.46              
ATOM   2459  CG  LEU A 160      49.374  57.541  42.745  1.00  5.46              
ATOM   2460  HG  LEU A 160      49.341  58.512  43.235  1.00  5.46              
ATOM   2461  CD1 LEU A 160      50.214  57.708  41.486  1.00  5.46              
ATOM   2462 1HD1 LEU A 160      49.817  58.523  40.882  1.00  5.46              
ATOM   2463 2HD1 LEU A 160      51.247  57.928  41.751  1.00  5.46              
ATOM   2464 3HD1 LEU A 160      50.173  56.781  40.919  1.00  5.46              
ATOM   2465  CD2 LEU A 160      47.961  57.196  42.274  1.00  5.46              
ATOM   2466 1HD2 LEU A 160      47.556  58.019  41.685  1.00  5.46              
ATOM   2467 2HD2 LEU A 160      47.974  56.301  41.653  1.00  5.46              
ATOM   2468 3HD2 LEU A 160      47.300  57.028  43.119  1.00  5.46              
ATOM   2469  C   LEU A 160      48.785  57.436  45.589  1.00  5.46              
ATOM   2470  O   LEU A 160      49.518  58.406  45.737  1.00  5.46              
ATOM   2471  N   ALA A 161      47.476  57.509  45.808  1.00  6.69              
ATOM   2472  H   ALA A 161      46.954  56.647  45.763  1.00  6.69              
ATOM   2473  CA  ALA A 161      46.747  58.731  46.089  1.00  6.69              
ATOM   2474  HA  ALA A 161      47.018  59.464  45.328  1.00  6.69              
ATOM   2475  CB  ALA A 161      45.252  58.419  45.947  1.00  6.69              
ATOM   2476  HB1 ALA A 161      44.674  59.336  46.066  1.00  6.69              
ATOM   2477  HB2 ALA A 161      45.050  58.004  44.959  1.00  6.69              
ATOM   2478  HB3 ALA A 161      44.945  57.702  46.710  1.00  6.69              
ATOM   2479  C   ALA A 161      47.054  59.366  47.451  1.00  6.69              
ATOM   2480  O   ALA A 161      46.605  60.477  47.760  1.00  6.69              
ATOM   2481  N   ALA A 162      47.836  58.659  48.260  1.00  5.88              
ATOM   2482  H   ALA A 162      47.949  57.679  48.036  1.00  5.88              
ATOM   2483  CA  ALA A 162      48.956  59.212  49.009  1.00  5.88              
ATOM   2484  HA  ALA A 162      49.708  58.427  49.052  1.00  5.88              
ATOM   2485  CB  ALA A 162      49.569  60.423  48.266  1.00  5.88              
ATOM   2486  HB1 ALA A 162      50.603  60.544  48.556  1.00  5.88              
ATOM   2487  HB2 ALA A 162      49.571  60.273  47.191  1.00  5.88              
ATOM   2488  HB3 ALA A 162      49.001  61.326  48.485  1.00  5.88              
ATOM   2489  C   ALA A 162      48.610  59.545  50.442  1.00  5.88              
ATOM   2490  O   ALA A 162      49.481  59.510  51.289  1.00  5.88              
ATOM   2491  N   SER A 163      47.343  59.856  50.702  1.00  5.77              
ATOM   2492  H   SER A 163      46.709  59.829  49.918  1.00  5.77              
ATOM   2493  CA  SER A 163      46.849  60.423  51.947  1.00  5.77              
ATOM   2494  HA  SER A 163      47.010  61.523  51.853  1.00  5.77              
ATOM   2495  CB  SER A 163      45.348  60.229  52.099  1.00  5.77              
ATOM   2496  HB1 SER A 163      45.046  60.556  53.097  1.00  5.77              
ATOM   2497  HB2 SER A 163      45.107  59.175  51.976  1.00  5.77              
ATOM   2498  OG  SER A 163      44.690  61.018  51.111  1.00  5.77              
ATOM   2499  HG  SER A 163      44.045  60.443  50.681  1.00  5.77              
ATOM   2500  C   SER A 163      47.701  60.097  53.256  1.00  5.77              
ATOM   2501  O   SER A 163      47.444  59.014  53.789  1.00  5.77              
ATOM   2502  N   LEU A 164      48.753  60.769  53.847  1.00  5.92              
ATOM   2503  H   LEU A 164      49.240  60.148  54.482  1.00  5.92              
ATOM   2504  CA  LEU A 164      49.298  62.176  54.035  1.00  5.92              
ATOM   2505  HA  LEU A 164      50.276  62.192  54.575  1.00  5.92              
ATOM   2506  CB  LEU A 164      49.731  62.786  52.705  1.00  5.92              
ATOM   2507  HB1 LEU A 164      49.934  63.832  52.895  1.00  5.92              
ATOM   2508  HB2 LEU A 164      48.918  62.670  51.996  1.00  5.92              
ATOM   2509  CG  LEU A 164      51.001  62.087  52.141  1.00  5.92              
ATOM   2510  HG  LEU A 164      50.909  61.043  52.407  1.00  5.92              
ATOM   2511  CD1 LEU A 164      51.174  62.166  50.623  1.00  5.92              
ATOM   2512 1HD1 LEU A 164      51.621  61.251  50.259  1.00  5.92              
ATOM   2513 2HD1 LEU A 164      50.220  62.311  50.131  1.00  5.92              
ATOM   2514 3HD1 LEU A 164      51.884  62.924  50.300  1.00  5.92              
ATOM   2515  CD2 LEU A 164      52.332  62.519  52.763  1.00  5.92              
ATOM   2516 1HD2 LEU A 164      52.427  63.603  52.759  1.00  5.92              
ATOM   2517 2HD2 LEU A 164      52.388  62.132  53.778  1.00  5.92              
ATOM   2518 3HD2 LEU A 164      53.155  62.071  52.204  1.00  5.92              
ATOM   2519  C   LEU A 164      48.386  62.868  55.001  1.00  5.92              
ATOM   2520  O   LEU A 164      47.464  63.558  54.611  1.00  5.92              
ATOM   2521  N   LYS A 165      48.565  62.535  56.272  1.00  7.39              
ATOM   2522  H   LYS A 165      49.313  61.884  56.468  1.00  7.39              
ATOM   2523  CA  LYS A 165      47.863  63.124  57.398  1.00  7.39              
ATOM   2524  HA  LYS A 165      47.506  64.139  57.076  1.00  7.39              
ATOM   2525  CB  LYS A 165      46.631  62.277  57.805  1.00  7.39              
ATOM   2526  HB1 LYS A 165      46.839  61.676  58.694  1.00  7.39              
ATOM   2527  HB2 LYS A 165      46.415  61.586  56.986  1.00  7.39              
ATOM   2528  CG  LYS A 165      45.369  63.134  58.029  1.00  7.39              
ATOM   2529  HG1 LYS A 165      44.503  62.477  57.962  1.00  7.39              
ATOM   2530  HG2 LYS A 165      45.298  63.839  57.198  1.00  7.39              
ATOM   2531  CD  LYS A 165      45.313  63.874  59.373  1.00  7.39              
ATOM   2532  HD1 LYS A 165      46.311  63.986  59.788  1.00  7.39              
ATOM   2533  HD2 LYS A 165      44.728  63.291  60.084  1.00  7.39              
ATOM   2534  CE  LYS A 165      44.670  65.259  59.183  1.00  7.39              
ATOM   2535  HE1 LYS A 165      43.690  65.144  58.716  1.00  7.39              
ATOM   2536  HE2 LYS A 165      45.297  65.838  58.496  1.00  7.39              
ATOM   2537  NZ  LYS A 165      44.531  66.018  60.451  1.00  7.39              
ATOM   2538  HZ1 LYS A 165      43.675  65.818  60.940  1.00  7.39              
ATOM   2539  HZ2 LYS A 165      45.314  65.853  61.081  1.00  7.39              
ATOM   2540  HZ3 LYS A 165      44.587  67.022  60.244  1.00  7.39              
ATOM   2541  C   LYS A 165      48.913  63.395  58.546  1.00  7.39              
ATOM   2542  O   LYS A 165      49.137  62.479  59.306  1.00  7.39              
ATOM   2543  N   GLU A 166      49.789  64.427  58.653  1.00  8.29              
ATOM   2544  H   GLU A 166      50.614  64.087  59.127  1.00  8.29              
ATOM   2545  CA  GLU A 166      49.739  65.932  58.863  1.00  8.29              
ATOM   2546  HA  GLU A 166      50.323  66.529  58.137  1.00  8.29              
ATOM   2547  CB  GLU A 166      48.224  66.313  58.964  1.00  8.29              
ATOM   2548  HB1 GLU A 166      47.745  65.585  59.613  1.00  8.29              
ATOM   2549  HB2 GLU A 166      47.747  66.184  58.000  1.00  8.29              
ATOM   2550  CG  GLU A 166      47.853  67.675  59.562  1.00  8.29              
ATOM   2551  HG1 GLU A 166      48.675  68.371  59.426  1.00  8.29              
ATOM   2552  HG2 GLU A 166      47.742  67.546  60.640  1.00  8.29              
ATOM   2553  CD  GLU A 166      46.533  68.199  58.962  1.00  8.29              
ATOM   2554  OE1 GLU A 166      45.555  68.358  59.725  1.00  8.29              
ATOM   2555  OE2 GLU A 166      46.438  68.319  57.722  1.00  8.29              
ATOM   2556  C   GLU A 166      50.348  66.146  60.191  1.00  8.29              
ATOM   2557  O   GLU A 166      51.192  67.017  60.272  1.00  8.29              
ATOM   2558  N   GLN A 167      49.885  65.347  61.170  1.00  8.82              
ATOM   2559  H   GLN A 167      49.374  64.488  60.907  1.00  8.82              
ATOM   2560  CA  GLN A 167      49.685  65.780  62.531  1.00  8.82              
ATOM   2561  HA  GLN A 167      48.818  66.420  62.500  1.00  8.82              
ATOM   2562  CB  GLN A 167      49.304  64.616  63.440  1.00  8.82              
ATOM   2563  HB1 GLN A 167      49.427  64.926  64.466  1.00  8.82              
ATOM   2564  HB2 GLN A 167      49.934  63.771  63.175  1.00  8.82              
ATOM   2565  CG  GLN A 167      47.868  64.093  63.335  1.00  8.82              
ATOM   2566  HG1 GLN A 167      47.722  63.315  64.086  1.00  8.82              
ATOM   2567  HG2 GLN A 167      47.720  63.654  62.348  1.00  8.82              
ATOM   2568  CD  GLN A 167      46.825  65.179  63.548  1.00  8.82              
ATOM   2569  OE1 GLN A 167      46.187  65.597  62.597  1.00  8.82              
ATOM   2570  NE2 GLN A 167      46.614  65.693  64.739  1.00  8.82              
ATOM   2571 1HE2 GLN A 167      47.186  65.456  65.565  1.00  8.82              
ATOM   2572 2HE2 GLN A 167      45.931  66.419  64.822  1.00  8.82              
ATOM   2573  C   GLN A 167      50.880  66.621  62.960  1.00  8.82              
ATOM   2574  O   GLN A 167      52.001  66.117  63.068  1.00  8.82              
ATOM   2575  N   PRO A 168      50.685  67.944  63.145  1.00  9.19              
ATOM   2576  CD  PRO A 168      49.435  68.691  63.016  1.00  9.19              
ATOM   2577  HD1 PRO A 168      48.624  68.233  63.586  1.00  9.19              
ATOM   2578  HD2 PRO A 168      49.165  68.763  61.963  1.00  9.19              
ATOM   2579  CG  PRO A 168      49.706  70.092  63.561  1.00  9.19              
ATOM   2580  HG1 PRO A 168      49.487  70.124  64.630  1.00  9.19              
ATOM   2581  HG2 PRO A 168      49.132  70.850  63.030  1.00  9.19              
ATOM   2582  CB  PRO A 168      51.203  70.233  63.327  1.00  9.19              
ATOM   2583  HB1 PRO A 168      51.648  71.008  63.950  1.00  9.19              
ATOM   2584  HB2 PRO A 168      51.358  70.494  62.288  1.00  9.19              
ATOM   2585  CA  PRO A 168      51.728  68.816  63.628  1.00  9.19              
ATOM   2586  HA  PRO A 168      52.692  68.617  63.196  1.00  9.19              
ATOM   2587  C   PRO A 168      51.882  68.611  65.165  1.00  9.19              
ATOM   2588  O   PRO A 168      51.849  69.537  65.968  1.00  9.19              
ATOM   2589  N   ASP A 169      51.924  67.340  65.540  1.00  8.62              
ATOM   2590  H   ASP A 169      52.223  66.745  64.793  1.00  8.62              
ATOM   2591  CA  ASP A 169      51.286  66.666  66.676  1.00  8.62              
ATOM   2592  HA  ASP A 169      51.840  66.879  67.588  1.00  8.62              
ATOM   2593  CB  ASP A 169      49.841  67.230  66.831  1.00  8.62              
ATOM   2594  HB1 ASP A 169      49.402  67.316  65.834  1.00  8.62              
ATOM   2595  HB2 ASP A 169      49.900  68.239  67.240  1.00  8.62              
ATOM   2596  CG  ASP A 169      48.855  66.419  67.694  1.00  8.62              
ATOM   2597  OD1 ASP A 169      48.898  66.528  68.942  1.00  8.62              
ATOM   2598  OD2 ASP A 169      48.026  65.698  67.090  1.00  8.62              
ATOM   2599  C   ASP A 169      51.260  65.125  66.479  1.00  8.62              
ATOM   2600  O   ASP A 169      50.741  64.358  67.283  1.00  8.62              
ATOM   2601  N   GLY A 170      51.813  64.616  65.355  1.00  7.65              
ATOM   2602  H   GLY A 170      52.246  65.296  64.746  1.00  7.65              
ATOM   2603  CA  GLY A 170      51.664  63.223  64.944  1.00  7.65              
ATOM   2604  HA1 GLY A 170      50.625  62.925  64.993  1.00  7.65              
ATOM   2605  HA2 GLY A 170      52.160  62.625  65.686  1.00  7.65              
ATOM   2606  C   GLY A 170      52.244  62.769  63.614  1.00  7.65              
ATOM   2607  O   GLY A 170      51.904  61.720  63.103  1.00  7.65              
ATOM   2608  N   ARG A 171      53.123  63.600  63.066  1.00  6.32              
ATOM   2609  H   ARG A 171      53.193  64.510  63.504  1.00  6.32              
ATOM   2610  CA  ARG A 171      53.981  63.349  61.927  1.00  6.32              
ATOM   2611  HA  ARG A 171      54.509  64.285  61.921  1.00  6.32              
ATOM   2612  CB  ARG A 171      54.984  62.285  62.274  1.00  6.32              
ATOM   2613  HB1 ARG A 171      54.489  61.386  61.988  1.00  6.32              
ATOM   2614  HB2 ARG A 171      55.144  62.261  63.344  1.00  6.32              
ATOM   2615  CG  ARG A 171      56.304  62.554  61.544  1.00  6.32              
ATOM   2616  HG1 ARG A 171      56.962  63.116  62.199  1.00  6.32              
ATOM   2617  HG2 ARG A 171      56.067  63.219  60.758  1.00  6.32              
ATOM   2618  CD  ARG A 171      57.010  61.470  60.734  1.00  6.32              
ATOM   2619  HD1 ARG A 171      56.296  61.089  60.010  1.00  6.32              
ATOM   2620  HD2 ARG A 171      57.295  60.629  61.300  1.00  6.32              
ATOM   2621  NE  ARG A 171      58.208  61.987  60.058  1.00  6.32              
ATOM   2622  HE  ARG A 171      58.094  62.892  59.638  1.00  6.32              
ATOM   2623  CZ  ARG A 171      59.323  61.391  59.697  1.00  6.32              
ATOM   2624  NH1 ARG A 171      59.864  60.356  60.256  1.00  6.32              
ATOM   2625 1HH1 ARG A 171      59.592  60.046  61.192  1.00  6.32              
ATOM   2626 2HH1 ARG A 171      60.653  59.895  59.821  1.00  6.32              
ATOM   2627  NH2 ARG A 171      59.945  61.859  58.667  1.00  6.32              
ATOM   2628 1HH2 ARG A 171      59.727  62.775  58.302  1.00  6.32              
ATOM   2629 2HH2 ARG A 171      60.774  61.366  58.356  1.00  6.32              
ATOM   2630  C   ARG A 171      53.301  63.190  60.567  1.00  6.32              
ATOM   2631  O   ARG A 171      52.226  63.734  60.314  1.00  6.32              
ATOM   2632  N   ALA A 172      53.986  62.514  59.634  1.00  5.28              
ATOM   2633  H   ALA A 172      54.771  61.973  59.945  1.00  5.28              
ATOM   2634  CA  ALA A 172      53.334  62.085  58.422  1.00  5.28              
ATOM   2635  HA  ALA A 172      52.546  62.776  58.228  1.00  5.28              
ATOM   2636  CB  ALA A 172      54.126  61.937  57.116  1.00  5.28              
ATOM   2637  HB1 ALA A 172      54.826  61.130  57.196  1.00  5.28              
ATOM   2638  HB2 ALA A 172      53.433  61.648  56.327  1.00  5.28              
ATOM   2639  HB3 ALA A 172      54.585  62.847  56.774  1.00  5.28              
ATOM   2640  C   ALA A 172      52.651  60.740  58.649  1.00  5.28              
ATOM   2641  O   ALA A 172      53.309  59.746  59.010  1.00  5.28              
ATOM   2642  N   PHE A 173      51.376  60.711  58.254  1.00  5.17              
ATOM   2643  H   PHE A 173      50.842  61.556  58.111  1.00  5.17              
ATOM   2644  CA  PHE A 173      50.872  59.497  57.655  1.00  5.17              
ATOM   2645  HA  PHE A 173      51.315  58.618  58.124  1.00  5.17              
ATOM   2646  CB  PHE A 173      49.343  59.428  57.899  1.00  5.17              
ATOM   2647  HB1 PHE A 173      48.838  59.947  57.084  1.00  5.17              
ATOM   2648  HB2 PHE A 173      49.130  59.977  58.817  1.00  5.17              
ATOM   2649  CG  PHE A 173      48.793  58.040  58.081  1.00  5.17              
ATOM   2650  CD1 PHE A 173      49.135  57.310  59.234  1.00  5.17              
ATOM   2651  HD1 PHE A 173      49.828  57.722  59.956  1.00  5.17              
ATOM   2652  CE1 PHE A 173      48.576  56.040  59.458  1.00  5.17              
ATOM   2653  HE1 PHE A 173      48.858  55.484  60.340  1.00  5.17              
ATOM   2654  CZ  PHE A 173      47.654  55.510  58.536  1.00  5.17              
ATOM   2655  HZ  PHE A 173      47.235  54.530  58.703  1.00  5.17              
ATOM   2656  CE2 PHE A 173      47.313  56.239  57.382  1.00  5.17              
ATOM   2657  HE2 PHE A 173      46.628  55.810  56.665  1.00  5.17              
ATOM   2658  CD2 PHE A 173      47.890  57.500  57.151  1.00  5.17              
ATOM   2659  HD2 PHE A 173      47.620  58.042  56.255  1.00  5.17              
ATOM   2660  C   PHE A 173      51.203  59.480  56.168  1.00  5.17              
ATOM   2661  O   PHE A 173      51.235  60.542  55.568  1.00  5.17              
ATOM   2662  N   PHE A 174      51.365  58.342  55.522  1.00  4.37              
ATOM   2663  H   PHE A 174      51.428  57.482  56.064  1.00  4.37              
ATOM   2664  CA  PHE A 174      51.461  58.266  54.069  1.00  4.37              
ATOM   2665  HA  PHE A 174      50.915  59.095  53.620  1.00  4.37              
ATOM   2666  CB  PHE A 174      52.922  58.357  53.586  1.00  4.37              
ATOM   2667  HB1 PHE A 174      53.557  57.745  54.222  1.00  4.37              
ATOM   2668  HB2 PHE A 174      53.264  59.388  53.678  1.00  4.37              
ATOM   2669  CG  PHE A 174      53.069  57.915  52.136  1.00  4.37              
ATOM   2670  CD1 PHE A 174      52.423  58.640  51.138  1.00  4.37              
ATOM   2671  HD1 PHE A 174      51.929  59.545  51.410  1.00  4.37              
ATOM   2672  CE1 PHE A 174      52.341  58.160  49.825  1.00  4.37              
ATOM   2673  HE1 PHE A 174      51.798  58.711  49.078  1.00  4.37              
ATOM   2674  CZ  PHE A 174      52.958  56.953  49.482  1.00  4.37              
ATOM   2675  HZ  PHE A 174      52.897  56.570  48.474  1.00  4.37              
ATOM   2676  CE2 PHE A 174      53.642  56.230  50.467  1.00  4.37              
ATOM   2677  HE2 PHE A 174      54.096  55.292  50.197  1.00  4.37              
ATOM   2678  CD2 PHE A 174      53.687  56.699  51.794  1.00  4.37              
ATOM   2679  HD2 PHE A 174      54.142  56.100  52.561  1.00  4.37              
ATOM   2680  C   PHE A 174      50.805  56.989  53.597  1.00  4.37              
ATOM   2681  O   PHE A 174      51.365  55.917  53.795  1.00  4.37              
ATOM   2682  N   SER A 175      49.628  57.110  52.986  1.00  4.63              
ATOM   2683  H   SER A 175      49.254  58.035  52.812  1.00  4.63              
ATOM   2684  CA  SER A 175      48.837  55.968  52.568  1.00  4.63              
ATOM   2685  HA  SER A 175      49.377  55.090  52.916  1.00  4.63              
ATOM   2686  CB  SER A 175      47.496  55.884  53.297  1.00  4.63              
ATOM   2687  HB1 SER A 175      46.701  56.311  52.684  1.00  4.63              
ATOM   2688  HB2 SER A 175      47.555  56.435  54.237  1.00  4.63              
ATOM   2689  OG  SER A 175      47.227  54.522  53.602  1.00  4.63              
ATOM   2690  HG  SER A 175      47.340  54.000  52.795  1.00  4.63              
ATOM   2691  C   SER A 175      48.739  55.790  51.066  1.00  4.63              
ATOM   2692  O   SER A 175      48.014  56.519  50.381  1.00  4.63              
ATOM   2693  N   LEU A 176      49.405  54.738  50.576  1.00  4.35              
ATOM   2694  H   LEU A 176      49.927  54.160  51.225  1.00  4.35              
ATOM   2695  CA  LEU A 176      48.974  54.112  49.334  1.00  4.35              
ATOM   2696  HA  LEU A 176      48.400  54.868  48.802  1.00  4.35              
ATOM   2697  CB  LEU A 176      50.122  53.817  48.340  1.00  4.35              
ATOM   2698  HB1 LEU A 176      50.849  54.625  48.433  1.00  4.35              
ATOM   2699  HB2 LEU A 176      49.711  53.905  47.335  1.00  4.35              
ATOM   2700  CG  LEU A 176      50.896  52.492  48.368  1.00  4.35              
ATOM   2701  HG  LEU A 176      51.729  52.628  47.692  1.00  4.35              
ATOM   2702  CD1 LEU A 176      51.471  52.206  49.743  1.00  4.35              
ATOM   2703 1HD1 LEU A 176      50.667  52.027  50.446  1.00  4.35              
ATOM   2704 2HD1 LEU A 176      52.130  51.338  49.698  1.00  4.35              
ATOM   2705 3HD1 LEU A 176      52.044  53.071  50.073  1.00  4.35              
ATOM   2706  CD2 LEU A 176      50.141  51.280  47.819  1.00  4.35              
ATOM   2707 1HD2 LEU A 176      50.813  50.422  47.793  1.00  4.35              
ATOM   2708 2HD2 LEU A 176      49.281  51.039  48.432  1.00  4.35              
ATOM   2709 3HD2 LEU A 176      49.813  51.490  46.799  1.00  4.35              
ATOM   2710  C   LEU A 176      47.958  53.010  49.611  1.00  4.35              
ATOM   2711  O   LEU A 176      47.906  52.389  50.675  1.00  4.35              
ATOM   2712  N   ARG A 177      47.123  52.762  48.619  1.00  4.72              
ATOM   2713  H   ARG A 177      47.211  53.333  47.782  1.00  4.72              
ATOM   2714  CA  ARG A 177      46.285  51.583  48.557  1.00  4.72              
ATOM   2715  HA  ARG A 177      46.582  50.918  49.373  1.00  4.72              
ATOM   2716  CB  ARG A 177      44.810  51.969  48.837  1.00  4.72              
ATOM   2717  HB1 ARG A 177      44.359  52.474  47.992  1.00  4.72              
ATOM   2718  HB2 ARG A 177      44.831  52.689  49.657  1.00  4.72              
ATOM   2719  CG  ARG A 177      43.858  50.837  49.255  1.00  4.72              
ATOM   2720  HG1 ARG A 177      44.334  50.240  50.026  1.00  4.72              
ATOM   2721  HG2 ARG A 177      43.631  50.202  48.398  1.00  4.72              
ATOM   2722  CD  ARG A 177      42.565  51.483  49.802  1.00  4.72              
ATOM   2723  HD1 ARG A 177      42.129  52.114  49.026  1.00  4.72              
ATOM   2724  HD2 ARG A 177      42.824  52.138  50.636  1.00  4.72              
ATOM   2725  NE  ARG A 177      41.550  50.522  50.279  1.00  4.72              
ATOM   2726  HE  ARG A 177      41.520  50.296  51.267  1.00  4.72              
ATOM   2727  CZ  ARG A 177      40.578  49.980  49.567  1.00  4.72              
ATOM   2728  NH1 ARG A 177      40.527  50.064  48.269  1.00  4.72              
ATOM   2729 1HH1 ARG A 177      41.261  50.527  47.775  1.00  4.72              
ATOM   2730 2HH1 ARG A 177      39.943  49.379  47.801  1.00  4.72              
ATOM   2731  NH2 ARG A 177      39.636  49.308  50.154  1.00  4.72              
ATOM   2732 1HH2 ARG A 177      39.689  49.125  51.165  1.00  4.72              
ATOM   2733 2HH2 ARG A 177      38.949  48.801  49.621  1.00  4.72              
ATOM   2734  C   ARG A 177      46.631  50.816  47.300  1.00  4.72              
ATOM   2735  O   ARG A 177      47.203  51.357  46.364  1.00  4.72              
ATOM   2736  N   ALA A 178      46.330  49.538  47.348  1.00  4.59              
ATOM   2737  H   ALA A 178      45.958  49.178  48.219  1.00  4.59              
ATOM   2738  CA  ALA A 178      46.514  48.567  46.296  1.00  4.59              
ATOM   2739  HA  ALA A 178      46.505  49.055  45.319  1.00  4.59              
ATOM   2740  CB  ALA A 178      47.861  47.858  46.496  1.00  4.59              
ATOM   2741  HB1 ALA A 178      47.990  47.082  45.741  1.00  4.59              
ATOM   2742  HB2 ALA A 178      48.672  48.581  46.393  1.00  4.59              
ATOM   2743  HB3 ALA A 178      47.907  47.408  47.488  1.00  4.59              
ATOM   2744  C   ALA A 178      45.321  47.605  46.392  1.00  4.59              
ATOM   2745  O   ALA A 178      44.631  47.543  47.418  1.00  4.59              
ATOM   2746  N   VAL A 179      45.066  46.841  45.340  1.00  5.07              
ATOM   2747  H   VAL A 179      45.666  46.892  44.526  1.00  5.07              
ATOM   2748  CA  VAL A 179      44.012  45.829  45.347  1.00  5.07              
ATOM   2749  HA  VAL A 179      43.868  45.471  46.366  1.00  5.07              
ATOM   2750  CB  VAL A 179      42.664  46.413  44.871  1.00  5.07              
ATOM   2751  HB  VAL A 179      42.431  47.263  45.513  1.00  5.07              
ATOM   2752  CG1 VAL A 179      42.676  46.924  43.424  1.00  5.07              
ATOM   2753 1HG1 VAL A 179      41.722  47.401  43.199  1.00  5.07              
ATOM   2754 2HG1 VAL A 179      43.470  47.660  43.291  1.00  5.07              
ATOM   2755 3HG1 VAL A 179      42.832  46.102  42.725  1.00  5.07              
ATOM   2756  CG2 VAL A 179      41.525  45.402  45.033  1.00  5.07              
ATOM   2757 1HG2 VAL A 179      40.574  45.876  44.789  1.00  5.07              
ATOM   2758 2HG2 VAL A 179      41.672  44.544  44.378  1.00  5.07              
ATOM   2759 3HG2 VAL A 179      41.474  45.063  46.069  1.00  5.07              
ATOM   2760  C   VAL A 179      44.472  44.631  44.517  1.00  5.07              
ATOM   2761  O   VAL A 179      45.026  44.801  43.431  1.00  5.07              
ATOM   2762  N   ILE A 180      44.313  43.427  45.068  1.00  5.83              
ATOM   2763  H   ILE A 180      43.789  43.384  45.937  1.00  5.83              
ATOM   2764  CA  ILE A 180      45.276  42.343  44.849  1.00  5.83              
ATOM   2765  HA  ILE A 180      45.947  42.630  44.038  1.00  5.83              
ATOM   2766  CB  ILE A 180      46.124  42.152  46.136  1.00  5.83              
ATOM   2767  HB  ILE A 180      46.097  43.080  46.712  1.00  5.83              
ATOM   2768  CG2 ILE A 180      45.588  41.051  47.071  1.00  5.83              
ATOM   2769 1HG2 ILE A 180      46.139  41.070  48.014  1.00  5.83              
ATOM   2770 2HG2 ILE A 180      44.536  41.218  47.301  1.00  5.83              
ATOM   2771 3HG2 ILE A 180      45.709  40.061  46.633  1.00  5.83              
ATOM   2772  CG1 ILE A 180      47.602  41.879  45.796  1.00  5.83              
ATOM   2773 1HG1 ILE A 180      47.664  41.172  44.970  1.00  5.83              
ATOM   2774 2HG1 ILE A 180      48.098  41.436  46.659  1.00  5.83              
ATOM   2775  CD1 ILE A 180      48.361  43.159  45.423  1.00  5.83              
ATOM   2776  HD1 ILE A 180      49.418  42.925  45.298  1.00  5.83              
ATOM   2777  HD2 ILE A 180      47.974  43.574  44.492  1.00  5.83              
ATOM   2778  HD3 ILE A 180      48.264  43.898  46.219  1.00  5.83              
ATOM   2779  C   ILE A 180      44.608  41.038  44.395  1.00  5.83              
ATOM   2780  O   ILE A 180      43.394  40.914  44.232  1.00  5.83              
TER
END
