# Supplementary material for: The SiaABC threonine phosphorylation pathway controls biofilm formation in response to carbon availability in Pseudomonas aeruginosa
Source: PLoS One. 2020 Nov 6;15(11):e0241019. doi: 10.1371/journal.pone.0241019 (PMC7647112; doi:10.1371/journal.pone.0241019)
Supplement: S2 File — 1. SiaB model_I-Tasser. 2. SiaC-PhosT68 model_Energy minimized. 3. SiaAC complex_MD simulation_60ns2. 4. SiaAC-T68P complex_MD simulation_60ns2. 5. SiaA-PP2C_Mutant allele_homology model. (ZIP) [file pone.0241019.s010.zip › SiaC-PhosT68 model_Energy minimized.pdb]

CRYST1    0.000    0.000    0.000  90.00  90.00  90.00 P 1           1
ATOM      1  N   MET C   1      -3.528 -12.915  13.130  0.00  0.00      C     
ATOM      2  CA  MET C   1      -2.242 -13.153  13.872  0.00  0.00      C     
ATOM      3  CB  MET C   1      -2.324 -14.404  14.800  0.00  0.00      C     
ATOM      4  CG  MET C   1      -1.119 -14.498  15.776  0.00  0.00      C     
ATOM      5  SD  MET C   1      -1.100 -15.955  16.853  0.00  0.00      C     
ATOM      6  CE  MET C   1       0.381 -15.467  17.783  0.00  0.00      C     
ATOM      7  C   MET C   1      -0.963 -13.236  13.052  0.00  0.00      C     
ATOM      8  O   MET C   1       0.037 -12.632  13.419  0.00  0.00      C     
ATOM      9  N   SER C   2      -0.915 -14.022  11.955  0.00  0.00      C     
ATOM     10  CA  SER C   2       0.301 -14.165  11.153  0.00  0.00      C     
ATOM     11  CB  SER C   2       0.257 -15.306  10.085  0.00  0.00      C     
ATOM     12  OG  SER C   2      -0.522 -14.983   8.926  0.00  0.00      C     
ATOM     13  C   SER C   2       0.743 -12.890  10.456  0.00  0.00      C     
ATOM     14  O   SER C   2      -0.050 -12.005  10.144  0.00  0.00      C     
ATOM     15  N   ASP C   3       2.044 -12.806  10.153  0.00  0.00      C     
ATOM     16  CA  ASP C   3       2.595 -11.892   9.176  0.00  0.00      C     
ATOM     17  CB  ASP C   3       4.144 -11.911   9.257  0.00  0.00      C     
ATOM     18  CG  ASP C   3       4.597 -11.594  10.670  0.00  0.00      C     
ATOM     19  OD1 ASP C   3       4.209 -10.535  11.218  0.00  0.00      C     
ATOM     20  OD2 ASP C   3       5.356 -12.441  11.222  0.00  0.00      C     
ATOM     21  C   ASP C   3       2.126 -12.248   7.753  0.00  0.00      C     
ATOM     22  O   ASP C   3       1.494 -13.281   7.511  0.00  0.00      C     
ATOM     23  N   LEU C   4       2.426 -11.377   6.779  0.00  0.00      C     
ATOM     24  CA  LEU C   4       2.159 -11.579   5.366  0.00  0.00      C     
ATOM     25  CB  LEU C   4       1.163 -10.511   4.841  0.00  0.00      C     
ATOM     26  CG  LEU C   4       1.086 -10.243   3.320  0.00  0.00      C     
ATOM     27  CD1 LEU C   4       0.461 -11.419   2.553  0.00  0.00      C     
ATOM     28  CD2 LEU C   4       0.276  -8.960   3.076  0.00  0.00      C     
ATOM     29  C   LEU C   4       3.476 -11.526   4.621  0.00  0.00      C     
ATOM     30  O   LEU C   4       4.311 -10.661   4.873  0.00  0.00      C     
ATOM     31  N   HIS C   5       3.735 -12.466   3.695  0.00  0.00      C     
ATOM     32  CA  HIS C   5       5.017 -12.487   3.014  0.00  0.00      C     
ATOM     33  CB  HIS C   5       6.007 -13.373   3.809  0.00  0.00      C     
ATOM     34  ND1 HIS C   5       7.702 -14.579   2.353  0.00  0.00      C     
ATOM     35  CG  HIS C   5       7.369 -13.539   3.196  0.00  0.00      C     
ATOM     36  CE1 HIS C   5       9.045 -14.557   2.204  0.00  0.00      C     
ATOM     37  NE2 HIS C   5       9.599 -13.589   2.908  0.00  0.00      C     
ATOM     38  CD2 HIS C   5       8.545 -12.942   3.530  0.00  0.00      C     
ATOM     39  C   HIS C   5       4.896 -12.982   1.588  0.00  0.00      C     
ATOM     40  O   HIS C   5       4.562 -14.144   1.352  0.00  0.00      C     
ATOM     41  N   ILE C   6       5.190 -12.110   0.604  0.00  0.00      C     
ATOM     42  CA  ILE C   6       5.158 -12.429  -0.815  0.00  0.00      C     
ATOM     43  CB  ILE C   6       4.162 -11.555  -1.588  0.00  0.00      C     
ATOM     44  CG2 ILE C   6       4.117 -11.981  -3.075  0.00  0.00      C     
ATOM     45  CG1 ILE C   6       2.744 -11.564  -0.953  0.00  0.00      C     
ATOM     46  CD1 ILE C   6       2.069 -12.939  -0.895  0.00  0.00      C     
ATOM     47  C   ILE C   6       6.559 -12.207  -1.386  0.00  0.00      C     
ATOM     48  O   ILE C   6       6.994 -11.054  -1.482  0.00  0.00      C     
ATOM     49  N   PRO C   7       7.316 -13.236  -1.775  0.00  0.00      C     
ATOM     50  CD  PRO C   7       7.112 -14.627  -1.369  0.00  0.00      C     
ATOM     51  CA  PRO C   7       8.522 -13.084  -2.587  0.00  0.00      C     
ATOM     52  CB  PRO C   7       9.087 -14.515  -2.703  0.00  0.00      C     
ATOM     53  CG  PRO C   7       8.505 -15.243  -1.487  0.00  0.00      C     
ATOM     54  C   PRO C   7       8.267 -12.440  -3.944  0.00  0.00      C     
ATOM     55  O   PRO C   7       7.576 -13.034  -4.776  0.00  0.00      C     
ATOM     56  N   GLY C   8       8.827 -11.233  -4.184  0.00  0.00      C     
ATOM     57  CA  GLY C   8       8.774 -10.534  -5.467  0.00  0.00      C     
ATOM     58  C   GLY C   8       9.390 -11.279  -6.627  0.00  0.00      C     
ATOM     59  O   GLY C   8      10.215 -12.175  -6.456  0.00  0.00      C     
ATOM     60  N   THR C   9       9.023 -10.894  -7.859  0.00  0.00      C     
ATOM     61  CA  THR C   9       9.515 -11.540  -9.073  0.00  0.00      C     
ATOM     62  CB  THR C   9       8.543 -12.542  -9.729  0.00  0.00      C     
ATOM     63  OG1 THR C   9       7.422 -11.929 -10.355  0.00  0.00      C     
ATOM     64  CG2 THR C   9       8.015 -13.563  -8.709  0.00  0.00      C     
ATOM     65  C   THR C   9       9.902 -10.446 -10.052  0.00  0.00      C     
ATOM     66  O   THR C   9      10.089  -9.290  -9.681  0.00  0.00      C     
ATOM     67  N   GLN C  10      10.062 -10.782 -11.347  0.00  0.00      C     
ATOM     68  CA  GLN C  10      10.318  -9.827 -12.407  0.00  0.00      C     
ATOM     69  CB  GLN C  10      10.683 -10.583 -13.715  0.00  0.00      C     
ATOM     70  CG  GLN C  10      10.842  -9.685 -14.966  0.00  0.00      C     
ATOM     71  CD  GLN C  10      11.610 -10.403 -16.080  0.00  0.00      C     
ATOM     72  OE1 GLN C  10      11.171 -11.428 -16.613  0.00  0.00      C     
ATOM     73  NE2 GLN C  10      12.793  -9.866 -16.450  0.00  0.00      C     
ATOM     74  C   GLN C  10       9.229  -8.771 -12.622  0.00  0.00      C     
ATOM     75  O   GLN C  10       9.535  -7.603 -12.844  0.00  0.00      C     
ATOM     76  N   SER C  11       7.934  -9.154 -12.556  0.00  0.00      C     
ATOM     77  CA  SER C  11       6.814  -8.236 -12.767  0.00  0.00      C     
ATOM     78  CB  SER C  11       6.011  -8.594 -14.051  0.00  0.00      C     
ATOM     79  OG  SER C  11       5.670  -9.983 -14.108  0.00  0.00      C     
ATOM     80  C   SER C  11       5.848  -8.142 -11.594  0.00  0.00      C     
ATOM     81  O   SER C  11       4.802  -7.495 -11.688  0.00  0.00      C     
ATOM     82  N   THR C  12       6.174  -8.759 -10.436  0.00  0.00      C     
ATOM     83  CA  THR C  12       5.310  -8.743  -9.253  0.00  0.00      C     
ATOM     84  CB  THR C  12       4.745 -10.113  -8.846  0.00  0.00      C     
ATOM     85  OG1 THR C  12       5.727 -11.024  -8.362  0.00  0.00      C     
ATOM     86  CG2 THR C  12       4.066 -10.764 -10.059  0.00  0.00      C     
ATOM     87  C   THR C  12       6.062  -8.152  -8.066  0.00  0.00      C     
ATOM     88  O   THR C  12       7.191  -8.585  -7.814  0.00  0.00      C     
ATOM     89  N   PRO C  13       5.511  -7.188  -7.323  0.00  0.00      C     
ATOM     90  CD  PRO C  13       4.073  -6.885  -7.310  0.00  0.00      C     
ATOM     91  CA  PRO C  13       6.187  -6.541  -6.201  0.00  0.00      C     
ATOM     92  CB  PRO C  13       5.170  -5.482  -5.738  0.00  0.00      C     
ATOM     93  CG  PRO C  13       3.821  -6.149  -5.993  0.00  0.00      C     
ATOM     94  C   PRO C  13       6.570  -7.486  -5.073  0.00  0.00      C     
ATOM     95  O   PRO C  13       5.996  -8.566  -4.933  0.00  0.00      C     
ATOM     96  N   ALA C  14       7.534  -7.075  -4.232  0.00  0.00      C     
ATOM     97  CA  ALA C  14       7.832  -7.750  -2.989  0.00  0.00      C     
ATOM     98  CB  ALA C  14       9.330  -7.622  -2.649  0.00  0.00      C     
ATOM     99  C   ALA C  14       6.977  -7.138  -1.887  0.00  0.00      C     
ATOM    100  O   ALA C  14       6.947  -5.919  -1.715  0.00  0.00      C     
ATOM    101  N   ILE C  15       6.225  -7.970  -1.139  0.00  0.00      C     
ATOM    102  CA  ILE C  15       5.292  -7.489  -0.128  0.00  0.00      C     
ATOM    103  CB  ILE C  15       3.813  -7.659  -0.510  0.00  0.00      C     
ATOM    104  CG2 ILE C  15       2.906  -7.124   0.630  0.00  0.00      C     
ATOM    105  CG1 ILE C  15       3.524  -6.967  -1.871  0.00  0.00      C     
ATOM    106  CD1 ILE C  15       2.067  -7.075  -2.343  0.00  0.00      C     
ATOM    107  C   ILE C  15       5.582  -8.183   1.186  0.00  0.00      C     
ATOM    108  O   ILE C  15       5.625  -9.411   1.267  0.00  0.00      C     
ATOM    109  N   GLN C  16       5.791  -7.406   2.265  0.00  0.00      C     
ATOM    110  CA  GLN C  16       5.935  -7.940   3.604  0.00  0.00      C     
ATOM    111  CB  GLN C  16       7.376  -7.789   4.179  0.00  0.00      C     
ATOM    112  CG  GLN C  16       8.520  -8.205   3.212  0.00  0.00      C     
ATOM    113  CD  GLN C  16       8.963  -7.065   2.287  0.00  0.00      C     
ATOM    114  OE1 GLN C  16       8.925  -5.886   2.654  0.00  0.00      C     
ATOM    115  NE2 GLN C  16       9.464  -7.398   1.077  0.00  0.00      C     
ATOM    116  C   GLN C  16       4.952  -7.200   4.500  0.00  0.00      C     
ATOM    117  O   GLN C  16       4.939  -5.974   4.549  0.00  0.00      C     
ATOM    118  N   GLY C  17       4.093  -7.932   5.232  0.00  0.00      C     
ATOM    119  CA  GLY C  17       3.195  -7.371   6.234  0.00  0.00      C     
ATOM    120  C   GLY C  17       3.625  -7.816   7.600  0.00  0.00      C     
ATOM    121  O   GLY C  17       3.550  -8.998   7.915  0.00  0.00      C     
ATOM    122  N   ASP C  18       4.074  -6.872   8.439  0.00  0.00      C     
ATOM    123  CA  ASP C  18       4.564  -7.091   9.787  0.00  0.00      C     
ATOM    124  CB  ASP C  18       5.758  -6.102  10.007  0.00  0.00      C     
ATOM    125  CG  ASP C  18       6.221  -5.750  11.415  0.00  0.00      C     
ATOM    126  OD1 ASP C  18       5.684  -6.233  12.439  0.00  0.00      C     
ATOM    127  OD2 ASP C  18       7.169  -4.918  11.480  0.00  0.00      C     
ATOM    128  C   ASP C  18       3.409  -6.933  10.767  0.00  0.00      C     
ATOM    129  O   ASP C  18       2.865  -5.842  10.953  0.00  0.00      C     
ATOM    130  N   TRP C  19       2.965  -8.043  11.394  0.00  0.00      C     
ATOM    131  CA  TRP C  19       1.882  -8.023  12.356  0.00  0.00      C     
ATOM    132  CB  TRP C  19       1.455  -9.472  12.715  0.00  0.00      C     
ATOM    133  CG  TRP C  19       0.179  -9.577  13.498  0.00  0.00      C     
ATOM    134  CD1 TRP C  19       0.019  -9.704  14.856  0.00  0.00      C     
ATOM    135  NE1 TRP C  19      -1.326  -9.786  15.157  0.00  0.00      C     
ATOM    136  CE2 TRP C  19      -2.046  -9.701  14.002  0.00  0.00      C     
ATOM    137  CD2 TRP C  19      -1.137  -9.592  12.928  0.00  0.00      C     
ATOM    138  CE3 TRP C  19      -1.621  -9.561  11.622  0.00  0.00      C     
ATOM    139  CZ3 TRP C  19      -3.000  -9.638  11.408  0.00  0.00      C     
ATOM    140  CZ2 TRP C  19      -3.411  -9.767  13.794  0.00  0.00      C     
ATOM    141  CH2 TRP C  19      -3.881  -9.734  12.479  0.00  0.00      C     
ATOM    142  C   TRP C  19       2.223  -7.253  13.631  0.00  0.00      C     
ATOM    143  O   TRP C  19       1.406  -6.521  14.196  0.00  0.00      C     
ATOM    144  N   GLN C  20       3.453  -7.440  14.143  0.00  0.00      C     
ATOM    145  CA  GLN C  20       3.901  -6.878  15.399  0.00  0.00      C     
ATOM    146  CB  GLN C  20       5.208  -7.547  15.888  0.00  0.00      C     
ATOM    147  CG  GLN C  20       4.980  -9.024  16.292  0.00  0.00      C     
ATOM    148  CD  GLN C  20       6.005  -9.489  17.326  0.00  0.00      C     
ATOM    149  OE1 GLN C  20       6.048  -8.964  18.444  0.00  0.00      C     
ATOM    150  NE2 GLN C  20       6.843 -10.486  16.973  0.00  0.00      C     
ATOM    151  C   GLN C  20       4.001  -5.366  15.469  0.00  0.00      C     
ATOM    152  O   GLN C  20       3.538  -4.762  16.437  0.00  0.00      C     
ATOM    153  N   ALA C  21       4.572  -4.711  14.445  0.00  0.00      C     
ATOM    154  CA  ALA C  21       4.714  -3.268  14.425  0.00  0.00      C     
ATOM    155  CB  ALA C  21       6.175  -2.893  14.115  0.00  0.00      C     
ATOM    156  C   ALA C  21       3.780  -2.619  13.416  0.00  0.00      C     
ATOM    157  O   ALA C  21       3.781  -1.398  13.248  0.00  0.00      C     
ATOM    158  N   GLY C  22       2.934  -3.417  12.734  0.00  0.00      C     
ATOM    159  CA  GLY C  22       1.879  -2.923  11.855  0.00  0.00      C     
ATOM    160  C   GLY C  22       2.356  -2.257  10.596  0.00  0.00      C     
ATOM    161  O   GLY C  22       1.818  -1.231  10.197  0.00  0.00      C     
ATOM    162  N   ARG C  23       3.383  -2.818   9.931  0.00  0.00      C     
ATOM    163  CA  ARG C  23       3.864  -2.296   8.660  0.00  0.00      C     
ATOM    164  CB  ARG C  23       5.414  -2.216   8.518  0.00  0.00      C     
ATOM    165  CG  ARG C  23       6.103  -1.131   9.363  0.00  0.00      C     
ATOM    166  CD  ARG C  23       6.311  -1.498  10.838  0.00  0.00      C     
ATOM    167  NE  ARG C  23       6.953  -0.312  11.487  0.00  0.00      C     
ATOM    168  CZ  ARG C  23       6.263   0.806  11.665  0.00  0.00      C     
ATOM    169  NH1 ARG C  23       4.960   0.829  11.838  0.00  0.00      C     
ATOM    170  NH2 ARG C  23       6.837   1.985  11.560  0.00  0.00      C     
ATOM    171  C   ARG C  23       3.376  -3.148   7.514  0.00  0.00      C     
ATOM    172  O   ARG C  23       3.760  -4.308   7.398  0.00  0.00      C     
ATOM    173  N   LEU C  24       2.562  -2.584   6.607  0.00  0.00      C     
ATOM    174  CA  LEU C  24       2.316  -3.185   5.314  0.00  0.00      C     
ATOM    175  CB  LEU C  24       0.839  -3.005   4.887  0.00  0.00      C     
ATOM    176  CG  LEU C  24       0.458  -3.610   3.515  0.00  0.00      C     
ATOM    177  CD1 LEU C  24       0.838  -5.096   3.400  0.00  0.00      C     
ATOM    178  CD2 LEU C  24      -1.048  -3.439   3.263  0.00  0.00      C     
ATOM    179  C   LEU C  24       3.280  -2.566   4.313  0.00  0.00      C     
ATOM    180  O   LEU C  24       3.126  -1.424   3.881  0.00  0.00      C     
ATOM    181  N   SER C  25       4.333  -3.317   3.948  0.00  0.00      C     
ATOM    182  CA  SER C  25       5.472  -2.808   3.204  0.00  0.00      C     
ATOM    183  CB  SER C  25       6.826  -3.159   3.879  0.00  0.00      C     
ATOM    184  OG  SER C  25       6.948  -2.500   5.139  0.00  0.00      C     
ATOM    185  C   SER C  25       5.507  -3.391   1.813  0.00  0.00      C     
ATOM    186  O   SER C  25       5.564  -4.607   1.641  0.00  0.00      C     
ATOM    187  N   MET C  26       5.487  -2.539   0.770  0.00  0.00      C     
ATOM    188  CA  MET C  26       5.489  -2.990  -0.615  0.00  0.00      C     
ATOM    189  CB  MET C  26       4.159  -2.662  -1.340  0.00  0.00      C     
ATOM    190  CG  MET C  26       2.901  -3.192  -0.626  0.00  0.00      C     
ATOM    191  SD  MET C  26       1.396  -3.037  -1.635  0.00  0.00      C     
ATOM    192  CE  MET C  26       0.272  -3.705  -0.378  0.00  0.00      C     
ATOM    193  C   MET C  26       6.627  -2.344  -1.390  0.00  0.00      C     
ATOM    194  O   MET C  26       6.866  -1.143  -1.264  0.00  0.00      C     
ATOM    195  N   GLN C  27       7.376  -3.123  -2.199  0.00  0.00      C     
ATOM    196  CA  GLN C  27       8.443  -2.603  -3.041  0.00  0.00      C     
ATOM    197  CB  GLN C  27       9.865  -3.032  -2.569  0.00  0.00      C     
ATOM    198  CG  GLN C  27      10.190  -2.746  -1.082  0.00  0.00      C     
ATOM    199  CD  GLN C  27       9.856  -3.938  -0.181  0.00  0.00      C     
ATOM    200  OE1 GLN C  27      10.458  -5.009  -0.298  0.00  0.00      C     
ATOM    201  NE2 GLN C  27       8.899  -3.762   0.755  0.00  0.00      C     
ATOM    202  C   GLN C  27       8.299  -3.073  -4.484  0.00  0.00      C     
ATOM    203  O   GLN C  27       8.149  -4.266  -4.743  0.00  0.00      C     
ATOM    204  N   GLY C  28       8.402  -2.138  -5.454  0.00  0.00      C     
ATOM    205  CA  GLY C  28       8.557  -2.443  -6.877  0.00  0.00      C     
ATOM    206  C   GLY C  28       7.337  -2.200  -7.722  0.00  0.00      C     
ATOM    207  O   GLY C  28       6.269  -1.811  -7.253  0.00  0.00      C     
ATOM    208  N   ASP C  29       7.495  -2.391  -9.042  0.00  0.00      C     
ATOM    209  CA  ASP C  29       6.436  -2.420 -10.027  0.00  0.00      C     
ATOM    210  CB  ASP C  29       7.016  -2.507 -11.464  0.00  0.00      C     
ATOM    211  CG  ASP C  29       8.130  -1.504 -11.681  0.00  0.00      C     
ATOM    212  OD1 ASP C  29       7.847  -0.424 -12.262  0.00  0.00      C     
ATOM    213  OD2 ASP C  29       9.271  -1.762 -11.215  0.00  0.00      C     
ATOM    214  C   ASP C  29       5.436  -3.564  -9.827  0.00  0.00      C     
ATOM    215  O   ASP C  29       5.768  -4.639  -9.333  0.00  0.00      C     
ATOM    216  N   SER C  30       4.166  -3.358 -10.221  0.00  0.00      C     
ATOM    217  CA  SER C  30       3.166  -4.414 -10.220  0.00  0.00      C     
ATOM    218  CB  SER C  30       2.110  -4.229  -9.094  0.00  0.00      C     
ATOM    219  OG  SER C  30       1.211  -5.337  -8.983  0.00  0.00      C     
ATOM    220  C   SER C  30       2.462  -4.474 -11.554  0.00  0.00      C     
ATOM    221  O   SER C  30       1.604  -3.651 -11.878  0.00  0.00      C     
ATOM    222  N   TYR C  31       2.774  -5.510 -12.351  0.00  0.00      C     
ATOM    223  CA  TYR C  31       2.001  -5.847 -13.531  0.00  0.00      C     
ATOM    224  CB  TYR C  31       2.479  -5.106 -14.822  0.00  0.00      C     
ATOM    225  CG  TYR C  31       3.980  -5.032 -15.009  0.00  0.00      C     
ATOM    226  CD1 TYR C  31       4.728  -4.031 -14.360  0.00  0.00      C     
ATOM    227  CE1 TYR C  31       6.081  -3.834 -14.664  0.00  0.00      C     
ATOM    228  CZ  TYR C  31       6.705  -4.626 -15.628  0.00  0.00      C     
ATOM    229  OH  TYR C  31       8.026  -4.301 -16.005  0.00  0.00      C     
ATOM    230  CD2 TYR C  31       4.631  -5.841 -15.959  0.00  0.00      C     
ATOM    231  CE2 TYR C  31       5.989  -5.648 -16.260  0.00  0.00      C     
ATOM    232  C   TYR C  31       1.825  -7.359 -13.717  0.00  0.00      C     
ATOM    233  O   TYR C  31       2.170  -7.895 -14.775  0.00  0.00      C     
ATOM    234  N   PRO C  32       1.296  -8.116 -12.737  0.00  0.00      C     
ATOM    235  CD  PRO C  32       0.703  -7.578 -11.500  0.00  0.00      C     
ATOM    236  CA  PRO C  32       0.842  -9.485 -12.965  0.00  0.00      C     
ATOM    237  CB  PRO C  32       0.329  -9.929 -11.584  0.00  0.00      C     
ATOM    238  CG  PRO C  32      -0.271  -8.649 -11.008  0.00  0.00      C     
ATOM    239  C   PRO C  32      -0.264  -9.592 -14.005  0.00  0.00      C     
ATOM    240  O   PRO C  32      -1.022  -8.647 -14.217  0.00  0.00      C     
ATOM    241  N   GLU C  33      -0.394 -10.772 -14.638  0.00  0.00      C     
ATOM    242  CA  GLU C  33      -1.493 -11.109 -15.521  0.00  0.00      C     
ATOM    243  CB  GLU C  33      -1.207 -12.471 -16.215  0.00  0.00      C     
ATOM    244  CG  GLU C  33      -1.003 -13.682 -15.264  0.00  0.00      C     
ATOM    245  CD  GLU C  33      -0.234 -14.846 -15.885  0.00  0.00      C     
ATOM    246  OE1 GLU C  33       0.094 -14.824 -17.099  0.00  0.00      C     
ATOM    247  OE2 GLU C  33       0.085 -15.797 -15.118  0.00  0.00      C     
ATOM    248  C   GLU C  33      -2.873 -11.048 -14.856  0.00  0.00      C     
ATOM    249  O   GLU C  33      -3.820 -10.515 -15.433  0.00  0.00      C     
ATOM    250  N   ASN C  34      -3.011 -11.530 -13.600  0.00  0.00      C     
ATOM    251  CA  ASN C  34      -4.191 -11.289 -12.783  0.00  0.00      C     
ATOM    252  CB  ASN C  34      -5.086 -12.567 -12.712  0.00  0.00      C     
ATOM    253  CG  ASN C  34      -6.361 -12.406 -11.880  0.00  0.00      C     
ATOM    254  OD1 ASN C  34      -6.576 -11.431 -11.157  0.00  0.00      C     
ATOM    255  ND2 ASN C  34      -7.266 -13.402 -11.983  0.00  0.00      C     
ATOM    256  C   ASN C  34      -3.781 -10.761 -11.408  0.00  0.00      C     
ATOM    257  O   ASN C  34      -3.214 -11.473 -10.579  0.00  0.00      C     
ATOM    258  N   SER C  35      -4.076  -9.473 -11.134  0.00  0.00      C     
ATOM    259  CA  SER C  35      -3.887  -8.843  -9.834  0.00  0.00      C     
ATOM    260  CB  SER C  35      -4.132  -7.312  -9.867  0.00  0.00      C     
ATOM    261  OG  SER C  35      -3.265  -6.690 -10.814  0.00  0.00      C     
ATOM    262  C   SER C  35      -4.725  -9.396  -8.696  0.00  0.00      C     
ATOM    263  O   SER C  35      -4.231  -9.520  -7.581  0.00  0.00      C     
ATOM    264  N   TYR C  36      -6.022  -9.712  -8.909  0.00  0.00      C     
ATOM    265  CA  TYR C  36      -6.938 -10.063  -7.826  0.00  0.00      C     
ATOM    266  CB  TYR C  36      -8.412 -10.136  -8.323  0.00  0.00      C     
ATOM    267  CG  TYR C  36      -9.364  -9.801  -7.190  0.00  0.00      C     
ATOM    268  CD1 TYR C  36      -9.923  -8.513  -7.102  0.00  0.00      C     
ATOM    269  CE1 TYR C  36     -10.787  -8.174  -6.052  0.00  0.00      C     
ATOM    270  CZ  TYR C  36     -11.107  -9.118  -5.072  0.00  0.00      C     
ATOM    271  OH  TYR C  36     -11.992  -8.758  -4.031  0.00  0.00      C     
ATOM    272  CD2 TYR C  36      -9.707 -10.748  -6.204  0.00  0.00      C     
ATOM    273  CE2 TYR C  36     -10.559 -10.404  -5.142  0.00  0.00      C     
ATOM    274  C   TYR C  36      -6.529 -11.357  -7.125  0.00  0.00      C     
ATOM    275  O   TYR C  36      -6.509 -11.440  -5.900  0.00  0.00      C     
ATOM    276  N   GLU C  37      -6.112 -12.388  -7.890  0.00  0.00      C     
ATOM    277  CA  GLU C  37      -5.549 -13.610  -7.329  0.00  0.00      C     
ATOM    278  CB  GLU C  37      -5.256 -14.655  -8.441  0.00  0.00      C     
ATOM    279  CG  GLU C  37      -6.525 -15.272  -9.094  0.00  0.00      C     
ATOM    280  CD  GLU C  37      -7.166 -16.384  -8.277  0.00  0.00      C     
ATOM    281  OE1 GLU C  37      -6.479 -17.394  -7.973  0.00  0.00      C     
ATOM    282  OE2 GLU C  37      -8.389 -16.296  -7.978  0.00  0.00      C     
ATOM    283  C   GLU C  37      -4.287 -13.366  -6.496  0.00  0.00      C     
ATOM    284  O   GLU C  37      -4.120 -13.916  -5.408  0.00  0.00      C     
ATOM    285  N   LEU C  38      -3.367 -12.501  -6.976  0.00  0.00      C     
ATOM    286  CA  LEU C  38      -2.199 -12.073  -6.220  0.00  0.00      C     
ATOM    287  CB  LEU C  38      -1.247 -11.244  -7.126  0.00  0.00      C     
ATOM    288  CG  LEU C  38       0.060 -10.743  -6.463  0.00  0.00      C     
ATOM    289  CD1 LEU C  38       0.934 -11.900  -5.953  0.00  0.00      C     
ATOM    290  CD2 LEU C  38       0.868  -9.872  -7.438  0.00  0.00      C     
ATOM    291  C   LEU C  38      -2.519 -11.300  -4.938  0.00  0.00      C     
ATOM    292  O   LEU C  38      -1.948 -11.565  -3.881  0.00  0.00      C     
ATOM    293  N   PHE C  39      -3.465 -10.341  -4.993  0.00  0.00      C     
ATOM    294  CA  PHE C  39      -3.743  -9.426  -3.898  0.00  0.00      C     
ATOM    295  CB  PHE C  39      -4.040  -7.991  -4.427  0.00  0.00      C     
ATOM    296  CG  PHE C  39      -2.756  -7.247  -4.715  0.00  0.00      C     
ATOM    297  CD1 PHE C  39      -2.229  -6.366  -3.752  0.00  0.00      C     
ATOM    298  CE1 PHE C  39      -1.069  -5.625  -4.013  0.00  0.00      C     
ATOM    299  CZ  PHE C  39      -0.422  -5.756  -5.248  0.00  0.00      C     
ATOM    300  CD2 PHE C  39      -2.098  -7.360  -5.952  0.00  0.00      C     
ATOM    301  CE2 PHE C  39      -0.936  -6.623  -6.219  0.00  0.00      C     
ATOM    302  C   PHE C  39      -4.866  -9.862  -2.965  0.00  0.00      C     
ATOM    303  O   PHE C  39      -5.040  -9.275  -1.901  0.00  0.00      C     
ATOM    304  N   GLY C  40      -5.621 -10.938  -3.269  0.00  0.00      C     
ATOM    305  CA  GLY C  40      -6.688 -11.449  -2.399  0.00  0.00      C     
ATOM    306  C   GLY C  40      -6.232 -11.861  -1.019  0.00  0.00      C     
ATOM    307  O   GLY C  40      -6.893 -11.607  -0.016  0.00  0.00      C     
ATOM    308  N   GLN C  41      -5.043 -12.486  -0.935  0.00  0.00      C     
ATOM    309  CA  GLN C  41      -4.340 -12.769   0.307  0.00  0.00      C     
ATOM    310  CB  GLN C  41      -3.123 -13.695   0.047  0.00  0.00      C     
ATOM    311  CG  GLN C  41      -2.040 -13.109  -0.892  0.00  0.00      C     
ATOM    312  CD  GLN C  41      -1.184 -14.216  -1.515  0.00  0.00      C     
ATOM    313  OE1 GLN C  41      -0.708 -15.126  -0.832  0.00  0.00      C     
ATOM    314  NE2 GLN C  41      -0.975 -14.146  -2.848  0.00  0.00      C     
ATOM    315  C   GLN C  41      -3.925 -11.519   1.087  0.00  0.00      C     
ATOM    316  O   GLN C  41      -3.981 -11.480   2.314  0.00  0.00      C     
ATOM    317  N   VAL C  42      -3.504 -10.442   0.386  0.00  0.00      C     
ATOM    318  CA  VAL C  42      -3.231  -9.140   0.982  0.00  0.00      C     
ATOM    319  CB  VAL C  42      -2.590  -8.168  -0.016  0.00  0.00      C     
ATOM    320  CG1 VAL C  42      -2.172  -6.861   0.695  0.00  0.00      C     
ATOM    321  CG2 VAL C  42      -1.364  -8.833  -0.679  0.00  0.00      C     
ATOM    322  C   VAL C  42      -4.493  -8.531   1.588  0.00  0.00      C     
ATOM    323  O   VAL C  42      -4.487  -8.046   2.716  0.00  0.00      C     
ATOM    324  N   ILE C  43      -5.629  -8.601   0.861  0.00  0.00      C     
ATOM    325  CA  ILE C  43      -6.949  -8.185   1.328  0.00  0.00      C     
ATOM    326  CB  ILE C  43      -7.982  -8.214   0.193  0.00  0.00      C     
ATOM    327  CG2 ILE C  43      -9.406  -7.933   0.730  0.00  0.00      C     
ATOM    328  CG1 ILE C  43      -7.599  -7.193  -0.913  0.00  0.00      C     
ATOM    329  CD1 ILE C  43      -8.367  -7.385  -2.229  0.00  0.00      C     
ATOM    330  C   ILE C  43      -7.417  -8.967   2.553  0.00  0.00      C     
ATOM    331  O   ILE C  43      -7.874  -8.377   3.530  0.00  0.00      C     
ATOM    332  N   ASP C  44      -7.233 -10.309   2.567  0.00  0.00      C     
ATOM    333  CA  ASP C  44      -7.500 -11.172   3.712  0.00  0.00      C     
ATOM    334  CB  ASP C  44      -7.159 -12.646   3.290  0.00  0.00      C     
ATOM    335  CG  ASP C  44      -7.135 -13.657   4.420  0.00  0.00      C     
ATOM    336  OD1 ASP C  44      -6.239 -14.545   4.454  0.00  0.00      C     
ATOM    337  OD2 ASP C  44      -8.039 -13.624   5.288  0.00  0.00      C     
ATOM    338  C   ASP C  44      -6.712 -10.733   4.952  0.00  0.00      C     
ATOM    339  O   ASP C  44      -7.251 -10.559   6.045  0.00  0.00      C     
ATOM    340  N   TRP C  45      -5.402 -10.469   4.776  0.00  0.00      C     
ATOM    341  CA  TRP C  45      -4.550  -9.950   5.824  0.00  0.00      C     
ATOM    342  CB  TRP C  45      -3.076  -9.948   5.343  0.00  0.00      C     
ATOM    343  CG  TRP C  45      -2.069  -9.732   6.430  0.00  0.00      C     
ATOM    344  CD1 TRP C  45      -1.597 -10.731   7.238  0.00  0.00      C     
ATOM    345  NE1 TRP C  45      -0.688 -10.214   8.124  0.00  0.00      C     
ATOM    346  CE2 TRP C  45      -0.552  -8.875   7.916  0.00  0.00      C     
ATOM    347  CD2 TRP C  45      -1.417  -8.519   6.854  0.00  0.00      C     
ATOM    348  CE3 TRP C  45      -1.484  -7.187   6.440  0.00  0.00      C     
ATOM    349  CZ3 TRP C  45      -0.690  -6.242   7.099  0.00  0.00      C     
ATOM    350  CZ2 TRP C  45       0.247  -7.942   8.555  0.00  0.00      C     
ATOM    351  CH2 TRP C  45       0.165  -6.612   8.135  0.00  0.00      C     
ATOM    352  C   TRP C  45      -4.967  -8.573   6.336  0.00  0.00      C     
ATOM    353  O   TRP C  45      -5.027  -8.348   7.541  0.00  0.00      C     
ATOM    354  N   VAL C  46      -5.303  -7.622   5.437  0.00  0.00      C     
ATOM    355  CA  VAL C  46      -5.805  -6.303   5.809  0.00  0.00      C     
ATOM    356  CB  VAL C  46      -5.901  -5.376   4.591  0.00  0.00      C     
ATOM    357  CG1 VAL C  46      -6.678  -4.074   4.896  0.00  0.00      C     
ATOM    358  CG2 VAL C  46      -4.473  -5.019   4.130  0.00  0.00      C     
ATOM    359  C   VAL C  46      -7.121  -6.342   6.577  0.00  0.00      C     
ATOM    360  O   VAL C  46      -7.237  -5.732   7.641  0.00  0.00      C     
ATOM    361  N   GLU C  47      -8.129  -7.113   6.106  0.00  0.00      C     
ATOM    362  CA  GLU C  47      -9.390  -7.284   6.813  0.00  0.00      C     
ATOM    363  CB  GLU C  47     -10.437  -8.075   5.972  0.00  0.00      C     
ATOM    364  CG  GLU C  47     -10.966  -7.286   4.740  0.00  0.00      C     
ATOM    365  CD  GLU C  47     -12.161  -7.916   4.031  0.00  0.00      C     
ATOM    366  OE1 GLU C  47     -12.718  -8.949   4.491  0.00  0.00      C     
ATOM    367  OE2 GLU C  47     -12.581  -7.362   2.979  0.00  0.00      C     
ATOM    368  C   GLU C  47      -9.211  -7.916   8.190  0.00  0.00      C     
ATOM    369  O   GLU C  47      -9.763  -7.459   9.191  0.00  0.00      C     
ATOM    370  N   ARG C  48      -8.380  -8.969   8.293  0.00  0.00      C     
ATOM    371  CA  ARG C  48      -8.003  -9.556   9.561  0.00  0.00      C     
ATOM    372  CB  ARG C  48      -7.437 -10.976   9.380  0.00  0.00      C     
ATOM    373  CG  ARG C  48      -8.548 -11.930   8.890  0.00  0.00      C     
ATOM    374  CD  ARG C  48      -8.171 -13.409   8.857  0.00  0.00      C     
ATOM    375  NE  ARG C  48      -7.139 -13.592   7.795  0.00  0.00      C     
ATOM    376  CZ  ARG C  48      -5.916 -14.053   7.982  0.00  0.00      C     
ATOM    377  NH1 ARG C  48      -5.355 -14.192   9.162  0.00  0.00      C     
ATOM    378  NH2 ARG C  48      -5.202 -14.425   6.940  0.00  0.00      C     
ATOM    379  C   ARG C  48      -7.180  -8.690  10.506  0.00  0.00      C     
ATOM    380  O   ARG C  48      -7.427  -8.686  11.707  0.00  0.00      C     
ATOM    381  N   PHE C  49      -6.209  -7.892  10.011  0.00  0.00      C     
ATOM    382  CA  PHE C  49      -5.474  -6.914  10.808  0.00  0.00      C     
ATOM    383  CB  PHE C  49      -4.353  -6.239   9.956  0.00  0.00      C     
ATOM    384  CG  PHE C  49      -3.376  -5.458  10.812  0.00  0.00      C     
ATOM    385  CD1 PHE C  49      -3.685  -4.173  11.295  0.00  0.00      C     
ATOM    386  CE1 PHE C  49      -2.788  -3.485  12.123  0.00  0.00      C     
ATOM    387  CZ  PHE C  49      -1.552  -4.055  12.443  0.00  0.00      C     
ATOM    388  CD2 PHE C  49      -2.117  -6.004  11.119  0.00  0.00      C     
ATOM    389  CE2 PHE C  49      -1.210  -5.311  11.931  0.00  0.00      C     
ATOM    390  C   PHE C  49      -6.419  -5.871  11.406  0.00  0.00      C     
ATOM    391  O   PHE C  49      -6.329  -5.490  12.576  0.00  0.00      C     
ATOM    392  N   LEU C  50      -7.399  -5.404  10.609  0.00  0.00      C     
ATOM    393  CA  LEU C  50      -8.479  -4.575  11.098  0.00  0.00      C     
ATOM    394  CB  LEU C  50      -9.339  -4.012   9.939  0.00  0.00      C     
ATOM    395  CG  LEU C  50      -8.597  -3.004   9.029  0.00  0.00      C     
ATOM    396  CD1 LEU C  50      -9.439  -2.680   7.786  0.00  0.00      C     
ATOM    397  CD2 LEU C  50      -8.230  -1.702   9.763  0.00  0.00      C     
ATOM    398  C   LEU C  50      -9.353  -5.244  12.165  0.00  0.00      C     
ATOM    399  O   LEU C  50      -9.688  -4.617  13.170  0.00  0.00      C     
ATOM    400  N   ALA C  51      -9.707  -6.534  11.992  0.00  0.00      C     
ATOM    401  CA  ALA C  51     -10.683  -7.220  12.821  0.00  0.00      C     
ATOM    402  CB  ALA C  51     -11.513  -8.139  11.901  0.00  0.00      C     
ATOM    403  C   ALA C  51     -10.131  -8.053  13.986  0.00  0.00      C     
ATOM    404  O   ALA C  51     -10.908  -8.576  14.786  0.00  0.00      C     
ATOM    405  N   ASP C  52      -8.795  -8.162  14.160  0.00  0.00      C     
ATOM    406  CA  ASP C  52      -8.184  -8.858  15.291  0.00  0.00      C     
ATOM    407  CB  ASP C  52      -6.864  -9.588  14.862  0.00  0.00      C     
ATOM    408  CG  ASP C  52      -7.085 -10.961  14.249  0.00  0.00      C     
ATOM    409  OD1 ASP C  52      -8.229 -11.479  14.275  0.00  0.00      C     
ATOM    410  OD2 ASP C  52      -6.083 -11.610  13.825  0.00  0.00      C     
ATOM    411  C   ASP C  52      -7.881  -7.892  16.450  0.00  0.00      C     
ATOM    412  O   ASP C  52      -7.373  -8.288  17.501  0.00  0.00      C     
ATOM    413  N   GLY C  53      -8.221  -6.594  16.321  0.00  0.00      C     
ATOM    414  CA  GLY C  53      -8.025  -5.607  17.379  0.00  0.00      C     
ATOM    415  C   GLY C  53      -7.831  -4.245  16.788  0.00  0.00      C     
ATOM    416  O   GLY C  53      -7.757  -4.099  15.575  0.00  0.00      C     
ATOM    417  N   GLN C  54      -7.728  -3.194  17.626  0.00  0.00      C     
ATOM    418  CA  GLN C  54      -7.696  -1.807  17.177  0.00  0.00      C     
ATOM    419  CB  GLN C  54      -8.539  -0.896  18.120  0.00  0.00      C     
ATOM    420  CG  GLN C  54     -10.067  -1.186  18.158  0.00  0.00      C     
ATOM    421  CD  GLN C  54     -10.794  -0.772  16.873  0.00  0.00      C     
ATOM    422  OE1 GLN C  54     -10.191  -0.448  15.849  0.00  0.00      C     
ATOM    423  NE2 GLN C  54     -12.146  -0.758  16.918  0.00  0.00      C     
ATOM    424  C   GLN C  54      -6.273  -1.252  17.059  0.00  0.00      C     
ATOM    425  O   GLN C  54      -6.051  -0.043  17.064  0.00  0.00      C     
ATOM    426  N   ARG C  55      -5.243  -2.122  16.954  0.00  0.00      C     
ATOM    427  CA  ARG C  55      -3.851  -1.700  16.850  0.00  0.00      C     
ATOM    428  CB  ARG C  55      -2.862  -2.892  16.964  0.00  0.00      C     
ATOM    429  CG  ARG C  55      -2.893  -3.593  18.343  0.00  0.00      C     
ATOM    430  CD  ARG C  55      -1.638  -4.428  18.663  0.00  0.00      C     
ATOM    431  NE  ARG C  55      -1.574  -5.562  17.684  0.00  0.00      C     
ATOM    432  CZ  ARG C  55      -0.675  -5.691  16.717  0.00  0.00      C     
ATOM    433  NH1 ARG C  55       0.440  -4.997  16.660  0.00  0.00      C     
ATOM    434  NH2 ARG C  55      -0.865  -6.582  15.767  0.00  0.00      C     
ATOM    435  C   ARG C  55      -3.512  -0.846  15.606  0.00  0.00      C     
ATOM    436  O   ARG C  55      -4.043  -1.143  14.532  0.00  0.00      C     
ATOM    437  N   PRO C  56      -2.680   0.206  15.683  0.00  0.00      C     
ATOM    438  CD  PRO C  56      -2.117   0.705  16.944  0.00  0.00      C     
ATOM    439  CA  PRO C  56      -2.172   0.977  14.540  0.00  0.00      C     
ATOM    440  CB  PRO C  56      -0.993   1.772  15.124  0.00  0.00      C     
ATOM    441  CG  PRO C  56      -1.397   2.004  16.580  0.00  0.00      C     
ATOM    442  C   PRO C  56      -1.771   0.227  13.277  0.00  0.00      C     
ATOM    443  O   PRO C  56      -1.139  -0.823  13.378  0.00  0.00      C     
ATOM    444  N   LEU C  57      -2.099   0.767  12.086  0.00  0.00      C     
ATOM    445  CA  LEU C  57      -1.692   0.192  10.816  0.00  0.00      C     
ATOM    446  CB  LEU C  57      -2.916  -0.382  10.051  0.00  0.00      C     
ATOM    447  CG  LEU C  57      -2.636  -1.016   8.667  0.00  0.00      C     
ATOM    448  CD1 LEU C  57      -1.554  -2.111   8.708  0.00  0.00      C     
ATOM    449  CD2 LEU C  57      -3.934  -1.603   8.087  0.00  0.00      C     
ATOM    450  C   LEU C  57      -0.994   1.242   9.967  0.00  0.00      C     
ATOM    451  O   LEU C  57      -1.523   2.327   9.726  0.00  0.00      C     
ATOM    452  N   GLU C  58       0.226   0.943   9.485  0.00  0.00      C     
ATOM    453  CA  GLU C  58       0.968   1.814   8.603  0.00  0.00      C     
ATOM    454  CB  GLU C  58       2.335   2.252   9.191  0.00  0.00      C     
ATOM    455  CG  GLU C  58       2.204   3.132  10.459  0.00  0.00      C     
ATOM    456  CD  GLU C  58       3.462   3.941  10.704  0.00  0.00      C     
ATOM    457  OE1 GLU C  58       4.553   3.327  10.856  0.00  0.00      C     
ATOM    458  OE2 GLU C  58       3.406   5.197  10.692  0.00  0.00      C     
ATOM    459  C   GLU C  58       1.208   1.152   7.259  0.00  0.00      C     
ATOM    460  O   GLU C  58       1.561  -0.023   7.168  0.00  0.00      C     
ATOM    461  N   LEU C  59       1.036   1.914   6.164  0.00  0.00      C     
ATOM    462  CA  LEU C  59       1.407   1.474   4.830  0.00  0.00      C     
ATOM    463  CB  LEU C  59       0.320   1.756   3.757  0.00  0.00      C     
ATOM    464  CG  LEU C  59      -0.701   0.610   3.570  0.00  0.00      C     
ATOM    465  CD1 LEU C  59      -1.606   0.408   4.795  0.00  0.00      C     
ATOM    466  CD2 LEU C  59      -1.543   0.844   2.305  0.00  0.00      C     
ATOM    467  C   LEU C  59       2.700   2.164   4.448  0.00  0.00      C     
ATOM    468  O   LEU C  59       2.800   3.390   4.486  0.00  0.00      C     
ATOM    469  N   ASP C  60       3.730   1.379   4.087  0.00  0.00      C     
ATOM    470  CA  ASP C  60       5.046   1.900   3.795  0.00  0.00      C     
ATOM    471  CB  ASP C  60       5.999   1.384   4.909  0.00  0.00      C     
ATOM    472  CG  ASP C  60       7.101   2.380   5.181  0.00  0.00      C     
ATOM    473  OD1 ASP C  60       7.196   2.873   6.335  0.00  0.00      C     
ATOM    474  OD2 ASP C  60       7.879   2.671   4.238  0.00  0.00      C     
ATOM    475  C   ASP C  60       5.412   1.460   2.376  0.00  0.00      C     
ATOM    476  O   ASP C  60       5.771   0.316   2.092  0.00  0.00      C     
ATOM    477  N   LEU C  61       5.291   2.382   1.407  0.00  0.00      C     
ATOM    478  CA  LEU C  61       5.155   2.020   0.010  0.00  0.00      C     
ATOM    479  CB  LEU C  61       3.826   2.556  -0.587  0.00  0.00      C     
ATOM    480  CG  LEU C  61       2.548   2.094   0.153  0.00  0.00      C     
ATOM    481  CD1 LEU C  61       1.306   2.726  -0.493  0.00  0.00      C     
ATOM    482  CD2 LEU C  61       2.402   0.563   0.187  0.00  0.00      C     
ATOM    483  C   LEU C  61       6.308   2.531  -0.826  0.00  0.00      C     
ATOM    484  O   LEU C  61       6.696   3.694  -0.769  0.00  0.00      C     
ATOM    485  N   ARG C  62       6.886   1.640  -1.647  0.00  0.00      C     
ATOM    486  CA  ARG C  62       7.910   1.947  -2.625  0.00  0.00      C     
ATOM    487  CB  ARG C  62       9.310   1.453  -2.155  0.00  0.00      C     
ATOM    488  CG  ARG C  62       9.856   2.297  -0.982  0.00  0.00      C     
ATOM    489  CD  ARG C  62      10.925   1.617  -0.115  0.00  0.00      C     
ATOM    490  NE  ARG C  62      11.063   2.416   1.152  0.00  0.00      C     
ATOM    491  CZ  ARG C  62      10.198   2.369   2.158  0.00  0.00      C     
ATOM    492  NH1 ARG C  62       9.116   1.622   2.157  0.00  0.00      C     
ATOM    493  NH2 ARG C  62      10.331   3.128   3.225  0.00  0.00      C     
ATOM    494  C   ARG C  62       7.479   1.313  -3.934  0.00  0.00      C     
ATOM    495  O   ARG C  62       8.198   0.539  -4.563  0.00  0.00      C     
ATOM    496  N   LEU C  63       6.236   1.628  -4.342  0.00  0.00      C     
ATOM    497  CA  LEU C  63       5.591   1.110  -5.530  0.00  0.00      C     
ATOM    498  CB  LEU C  63       4.054   1.051  -5.340  0.00  0.00      C     
ATOM    499  CG  LEU C  63       3.561   0.008  -4.316  0.00  0.00      C     
ATOM    500  CD1 LEU C  63       2.064   0.215  -4.033  0.00  0.00      C     
ATOM    501  CD2 LEU C  63       3.815  -1.425  -4.810  0.00  0.00      C     
ATOM    502  C   LEU C  63       5.898   1.972  -6.742  0.00  0.00      C     
ATOM    503  O   LEU C  63       5.874   3.201  -6.664  0.00  0.00      C     
ATOM    504  N   LEU C  64       6.213   1.320  -7.880  0.00  0.00      C     
ATOM    505  CA  LEU C  64       6.609   1.975  -9.117  0.00  0.00      C     
ATOM    506  CB  LEU C  64       7.968   1.414  -9.605  0.00  0.00      C     
ATOM    507  CG  LEU C  64       9.134   1.576  -8.598  0.00  0.00      C     
ATOM    508  CD1 LEU C  64      10.400   0.898  -9.147  0.00  0.00      C     
ATOM    509  CD2 LEU C  64       9.422   3.049  -8.263  0.00  0.00      C     
ATOM    510  C   LEU C  64       5.507   1.905 -10.180  0.00  0.00      C     
ATOM    511  O   LEU C  64       4.439   2.496 -10.015  0.00  0.00      C     
ATOM    512  N   TYR C  65       5.710   1.214 -11.329  0.00  0.00      C     
ATOM    513  CA  TYR C  65       4.679   1.090 -12.352  0.00  0.00      C     
ATOM    514  CB  TYR C  65       5.277   0.682 -13.732  0.00  0.00      C     
ATOM    515  CG  TYR C  65       4.252   0.668 -14.849  0.00  0.00      C     
ATOM    516  CD1 TYR C  65       4.062   1.806 -15.653  0.00  0.00      C     
ATOM    517  CE1 TYR C  65       3.133   1.792 -16.704  0.00  0.00      C     
ATOM    518  CZ  TYR C  65       2.384   0.638 -16.959  0.00  0.00      C     
ATOM    519  OH  TYR C  65       1.492   0.613 -18.048  0.00  0.00      C     
ATOM    520  CD2 TYR C  65       3.502  -0.488 -15.129  0.00  0.00      C     
ATOM    521  CE2 TYR C  65       2.564  -0.503 -16.170  0.00  0.00      C     
ATOM    522  C   TYR C  65       3.571   0.130 -11.921  0.00  0.00      C     
ATOM    523  O   TYR C  65       3.820  -1.023 -11.582  0.00  0.00      C     
ATOM    524  N   LEU C  66       2.308   0.583 -11.937  0.00  0.00      C     
ATOM    525  CA  LEU C  66       1.161  -0.222 -11.569  0.00  0.00      C     
ATOM    526  CB  LEU C  66       0.391   0.400 -10.370  0.00  0.00      C     
ATOM    527  CG  LEU C  66       1.227   0.648  -9.093  0.00  0.00      C     
ATOM    528  CD1 LEU C  66       0.386   1.374  -8.031  0.00  0.00      C     
ATOM    529  CD2 LEU C  66       1.789  -0.656  -8.512  0.00  0.00      C     
ATOM    530  C   LEU C  66       0.212  -0.313 -12.753  0.00  0.00      C     
ATOM    531  O   LEU C  66      -0.126   0.703 -13.363  0.00  0.00      C     
ATOM    532  N   ASN C  67      -0.254  -1.531 -13.112  0.00  0.00      C     
ATOM    533  CA  ASN C  67      -1.350  -1.700 -14.060  0.00  0.00      C     
ATOM    534  CB  ASN C  67      -1.308  -3.071 -14.811  0.00  0.00      C     
ATOM    535  CG  ASN C  67      -1.502  -4.308 -13.931  0.00  0.00      C     
ATOM    536  OD1 ASN C  67      -1.599  -4.257 -12.704  0.00  0.00      C     
ATOM    537  ND2 ASN C  67      -1.550  -5.491 -14.589  0.00  0.00      C     
ATOM    538  C   ASN C  67      -2.706  -1.420 -13.402  0.00  0.00      C     
ATOM    539  O   ASN C  67      -2.833  -1.399 -12.177  0.00  0.00      C     
ATOM    540  N   THR C  68      -3.760  -1.178 -14.212  0.00  0.00      C     
ATOM    541  CA  THR C  68      -5.077  -0.718 -13.778  0.00  0.00      C     
ATOM    542  CB  THR C  68      -6.015  -0.514 -14.971  0.00  0.00      C     
ATOM    543  OG1 THR C  68      -5.304   0.139 -16.023  0.00  0.00      C     
ATOM    544  P   THR C  68      -5.738   0.111 -17.526  0.00  0.00      C     
ATOM    545  O1P THR C  68      -6.151  -1.262 -17.857  0.00  0.00      C     
ATOM    546  O2P THR C  68      -6.864   1.047 -17.681  0.00  0.00      C     
ATOM    547  OT  THR C  68      -4.558   0.514 -18.309  0.00  0.00      C     
ATOM    548  CG2 THR C  68      -7.197   0.377 -14.525  0.00  0.00      C     
ATOM    549  C   THR C  68      -5.735  -1.655 -12.773  0.00  0.00      C     
ATOM    550  O   THR C  68      -6.321  -1.238 -11.774  0.00  0.00      C     
ATOM    551  N   SER C  69      -5.606  -2.977 -12.997  0.00  0.00      C     
ATOM    552  CA  SER C  69      -6.050  -4.009 -12.075  0.00  0.00      C     
ATOM    553  CB  SER C  69      -5.877  -5.426 -12.686  0.00  0.00      C     
ATOM    554  OG  SER C  69      -4.529  -5.698 -13.075  0.00  0.00      C     
ATOM    555  C   SER C  69      -5.387  -3.949 -10.707  0.00  0.00      C     
ATOM    556  O   SER C  69      -6.042  -4.105  -9.679  0.00  0.00      C     
ATOM    557  N   SER C  70      -4.060  -3.698 -10.651  0.00  0.00      C     
ATOM    558  CA  SER C  70      -3.347  -3.453  -9.401  0.00  0.00      C     
ATOM    559  CB  SER C  70      -1.801  -3.407  -9.555  0.00  0.00      C     
ATOM    560  OG  SER C  70      -1.301  -4.630 -10.105  0.00  0.00      C     
ATOM    561  C   SER C  70      -3.799  -2.185  -8.699  0.00  0.00      C     
ATOM    562  O   SER C  70      -3.987  -2.168  -7.486  0.00  0.00      C     
ATOM    563  N   ILE C  71      -4.009  -1.086  -9.457  0.00  0.00      C     
ATOM    564  CA  ILE C  71      -4.509   0.184  -8.938  0.00  0.00      C     
ATOM    565  CB  ILE C  71      -4.491   1.274 -10.022  0.00  0.00      C     
ATOM    566  CG2 ILE C  71      -5.187   2.569  -9.535  0.00  0.00      C     
ATOM    567  CG1 ILE C  71      -3.035   1.565 -10.470  0.00  0.00      C     
ATOM    568  CD1 ILE C  71      -2.933   2.411 -11.746  0.00  0.00      C     
ATOM    569  C   ILE C  71      -5.893   0.068  -8.308  0.00  0.00      C     
ATOM    570  O   ILE C  71      -6.126   0.539  -7.196  0.00  0.00      C     
ATOM    571  N   LYS C  72      -6.844  -0.611  -8.978  0.00  0.00      C     
ATOM    572  CA  LYS C  72      -8.160  -0.889  -8.425  0.00  0.00      C     
ATOM    573  CB  LYS C  72      -9.156  -1.353  -9.515  0.00  0.00      C     
ATOM    574  CG  LYS C  72      -9.559  -0.187 -10.440  0.00  0.00      C     
ATOM    575  CD  LYS C  72     -10.582  -0.593 -11.515  0.00  0.00      C     
ATOM    576  CE  LYS C  72     -11.037   0.562 -12.423  0.00  0.00      C     
ATOM    577  NZ  LYS C  72     -11.871   1.531 -11.685  0.00  0.00      C     
ATOM    578  C   LYS C  72      -8.177  -1.765  -7.177  0.00  0.00      C     
ATOM    579  O   LYS C  72      -8.880  -1.468  -6.213  0.00  0.00      C     
ATOM    580  N   ALA C  73      -7.342  -2.826  -7.130  0.00  0.00      C     
ATOM    581  CA  ALA C  73      -7.152  -3.633  -5.936  0.00  0.00      C     
ATOM    582  CB  ALA C  73      -6.196  -4.802  -6.256  0.00  0.00      C     
ATOM    583  C   ALA C  73      -6.626  -2.831  -4.743  0.00  0.00      C     
ATOM    584  O   ALA C  73      -7.090  -2.969  -3.612  0.00  0.00      C     
ATOM    585  N   MET C  74      -5.657  -1.924  -4.986  0.00  0.00      C     
ATOM    586  CA  MET C  74      -5.235  -0.932  -4.013  0.00  0.00      C     
ATOM    587  CB  MET C  74      -3.962  -0.175  -4.474  0.00  0.00      C     
ATOM    588  CG  MET C  74      -2.693  -1.060  -4.516  0.00  0.00      C     
ATOM    589  SD  MET C  74      -2.165  -1.770  -2.920  0.00  0.00      C     
ATOM    590  CE  MET C  74      -1.641  -0.230  -2.111  0.00  0.00      C     
ATOM    591  C   MET C  74      -6.328   0.044  -3.578  0.00  0.00      C     
ATOM    592  O   MET C  74      -6.441   0.355  -2.398  0.00  0.00      C     
ATOM    593  N   MET C  75      -7.181   0.534  -4.502  0.00  0.00      C     
ATOM    594  CA  MET C  75      -8.315   1.399  -4.194  0.00  0.00      C     
ATOM    595  CB  MET C  75      -8.993   1.913  -5.493  0.00  0.00      C     
ATOM    596  CG  MET C  75     -10.224   2.829  -5.287  0.00  0.00      C     
ATOM    597  SD  MET C  75      -9.890   4.383  -4.393  0.00  0.00      C     
ATOM    598  CE  MET C  75      -9.029   5.261  -5.730  0.00  0.00      C     
ATOM    599  C   MET C  75      -9.337   0.783  -3.237  0.00  0.00      C     
ATOM    600  O   MET C  75      -9.788   1.426  -2.290  0.00  0.00      C     
ATOM    601  N   ASP C  76      -9.670  -0.514  -3.409  0.00  0.00      C     
ATOM    602  CA  ASP C  76     -10.464  -1.274  -2.454  0.00  0.00      C     
ATOM    603  CB  ASP C  76     -10.714  -2.710  -3.004  0.00  0.00      C     
ATOM    604  CG  ASP C  76     -11.837  -2.734  -4.027  0.00  0.00      C     
ATOM    605  OD1 ASP C  76     -12.868  -2.046  -3.804  0.00  0.00      C     
ATOM    606  OD2 ASP C  76     -11.768  -3.558  -4.977  0.00  0.00      C     
ATOM    607  C   ASP C  76      -9.828  -1.318  -1.054  0.00  0.00      C     
ATOM    608  O   ASP C  76     -10.502  -1.149  -0.038  0.00  0.00      C     
ATOM    609  N   ILE C  77      -8.493  -1.495  -0.957  0.00  0.00      C     
ATOM    610  CA  ILE C  77      -7.743  -1.335   0.290  0.00  0.00      C     
ATOM    611  CB  ILE C  77      -6.300  -1.852   0.163  0.00  0.00      C     
ATOM    612  CG2 ILE C  77      -5.478  -1.540   1.438  0.00  0.00      C     
ATOM    613  CG1 ILE C  77      -6.303  -3.375  -0.147  0.00  0.00      C     
ATOM    614  CD1 ILE C  77      -4.928  -3.941  -0.534  0.00  0.00      C     
ATOM    615  C   ILE C  77      -7.815   0.087   0.872  0.00  0.00      C     
ATOM    616  O   ILE C  77      -8.013   0.271   2.074  0.00  0.00      C     
ATOM    617  N   LEU C  78      -7.704   1.142   0.029  0.00  0.00      C     
ATOM    618  CA  LEU C  78      -7.823   2.542   0.428  0.00  0.00      C     
ATOM    619  CB  LEU C  78      -7.562   3.540  -0.738  0.00  0.00      C     
ATOM    620  CG  LEU C  78      -6.121   3.575  -1.297  0.00  0.00      C     
ATOM    621  CD1 LEU C  78      -6.055   4.485  -2.535  0.00  0.00      C     
ATOM    622  CD2 LEU C  78      -5.093   4.042  -0.256  0.00  0.00      C     
ATOM    623  C   LEU C  78      -9.155   2.894   1.080  0.00  0.00      C     
ATOM    624  O   LEU C  78      -9.177   3.616   2.078  0.00  0.00      C     
ATOM    625  N   ASP C  79     -10.287   2.361   0.569  0.00  0.00      C     
ATOM    626  CA  ASP C  79     -11.597   2.512   1.185  0.00  0.00      C     
ATOM    627  CB  ASP C  79     -12.653   1.701   0.386  0.00  0.00      C     
ATOM    628  CG  ASP C  79     -13.189   2.432  -0.821  0.00  0.00      C     
ATOM    629  OD1 ASP C  79     -13.073   3.674  -0.944  0.00  0.00      C     
ATOM    630  OD2 ASP C  79     -13.946   1.757  -1.572  0.00  0.00      C     
ATOM    631  C   ASP C  79     -11.657   2.000   2.625  0.00  0.00      C     
ATOM    632  O   ASP C  79     -12.148   2.681   3.526  0.00  0.00      C     
ATOM    633  N   LEU C  80     -11.115   0.792   2.884  0.00  0.00      C     
ATOM    634  CA  LEU C  80     -11.030   0.219   4.218  0.00  0.00      C     
ATOM    635  CB  LEU C  80     -10.513  -1.249   4.180  0.00  0.00      C     
ATOM    636  CG  LEU C  80     -11.602  -2.339   3.992  0.00  0.00      C     
ATOM    637  CD1 LEU C  80     -12.550  -2.423   5.201  0.00  0.00      C     
ATOM    638  CD2 LEU C  80     -12.410  -2.186   2.695  0.00  0.00      C     
ATOM    639  C   LEU C  80     -10.190   1.060   5.173  0.00  0.00      C     
ATOM    640  O   LEU C  80     -10.578   1.309   6.312  0.00  0.00      C     
ATOM    641  N   LEU C  81      -9.026   1.557   4.712  0.00  0.00      C     
ATOM    642  CA  LEU C  81      -8.187   2.481   5.460  0.00  0.00      C     
ATOM    643  CB  LEU C  81      -6.871   2.743   4.686  0.00  0.00      C     
ATOM    644  CG  LEU C  81      -5.964   1.505   4.522  0.00  0.00      C     
ATOM    645  CD1 LEU C  81      -4.843   1.803   3.518  0.00  0.00      C     
ATOM    646  CD2 LEU C  81      -5.369   1.036   5.859  0.00  0.00      C     
ATOM    647  C   LEU C  81      -8.857   3.814   5.792  0.00  0.00      C     
ATOM    648  O   LEU C  81      -8.786   4.300   6.922  0.00  0.00      C     
ATOM    649  N   GLU C  82      -9.553   4.424   4.812  0.00  0.00      C     
ATOM    650  CA  GLU C  82     -10.346   5.629   4.991  0.00  0.00      C     
ATOM    651  CB  GLU C  82     -10.864   6.089   3.599  0.00  0.00      C     
ATOM    652  CG  GLU C  82     -11.981   7.166   3.587  0.00  0.00      C     
ATOM    653  CD  GLU C  82     -11.565   8.496   4.186  0.00  0.00      C     
ATOM    654  OE1 GLU C  82     -10.368   8.709   4.495  0.00  0.00      C     
ATOM    655  OE2 GLU C  82     -12.456   9.383   4.306  0.00  0.00      C     
ATOM    656  C   GLU C  82     -11.492   5.485   5.984  0.00  0.00      C     
ATOM    657  O   GLU C  82     -11.638   6.267   6.927  0.00  0.00      C     
ATOM    658  N   GLU C  83     -12.291   4.410   5.833  0.00  0.00      C     
ATOM    659  CA  GLU C  83     -13.378   4.061   6.726  0.00  0.00      C     
ATOM    660  CB  GLU C  83     -14.157   2.858   6.132  0.00  0.00      C     
ATOM    661  CG  GLU C  83     -15.410   2.388   6.918  0.00  0.00      C     
ATOM    662  CD  GLU C  83     -16.457   3.477   7.104  0.00  0.00      C     
ATOM    663  OE1 GLU C  83     -16.801   4.166   6.105  0.00  0.00      C     
ATOM    664  OE2 GLU C  83     -16.969   3.632   8.243  0.00  0.00      C     
ATOM    665  C   GLU C  83     -12.898   3.780   8.144  0.00  0.00      C     
ATOM    666  O   GLU C  83     -13.450   4.277   9.126  0.00  0.00      C     
ATOM    667  N   ALA C  84     -11.793   3.022   8.300  0.00  0.00      C     
ATOM    668  CA  ALA C  84     -11.156   2.793   9.581  0.00  0.00      C     
ATOM    669  CB  ALA C  84      -9.996   1.793   9.401  0.00  0.00      C     
ATOM    670  C   ALA C  84     -10.654   4.066  10.261  0.00  0.00      C     
ATOM    671  O   ALA C  84     -10.896   4.284  11.448  0.00  0.00      C     
ATOM    672  N   HIS C  85      -9.983   4.977   9.521  0.00  0.00      C     
ATOM    673  CA  HIS C  85      -9.527   6.264  10.039  0.00  0.00      C     
ATOM    674  CB  HIS C  85      -8.692   7.039   8.984  0.00  0.00      C     
ATOM    675  ND1 HIS C  85      -8.845   9.584   8.768  0.00  0.00      C     
ATOM    676  CG  HIS C  85      -8.322   8.460   9.374  0.00  0.00      C     
ATOM    677  CE1 HIS C  85      -8.210  10.660   9.289  0.00  0.00      C     
ATOM    678  NE2 HIS C  85      -7.303  10.311  10.186  0.00  0.00      C     
ATOM    679  CD2 HIS C  85      -7.370   8.922  10.234  0.00  0.00      C     
ATOM    680  C   HIS C  85     -10.649   7.153  10.548  0.00  0.00      C     
ATOM    681  O   HIS C  85     -10.563   7.755  11.618  0.00  0.00      C     
ATOM    682  N   GLN C  86     -11.767   7.220   9.805  0.00  0.00      C     
ATOM    683  CA  GLN C  86     -12.938   7.970  10.212  0.00  0.00      C     
ATOM    684  CB  GLN C  86     -13.781   8.336   8.968  0.00  0.00      C     
ATOM    685  CG  GLN C  86     -13.060   9.326   8.010  0.00  0.00      C     
ATOM    686  CD  GLN C  86     -12.864  10.730   8.603  0.00  0.00      C     
ATOM    687  OE1 GLN C  86     -12.211  10.965   9.625  0.00  0.00      C     
ATOM    688  NE2 GLN C  86     -13.462  11.738   7.930  0.00  0.00      C     
ATOM    689  C   GLN C  86     -13.759   7.287  11.296  0.00  0.00      C     
ATOM    690  O   GLN C  86     -14.485   7.941  12.041  0.00  0.00      C     
ATOM    691  N   GLY C  87     -13.598   5.958  11.462  0.00  0.00      C     
ATOM    692  CA  GLY C  87     -14.129   5.194  12.587  0.00  0.00      C     
ATOM    693  C   GLY C  87     -13.378   5.400  13.879  0.00  0.00      C     
ATOM    694  O   GLY C  87     -13.952   5.282  14.962  0.00  0.00      C     
ATOM    695  N   GLY C  88     -12.068   5.719  13.804  0.00  0.00      C     
ATOM    696  CA  GLY C  88     -11.232   6.022  14.968  0.00  0.00      C     
ATOM    697  C   GLY C  88      -9.933   5.260  15.026  0.00  0.00      C     
ATOM    698  O   GLY C  88      -9.237   5.290  16.040  0.00  0.00      C     
ATOM    699  N   ARG C  89      -9.565   4.532  13.957  0.00  0.00      C     
ATOM    700  CA  ARG C  89      -8.368   3.713  13.902  0.00  0.00      C     
ATOM    701  CB  ARG C  89      -8.551   2.632  12.805  0.00  0.00      C     
ATOM    702  CG  ARG C  89      -7.489   1.515  12.741  0.00  0.00      C     
ATOM    703  CD  ARG C  89      -7.423   0.667  14.012  0.00  0.00      C     
ATOM    704  NE  ARG C  89      -6.605  -0.546  13.703  0.00  0.00      C     
ATOM    705  CZ  ARG C  89      -7.084  -1.771  13.528  0.00  0.00      C     
ATOM    706  NH1 ARG C  89      -8.361  -2.055  13.438  0.00  0.00      C     
ATOM    707  NH2 ARG C  89      -6.199  -2.749  13.482  0.00  0.00      C     
ATOM    708  C   ARG C  89      -7.128   4.540  13.545  0.00  0.00      C     
ATOM    709  O   ARG C  89      -7.161   5.263  12.547  0.00  0.00      C     
ATOM    710  N   PRO C  90      -6.010   4.490  14.272  0.00  0.00      C     
ATOM    711  CD  PRO C  90      -5.946   4.097  15.683  0.00  0.00      C     
ATOM    712  CA  PRO C  90      -4.744   5.051  13.807  0.00  0.00      C     
ATOM    713  CB  PRO C  90      -3.782   4.824  14.986  0.00  0.00      C     
ATOM    714  CG  PRO C  90      -4.704   4.818  16.208  0.00  0.00      C     
ATOM    715  C   PRO C  90      -4.228   4.457  12.496  0.00  0.00      C     
ATOM    716  O   PRO C  90      -3.809   3.298  12.470  0.00  0.00      C     
ATOM    717  N   VAL C  91      -4.239   5.254  11.413  0.00  0.00      C     
ATOM    718  CA  VAL C  91      -3.764   4.873  10.095  0.00  0.00      C     
ATOM    719  CB  VAL C  91      -4.907   4.720   9.084  0.00  0.00      C     
ATOM    720  CG1 VAL C  91      -4.369   4.430   7.666  0.00  0.00      C     
ATOM    721  CG2 VAL C  91      -5.841   3.573   9.527  0.00  0.00      C     
ATOM    722  C   VAL C  91      -2.809   5.953   9.616  0.00  0.00      C     
ATOM    723  O   VAL C  91      -3.138   7.137   9.657  0.00  0.00      C     
ATOM    724  N   SER C  92      -1.602   5.587   9.142  0.00  0.00      C     
ATOM    725  CA  SER C  92      -0.679   6.550   8.548  0.00  0.00      C     
ATOM    726  CB  SER C  92       0.275   7.267   9.556  0.00  0.00      C     
ATOM    727  OG  SER C  92       0.834   6.396  10.547  0.00  0.00      C     
ATOM    728  C   SER C  92       0.088   5.939   7.395  0.00  0.00      C     
ATOM    729  O   SER C  92       0.492   4.780   7.426  0.00  0.00      C     
ATOM    730  N   LEU C  93       0.263   6.696   6.294  0.00  0.00      C     
ATOM    731  CA  LEU C  93       0.836   6.173   5.066  0.00  0.00      C     
ATOM    732  CB  LEU C  93      -0.228   6.182   3.933  0.00  0.00      C     
ATOM    733  CG  LEU C  93       0.182   5.517   2.595  0.00  0.00      C     
ATOM    734  CD1 LEU C  93      -1.044   4.878   1.920  0.00  0.00      C     
ATOM    735  CD2 LEU C  93       0.832   6.494   1.601  0.00  0.00      C     
ATOM    736  C   LEU C  93       2.079   6.945   4.665  0.00  0.00      C     
ATOM    737  O   LEU C  93       2.090   8.176   4.626  0.00  0.00      C     
ATOM    738  N   ARG C  94       3.160   6.215   4.332  0.00  0.00      C     
ATOM    739  CA  ARG C  94       4.379   6.756   3.769  0.00  0.00      C     
ATOM    740  CB  ARG C  94       5.628   6.407   4.626  0.00  0.00      C     
ATOM    741  CG  ARG C  94       5.717   7.165   5.967  0.00  0.00      C     
ATOM    742  CD  ARG C  94       6.982   6.834   6.785  0.00  0.00      C     
ATOM    743  NE  ARG C  94       6.857   5.440   7.317  0.00  0.00      C     
ATOM    744  CZ  ARG C  94       6.067   5.104   8.326  0.00  0.00      C     
ATOM    745  NH1 ARG C  94       5.609   5.944   9.224  0.00  0.00      C     
ATOM    746  NH2 ARG C  94       5.751   3.833   8.429  0.00  0.00      C     
ATOM    747  C   ARG C  94       4.592   6.200   2.372  0.00  0.00      C     
ATOM    748  O   ARG C  94       4.649   4.988   2.175  0.00  0.00      C     
ATOM    749  N   TRP C  95       4.739   7.069   1.354  0.00  0.00      C     
ATOM    750  CA  TRP C  95       5.115   6.634   0.019  0.00  0.00      C     
ATOM    751  CB  TRP C  95       4.074   7.060  -1.057  0.00  0.00      C     
ATOM    752  CG  TRP C  95       4.048   6.251  -2.328  0.00  0.00      C     
ATOM    753  CD1 TRP C  95       5.092   5.853  -3.134  0.00  0.00      C     
ATOM    754  NE1 TRP C  95       4.608   5.135  -4.207  0.00  0.00      C     
ATOM    755  CE2 TRP C  95       3.250   5.064  -4.129  0.00  0.00      C     
ATOM    756  CD2 TRP C  95       2.850   5.749  -2.956  0.00  0.00      C     
ATOM    757  CE3 TRP C  95       1.490   5.824  -2.639  0.00  0.00      C     
ATOM    758  CZ3 TRP C  95       0.565   5.215  -3.492  0.00  0.00      C     
ATOM    759  CZ2 TRP C  95       2.331   4.475  -4.983  0.00  0.00      C     
ATOM    760  CH2 TRP C  95       0.978   4.554  -4.646  0.00  0.00      C     
ATOM    761  C   TRP C  95       6.482   7.228  -0.273  0.00  0.00      C     
ATOM    762  O   TRP C  95       6.711   8.431  -0.149  0.00  0.00      C     
ATOM    763  N   HIS C  96       7.438   6.365  -0.646  0.00  0.00      C     
ATOM    764  CA  HIS C  96       8.817   6.720  -0.888  0.00  0.00      C     
ATOM    765  CB  HIS C  96       9.755   5.955   0.069  0.00  0.00      C     
ATOM    766  ND1 HIS C  96      10.330   7.310   2.123  0.00  0.00      C     
ATOM    767  CG  HIS C  96       9.572   6.337   1.509  0.00  0.00      C     
ATOM    768  CE1 HIS C  96      10.069   7.244   3.449  0.00  0.00      C     
ATOM    769  NE2 HIS C  96       9.202   6.292   3.729  0.00  0.00      C     
ATOM    770  CD2 HIS C  96       8.880   5.723   2.509  0.00  0.00      C     
ATOM    771  C   HIS C  96       9.203   6.383  -2.311  0.00  0.00      C     
ATOM    772  O   HIS C  96       8.845   5.330  -2.831  0.00  0.00      C     
ATOM    773  N   TYR C  97       9.947   7.275  -2.988  0.00  0.00      C     
ATOM    774  CA  TYR C  97      10.334   7.051  -4.366  0.00  0.00      C     
ATOM    775  CB  TYR C  97       9.163   7.318  -5.374  0.00  0.00      C     
ATOM    776  CG  TYR C  97       8.846   8.775  -5.653  0.00  0.00      C     
ATOM    777  CD1 TYR C  97       8.380   9.638  -4.645  0.00  0.00      C     
ATOM    778  CE1 TYR C  97       8.074  10.976  -4.937  0.00  0.00      C     
ATOM    779  CZ  TYR C  97       8.208  11.456  -6.241  0.00  0.00      C     
ATOM    780  OH  TYR C  97       7.864  12.787  -6.537  0.00  0.00      C     
ATOM    781  CD2 TYR C  97       8.963   9.274  -6.964  0.00  0.00      C     
ATOM    782  CE2 TYR C  97       8.646  10.606  -7.259  0.00  0.00      C     
ATOM    783  C   TYR C  97      11.561   7.906  -4.659  0.00  0.00      C     
ATOM    784  O   TYR C  97      11.929   8.788  -3.881  0.00  0.00      C     
ATOM    785  N   ASP C  98      12.239   7.633  -5.790  0.00  0.00      C     
ATOM    786  CA  ASP C  98      13.383   8.383  -6.262  0.00  0.00      C     
ATOM    787  CB  ASP C  98      14.296   7.414  -7.074  0.00  0.00      C     
ATOM    788  CG  ASP C  98      15.566   7.992  -7.670  0.00  0.00      C     
ATOM    789  OD1 ASP C  98      15.863   9.207  -7.557  0.00  0.00      C     
ATOM    790  OD2 ASP C  98      16.337   7.176  -8.244  0.00  0.00      C     
ATOM    791  C   ASP C  98      12.899   9.577  -7.077  0.00  0.00      C     
ATOM    792  O   ASP C  98      12.067   9.442  -7.974  0.00  0.00      C     
ATOM    793  N   ARG C  99      13.409  10.783  -6.774  0.00  0.00      C     
ATOM    794  CA  ARG C  99      13.078  12.003  -7.484  0.00  0.00      C     
ATOM    795  CB  ARG C  99      13.588  13.239  -6.689  0.00  0.00      C     
ATOM    796  CG  ARG C  99      12.787  13.465  -5.390  0.00  0.00      C     
ATOM    797  CD  ARG C  99      13.172  14.708  -4.569  0.00  0.00      C     
ATOM    798  NE  ARG C  99      14.397  14.374  -3.773  0.00  0.00      C     
ATOM    799  CZ  ARG C  99      14.682  14.868  -2.574  0.00  0.00      C     
ATOM    800  NH1 ARG C  99      14.033  15.856  -2.006  0.00  0.00      C     
ATOM    801  NH2 ARG C  99      15.674  14.311  -1.915  0.00  0.00      C     
ATOM    802  C   ARG C  99      13.595  12.028  -8.917  0.00  0.00      C     
ATOM    803  O   ARG C  99      13.043  12.700  -9.784  0.00  0.00      C     
ATOM    804  N   ARG C 100      14.685  11.281  -9.195  0.00  0.00      C     
ATOM    805  CA  ARG C 100      15.344  11.119 -10.483  0.00  0.00      C     
ATOM    806  CB  ARG C 100      15.020   9.771 -11.190  0.00  0.00      C     
ATOM    807  CG  ARG C 100      13.523   9.413 -11.345  0.00  0.00      C     
ATOM    808  CD  ARG C 100      13.046   9.255 -12.794  0.00  0.00      C     
ATOM    809  NE  ARG C 100      13.186  10.598 -13.434  0.00  0.00      C     
ATOM    810  CZ  ARG C 100      12.199  11.411 -13.785  0.00  0.00      C     
ATOM    811  NH1 ARG C 100      10.924  11.120 -13.708  0.00  0.00      C     
ATOM    812  NH2 ARG C 100      12.545  12.618 -14.196  0.00  0.00      C     
ATOM    813  C   ARG C 100      15.431  12.339 -11.401  0.00  0.00      C     
ATOM    814  O   ARG C 100      15.208  12.266 -12.612  0.00  0.00      C     
ATOM    815  N   ASN C 101      15.788  13.491 -10.793  0.00  0.00      C     
ATOM    816  CA  ASN C 101      16.059  14.774 -11.416  0.00  0.00      C     
ATOM    817  CB  ASN C 101      16.913  14.607 -12.721  0.00  0.00      C     
ATOM    818  CG  ASN C 101      17.739  15.818 -13.148  0.00  0.00      C     
ATOM    819  OD1 ASN C 101      17.789  16.176 -14.328  0.00  0.00      C     
ATOM    820  ND2 ASN C 101      18.441  16.455 -12.184  0.00  0.00      C     
ATOM    821  C   ASN C 101      14.819  15.668 -11.600  0.00  0.00      C     
ATOM    822  O   ASN C 101      14.874  16.651 -12.331  0.00  0.00      C     
ATOM    823  N   GLU C 102      13.688  15.401 -10.906  0.00  0.00      C     
ATOM    824  CA  GLU C 102      12.511  16.260 -10.997  0.00  0.00      C     
ATOM    825  CB  GLU C 102      11.636  15.899 -12.240  0.00  0.00      C     
ATOM    826  CG  GLU C 102      10.709  14.660 -12.080  0.00  0.00      C     
ATOM    827  CD  GLU C 102      10.108  14.158 -13.380  0.00  0.00      C     
ATOM    828  OE1 GLU C 102      10.544  14.580 -14.481  0.00  0.00      C     
ATOM    829  OE2 GLU C 102       9.267  13.223 -13.333  0.00  0.00      C     
ATOM    830  C   GLU C 102      11.662  16.113  -9.738  0.00  0.00      C     
ATOM    831  O   GLU C 102      11.920  15.276  -8.879  0.00  0.00      C     
ATOM    832  N   ARG C 103      10.595  16.931  -9.596  0.00  0.00      C     
ATOM    833  CA  ARG C 103       9.451  16.554  -8.781  0.00  0.00      C     
ATOM    834  CB  ARG C 103       9.201  17.431  -7.519  0.00  0.00      C     
ATOM    835  CG  ARG C 103       7.800  17.282  -6.851  0.00  0.00      C     
ATOM    836  CD  ARG C 103       6.741  18.293  -7.345  0.00  0.00      C     
ATOM    837  NE  ARG C 103       5.473  17.618  -7.785  0.00  0.00      C     
ATOM    838  CZ  ARG C 103       4.414  17.354  -7.028  0.00  0.00      C     
ATOM    839  NH1 ARG C 103       4.355  17.507  -5.727  0.00  0.00      C     
ATOM    840  NH2 ARG C 103       3.315  16.940  -7.622  0.00  0.00      C     
ATOM    841  C   ARG C 103       8.209  16.455  -9.640  0.00  0.00      C     
ATOM    842  O   ARG C 103       7.728  17.437 -10.209  0.00  0.00      C     
ATOM    843  N   VAL C 104       7.668  15.234  -9.741  0.00  0.00      C     
ATOM    844  CA  VAL C 104       6.358  14.945 -10.276  0.00  0.00      C     
ATOM    845  CB  VAL C 104       6.369  14.430 -11.718  0.00  0.00      C     
ATOM    846  CG1 VAL C 104       4.966  13.958 -12.151  0.00  0.00      C     
ATOM    847  CG2 VAL C 104       6.830  15.560 -12.658  0.00  0.00      C     
ATOM    848  C   VAL C 104       5.814  13.911  -9.314  0.00  0.00      C     
ATOM    849  O   VAL C 104       6.531  13.001  -8.898  0.00  0.00      C     
ATOM    850  N   ALA C 105       4.552  14.060  -8.888  0.00  0.00      C     
ATOM    851  CA  ALA C 105       3.948  13.202  -7.887  0.00  0.00      C     
ATOM    852  CB  ALA C 105       4.365  13.628  -6.461  0.00  0.00      C     
ATOM    853  C   ALA C 105       2.432  13.258  -7.980  0.00  0.00      C     
ATOM    854  O   ALA C 105       1.717  12.710  -7.142  0.00  0.00      C     
ATOM    855  N   GLU C 106       1.906  13.892  -9.047  0.00  0.00      C     
ATOM    856  CA  GLU C 106       0.509  14.198  -9.251  0.00  0.00      C     
ATOM    857  CB  GLU C 106       0.314  15.012 -10.558  0.00  0.00      C     
ATOM    858  CG  GLU C 106       0.805  16.483 -10.439  0.00  0.00      C     
ATOM    859  CD  GLU C 106       2.271  16.719 -10.775  0.00  0.00      C     
ATOM    860  OE1 GLU C 106       3.160  16.105 -10.128  0.00  0.00      C     
ATOM    861  OE2 GLU C 106       2.558  17.594 -11.633  0.00  0.00      C     
ATOM    862  C   GLU C 106      -0.435  13.011  -9.180  0.00  0.00      C     
ATOM    863  O   GLU C 106      -1.501  13.113  -8.592  0.00  0.00      C     
ATOM    864  N   LEU C 107      -0.051  11.830  -9.705  0.00  0.00      C     
ATOM    865  CA  LEU C 107      -0.833  10.607  -9.580  0.00  0.00      C     
ATOM    866  CB  LEU C 107      -0.068   9.467 -10.311  0.00  0.00      C     
ATOM    867  CG  LEU C 107      -0.641   8.035 -10.187  0.00  0.00      C     
ATOM    868  CD1 LEU C 107      -2.076   7.952 -10.720  0.00  0.00      C     
ATOM    869  CD2 LEU C 107       0.253   7.036 -10.938  0.00  0.00      C     
ATOM    870  C   LEU C 107      -1.131  10.207  -8.130  0.00  0.00      C     
ATOM    871  O   LEU C 107      -2.265   9.902  -7.764  0.00  0.00      C     
ATOM    872  N   ALA C 108      -0.118  10.261  -7.238  0.00  0.00      C     
ATOM    873  CA  ALA C 108      -0.303  10.086  -5.810  0.00  0.00      C     
ATOM    874  CB  ALA C 108       1.069  10.004  -5.110  0.00  0.00      C     
ATOM    875  C   ALA C 108      -1.160  11.179  -5.177  0.00  0.00      C     
ATOM    876  O   ALA C 108      -2.051  10.908  -4.374  0.00  0.00      C     
ATOM    877  N   GLU C 109      -0.931  12.453  -5.558  0.00  0.00      C     
ATOM    878  CA  GLU C 109      -1.711  13.601  -5.122  0.00  0.00      C     
ATOM    879  CB  GLU C 109      -1.034  14.936  -5.544  0.00  0.00      C     
ATOM    880  CG  GLU C 109       0.331  15.178  -4.830  0.00  0.00      C     
ATOM    881  CD  GLU C 109       1.096  16.403  -5.314  0.00  0.00      C     
ATOM    882  OE1 GLU C 109       1.939  16.946  -4.548  0.00  0.00      C     
ATOM    883  OE2 GLU C 109       0.916  16.835  -6.480  0.00  0.00      C     
ATOM    884  C   GLU C 109      -3.193  13.537  -5.519  0.00  0.00      C     
ATOM    885  O   GLU C 109      -4.071  13.884  -4.729  0.00  0.00      C     
ATOM    886  N   GLU C 110      -3.517  13.052  -6.734  0.00  0.00      C     
ATOM    887  CA  GLU C 110      -4.863  12.759  -7.205  0.00  0.00      C     
ATOM    888  CB  GLU C 110      -4.826  12.323  -8.696  0.00  0.00      C     
ATOM    889  CG  GLU C 110      -4.507  13.491  -9.668  0.00  0.00      C     
ATOM    890  CD  GLU C 110      -4.138  13.039 -11.072  0.00  0.00      C     
ATOM    891  OE1 GLU C 110      -4.244  11.826 -11.400  0.00  0.00      C     
ATOM    892  OE2 GLU C 110      -3.771  13.913 -11.903  0.00  0.00      C     
ATOM    893  C   GLU C 110      -5.612  11.715  -6.374  0.00  0.00      C     
ATOM    894  O   GLU C 110      -6.784  11.889  -6.041  0.00  0.00      C     
ATOM    895  N   PHE C 111      -4.950  10.608  -5.975  0.00  0.00      C     
ATOM    896  CA  PHE C 111      -5.485   9.657  -5.004  0.00  0.00      C     
ATOM    897  CB  PHE C 111      -4.622   8.368  -4.908  0.00  0.00      C     
ATOM    898  CG  PHE C 111      -4.611   7.599  -6.205  0.00  0.00      C     
ATOM    899  CD1 PHE C 111      -5.808   7.277  -6.873  0.00  0.00      C     
ATOM    900  CE1 PHE C 111      -5.789   6.536  -8.062  0.00  0.00      C     
ATOM    901  CZ  PHE C 111      -4.570   6.091  -8.587  0.00  0.00      C     
ATOM    902  CD2 PHE C 111      -3.397   7.126  -6.736  0.00  0.00      C     
ATOM    903  CE2 PHE C 111      -3.374   6.378  -7.918  0.00  0.00      C     
ATOM    904  C   PHE C 111      -5.653  10.240  -3.604  0.00  0.00      C     
ATOM    905  O   PHE C 111      -6.582   9.919  -2.869  0.00  0.00      C     
ATOM    906  N   ARG C 112      -4.757  11.156  -3.203  0.00  0.00      C     
ATOM    907  CA  ARG C 112      -4.684  11.729  -1.870  0.00  0.00      C     
ATOM    908  CB  ARG C 112      -3.338  12.489  -1.769  0.00  0.00      C     
ATOM    909  CG  ARG C 112      -2.880  12.921  -0.367  0.00  0.00      C     
ATOM    910  CD  ARG C 112      -1.466  13.517  -0.415  0.00  0.00      C     
ATOM    911  NE  ARG C 112      -1.044  13.868   0.976  0.00  0.00      C     
ATOM    912  CZ  ARG C 112      -1.239  15.041   1.562  0.00  0.00      C     
ATOM    913  NH1 ARG C 112      -1.893  16.038   1.015  0.00  0.00      C     
ATOM    914  NH2 ARG C 112      -0.721  15.200   2.761  0.00  0.00      C     
ATOM    915  C   ARG C 112      -5.871  12.638  -1.528  0.00  0.00      C     
ATOM    916  O   ARG C 112      -6.117  12.954  -0.367  0.00  0.00      C     
ATOM    917  N   GLU C 113      -6.681  13.060  -2.520  0.00  0.00      C     
ATOM    918  CA  GLU C 113      -7.970  13.701  -2.285  0.00  0.00      C     
ATOM    919  CB  GLU C 113      -8.377  14.622  -3.463  0.00  0.00      C     
ATOM    920  CG  GLU C 113      -7.772  16.037  -3.301  0.00  0.00      C     
ATOM    921  CD  GLU C 113      -7.843  16.856  -4.576  0.00  0.00      C     
ATOM    922  OE1 GLU C 113      -6.768  17.250  -5.094  0.00  0.00      C     
ATOM    923  OE2 GLU C 113      -8.977  17.126  -5.055  0.00  0.00      C     
ATOM    924  C   GLU C 113      -9.105  12.747  -1.925  0.00  0.00      C     
ATOM    925  O   GLU C 113     -10.159  13.175  -1.449  0.00  0.00      C     
ATOM    926  N   ASP C 114      -8.932  11.424  -2.103  0.00  0.00      C     
ATOM    927  CA  ASP C 114      -9.947  10.449  -1.753  0.00  0.00      C     
ATOM    928  CB  ASP C 114      -9.913   9.283  -2.778  0.00  0.00      C     
ATOM    929  CG  ASP C 114     -10.367   9.737  -4.150  0.00  0.00      C     
ATOM    930  OD1 ASP C 114     -11.266  10.613  -4.254  0.00  0.00      C     
ATOM    931  OD2 ASP C 114      -9.942   9.119  -5.159  0.00  0.00      C     
ATOM    932  C   ASP C 114      -9.749   9.920  -0.328  0.00  0.00      C     
ATOM    933  O   ASP C 114     -10.614   9.228   0.213  0.00  0.00      C     
ATOM    934  N   CYS C 115      -8.636  10.296   0.337  0.00  0.00      C     
ATOM    935  CA  CYS C 115      -8.247   9.788   1.643  0.00  0.00      C     
ATOM    936  CB  CYS C 115      -6.877   9.058   1.567  0.00  0.00      C     
ATOM    937  SG  CYS C 115      -6.884   7.669   0.383  0.00  0.00      C     
ATOM    938  C   CYS C 115      -8.123  10.904   2.673  0.00  0.00      C     
ATOM    939  O   CYS C 115      -7.475  11.927   2.448  0.00  0.00      C     
ATOM    940  N   SER C 116      -8.736  10.734   3.859  0.00  0.00      C     
ATOM    941  CA  SER C 116      -8.669  11.702   4.947  0.00  0.00      C     
ATOM    942  CB  SER C 116      -9.992  11.727   5.774  0.00  0.00      C     
ATOM    943  OG  SER C 116     -10.269  10.482   6.422  0.00  0.00      C     
ATOM    944  C   SER C 116      -7.519  11.432   5.907  0.00  0.00      C     
ATOM    945  O   SER C 116      -7.093  12.323   6.644  0.00  0.00      C     
ATOM    946  N   PHE C 117      -6.973  10.197   5.913  0.00  0.00      C     
ATOM    947  CA  PHE C 117      -5.868   9.792   6.769  0.00  0.00      C     
ATOM    948  CB  PHE C 117      -5.702   8.247   6.878  0.00  0.00      C     
ATOM    949  CG  PHE C 117      -5.535   7.556   5.551  0.00  0.00      C     
ATOM    950  CD1 PHE C 117      -4.269   7.482   4.944  0.00  0.00      C     
ATOM    951  CE1 PHE C 117      -4.087   6.759   3.759  0.00  0.00      C     
ATOM    952  CZ  PHE C 117      -5.168   6.085   3.180  0.00  0.00      C     
ATOM    953  CD2 PHE C 117      -6.612   6.875   4.958  0.00  0.00      C     
ATOM    954  CE2 PHE C 117      -6.434   6.144   3.777  0.00  0.00      C     
ATOM    955  C   PHE C 117      -4.535  10.487   6.463  0.00  0.00      C     
ATOM    956  O   PHE C 117      -4.326  10.927   5.330  0.00  0.00      C     
ATOM    957  N   PRO C 118      -3.601  10.634   7.411  0.00  0.00      C     
ATOM    958  CD  PRO C 118      -3.860  10.515   8.849  0.00  0.00      C     
ATOM    959  CA  PRO C 118      -2.253  11.136   7.147  0.00  0.00      C     
ATOM    960  CB  PRO C 118      -1.552  11.033   8.512  0.00  0.00      C     
ATOM    961  CG  PRO C 118      -2.690  11.241   9.514  0.00  0.00      C     
ATOM    962  C   PRO C 118      -1.493  10.402   6.047  0.00  0.00      C     
ATOM    963  O   PRO C 118      -1.062   9.264   6.233  0.00  0.00      C     
ATOM    964  N   PHE C 119      -1.307  11.063   4.892  0.00  0.00      C     
ATOM    965  CA  PHE C 119      -0.682  10.499   3.720  0.00  0.00      C     
ATOM    966  CB  PHE C 119      -1.743  10.534   2.576  0.00  0.00      C     
ATOM    967  CG  PHE C 119      -1.397   9.812   1.287  0.00  0.00      C     
ATOM    968  CD1 PHE C 119      -0.272  10.141   0.504  0.00  0.00      C     
ATOM    969  CE1 PHE C 119      -0.052   9.524  -0.736  0.00  0.00      C     
ATOM    970  CZ  PHE C 119      -0.963   8.579  -1.219  0.00  0.00      C     
ATOM    971  CD2 PHE C 119      -2.305   8.863   0.778  0.00  0.00      C     
ATOM    972  CE2 PHE C 119      -2.093   8.249  -0.462  0.00  0.00      C     
ATOM    973  C   PHE C 119       0.531  11.364   3.427  0.00  0.00      C     
ATOM    974  O   PHE C 119       0.404  12.533   3.047  0.00  0.00      C     
ATOM    975  N   ALA C 120       1.743  10.810   3.601  0.00  0.00      C     
ATOM    976  CA  ALA C 120       2.990  11.529   3.474  0.00  0.00      C     
ATOM    977  CB  ALA C 120       3.793  11.432   4.789  0.00  0.00      C     
ATOM    978  C   ALA C 120       3.814  10.970   2.327  0.00  0.00      C     
ATOM    979  O   ALA C 120       3.900   9.761   2.113  0.00  0.00      C     
ATOM    980  N   ILE C 121       4.445  11.859   1.539  0.00  0.00      C     
ATOM    981  CA  ILE C 121       5.266  11.465   0.406  0.00  0.00      C     
ATOM    982  CB  ILE C 121       4.764  12.025  -0.929  0.00  0.00      C     
ATOM    983  CG2 ILE C 121       5.689  11.527  -2.066  0.00  0.00      C     
ATOM    984  CG1 ILE C 121       3.286  11.613  -1.177  0.00  0.00      C     
ATOM    985  CD1 ILE C 121       2.666  12.230  -2.439  0.00  0.00      C     
ATOM    986  C   ILE C 121       6.674  11.935   0.710  0.00  0.00      C     
ATOM    987  O   ILE C 121       6.925  13.130   0.862  0.00  0.00      C     
ATOM    988  N   GLN C 122       7.631  11.000   0.861  0.00  0.00      C     
ATOM    989  CA  GLN C 122       8.984  11.322   1.279  0.00  0.00      C     
ATOM    990  CB  GLN C 122       9.251  10.848   2.732  0.00  0.00      C     
ATOM    991  CG  GLN C 122       8.278  11.503   3.749  0.00  0.00      C     
ATOM    992  CD  GLN C 122       8.680  11.247   5.201  0.00  0.00      C     
ATOM    993  OE1 GLN C 122       9.680  10.591   5.508  0.00  0.00      C     
ATOM    994  NE2 GLN C 122       7.906  11.825   6.148  0.00  0.00      C     
ATOM    995  C   GLN C 122       9.983  10.745   0.291  0.00  0.00      C     
ATOM    996  O   GLN C 122      10.147   9.534   0.157  0.00  0.00      C     
ATOM    997  N   ALA C 123      10.668  11.618  -0.462  0.00  0.00      C     
ATOM    998  CA  ALA C 123      11.344  11.243  -1.685  0.00  0.00      C     
ATOM    999  CB  ALA C 123      10.793  12.094  -2.843  0.00  0.00      C     
ATOM   1000  C   ALA C 123      12.856  11.371  -1.577  0.00  0.00      C     
ATOM   1001  O   ALA C 123      13.381  12.062  -0.704  0.00  0.00      C     
ATOM   1002  N   HIS C 124      13.592  10.655  -2.444  0.00  0.00      C     
ATOM   1003  CA  HIS C 124      15.040  10.579  -2.399  0.00  0.00      C     
ATOM   1004  CB  HIS C 124      15.494   9.098  -2.368  0.00  0.00      C     
ATOM   1005  ND1 HIS C 124      16.912   8.424  -0.376  0.00  0.00      C     
ATOM   1006  CG  HIS C 124      16.817   8.883  -1.675  0.00  0.00      C     
ATOM   1007  CE1 HIS C 124      18.220   8.188  -0.126  0.00  0.00      C     
ATOM   1008  NE2 HIS C 124      18.976   8.458  -1.175  0.00  0.00      C     
ATOM   1009  CD2 HIS C 124      18.090   8.886  -2.156  0.00  0.00      C     
ATOM   1010  C   HIS C 124      15.653  11.308  -3.620  0.00  0.00      C     
ATOM   1011  OT1 HIS C 124      16.425  12.282  -3.432  0.00  0.00      C     
ATOM   1012  OT2 HIS C 124      15.359  10.927  -4.780  0.00  0.00      C     
END
